# Supplementary material for: Risk factors for sacrococcygeal pilonidal sinus: a systematic review and meta-analysis supplemented by genetic causal assessment
Source: Front Surg. 2026 Jan 7;12:1718589. doi: 10.3389/fsurg.2025.1718589 (PMC12819706; doi:10.3389/fsurg.2025.1718589)
Supplement: Supplementary file 2 [file Datasheet2.zip]

Archive with 543 entries (512 files):
- Supplementary Data 2/
- Supplementary Data 2/MR_pipeline_after_confounding_SNPs_removal/
- Supplementary Data 2/MR_pipeline_after_confounding_SNPs_removal/ebi-a-GCST006095_finngen_R12_L12_PILONIDALCYST_20250626220939/
- Supplementary Data 2/MR_pipeline_after_confounding_SNPs_removal/ebi-a-GCST006095_finngen_R12_L12_PILONIDALCYST_20250626220939/01. finngen_R12_L12_PILONIDALCYST_scatter_plot.pptx
- Supplementary Data 2/MR_pipeline_after_confounding_SNPs_removal/ebi-a-GCST006095_finngen_R12_L12_PILONIDALCYST_20250626220939/01.ebi-a-GCST006095_explore_data.csv
- Supplementary Data 2/MR_pipeline_after_confounding_SNPs_removal/ebi-a-GCST006095_finngen_R12_L12_PILONIDALCYST_20250626220939/02. finngen_R12_L12_PILONIDALCYST_forest_plot.pptx
- Supplementary Data 2/MR_pipeline_after_confounding_SNPs_removal/ebi-a-GCST006095_finngen_R12_L12_PILONIDALCYST_20250626220939/02.finngen_R12_L12_PILONIDALCYST_outcome_data.csv
- Supplementary Data 2/MR_pipeline_after_confounding_SNPs_removal/ebi-a-GCST006095_finngen_R12_L12_PILONIDALCYST_20250626220939/03. finngen_R12_L12_PILONIDALCYST_leaveone_plot.pptx
- Supplementary Data 2/MR_pipeline_after_confounding_SNPs_removal/ebi-a-GCST006095_finngen_R12_L12_PILONIDALCYST_20250626220939/03.finngen_R12_L12_PILONIDALCYST_outcome_remove_p_data.csv
- Supplementary Data 2/MR_pipeline_after_confounding_SNPs_removal/ebi-a-GCST006095_finngen_R12_L12_PILONIDALCYST_20250626220939/04. finngen_R12_L12_PILONIDALCYST_funnel_plot.pptx
- Supplementary Data 2/MR_pipeline_after_confounding_SNPs_removal/ebi-a-GCST006095_finngen_R12_L12_PILONIDALCYST_20250626220939/04.1.finngen_R12_L12_PILONIDALCYST_steiger_filter_data2mranalysis.csv
- Supplementary Data 2/MR_pipeline_after_confounding_SNPs_removal/ebi-a-GCST006095_finngen_R12_L12_PILONIDALCYST_20250626220939/04.2finngen_R12_L12_PILONIDALCYST_steiger_test.csv
- Supplementary Data 2/MR_pipeline_after_confounding_SNPs_removal/ebi-a-GCST006095_finngen_R12_L12_PILONIDALCYST_20250626220939/04.finngen_R12_L12_PILONIDALCYST_final_instruments_for_MR_analysis.csv
- Supplementary Data 2/MR_pipeline_after_confounding_SNPs_removal/ebi-a-GCST006095_finngen_R12_L12_PILONIDALCYST_20250626220939/04.finngen_R12_L12_PILONIDALCYST_harmonise_data2mranalysis.csv
- Supplementary Data 2/MR_pipeline_after_confounding_SNPs_removal/ebi-a-GCST006095_finngen_R12_L12_PILONIDALCYST_20250626220939/05.finngen_R12_L12_PILONIDALCYST_mr_analysis.csv
- Supplementary Data 2/MR_pipeline_after_confounding_SNPs_removal/ebi-a-GCST006095_finngen_R12_L12_PILONIDALCYST_20250626220939/06.finngen_R12_L12_PILONIDALCYST_or_result.csv
- Supplementary Data 2/MR_pipeline_after_confounding_SNPs_removal/ebi-a-GCST006095_finngen_R12_L12_PILONIDALCYST_20250626220939/07.1finngen_R12_L12_PILONIDALCYST_heterogeneity_i2.csv
- Supplementary Data 2/MR_pipeline_after_confounding_SNPs_removal/ebi-a-GCST006095_finngen_R12_L12_PILONIDALCYST_20250626220939/07.finngen_R12_L12_PILONIDALCYST_heterogeneity.csv
- Supplementary Data 2/MR_pipeline_after_confounding_SNPs_removal/ebi-a-GCST006095_finngen_R12_L12_PILONIDALCYST_20250626220939/08.finngen_R12_L12_PILONIDALCYST_pleiotropy_test.csv
- Supplementary Data 2/MR_pipeline_after_confounding_SNPs_removal/ebi-a-GCST006095_finngen_R12_L12_PILONIDALCYST_20250626220939/11.finngen_R12_L12_PILONIDALCYST_leaveoneout_results.csv
- Supplementary Data 2/MR_pipeline_after_confounding_SNPs_removal/ebi-a-GCST006095_finngen_R12_L12_PILONIDALCYST_20250626220939/12.finngen_R12_L12_PILONIDALCYST_singlesnp.csv
- Supplementary Data 2/MR_pipeline_after_confounding_SNPs_removal/ebi-a-GCST90014023_finngen_R12_L12_PILONIDALCYST_20250627002938/
- Supplementary Data 2/MR_pipeline_after_confounding_SNPs_removal/ebi-a-GCST90014023_finngen_R12_L12_PILONIDALCYST_20250627002938/01. finngen_R12_L12_PILONIDALCYST_scatter_plot.pptx
- Supplementary Data 2/MR_pipeline_after_confounding_SNPs_removal/ebi-a-GCST90014023_finngen_R12_L12_PILONIDALCYST_20250627002938/01.ebi-a-GCST90014023_explore_data.csv
- Supplementary Data 2/MR_pipeline_after_confounding_SNPs_removal/ebi-a-GCST90014023_finngen_R12_L12_PILONIDALCYST_20250627002938/02. finngen_R12_L12_PILONIDALCYST_forest_plot.pptx
- Supplementary Data 2/MR_pipeline_after_confounding_SNPs_removal/ebi-a-GCST90014023_finngen_R12_L12_PILONIDALCYST_20250627002938/02.finngen_R12_L12_PILONIDALCYST_outcome_data.csv
- Supplementary Data 2/MR_pipeline_after_confounding_SNPs_removal/ebi-a-GCST90014023_finngen_R12_L12_PILONIDALCYST_20250627002938/03. finngen_R12_L12_PILONIDALCYST_leaveone_plot.pptx
- Supplementary Data 2/MR_pipeline_after_confounding_SNPs_removal/ebi-a-GCST90014023_finngen_R12_L12_PILONIDALCYST_20250627002938/03.finngen_R12_L12_PILONIDALCYST_outcome_remove_p_data.csv
- Supplementary Data 2/MR_pipeline_after_confounding_SNPs_removal/ebi-a-GCST90014023_finngen_R12_L12_PILONIDALCYST_20250627002938/04. finngen_R12_L12_PILONIDALCYST_funnel_plot.pptx
- Supplementary Data 2/MR_pipeline_after_confounding_SNPs_removal/ebi-a-GCST90014023_finngen_R12_L12_PILONIDALCYST_20250627002938/04.1.finngen_R12_L12_PILONIDALCYST_steiger_filter_data2mranalysis.csv
- Supplementary Data 2/MR_pipeline_after_confounding_SNPs_removal/ebi-a-GCST90014023_finngen_R12_L12_PILONIDALCYST_20250627002938/04.2finngen_R12_L12_PILONIDALCYST_steiger_test.csv
- Supplementary Data 2/MR_pipeline_after_confounding_SNPs_removal/ebi-a-GCST90014023_finngen_R12_L12_PILONIDALCYST_20250627002938/04.finngen_R12_L12_PILONIDALCYST_final_instruments_for_MR_analysis.csv
- Supplementary Data 2/MR_pipeline_after_confounding_SNPs_removal/ebi-a-GCST90014023_finngen_R12_L12_PILONIDALCYST_20250627002938/04.finngen_R12_L12_PILONIDALCYST_harmonise_data2mranalysis.csv
- Supplementary Data 2/MR_pipeline_after_confounding_SNPs_removal/ebi-a-GCST90014023_finngen_R12_L12_PILONIDALCYST_20250627002938/05.finngen_R12_L12_PILONIDALCYST_mr_analysis.csv
- Supplementary Data 2/MR_pipeline_after_confounding_SNPs_removal/ebi-a-GCST90014023_finngen_R12_L12_PILONIDALCYST_20250627002938/06.finngen_R12_L12_PILONIDALCYST_or_result.csv
- Supplementary Data 2/MR_pipeline_after_confounding_SNPs_removal/ebi-a-GCST90014023_finngen_R12_L12_PILONIDALCYST_20250627002938/07.1finngen_R12_L12_PILONIDALCYST_heterogeneity_i2.csv
- Supplementary Data 2/MR_pipeline_after_confounding_SNPs_removal/ebi-a-GCST90014023_finngen_R12_L12_PILONIDALCYST_20250627002938/07.finngen_R12_L12_PILONIDALCYST_heterogeneity.csv
- Supplementary Data 2/MR_pipeline_after_confounding_SNPs_removal/ebi-a-GCST90014023_finngen_R12_L12_PILONIDALCYST_20250627002938/08.finngen_R12_L12_PILONIDALCYST_pleiotropy_test.csv
- Supplementary Data 2/MR_pipeline_after_confounding_SNPs_removal/ebi-a-GCST90014023_finngen_R12_L12_PILONIDALCYST_20250627002938/11.finngen_R12_L12_PILONIDALCYST_leaveoneout_results.csv
- Supplementary Data 2/MR_pipeline_after_confounding_SNPs_removal/ebi-a-GCST90014023_finngen_R12_L12_PILONIDALCYST_20250627002938/12.finngen_R12_L12_PILONIDALCYST_singlesnp.csv
- Supplementary Data 2/MR_pipeline_after_confounding_SNPs_removal/finngen_R12_L12_ACNE_finngen_R12_L12_PILONIDALCYST_20251109185740/
- Supplementary Data 2/MR_pipeline_after_confounding_SNPs_removal/finngen_R12_L12_ACNE_finngen_R12_L12_PILONIDALCYST_20251109185740/01. finngen_R12_L12_PILONIDALCYST_scatter_plot.pptx
- Supplementary Data 2/MR_pipeline_after_confounding_SNPs_removal/finngen_R12_L12_ACNE_finngen_R12_L12_PILONIDALCYST_20251109185740/01.finngen_R12_L12_ACNE_explore_data.csv
- Supplementary Data 2/MR_pipeline_after_confounding_SNPs_removal/finngen_R12_L12_ACNE_finngen_R12_L12_PILONIDALCYST_20251109185740/02. finngen_R12_L12_PILONIDALCYST_forest_plot.pptx
- Supplementary Data 2/MR_pipeline_after_confounding_SNPs_removal/finngen_R12_L12_ACNE_finngen_R12_L12_PILONIDALCYST_20251109185740/02.finngen_R12_L12_PILONIDALCYST_outcome_data.csv
- Supplementary Data 2/MR_pipeline_after_confounding_SNPs_removal/finngen_R12_L12_ACNE_finngen_R12_L12_PILONIDALCYST_20251109185740/03. finngen_R12_L12_PILONIDALCYST_leaveone_plot.pptx
- Supplementary Data 2/MR_pipeline_after_confounding_SNPs_removal/finngen_R12_L12_ACNE_finngen_R12_L12_PILONIDALCYST_20251109185740/03.finngen_R12_L12_PILONIDALCYST_outcome_remove_p_data.csv
- Supplementary Data 2/MR_pipeline_after_confounding_SNPs_removal/finngen_R12_L12_ACNE_finngen_R12_L12_PILONIDALCYST_20251109185740/04. finngen_R12_L12_PILONIDALCYST_funnel_plot.pptx
- Supplementary Data 2/MR_pipeline_after_confounding_SNPs_removal/finngen_R12_L12_ACNE_finngen_R12_L12_PILONIDALCYST_20251109185740/04.1.finngen_R12_L12_PILONIDALCYST_steiger_filter_data2mranalysis.csv
- Supplementary Data 2/MR_pipeline_after_confounding_SNPs_removal/finngen_R12_L12_ACNE_finngen_R12_L12_PILONIDALCYST_20251109185740/04.2finngen_R12_L12_PILONIDALCYST_steiger_test.csv
- Supplementary Data 2/MR_pipeline_after_confounding_SNPs_removal/finngen_R12_L12_ACNE_finngen_R12_L12_PILONIDALCYST_20251109185740/04.finngen_R12_L12_PILONIDALCYST_final_instruments_for_MR_analysis.csv
- Supplementary Data 2/MR_pipeline_after_confounding_SNPs_removal/finngen_R12_L12_ACNE_finngen_R12_L12_PILONIDALCYST_20251109185740/04.finngen_R12_L12_PILONIDALCYST_harmonise_data2mranalysis.csv
- Supplementary Data 2/MR_pipeline_after_confounding_SNPs_removal/finngen_R12_L12_ACNE_finngen_R12_L12_PILONIDALCYST_20251109185740/05.finngen_R12_L12_PILONIDALCYST_mr_analysis.csv
- Supplementary Data 2/MR_pipeline_after_confounding_SNPs_removal/finngen_R12_L12_ACNE_finngen_R12_L12_PILONIDALCYST_20251109185740/06.finngen_R12_L12_PILONIDALCYST_or_result.csv
- Supplementary Data 2/MR_pipeline_after_confounding_SNPs_removal/finngen_R12_L12_ACNE_finngen_R12_L12_PILONIDALCYST_20251109185740/07.1finngen_R12_L12_PILONIDALCYST_heterogeneity_i2.csv
- Supplementary Data 2/MR_pipeline_after_confounding_SNPs_removal/finngen_R12_L12_ACNE_finngen_R12_L12_PILONIDALCYST_20251109185740/07.finngen_R12_L12_PILONIDALCYST_heterogeneity.csv
- Supplementary Data 2/MR_pipeline_after_confounding_SNPs_removal/finngen_R12_L12_ACNE_finngen_R12_L12_PILONIDALCYST_20251109185740/08.finngen_R12_L12_PILONIDALCYST_pleiotropy_test.csv
- Supplementary Data 2/MR_pipeline_after_confounding_SNPs_removal/finngen_R12_L12_ACNE_finngen_R12_L12_PILONIDALCYST_20251109185740/11.finngen_R12_L12_PILONIDALCYST_leaveoneout_results.csv
- Supplementary Data 2/MR_pipeline_after_confounding_SNPs_removal/finngen_R12_L12_ACNE_finngen_R12_L12_PILONIDALCYST_20251109185740/12.finngen_R12_L12_PILONIDALCYST_singlesnp.csv
- Supplementary Data 2/MR_pipeline_after_confounding_SNPs_removal/finngen_R12_L12_HIDRADENITISSUP_finngen_R12_L12_PILONIDALCYST_20250626221908/
- Supplementary Data 2/MR_pipeline_after_confounding_SNPs_removal/finngen_R12_L12_HIDRADENITISSUP_finngen_R12_L12_PILONIDALCYST_20250626221908/01. finngen_R12_L12_PILONIDALCYST_scatter_plot.pptx
- Supplementary Data 2/MR_pipeline_after_confounding_SNPs_removal/finngen_R12_L12_HIDRADENITISSUP_finngen_R12_L12_PILONIDALCYST_20250626221908/01.finngen_R12_L12_HIDRADENITISSUP_explore_data.csv
- Supplementary Data 2/MR_pipeline_after_confounding_SNPs_removal/finngen_R12_L12_HIDRADENITISSUP_finngen_R12_L12_PILONIDALCYST_20250626221908/02. finngen_R12_L12_PILONIDALCYST_forest_plot.pptx
- Supplementary Data 2/MR_pipeline_after_confounding_SNPs_removal/finngen_R12_L12_HIDRADENITISSUP_finngen_R12_L12_PILONIDALCYST_20250626221908/02.finngen_R12_L12_PILONIDALCYST_outcome_data.csv
- Supplementary Data 2/MR_pipeline_after_confounding_SNPs_removal/finngen_R12_L12_HIDRADENITISSUP_finngen_R12_L12_PILONIDALCYST_20250626221908/03. finngen_R12_L12_PILONIDALCYST_leaveone_plot.pptx
- Supplementary Data 2/MR_pipeline_after_confounding_SNPs_removal/finngen_R12_L12_HIDRADENITISSUP_finngen_R12_L12_PILONIDALCYST_20250626221908/03.finngen_R12_L12_PILONIDALCYST_outcome_remove_p_data.csv
- Supplementary Data 2/MR_pipeline_after_confounding_SNPs_removal/finngen_R12_L12_HIDRADENITISSUP_finngen_R12_L12_PILONIDALCYST_20250626221908/04. finngen_R12_L12_PILONIDALCYST_funnel_plot.pptx
- Supplementary Data 2/MR_pipeline_after_confounding_SNPs_removal/finngen_R12_L12_HIDRADENITISSUP_finngen_R12_L12_PILONIDALCYST_20250626221908/04.1.finngen_R12_L12_PILONIDALCYST_steiger_filter_data2mranalysis.csv
- Supplementary Data 2/MR_pipeline_after_confounding_SNPs_removal/finngen_R12_L12_HIDRADENITISSUP_finngen_R12_L12_PILONIDALCYST_20250626221908/04.2finngen_R12_L12_PILONIDALCYST_steiger_test.csv
- Supplementary Data 2/MR_pipeline_after_confounding_SNPs_removal/finngen_R12_L12_HIDRADENITISSUP_finngen_R12_L12_PILONIDALCYST_20250626221908/04.finngen_R12_L12_PILONIDALCYST_final_instruments_for_MR_analysis.csv
- Supplementary Data 2/MR_pipeline_after_confounding_SNPs_removal/finngen_R12_L12_HIDRADENITISSUP_finngen_R12_L12_PILONIDALCYST_20250626221908/04.finngen_R12_L12_PILONIDALCYST_harmonise_data2mranalysis.csv
- Supplementary Data 2/MR_pipeline_after_confounding_SNPs_removal/finngen_R12_L12_HIDRADENITISSUP_finngen_R12_L12_PILONIDALCYST_20250626221908/05.finngen_R12_L12_PILONIDALCYST_mr_analysis.csv
- Supplementary Data 2/MR_pipeline_after_confounding_SNPs_removal/finngen_R12_L12_HIDRADENITISSUP_finngen_R12_L12_PILONIDALCYST_20250626221908/06.finngen_R12_L12_PILONIDALCYST_or_result.csv
- Supplementary Data 2/MR_pipeline_after_confounding_SNPs_removal/finngen_R12_L12_HIDRADENITISSUP_finngen_R12_L12_PILONIDALCYST_20250626221908/07.1finngen_R12_L12_PILONIDALCYST_heterogeneity_i2.csv
- Supplementary Data 2/MR_pipeline_after_confounding_SNPs_removal/finngen_R12_L12_HIDRADENITISSUP_finngen_R12_L12_PILONIDALCYST_20250626221908/07.finngen_R12_L12_PILONIDALCYST_heterogeneity.csv
- Supplementary Data 2/MR_pipeline_after_confounding_SNPs_removal/finngen_R12_L12_HIDRADENITISSUP_finngen_R12_L12_PILONIDALCYST_20250626221908/08.finngen_R12_L12_PILONIDALCYST_pleiotropy_test.csv
- Supplementary Data 2/MR_pipeline_after_confounding_SNPs_removal/finngen_R12_L12_HIDRADENITISSUP_finngen_R12_L12_PILONIDALCYST_20250626221908/11.finngen_R12_L12_PILONIDALCYST_leaveoneout_results.csv
- Supplementary Data 2/MR_pipeline_after_confounding_SNPs_removal/finngen_R12_L12_HIDRADENITISSUP_finngen_R12_L12_PILONIDALCYST_20250626221908/12.finngen_R12_L12_PILONIDALCYST_singlesnp.csv
- Supplementary Data 2/MR_pipeline_after_confounding_SNPs_removal/finngen_R12_L12_HIDRADENITISSUP_ukb-b-5617/
- Supplementary Data 2/MR_pipeline_after_confounding_SNPs_removal/finngen_R12_L12_HIDRADENITISSUP_ukb-b-5617/01. ukb-b-5617_scatter_plot.pptx
- Supplementary Data 2/MR_pipeline_after_confounding_SNPs_removal/finngen_R12_L12_HIDRADENITISSUP_ukb-b-5617/01.finngen_R12_L12_HIDRADENITISSUP_explore_data.csv
- Supplementary Data 2/MR_pipeline_after_confounding_SNPs_removal/finngen_R12_L12_HIDRADENITISSUP_ukb-b-5617/02. ukb-b-5617_forest_plot.pptx
- Supplementary Data 2/MR_pipeline_after_confounding_SNPs_removal/finngen_R12_L12_HIDRADENITISSUP_ukb-b-5617/02.ukb-b-5617_outcome_data.csv
- Supplementary Data 2/MR_pipeline_after_confounding_SNPs_removal/finngen_R12_L12_HIDRADENITISSUP_ukb-b-5617/03. ukb-b-5617 _leaveone_plot.pptx
- Supplementary Data 2/MR_pipeline_after_confounding_SNPs_removal/finngen_R12_L12_HIDRADENITISSUP_ukb-b-5617/03.ukb-b-5617_outcome_remove_p_data.csv
- Supplementary Data 2/MR_pipeline_after_confounding_SNPs_removal/finngen_R12_L12_HIDRADENITISSUP_ukb-b-5617/04. ukb-b-5617_funnel_plot.pptx
- Supplementary Data 2/MR_pipeline_after_confounding_SNPs_removal/finngen_R12_L12_HIDRADENITISSUP_ukb-b-5617/04.1.ukb-b-5617_steiger_filter_data2mranalysis.csv
- Supplementary Data 2/MR_pipeline_after_confounding_SNPs_removal/finngen_R12_L12_HIDRADENITISSUP_ukb-b-5617/04.2ukb-b-5617_steiger_test.csv
- Supplementary Data 2/MR_pipeline_after_confounding_SNPs_removal/finngen_R12_L12_HIDRADENITISSUP_ukb-b-5617/04.ukb-b-5617_final_instruments_for_MR_analysis.csv
- Supplementary Data 2/MR_pipeline_after_confounding_SNPs_removal/finngen_R12_L12_HIDRADENITISSUP_ukb-b-5617/04.ukb-b-5617_harmonise_data2mranalysis.csv
- Supplementary Data 2/MR_pipeline_after_confounding_SNPs_removal/finngen_R12_L12_HIDRADENITISSUP_ukb-b-5617/05.ukb-b-5617_mr_analysis.csv
- Supplementary Data 2/MR_pipeline_after_confounding_SNPs_removal/finngen_R12_L12_HIDRADENITISSUP_ukb-b-5617/06.ukb-b-5617_or_result.csv
- Supplementary Data 2/MR_pipeline_after_confounding_SNPs_removal/finngen_R12_L12_HIDRADENITISSUP_ukb-b-5617/07.1ukb-b-5617_heterogeneity_i2.csv
- Supplementary Data 2/MR_pipeline_after_confounding_SNPs_removal/finngen_R12_L12_HIDRADENITISSUP_ukb-b-5617/07.ukb-b-5617_heterogeneity.csv
- Supplementary Data 2/MR_pipeline_after_confounding_SNPs_removal/finngen_R12_L12_HIDRADENITISSUP_ukb-b-5617/08.ukb-b-5617_pleiotropy_test.csv
- Supplementary Data 2/MR_pipeline_after_confounding_SNPs_removal/finngen_R12_L12_HIDRADENITISSUP_ukb-b-5617/09.ukb-b-5617_presso_result_or.csv
- Supplementary Data 2/MR_pipeline_after_confounding_SNPs_removal/finngen_R12_L12_HIDRADENITISSUP_ukb-b-5617/11.ukb-b-5617_leaveoneout_results.csv
- Supplementary Data 2/MR_pipeline_after_confounding_SNPs_removal/finngen_R12_L12_HIDRADENITISSUP_ukb-b-5617/12.ukb-b-5617_singlesnp.csv
- Supplementary Data 2/MR_pipeline_after_confounding_SNPs_removal/GCST90245818_ukb-b-5617_20251109205253/
- Supplementary Data 2/MR_pipeline_after_confounding_SNPs_removal/GCST90245818_ukb-b-5617_20251109205253/01. ukb-b-5617_scatter_plot.pptx
- Supplementary Data 2/MR_pipeline_after_confounding_SNPs_removal/GCST90245818_ukb-b-5617_20251109205253/01GCST90245818_explore_data.csv
- Supplementary Data 2/MR_pipeline_after_confounding_SNPs_removal/GCST90245818_ukb-b-5617_20251109205253/02. ukb-b-5617_forest_plot.pptx
- Supplementary Data 2/MR_pipeline_after_confounding_SNPs_removal/GCST90245818_ukb-b-5617_20251109205253/02.ukb-b-5617_outcome_data.csv
- Supplementary Data 2/MR_pipeline_after_confounding_SNPs_removal/GCST90245818_ukb-b-5617_20251109205253/03. ukb-b-5617_leaveone_plot.pptx
- Supplementary Data 2/MR_pipeline_after_confounding_SNPs_removal/GCST90245818_ukb-b-5617_20251109205253/03.ukb-b-5617_outcome_remove_p_data.csv
- Supplementary Data 2/MR_pipeline_after_confounding_SNPs_removal/GCST90245818_ukb-b-5617_20251109205253/04. ukb-b-5617_funnel_plot.pptx
- Supplementary Data 2/MR_pipeline_after_confounding_SNPs_removal/GCST90245818_ukb-b-5617_20251109205253/04.ukb-b-5617_final_instruments_for_MR_analysis.csv
- Supplementary Data 2/MR_pipeline_after_confounding_SNPs_removal/GCST90245818_ukb-b-5617_20251109205253/04.ukb-b-5617_harmonise_data2mranalysis.csv
- Supplementary Data 2/MR_pipeline_after_confounding_SNPs_removal/GCST90245818_ukb-b-5617_20251109205253/05.ukb-b-5617_mr_analysis.csv
- Supplementary Data 2/MR_pipeline_after_confounding_SNPs_removal/GCST90245818_ukb-b-5617_20251109205253/06.ukb-b-5617_or_result.csv
- Supplementary Data 2/MR_pipeline_after_confounding_SNPs_removal/GCST90245818_ukb-b-5617_20251109205253/07.1ukb-b-5617_heterogeneity_i2.csv
- Supplementary Data 2/MR_pipeline_after_confounding_SNPs_removal/GCST90245818_ukb-b-5617_20251109205253/07.ukb-b-5617_heterogeneity.csv
- Supplementary Data 2/MR_pipeline_after_confounding_SNPs_removal/GCST90245818_ukb-b-5617_20251109205253/08.ukb-b-5617_pleiotropy_test.csv
- Supplementary Data 2/MR_pipeline_after_confounding_SNPs_removal/GCST90245818_ukb-b-5617_20251109205253/09.ukb-b-5617_presso_result_or.csv
- Supplementary Data 2/MR_pipeline_after_confounding_SNPs_removal/GCST90245818_ukb-b-5617_20251109205253/11.ukb-b-5617_leaveoneout_results.csv
- Supplementary Data 2/MR_pipeline_after_confounding_SNPs_removal/GCST90245818_ukb-b-5617_20251109205253/12.ukb-b-5617_singlesnp.csv
- Supplementary Data 2/MR_pipeline_after_confounding_SNPs_removal/ieu-a-93_finngen_R12_L12_PILONIDALCYST_20250626233850/
- Supplementary Data 2/MR_pipeline_after_confounding_SNPs_removal/ieu-a-93_finngen_R12_L12_PILONIDALCYST_20250626233850/01. finngen_R12_L12_PILONIDALCYST_scatter_plot.pptx
- Supplementary Data 2/MR_pipeline_after_confounding_SNPs_removal/ieu-a-93_finngen_R12_L12_PILONIDALCYST_20250626233850/01.ieu-a-93_explore_data.csv
- Supplementary Data 2/MR_pipeline_after_confounding_SNPs_removal/ieu-a-93_finngen_R12_L12_PILONIDALCYST_20250626233850/02. finngen_R12_L12_PILONIDALCYST_forest_plot.pptx
- Supplementary Data 2/MR_pipeline_after_confounding_SNPs_removal/ieu-a-93_finngen_R12_L12_PILONIDALCYST_20250626233850/02.finngen_R12_L12_PILONIDALCYST_outcome_data.csv
- Supplementary Data 2/MR_pipeline_after_confounding_SNPs_removal/ieu-a-93_finngen_R12_L12_PILONIDALCYST_20250626233850/03. finngen_R12_L12_PILONIDALCYST_leaveone_plot.pptx
- Supplementary Data 2/MR_pipeline_after_confounding_SNPs_removal/ieu-a-93_finngen_R12_L12_PILONIDALCYST_20250626233850/03.finngen_R12_L12_PILONIDALCYST_outcome_remove_p_data.csv
- Supplementary Data 2/MR_pipeline_after_confounding_SNPs_removal/ieu-a-93_finngen_R12_L12_PILONIDALCYST_20250626233850/04. finngen_R12_L12_PILONIDALCYST_funnel_plot.pptx
- Supplementary Data 2/MR_pipeline_after_confounding_SNPs_removal/ieu-a-93_finngen_R12_L12_PILONIDALCYST_20250626233850/04.1.finngen_R12_L12_PILONIDALCYST_steiger_filter_data2mranalysis.csv
- Supplementary Data 2/MR_pipeline_after_confounding_SNPs_removal/ieu-a-93_finngen_R12_L12_PILONIDALCYST_20250626233850/04.2finngen_R12_L12_PILONIDALCYST_steiger_test.csv
- Supplementary Data 2/MR_pipeline_after_confounding_SNPs_removal/ieu-a-93_finngen_R12_L12_PILONIDALCYST_20250626233850/04.finngen_R12_L12_PILONIDALCYST_final_instruments_for_MR_analysis.csv
- Supplementary Data 2/MR_pipeline_after_confounding_SNPs_removal/ieu-a-93_finngen_R12_L12_PILONIDALCYST_20250626233850/04.finngen_R12_L12_PILONIDALCYST_harmonise_data2mranalysis.csv
- Supplementary Data 2/MR_pipeline_after_confounding_SNPs_removal/ieu-a-93_finngen_R12_L12_PILONIDALCYST_20250626233850/05.finngen_R12_L12_PILONIDALCYST_mr_analysis.csv
- Supplementary Data 2/MR_pipeline_after_confounding_SNPs_removal/ieu-a-93_finngen_R12_L12_PILONIDALCYST_20250626233850/06.finngen_R12_L12_PILONIDALCYST_or_result.csv
- Supplementary Data 2/MR_pipeline_after_confounding_SNPs_removal/ieu-a-93_finngen_R12_L12_PILONIDALCYST_20250626233850/07.1finngen_R12_L12_PILONIDALCYST_heterogeneity_i2.csv
- Supplementary Data 2/MR_pipeline_after_confounding_SNPs_removal/ieu-a-93_finngen_R12_L12_PILONIDALCYST_20250626233850/07.finngen_R12_L12_PILONIDALCYST_heterogeneity.csv
- Supplementary Data 2/MR_pipeline_after_confounding_SNPs_removal/ieu-a-93_finngen_R12_L12_PILONIDALCYST_20250626233850/08.finngen_R12_L12_PILONIDALCYST_pleiotropy_test.csv
- Supplementary Data 2/MR_pipeline_after_confounding_SNPs_removal/ieu-a-93_finngen_R12_L12_PILONIDALCYST_20250626233850/11.finngen_R12_L12_PILONIDALCYST_leaveoneout_results.csv
- Supplementary Data 2/MR_pipeline_after_confounding_SNPs_removal/ieu-a-93_finngen_R12_L12_PILONIDALCYST_20250626233850/12.finngen_R12_L12_PILONIDALCYST_singlesnp.csv
- Supplementary Data 2/MR_pipeline_after_confounding_SNPs_removal/ieu-b-40_finngen_R12_L12_PILONIDALCYST_20250626231420/
- Supplementary Data 2/MR_pipeline_after_confounding_SNPs_removal/ieu-b-40_finngen_R12_L12_PILONIDALCYST_20250626231420/01. finngen_R12_L12_PILONIDALCYST_scatter_plot.pptx
- Supplementary Data 2/MR_pipeline_after_confounding_SNPs_removal/ieu-b-40_finngen_R12_L12_PILONIDALCYST_20250626231420/01.ieu-b-40_explore_data.csv
- Supplementary Data 2/MR_pipeline_after_confounding_SNPs_removal/ieu-b-40_finngen_R12_L12_PILONIDALCYST_20250626231420/02. finngen_R12_L12_PILONIDALCYST_forest_plot.pptx
- Supplementary Data 2/MR_pipeline_after_confounding_SNPs_removal/ieu-b-40_finngen_R12_L12_PILONIDALCYST_20250626231420/02.finngen_R12_L12_PILONIDALCYST_outcome_data.csv
- Supplementary Data 2/MR_pipeline_after_confounding_SNPs_removal/ieu-b-40_finngen_R12_L12_PILONIDALCYST_20250626231420/03. finngen_R12_L12_PILONIDALCYST_leaveone_plot.pptx
- Supplementary Data 2/MR_pipeline_after_confounding_SNPs_removal/ieu-b-40_finngen_R12_L12_PILONIDALCYST_20250626231420/03.finngen_R12_L12_PILONIDALCYST_outcome_remove_p_data.csv
- Supplementary Data 2/MR_pipeline_after_confounding_SNPs_removal/ieu-b-40_finngen_R12_L12_PILONIDALCYST_20250626231420/04. finngen_R12_L12_PILONIDALCYST_funnel_plot.pptx
- Supplementary Data 2/MR_pipeline_after_confounding_SNPs_removal/ieu-b-40_finngen_R12_L12_PILONIDALCYST_20250626231420/04.1.finngen_R12_L12_PILONIDALCYST_steiger_filter_data2mranalysis.csv
- Supplementary Data 2/MR_pipeline_after_confounding_SNPs_removal/ieu-b-40_finngen_R12_L12_PILONIDALCYST_20250626231420/04.2finngen_R12_L12_PILONIDALCYST_steiger_test.csv
- Supplementary Data 2/MR_pipeline_after_confounding_SNPs_removal/ieu-b-40_finngen_R12_L12_PILONIDALCYST_20250626231420/04.finngen_R12_L12_PILONIDALCYST_final_instruments_for_MR_analysis.csv
- Supplementary Data 2/MR_pipeline_after_confounding_SNPs_removal/ieu-b-40_finngen_R12_L12_PILONIDALCYST_20250626231420/04.finngen_R12_L12_PILONIDALCYST_harmonise_data2mranalysis.csv
- Supplementary Data 2/MR_pipeline_after_confounding_SNPs_removal/ieu-b-40_finngen_R12_L12_PILONIDALCYST_20250626231420/05.finngen_R12_L12_PILONIDALCYST_mr_analysis.csv
- Supplementary Data 2/MR_pipeline_after_confounding_SNPs_removal/ieu-b-40_finngen_R12_L12_PILONIDALCYST_20250626231420/06.finngen_R12_L12_PILONIDALCYST_or_result.csv
- Supplementary Data 2/MR_pipeline_after_confounding_SNPs_removal/ieu-b-40_finngen_R12_L12_PILONIDALCYST_20250626231420/07.1finngen_R12_L12_PILONIDALCYST_heterogeneity_i2.csv
- Supplementary Data 2/MR_pipeline_after_confounding_SNPs_removal/ieu-b-40_finngen_R12_L12_PILONIDALCYST_20250626231420/07.finngen_R12_L12_PILONIDALCYST_heterogeneity.csv
- Supplementary Data 2/MR_pipeline_after_confounding_SNPs_removal/ieu-b-40_finngen_R12_L12_PILONIDALCYST_20250626231420/08.finngen_R12_L12_PILONIDALCYST_pleiotropy_test.csv
- Supplementary Data 2/MR_pipeline_after_confounding_SNPs_removal/ieu-b-40_finngen_R12_L12_PILONIDALCYST_20250626231420/11.finngen_R12_L12_PILONIDALCYST_leaveoneout_results.csv
- Supplementary Data 2/MR_pipeline_after_confounding_SNPs_removal/ieu-b-40_finngen_R12_L12_PILONIDALCYST_20250626231420/12.finngen_R12_L12_PILONIDALCYST_singlesnp.csv
- Supplementary Data 2/MR_pipeline_after_confounding_SNPs_removal/ukb-b-5192_finngen_R12_L12_PILONIDALCYST_20250627000040/
- Supplementary Data 2/MR_pipeline_after_confounding_SNPs_removal/ukb-b-5192_finngen_R12_L12_PILONIDALCYST_20250627000040/01. finngen_R12_L12_PILONIDALCYST_scatter_plot.pptx
- Supplementary Data 2/MR_pipeline_after_confounding_SNPs_removal/ukb-b-5192_finngen_R12_L12_PILONIDALCYST_20250627000040/01.ukb-b-5192_explore_data.csv
- Supplementary Data 2/MR_pipeline_after_confounding_SNPs_removal/ukb-b-5192_finngen_R12_L12_PILONIDALCYST_20250627000040/02. finngen_R12_L12_PILONIDALCYST_forest_plot.pptx
- Supplementary Data 2/MR_pipeline_after_confounding_SNPs_removal/ukb-b-5192_finngen_R12_L12_PILONIDALCYST_20250627000040/02.finngen_R12_L12_PILONIDALCYST_outcome_data.csv
- Supplementary Data 2/MR_pipeline_after_confounding_SNPs_removal/ukb-b-5192_finngen_R12_L12_PILONIDALCYST_20250627000040/03. finngen_R12_L12_PILONIDALCYST_leaveone_plot.pptx
- Supplementary Data 2/MR_pipeline_after_confounding_SNPs_removal/ukb-b-5192_finngen_R12_L12_PILONIDALCYST_20250627000040/03.finngen_R12_L12_PILONIDALCYST_outcome_remove_p_data.csv
- Supplementary Data 2/MR_pipeline_after_confounding_SNPs_removal/ukb-b-5192_finngen_R12_L12_PILONIDALCYST_20250627000040/04. finngen_R12_L12_PILONIDALCYST_funnel_plot.pptx
- Supplementary Data 2/MR_pipeline_after_confounding_SNPs_removal/ukb-b-5192_finngen_R12_L12_PILONIDALCYST_20250627000040/04.1.finngen_R12_L12_PILONIDALCYST_steiger_filter_data2mranalysis.csv
- Supplementary Data 2/MR_pipeline_after_confounding_SNPs_removal/ukb-b-5192_finngen_R12_L12_PILONIDALCYST_20250627000040/04.2finngen_R12_L12_PILONIDALCYST_steiger_test.csv
- Supplementary Data 2/MR_pipeline_after_confounding_SNPs_removal/ukb-b-5192_finngen_R12_L12_PILONIDALCYST_20250627000040/04.finngen_R12_L12_PILONIDALCYST_final_instruments_for_MR_analysis.csv
- Supplementary Data 2/MR_pipeline_after_confounding_SNPs_removal/ukb-b-5192_finngen_R12_L12_PILONIDALCYST_20250627000040/04.finngen_R12_L12_PILONIDALCYST_harmonise_data2mranalysis.csv
- Supplementary Data 2/MR_pipeline_after_confounding_SNPs_removal/ukb-b-5192_finngen_R12_L12_PILONIDALCYST_20250627000040/05.finngen_R12_L12_PILONIDALCYST_mr_analysis.csv
- Supplementary Data 2/MR_pipeline_after_confounding_SNPs_removal/ukb-b-5192_finngen_R12_L12_PILONIDALCYST_20250627000040/06.finngen_R12_L12_PILONIDALCYST_or_result.csv
- Supplementary Data 2/MR_pipeline_after_confounding_SNPs_removal/ukb-b-5192_finngen_R12_L12_PILONIDALCYST_20250627000040/07.1finngen_R12_L12_PILONIDALCYST_heterogeneity_i2.csv
- Supplementary Data 2/MR_pipeline_after_confounding_SNPs_removal/ukb-b-5192_finngen_R12_L12_PILONIDALCYST_20250627000040/07.finngen_R12_L12_PILONIDALCYST_heterogeneity.csv
- Supplementary Data 2/MR_pipeline_after_confounding_SNPs_removal/ukb-b-5192_finngen_R12_L12_PILONIDALCYST_20250627000040/08.finngen_R12_L12_PILONIDALCYST_pleiotropy_test.csv
- Supplementary Data 2/MR_pipeline_after_confounding_SNPs_removal/ukb-b-5192_finngen_R12_L12_PILONIDALCYST_20250627000040/11.finngen_R12_L12_PILONIDALCYST_leaveoneout_results.csv
- Supplementary Data 2/MR_pipeline_after_confounding_SNPs_removal/ukb-b-5192_finngen_R12_L12_PILONIDALCYST_20250627000040/12.finngen_R12_L12_PILONIDALCYST_singlesnp.csv
- Supplementary Data 2/MR_pipeline_p5e-6/
- Supplementary Data 2/MR_pipeline_p5e-6/01.extract_exposure_data_in_this_batch.csv
- Supplementary Data 2/MR_pipeline_p5e-6/02.extract_outcome_data_based_on_file01.csv
- Supplementary Data 2/MR_pipeline_p5e-6/03.filtered_outcome_data_after_removing_related_IVs_using_file02.csv
- Supplementary Data 2/MR_pipeline_p5e-6/04.harmonised_and_steiger_filtered_exposure_outcome_data.csv
- Supplementary Data 2/MR_pipeline_p5e-6/05.final_instruments_for_MR_analysis.csv
- Supplementary Data 2/MR_pipeline_p5e-6/06.MR_results.csv
- Supplementary Data 2/MR_pipeline_p5e-6/07.heterogeneity_analysis_results.csv
- Supplementary Data 2/MR_pipeline_p5e-6/08.pleiotropy_analysis_results.csv
- Supplementary Data 2/MR_pipeline_p5e-6/11.leaveoneout_results_for_plotting.csv
- Supplementary Data 2/MR_pipeline_p5e-6/12.singlesnp_results_for_funnel_plot.csv
- Supplementary Data 2/MR_pipeline_p5e-6/finn-b-R18_HYPERHIDROSIS_finngen_R12_L12_PILONIDALCYST_20251109223616/
- Supplementary Data 2/MR_pipeline_p5e-6/finn-b-R18_HYPERHIDROSIS_finngen_R12_L12_PILONIDALCYST_20251109223616/01. finngen_R12_L12_PILONIDALCYST_scatter_plot.pptx
- Supplementary Data 2/MR_pipeline_p5e-6/finn-b-R18_HYPERHIDROSIS_finngen_R12_L12_PILONIDALCYST_20251109223616/01.finn-b-R18_HYPERHIDROSIS_explore_data.csv
- Supplementary Data 2/MR_pipeline_p5e-6/finn-b-R18_HYPERHIDROSIS_finngen_R12_L12_PILONIDALCYST_20251109223616/02. finngen_R12_L12_PILONIDALCYST_forest_plot.pptx
- Supplementary Data 2/MR_pipeline_p5e-6/finn-b-R18_HYPERHIDROSIS_finngen_R12_L12_PILONIDALCYST_20251109223616/02.finngen_R12_L12_PILONIDALCYST_outcome_data.csv
- Supplementary Data 2/MR_pipeline_p5e-6/finn-b-R18_HYPERHIDROSIS_finngen_R12_L12_PILONIDALCYST_20251109223616/03. finngen_R12_L12_PILONIDALCYST_leaveone_plot.pptx
- Supplementary Data 2/MR_pipeline_p5e-6/finn-b-R18_HYPERHIDROSIS_finngen_R12_L12_PILONIDALCYST_20251109223616/03.finngen_R12_L12_PILONIDALCYST_outcome_remove_p_data.csv
- Supplementary Data 2/MR_pipeline_p5e-6/finn-b-R18_HYPERHIDROSIS_finngen_R12_L12_PILONIDALCYST_20251109223616/04. finngen_R12_L12_PILONIDALCYST_funnel_plot.pptx
- Supplementary Data 2/MR_pipeline_p5e-6/finn-b-R18_HYPERHIDROSIS_finngen_R12_L12_PILONIDALCYST_20251109223616/04.finngen_R12_L12_PILONIDALCYST_final_instruments_for_MR_analysis.csv
- Supplementary Data 2/MR_pipeline_p5e-6/finn-b-R18_HYPERHIDROSIS_finngen_R12_L12_PILONIDALCYST_20251109223616/04.finngen_R12_L12_PILONIDALCYST_harmonise_data2mranalysis.csv
- Supplementary Data 2/MR_pipeline_p5e-6/finn-b-R18_HYPERHIDROSIS_finngen_R12_L12_PILONIDALCYST_20251109223616/05.finngen_R12_L12_PILONIDALCYST_mr_analysis.csv
- Supplementary Data 2/MR_pipeline_p5e-6/finn-b-R18_HYPERHIDROSIS_finngen_R12_L12_PILONIDALCYST_20251109223616/06.finngen_R12_L12_PILONIDALCYST_or_result.csv
- Supplementary Data 2/MR_pipeline_p5e-6/finn-b-R18_HYPERHIDROSIS_finngen_R12_L12_PILONIDALCYST_20251109223616/07.1finngen_R12_L12_PILONIDALCYST_heterogeneity_i2.csv
- Supplementary Data 2/MR_pipeline_p5e-6/finn-b-R18_HYPERHIDROSIS_finngen_R12_L12_PILONIDALCYST_20251109223616/07.finngen_R12_L12_PILONIDALCYST_heterogeneity.csv
- Supplementary Data 2/MR_pipeline_p5e-6/finn-b-R18_HYPERHIDROSIS_finngen_R12_L12_PILONIDALCYST_20251109223616/08.finngen_R12_L12_PILONIDALCYST_pleiotropy_test.csv
- Supplementary Data 2/MR_pipeline_p5e-6/finn-b-R18_HYPERHIDROSIS_finngen_R12_L12_PILONIDALCYST_20251109223616/11.finngen_R12_L12_PILONIDALCYST_leaveoneout_results.csv
- Supplementary Data 2/MR_pipeline_p5e-6/finn-b-R18_HYPERHIDROSIS_finngen_R12_L12_PILONIDALCYST_20251109223616/12.finngen_R12_L12_PILONIDALCYST_singlesnp.csv
- Supplementary Data 2/MR_pipeline_p5e-6/forest_plots/
- Supplementary Data 2/MR_pipeline_p5e-6/forest_plots/cngb-met112-90.finngen_R12_L12_PILONIDALCYST.pdf
- Supplementary Data 2/MR_pipeline_p5e-6/forest_plots/ebi-a-GCST005814.finngen_R12_L12_PILONIDALCYST.pdf
- Supplementary Data 2/MR_pipeline_p5e-6/forest_plots/ebi-a-GCST006090.finngen_R12_L12_PILONIDALCYST.pdf
- Supplementary Data 2/MR_pipeline_p5e-6/forest_plots/ebi-a-GCST006094.finngen_R12_L12_PILONIDALCYST.pdf
- Supplementary Data 2/MR_pipeline_p5e-6/forest_plots/ebi-a-GCST006095.finngen_R12_L12_PILONIDALCYST.pdf
- Supplementary Data 2/MR_pipeline_p5e-6/forest_plots/ebi-a-GCST90012030.finngen_R12_L12_PILONIDALCYST.pdf
- Supplementary Data 2/MR_pipeline_p5e-6/forest_plots/finn-b-E4_POCS.finngen_R12_L12_PILONIDALCYST.pdf
- Supplementary Data 2/MR_pipeline_p5e-6/forest_plots/finngen_R12_L12_HIDRADENITISSUP.finngen_R12_L12_PILONIDALCYST.pdf
- Supplementary Data 2/MR_pipeline_p5e-6/forest_plots/prot-a-529.finngen_R12_L12_PILONIDALCYST.pdf
- Supplementary Data 2/MR_pipeline_p5e-6/forest_plots/prot-a-618.finngen_R12_L12_PILONIDALCYST.pdf
- Supplementary Data 2/MR_pipeline_p5e-6/forest_plots/prot-c-3032_11_2.finngen_R12_L12_PILONIDALCYST.pdf
- Supplementary Data 2/MR_pipeline_p5e-6/forest_plots/ukb-ppp-COL3A1-OID30379.finngen_R12_L12_PILONIDALCYST.pdf
- Supplementary Data 2/MR_pipeline_p5e-6/funnel_plots/
- Supplementary Data 2/MR_pipeline_p5e-6/funnel_plots/cngb-met112-90.finngen_R12_L12_PILONIDALCYST.pdf
- Supplementary Data 2/MR_pipeline_p5e-6/funnel_plots/ebi-a-GCST005814.finngen_R12_L12_PILONIDALCYST.pdf
- Supplementary Data 2/MR_pipeline_p5e-6/funnel_plots/ebi-a-GCST006090.finngen_R12_L12_PILONIDALCYST.pdf
- Supplementary Data 2/MR_pipeline_p5e-6/funnel_plots/ebi-a-GCST006094.finngen_R12_L12_PILONIDALCYST.pdf
- Supplementary Data 2/MR_pipeline_p5e-6/funnel_plots/ebi-a-GCST006095.finngen_R12_L12_PILONIDALCYST.pdf
- Supplementary Data 2/MR_pipeline_p5e-6/funnel_plots/ebi-a-GCST90012030.finngen_R12_L12_PILONIDALCYST.pdf
- Supplementary Data 2/MR_pipeline_p5e-6/funnel_plots/finn-b-E4_POCS.finngen_R12_L12_PILONIDALCYST.pdf
- Supplementary Data 2/MR_pipeline_p5e-6/funnel_plots/finngen_R12_L12_HIDRADENITISSUP.finngen_R12_L12_PILONIDALCYST.pdf
- Supplementary Data 2/MR_pipeline_p5e-6/funnel_plots/prot-a-529.finngen_R12_L12_PILONIDALCYST.pdf
- Supplementary Data 2/MR_pipeline_p5e-6/funnel_plots/prot-a-618.finngen_R12_L12_PILONIDALCYST.pdf
- Supplementary Data 2/MR_pipeline_p5e-6/funnel_plots/prot-c-3032_11_2.finngen_R12_L12_PILONIDALCYST.pdf
- Supplementary Data 2/MR_pipeline_p5e-6/funnel_plots/ukb-ppp-COL3A1-OID30379.finngen_R12_L12_PILONIDALCYST.pdf
- Supplementary Data 2/MR_pipeline_p5e-6/GCST90483484_finngen_R12_L12_PILONIDALCYST/
- Supplementary Data 2/MR_pipeline_p5e-6/GCST90483484_finngen_R12_L12_PILONIDALCYST/01. finngen_R12_L12_PILONIDALCYST_scatter_plot.pptx
- Supplementary Data 2/MR_pipeline_p5e-6/GCST90483484_finngen_R12_L12_PILONIDALCYST/01.yuntong_GCST90483484.h_explore_data.csv
- Supplementary Data 2/MR_pipeline_p5e-6/GCST90483484_finngen_R12_L12_PILONIDALCYST/02. finngen_R12_L12_PILONIDALCYST_forest_plot.pptx
- Supplementary Data 2/MR_pipeline_p5e-6/GCST90483484_finngen_R12_L12_PILONIDALCYST/02.finngen_R12_L12_PILONIDALCYST_outcome_data.csv
- Supplementary Data 2/MR_pipeline_p5e-6/GCST90483484_finngen_R12_L12_PILONIDALCYST/03. finngen_R12_L12_PILONIDALCYST_leaveone_plot.pptx
- Supplementary Data 2/MR_pipeline_p5e-6/GCST90483484_finngen_R12_L12_PILONIDALCYST/03.finngen_R12_L12_PILONIDALCYST_outcome_remove_p_data.csv
- Supplementary Data 2/MR_pipeline_p5e-6/GCST90483484_finngen_R12_L12_PILONIDALCYST/04. finngen_R12_L12_PILONIDALCYST_funnel_plot.pptx
- Supplementary Data 2/MR_pipeline_p5e-6/GCST90483484_finngen_R12_L12_PILONIDALCYST/04.finngen_R12_L12_PILONIDALCYST_final_instruments_for_MR_analysis.csv
- Supplementary Data 2/MR_pipeline_p5e-6/GCST90483484_finngen_R12_L12_PILONIDALCYST/04.finngen_R12_L12_PILONIDALCYST_harmonise_data2mranalysis.csv
- Supplementary Data 2/MR_pipeline_p5e-6/GCST90483484_finngen_R12_L12_PILONIDALCYST/05.finngen_R12_L12_PILONIDALCYST_mr_analysis.csv
- Supplementary Data 2/MR_pipeline_p5e-6/GCST90483484_finngen_R12_L12_PILONIDALCYST/06.finngen_R12_L12_PILONIDALCYST_or_result.csv
- Supplementary Data 2/MR_pipeline_p5e-6/GCST90483484_finngen_R12_L12_PILONIDALCYST/07.1finngen_R12_L12_PILONIDALCYST_heterogeneity_i2.csv
- Supplementary Data 2/MR_pipeline_p5e-6/GCST90483484_finngen_R12_L12_PILONIDALCYST/07.finngen_R12_L12_PILONIDALCYST_heterogeneity.csv
- Supplementary Data 2/MR_pipeline_p5e-6/GCST90483484_finngen_R12_L12_PILONIDALCYST/08.finngen_R12_L12_PILONIDALCYST_pleiotropy_test.csv
- Supplementary Data 2/MR_pipeline_p5e-6/GCST90483484_finngen_R12_L12_PILONIDALCYST/11.finngen_R12_L12_PILONIDALCYST_leaveoneout_results.csv
- Supplementary Data 2/MR_pipeline_p5e-6/GCST90483484_finngen_R12_L12_PILONIDALCYST/12.finngen_R12_L12_PILONIDALCYST_singlesnp.csv
- Supplementary Data 2/MR_pipeline_p5e-6/GCST90483500_ukb-b-5617/
- Supplementary Data 2/MR_pipeline_p5e-6/GCST90483500_ukb-b-5617/01. ukb-b-5617_scatter_plot.pptx
- Supplementary Data 2/MR_pipeline_p5e-6/GCST90483500_ukb-b-5617/01.PCOS_GCST90483500.h_explore_data.csv
- Supplementary Data 2/MR_pipeline_p5e-6/GCST90483500_ukb-b-5617/02. ukb-b-5617_forest_plot.pptx
- Supplementary Data 2/MR_pipeline_p5e-6/GCST90483500_ukb-b-5617/02.ukb-b-5617_outcome_data.csv
- Supplementary Data 2/MR_pipeline_p5e-6/GCST90483500_ukb-b-5617/03. ukb-b-5617_leaveone_plot.pptx
- Supplementary Data 2/MR_pipeline_p5e-6/GCST90483500_ukb-b-5617/03.ukb-b-5617_outcome_remove_p_data.csv
- Supplementary Data 2/MR_pipeline_p5e-6/GCST90483500_ukb-b-5617/04. ukb-b-5617_funnel_plot.pptx
- Supplementary Data 2/MR_pipeline_p5e-6/GCST90483500_ukb-b-5617/04.1.ukb-b-5617_steiger_filter_data2mranalysis.csv
- Supplementary Data 2/MR_pipeline_p5e-6/GCST90483500_ukb-b-5617/04.2ukb-b-5617_steiger_test.csv
- Supplementary Data 2/MR_pipeline_p5e-6/GCST90483500_ukb-b-5617/04.ukb-b-5617_final_instruments_for_MR_analysis.csv
- Supplementary Data 2/MR_pipeline_p5e-6/GCST90483500_ukb-b-5617/04.ukb-b-5617_harmonise_data2mranalysis.csv
- Supplementary Data 2/MR_pipeline_p5e-6/GCST90483500_ukb-b-5617/05.ukb-b-5617_mr_analysis.csv
- Supplementary Data 2/MR_pipeline_p5e-6/GCST90483500_ukb-b-5617/06.ukb-b-5617_or_result.csv
- Supplementary Data 2/MR_pipeline_p5e-6/GCST90483500_ukb-b-5617/07.1ukb-b-5617_heterogeneity_i2.csv
- Supplementary Data 2/MR_pipeline_p5e-6/GCST90483500_ukb-b-5617/07.ukb-b-5617_heterogeneity.csv
- Supplementary Data 2/MR_pipeline_p5e-6/GCST90483500_ukb-b-5617/08.ukb-b-5617_pleiotropy_test.csv
- Supplementary Data 2/MR_pipeline_p5e-6/GCST90483500_ukb-b-5617/09.ukb-b-5617_presso_result_or.csv
- Supplementary Data 2/MR_pipeline_p5e-6/GCST90483500_ukb-b-5617/11.ukb-b-5617_leaveoneout_results.csv
- Supplementary Data 2/MR_pipeline_p5e-6/GCST90483500_ukb-b-5617/12.ukb-b-5617_singlesnp.csv
- Supplementary Data 2/MR_pipeline_p5e-6/leaveone_plots/
- Supplementary Data 2/MR_pipeline_p5e-6/leaveone_plots/..pdf
- Supplementary Data 2/MR_pipeline_p5e-6/leaveone_plots/cngb-met112-90.finngen_R12_L12_PILONIDALCYST.pdf
- Supplementary Data 2/MR_pipeline_p5e-6/leaveone_plots/ebi-a-GCST005814.finngen_R12_L12_PILONIDALCYST.pdf
- Supplementary Data 2/MR_pipeline_p5e-6/leaveone_plots/ebi-a-GCST006090.finngen_R12_L12_PILONIDALCYST.pdf
- Supplementary Data 2/MR_pipeline_p5e-6/leaveone_plots/ebi-a-GCST006094.finngen_R12_L12_PILONIDALCYST.pdf
- Supplementary Data 2/MR_pipeline_p5e-6/leaveone_plots/ebi-a-GCST006095.finngen_R12_L12_PILONIDALCYST.pdf
- Supplementary Data 2/MR_pipeline_p5e-6/leaveone_plots/ebi-a-GCST90012030.finngen_R12_L12_PILONIDALCYST.pdf
- Supplementary Data 2/MR_pipeline_p5e-6/leaveone_plots/finn-b-E4_POCS.finngen_R12_L12_PILONIDALCYST.pdf
- Supplementary Data 2/MR_pipeline_p5e-6/leaveone_plots/finngen_R12_L12_HIDRADENITISSUP.finngen_R12_L12_PILONIDALCYST.pdf
- Supplementary Data 2/MR_pipeline_p5e-6/leaveone_plots/prot-a-529.finngen_R12_L12_PILONIDALCYST.pdf
- Supplementary Data 2/MR_pipeline_p5e-6/leaveone_plots/prot-a-618.finngen_R12_L12_PILONIDALCYST.pdf
- Supplementary Data 2/MR_pipeline_p5e-6/leaveone_plots/ukb-ppp-COL3A1-OID30379.finngen_R12_L12_PILONIDALCYST.pdf
- Supplementary Data 2/MR_pipeline_p5e-6/scatter_plots/
- Supplementary Data 2/MR_pipeline_p5e-6/scatter_plots/cngb-met112-90.finngen_R12_L12_PILONIDALCYST.pdf
- Supplementary Data 2/MR_pipeline_p5e-6/scatter_plots/ebi-a-GCST005814.finngen_R12_L12_PILONIDALCYST.pdf
- Supplementary Data 2/MR_pipeline_p5e-6/scatter_plots/ebi-a-GCST006090.finngen_R12_L12_PILONIDALCYST.pdf
- Supplementary Data 2/MR_pipeline_p5e-6/scatter_plots/ebi-a-GCST006094.finngen_R12_L12_PILONIDALCYST.pdf
- Supplementary Data 2/MR_pipeline_p5e-6/scatter_plots/ebi-a-GCST006095.finngen_R12_L12_PILONIDALCYST.pdf
- Supplementary Data 2/MR_pipeline_p5e-6/scatter_plots/ebi-a-GCST90012030.finngen_R12_L12_PILONIDALCYST.pdf
- Supplementary Data 2/MR_pipeline_p5e-6/scatter_plots/finn-b-E4_POCS.finngen_R12_L12_PILONIDALCYST.pdf
- Supplementary Data 2/MR_pipeline_p5e-6/scatter_plots/finngen_R12_L12_HIDRADENITISSUP.finngen_R12_L12_PILONIDALCYST.pdf
- Supplementary Data 2/MR_pipeline_p5e-6/scatter_plots/prot-a-529.finngen_R12_L12_PILONIDALCYST.pdf
- Supplementary Data 2/MR_pipeline_p5e-6/scatter_plots/prot-a-618.finngen_R12_L12_PILONIDALCYST.pdf
- Supplementary Data 2/MR_pipeline_p5e-6/scatter_plots/prot-c-3032_11_2.finngen_R12_L12_PILONIDALCYST.pdf
- Supplementary Data 2/MR_pipeline_p5e-6/scatter_plots/ukb-ppp-COL3A1-OID30379.finngen_R12_L12_PILONIDALCYST.pdf
- Supplementary Data 2/MR_pipeline_p5e-8/
- Supplementary Data 2/MR_pipeline_p5e-8/01.extract_exposure_data_in_this_batch.csv
- Supplementary Data 2/MR_pipeline_p5e-8/02.extract_outcome_data_based_on_file01.csv
- Supplementary Data 2/MR_pipeline_p5e-8/03.filtered_outcome_data_after_removing_related_IVs_using_file02.csv
- Supplementary Data 2/MR_pipeline_p5e-8/04.harmonised_and_steiger_filtered_exposure_outcome_data.csv
- Supplementary Data 2/MR_pipeline_p5e-8/05.final_instruments_for_MR_analysis.csv
- Supplementary Data 2/MR_pipeline_p5e-8/06.MR_results.csv
- Supplementary Data 2/MR_pipeline_p5e-8/07.heterogeneity_analysis_results.csv
- Supplementary Data 2/MR_pipeline_p5e-8/08.pleiotropy_analysis_results.csv
- Supplementary Data 2/MR_pipeline_p5e-8/11.leaveoneout_results_for_plotting.csv
[truncated: 243 more entries]
