# Supplementary material for: Risk factors for sacrococcygeal pilonidal sinus: a systematic review and meta-analysis supplemented by genetic causal assessment
Source: Front Surg. 2026 Jan 7;12:1718589. doi: 10.3389/fsurg.2025.1718589 (PMC12819706; doi:10.3389/fsurg.2025.1718589)
Supplement: Supplementary file 2 [file Datasheet2.zip › Supplementary Data 2/MR_pipeline_after_confounding_SNPs_removal/ebi-a-GCST006095_finngen_R12_L12_PILONIDALCYST_20250626220939/01.ebi-a-GCST006095_explore_data.csv]

samplesize.exposure	pos.exposure	chr.exposure	se.exposure	pval.exposure	beta.exposure	id.exposure	SNP	effect_allele.exposure	other_allele.exposure	eaf.exposure	exposure	mr_keep.exposure	pval_origin.exposure	data_source.exposure
11244	11033082	1	0.0311302	2.85299e-06	-0.145725	ebi-a-GCST006095	rs12565727	G	A	0.289657	|| id:ebi-a-GCST006095	TRUE	reported	igd
11244	6198745	1	0.0328838	1.66813e-07	0.17208	ebi-a-GCST006095	rs2785585	A	T	0.754207	|| id:ebi-a-GCST006095	TRUE	reported	igd
11244	109598527	2	0.0368555	2.80692e-06	0.172648	ebi-a-GCST006095	rs260673	G	A	0.190452	|| id:ebi-a-GCST006095	TRUE	reported	igd
11244	109174615	2	0.0399267	2.16461e-09	-0.238959	ebi-a-GCST006095	rs6542772	T	C	0.837937	|| id:ebi-a-GCST006095	TRUE	reported	igd
11244	200462220	2	0.0288069	5.56852e-07	0.144196	ebi-a-GCST006095	rs58313928	A	G	0.566674	|| id:ebi-a-GCST006095	TRUE	reported	igd
11244	110001774	2	0.033984	2.30096e-07	0.175807	ebi-a-GCST006095	rs6542820	C	A	0.235058	|| id:ebi-a-GCST006095	TRUE	reported	igd
11244	9067684	3	0.0291686	1.00219e-06	0.14267	ebi-a-GCST006095	rs412680	A	C	0.414529	|| id:ebi-a-GCST006095	TRUE	reported	igd
11244	78249193	7	0.0292834	4.07643e-07	-0.148331	ebi-a-GCST006095	rs38111	A	G	0.36799	|| id:ebi-a-GCST006095	TRUE	reported	igd
11244	46120720	7	0.028517	3.54079e-06	0.132224	ebi-a-GCST006095	rs788714	C	T	0.477434	|| id:ebi-a-GCST006095	TRUE	reported	igd
11244	96716864	7	0.0285952	6.13112e-07	-0.142606	ebi-a-GCST006095	rs1917939	T	C	0.438775	|| id:ebi-a-GCST006095	TRUE	reported	igd
11244	18244008	10	0.0339328	3.8054e-07	-0.172326	ebi-a-GCST006095	rs491995	G	A	0.761454	|| id:ebi-a-GCST006095	TRUE	reported	igd
11244	44319905	11	0.028831	6.8767e-07	-0.14314	ebi-a-GCST006095	rs1869481	C	T	0.414896	|| id:ebi-a-GCST006095	TRUE	reported	igd
11244	93733409	15	0.0302105	3.3191e-06	0.140479	ebi-a-GCST006095	rs4586375	T	G	0.668675	|| id:ebi-a-GCST006095	TRUE	reported	igd
11244	60924970	18	0.0291424	7.25605e-11	-0.18987	ebi-a-GCST006095	rs7226979	T	C	0.579399	|| id:ebi-a-GCST006095	TRUE	reported	igd
