# Supplementary material for: Risk factors for sacrococcygeal pilonidal sinus: a systematic review and meta-analysis supplemented by genetic causal assessment
Source: Front Surg. 2026 Jan 7;12:1718589. doi: 10.3389/fsurg.2025.1718589 (PMC12819706; doi:10.3389/fsurg.2025.1718589)
Supplement: Supplementary file 2 [file Datasheet2.zip › Supplementary Data 2/MR_pipeline_after_confounding_SNPs_removal/ebi-a-GCST006095_finngen_R12_L12_PILONIDALCYST_20250626220939/03.finngen_R12_L12_PILONIDALCYST_outcome_remove_p_data.csv]

SNP	chr	pos	beta.outcome	se.outcome	samplesize.outcome	pval.outcome	eaf.outcome	effect_allele.outcome	other_allele.outcome	outcome	id.outcome	originalname.outcome	outcome.deprecated	mr_keep.outcome	data_source.outcome
rs412680	3	9026000	0.0203123	0.0233842	474291	0.385048	0.54484	A	C	Pilonidal cyst || id:finngen_R12_L12_PILONIDALCYST	finngen_R12_L12_PILONIDALCYST	Pilonidal cyst	Pilonidal cyst || ||	TRUE	MedicineITLab
rs6542772	2	108558159	-0.0547944	0.0232118	474291	0.018244	0.483439	T	C	Pilonidal cyst || id:finngen_R12_L12_PILONIDALCYST	finngen_R12_L12_PILONIDALCYST	Pilonidal cyst	Pilonidal cyst || ||	TRUE	MedicineITLab
rs2785585	1	6138685	-0.0172821	0.0255997	474291	0.499619	0.293464	A	T	Pilonidal cyst || id:finngen_R12_L12_PILONIDALCYST	finngen_R12_L12_PILONIDALCYST	Pilonidal cyst	Pilonidal cyst || ||	TRUE	MedicineITLab
rs12565727	1	10973025	-0.0887432	0.0253861	474291	0.000472748	0.308194	G	A	Pilonidal cyst || id:finngen_R12_L12_PILONIDALCYST	finngen_R12_L12_PILONIDALCYST	Pilonidal cyst	Pilonidal cyst || ||	TRUE	MedicineITLab
rs6542820	2	109385318	0.00381412	0.0233754	474291	0.870386	0.529382	C	A	Pilonidal cyst || id:finngen_R12_L12_PILONIDALCYST	finngen_R12_L12_PILONIDALCYST	Pilonidal cyst	Pilonidal cyst || ||	TRUE	MedicineITLab
rs491995	10	17955079	-0.063851	0.0233554	474291	0.00625922	0.568882	G	A	Pilonidal cyst || id:finngen_R12_L12_PILONIDALCYST	finngen_R12_L12_PILONIDALCYST	Pilonidal cyst	Pilonidal cyst || ||	TRUE	MedicineITLab
rs1869481	11	44298355	-0.0380649	0.023314	474291	0.102531	0.523982	C	T	Pilonidal cyst || id:finngen_R12_L12_PILONIDALCYST	finngen_R12_L12_PILONIDALCYST	Pilonidal cyst	Pilonidal cyst || ||	TRUE	MedicineITLab
rs1917939	7	97087552	-0.0639216	0.0263003	474291	0.0150803	0.26887	T	C	Pilonidal cyst || id:finngen_R12_L12_PILONIDALCYST	finngen_R12_L12_PILONIDALCYST	Pilonidal cyst	Pilonidal cyst || ||	TRUE	MedicineITLab
rs58313928	2	199597497	0.0719079	0.0499819	474291	0.150241	0.0571858	A	G	Pilonidal cyst || id:finngen_R12_L12_PILONIDALCYST	finngen_R12_L12_PILONIDALCYST	Pilonidal cyst	Pilonidal cyst || ||	TRUE	MedicineITLab
rs260673	2	108982071	0.100424	0.0285588	474291	0.000437431	0.779237	G	A	Pilonidal cyst || id:finngen_R12_L12_PILONIDALCYST	finngen_R12_L12_PILONIDALCYST	Pilonidal cyst	Pilonidal cyst || ||	TRUE	MedicineITLab
rs788714	7	46081122	0.0652637	0.0244102	474291	0.00750361	0.338381	C	T	Pilonidal cyst || id:finngen_R12_L12_PILONIDALCYST	finngen_R12_L12_PILONIDALCYST	Pilonidal cyst	Pilonidal cyst || ||	TRUE	MedicineITLab
rs38111	7	78619877	0.0167053	0.0233725	474291	0.474768	0.560342	A	G	Pilonidal cyst || id:finngen_R12_L12_PILONIDALCYST	finngen_R12_L12_PILONIDALCYST	Pilonidal cyst	Pilonidal cyst || ||	TRUE	MedicineITLab
rs4586375	15	93190180	-0.0377066	0.0331809	474291	0.255792	0.855023	T	G	Pilonidal cyst || id:finngen_R12_L12_PILONIDALCYST	finngen_R12_L12_PILONIDALCYST	Pilonidal cyst	Pilonidal cyst || ||	TRUE	MedicineITLab
