# Supplementary material for: Risk factors for sacrococcygeal pilonidal sinus: a systematic review and meta-analysis supplemented by genetic causal assessment
Source: Front Surg. 2026 Jan 7;12:1718589. doi: 10.3389/fsurg.2025.1718589 (PMC12819706; doi:10.3389/fsurg.2025.1718589)
Supplement: Supplementary file 2 [file Datasheet2.zip › Supplementary Data 2/MR_pipeline_after_confounding_SNPs_removal/ebi-a-GCST006095_finngen_R12_L12_PILONIDALCYST_20250626220939/04.1.finngen_R12_L12_PILONIDALCYST_steiger_filter_data2mranalysis.csv]

SNP	effect_allele.exposure	other_allele.exposure	effect_allele.outcome	other_allele.outcome	beta.exposure	beta.outcome	eaf.exposure	eaf.outcome	remove	palindromic	ambiguous	id.outcome	chr	pos	se.outcome	samplesize.outcome	pval.outcome	outcome	originalname.outcome	outcome.deprecated	mr_keep.outcome	data_source.outcome	samplesize.exposure	pos.exposure	chr.exposure	se.exposure	pval.exposure	id.exposure	exposure	mr_keep.exposure	pval_origin.exposure	data_source.exposure	action	mr_keep	units.outcome	units.exposure	rsq.exposure	effective_n.exposure	rsq.outcome	effective_n.outcome	steiger_dir	steiger_pval	R2	F	F_pow_beta_se
rs12565727	G	A	G	A	-0.145725	-0.0887432	0.289657	0.308194	FALSE	FALSE	FALSE	finngen_R12_L12_PILONIDALCYST	1	10973025	0.0253861	474291	0.000472748	Pilonidal cyst || id:finngen_R12_L12_PILONIDALCYST	Pilonidal cyst	Pilonidal cyst || ||	TRUE	MedicineITLab	11244	11033082	1	0.0311302	2.85299e-06	ebi-a-GCST006095	|| id:ebi-a-GCST006095	TRUE	reported	igd	2	TRUE			0.00194542733595163	11244	2.57646326664853e-05	474291	TRUE	4.2577314127623e-05	0.00873876895396639	99.1073165212167	21.9131245021909
rs1869481	C	T	C	T	-0.14314	-0.0380649	0.414896	0.523982	FALSE	FALSE	FALSE	finngen_R12_L12_PILONIDALCYST	11	44298355	0.023314	474291	0.102531	Pilonidal cyst || id:finngen_R12_L12_PILONIDALCYST	Pilonidal cyst	Pilonidal cyst || ||	TRUE	MedicineITLab	11244	44319905	11	0.028831	6.8767e-07	ebi-a-GCST006095	|| id:ebi-a-GCST006095	TRUE	reported	igd	2	TRUE			0.00218780112715003	11244	5.62043990823022e-06	474291	TRUE	3.21556458250573e-06	0.00994773795241321	112.956128022719	24.6491877922558
rs1917939	T	C	T	C	-0.142606	-0.0639216	0.438775	0.26887	FALSE	FALSE	FALSE	finngen_R12_L12_PILONIDALCYST	7	97087552	0.0263003	474291	0.0150803	Pilonidal cyst || id:finngen_R12_L12_PILONIDALCYST	Pilonidal cyst	Pilonidal cyst || ||	TRUE	MedicineITLab	11244	96716864	7	0.0285952	6.13112e-07	ebi-a-GCST006095	|| id:ebi-a-GCST006095	TRUE	reported	igd	2	TRUE			0.00220742525362369	11244	1.24544745111709e-05	474291	TRUE	5.18533760195136e-06	0.0100157730677231	113.736479596504	24.8707750782224
rs260673	G	A	G	A	0.172648	0.100424	0.190452	0.779237	FALSE	FALSE	FALSE	finngen_R12_L12_PILONIDALCYST	2	108982071	0.0285588	474291	0.000437431	Pilonidal cyst || id:finngen_R12_L12_PILONIDALCYST	Pilonidal cyst	Pilonidal cyst || ||	TRUE	MedicineITLab	11244	109598527	2	0.0368555	2.80692e-06	ebi-a-GCST006095	|| id:ebi-a-GCST006095	TRUE	reported	igd	2	TRUE			0.00194817515586926	11244	2.60699829408363e-05	474291	TRUE	4.25540569620704e-05	0.00919139099392248	104.288170908538	21.9441361230942
rs2785585	A	T	A	T	0.17208	0.0172821	0.754207	0.706536	FALSE	TRUE	FALSE	finngen_R12_L12_PILONIDALCYST	1	6138685	0.0255997	474291	0.499619	Pilonidal cyst || id:finngen_R12_L12_PILONIDALCYST	Pilonidal cyst	Pilonidal cyst || ||	TRUE	MedicineITLab	11244	6198745	1	0.0328838	1.66813e-07	ebi-a-GCST006095	|| id:ebi-a-GCST006095	TRUE	reported	igd	2	TRUE			0.00242994599217791	11244	9.6090356825191e-07	474291	TRUE	4.04150305589989e-07	0.0109786985285664	124.792589072166	27.3839944716804
rs38111	A	G	A	G	-0.148331	0.0167053	0.36799	0.560342	FALSE	FALSE	FALSE	finngen_R12_L12_PILONIDALCYST	7	78619877	0.0233725	474291	0.474768	Pilonidal cyst || id:finngen_R12_L12_PILONIDALCYST	Pilonidal cyst	Pilonidal cyst || ||	TRUE	MedicineITLab	11244	78249193	7	0.0292834	4.07643e-07	ebi-a-GCST006095	|| id:ebi-a-GCST006095	TRUE	reported	igd	2	TRUE			0.0022771267093937	11244	1.07709671537396e-06	474291	TRUE	9.80548235756079e-07	0.0102341979274581	116.242501872227	25.6578847216101
rs412680	A	C	A	C	0.14267	0.0203123	0.414529	0.54484	FALSE	FALSE	FALSE	finngen_R12_L12_PILONIDALCYST	3	9026000	0.0233842	474291	0.385048	Pilonidal cyst || id:finngen_R12_L12_PILONIDALCYST	Pilonidal cyst	Pilonidal cyst || ||	TRUE	MedicineITLab	11244	9067684	3	0.0291686	1.00219e-06	ebi-a-GCST006095	|| id:ebi-a-GCST006095	TRUE	reported	igd	2	TRUE			0.00212357368420663	11244	1.59085071512092e-06	474291	TRUE	2.59946484908264e-06	0.00987996998008212	112.178947146286	23.9240197766691
rs4586375	T	G	T	G	0.140479	-0.0377066	0.668675	0.855023	FALSE	FALSE	FALSE	finngen_R12_L12_PILONIDALCYST	15	93190180	0.0331809	474291	0.255792	Pilonidal cyst || id:finngen_R12_L12_PILONIDALCYST	Pilonidal cyst	Pilonidal cyst || ||	TRUE	MedicineITLab	11244	93733409	15	0.0302105	3.3191e-06	ebi-a-GCST006095	|| id:ebi-a-GCST006095	TRUE	reported	igd	2	TRUE			0.00191968025993544	11244	2.72279026765999e-06	474291	TRUE	9.81205233093325e-06	0.00874424067942207	99.1699193611153	21.6225538720317
rs491995	G	A	G	A	-0.172326	-0.063851	0.761454	0.568882	FALSE	FALSE	FALSE	finngen_R12_L12_PILONIDALCYST	10	17955079	0.0233554	474291	0.00625922	Pilonidal cyst || id:finngen_R12_L12_PILONIDALCYST	Pilonidal cyst	Pilonidal cyst || ||	TRUE	MedicineITLab	11244	18244008	10	0.0339328	3.8054e-07	ebi-a-GCST006095	|| id:ebi-a-GCST006095	TRUE	reported	igd	2	TRUE			0.00228888224709377	11244	1.57583554058611e-05	474291	TRUE	4.2007375672664e-06	0.0107881610562317	122.603169330904	25.790645973538
rs58313928	A	G	A	G	0.144196	0.0719079	0.566674	0.0571858	FALSE	FALSE	FALSE	finngen_R12_L12_PILONIDALCYST	2	199597497	0.0499819	474291	0.150241	Pilonidal cyst || id:finngen_R12_L12_PILONIDALCYST	Pilonidal cyst	Pilonidal cyst || ||	TRUE	MedicineITLab	11244	200462220	2	0.0288069	5.56852e-07	ebi-a-GCST006095	|| id:ebi-a-GCST006095	TRUE	reported	igd	2	TRUE			0.00222383683703956	11244	4.3639798983009e-06	474291	TRUE	2.28580397167312e-06	0.0102113804434258	115.980661604719	25.0560943876904
rs6542772	T	C	T	C	-0.238959	-0.0547944	0.837937	0.483439	FALSE	FALSE	FALSE	finngen_R12_L12_PILONIDALCYST	2	108558159	0.0232118	474291	0.018244	Pilonidal cyst || id:finngen_R12_L12_PILONIDALCYST	Pilonidal cyst	Pilonidal cyst || ||	TRUE	MedicineITLab	11244	109174615	2	0.0399267	2.16461e-09	ebi-a-GCST006095	|| id:ebi-a-GCST006095	TRUE	reported	igd	2	TRUE			0.00317610469838796	11244	1.17491529308974e-05	474291	TRUE	2.81342349895082e-08	0.0155085795321247	177.093926341468	35.8195356146372
rs6542820	C	A	C	A	0.175807	0.00381412	0.235058	0.529382	FALSE	FALSE	FALSE	finngen_R12_L12_PILONIDALCYST	2	109385318	0.0233754	474291	0.870386	Pilonidal cyst || id:finngen_R12_L12_PILONIDALCYST	Pilonidal cyst	Pilonidal cyst || ||	TRUE	MedicineITLab	11244	110001774	2	0.033984	2.30096e-07	ebi-a-GCST006095	|| id:ebi-a-GCST006095	TRUE	reported	igd	2	TRUE			0.00237490979255714	11244	5.6134198518617e-08	474291	TRUE	3.65864979581471e-07	0.011114907826193	126.358254129793	26.7622939218337
rs788714	C	T	C	T	0.132224	0.0652637	0.477434	0.338381	FALSE	FALSE	FALSE	finngen_R12_L12_PILONIDALCYST	7	46081122	0.0244102	474291	0.00750361	Pilonidal cyst || id:finngen_R12_L12_PILONIDALCYST	Pilonidal cyst	Pilonidal cyst || ||	TRUE	MedicineITLab	11244	46120720	7	0.028517	3.54079e-06	ebi-a-GCST006095	|| id:ebi-a-GCST006095	TRUE	reported	igd	2	TRUE			0.00190870845132072	11244	1.50713137182682e-05	474291	TRUE	2.99022897187967e-05	0.0087237873595574	98.9359133665779	21.4987352273687
