# Supplementary material for: Risk factors for sacrococcygeal pilonidal sinus: a systematic review and meta-analysis supplemented by genetic causal assessment
Source: Front Surg. 2026 Jan 7;12:1718589. doi: 10.3389/fsurg.2025.1718589 (PMC12819706; doi:10.3389/fsurg.2025.1718589)
Supplement: Supplementary file 2 [file Datasheet2.zip › Supplementary Data 2/MR_pipeline_after_confounding_SNPs_removal/ebi-a-GCST006095_finngen_R12_L12_PILONIDALCYST_20250626220939/04.finngen_R12_L12_PILONIDALCYST_harmonise_data2mranalysis.csv]

SNP	effect_allele.exposure	other_allele.exposure	effect_allele.outcome	other_allele.outcome	beta.exposure	beta.outcome	eaf.exposure	eaf.outcome	remove	palindromic	ambiguous	id.outcome	chr	pos	se.outcome	samplesize.outcome	pval.outcome	outcome	originalname.outcome	outcome.deprecated	mr_keep.outcome	data_source.outcome	samplesize.exposure	pos.exposure	chr.exposure	se.exposure	pval.exposure	id.exposure	exposure	mr_keep.exposure	pval_origin.exposure	data_source.exposure	action	mr_keep
rs12565727	G	A	G	A	-0.145725	-0.0887432	0.289657	0.308194	FALSE	FALSE	FALSE	finngen_R12_L12_PILONIDALCYST	1	10973025	0.0253861	474291	0.000472748	Pilonidal cyst || id:finngen_R12_L12_PILONIDALCYST	Pilonidal cyst	Pilonidal cyst || ||	TRUE	MedicineITLab	11244	11033082	1	0.0311302	2.85299e-06	ebi-a-GCST006095	|| id:ebi-a-GCST006095	TRUE	reported	igd	2	TRUE
rs1869481	C	T	C	T	-0.14314	-0.0380649	0.414896	0.523982	FALSE	FALSE	FALSE	finngen_R12_L12_PILONIDALCYST	11	44298355	0.023314	474291	0.102531	Pilonidal cyst || id:finngen_R12_L12_PILONIDALCYST	Pilonidal cyst	Pilonidal cyst || ||	TRUE	MedicineITLab	11244	44319905	11	0.028831	6.8767e-07	ebi-a-GCST006095	|| id:ebi-a-GCST006095	TRUE	reported	igd	2	TRUE
rs1917939	T	C	T	C	-0.142606	-0.0639216	0.438775	0.26887	FALSE	FALSE	FALSE	finngen_R12_L12_PILONIDALCYST	7	97087552	0.0263003	474291	0.0150803	Pilonidal cyst || id:finngen_R12_L12_PILONIDALCYST	Pilonidal cyst	Pilonidal cyst || ||	TRUE	MedicineITLab	11244	96716864	7	0.0285952	6.13112e-07	ebi-a-GCST006095	|| id:ebi-a-GCST006095	TRUE	reported	igd	2	TRUE
rs260673	G	A	G	A	0.172648	0.100424	0.190452	0.779237	FALSE	FALSE	FALSE	finngen_R12_L12_PILONIDALCYST	2	108982071	0.0285588	474291	0.000437431	Pilonidal cyst || id:finngen_R12_L12_PILONIDALCYST	Pilonidal cyst	Pilonidal cyst || ||	TRUE	MedicineITLab	11244	109598527	2	0.0368555	2.80692e-06	ebi-a-GCST006095	|| id:ebi-a-GCST006095	TRUE	reported	igd	2	TRUE
rs2785585	A	T	A	T	0.17208	0.0172821	0.754207	0.706536	FALSE	TRUE	FALSE	finngen_R12_L12_PILONIDALCYST	1	6138685	0.0255997	474291	0.499619	Pilonidal cyst || id:finngen_R12_L12_PILONIDALCYST	Pilonidal cyst	Pilonidal cyst || ||	TRUE	MedicineITLab	11244	6198745	1	0.0328838	1.66813e-07	ebi-a-GCST006095	|| id:ebi-a-GCST006095	TRUE	reported	igd	2	TRUE
rs38111	A	G	A	G	-0.148331	0.0167053	0.36799	0.560342	FALSE	FALSE	FALSE	finngen_R12_L12_PILONIDALCYST	7	78619877	0.0233725	474291	0.474768	Pilonidal cyst || id:finngen_R12_L12_PILONIDALCYST	Pilonidal cyst	Pilonidal cyst || ||	TRUE	MedicineITLab	11244	78249193	7	0.0292834	4.07643e-07	ebi-a-GCST006095	|| id:ebi-a-GCST006095	TRUE	reported	igd	2	TRUE
rs412680	A	C	A	C	0.14267	0.0203123	0.414529	0.54484	FALSE	FALSE	FALSE	finngen_R12_L12_PILONIDALCYST	3	9026000	0.0233842	474291	0.385048	Pilonidal cyst || id:finngen_R12_L12_PILONIDALCYST	Pilonidal cyst	Pilonidal cyst || ||	TRUE	MedicineITLab	11244	9067684	3	0.0291686	1.00219e-06	ebi-a-GCST006095	|| id:ebi-a-GCST006095	TRUE	reported	igd	2	TRUE
rs4586375	T	G	T	G	0.140479	-0.0377066	0.668675	0.855023	FALSE	FALSE	FALSE	finngen_R12_L12_PILONIDALCYST	15	93190180	0.0331809	474291	0.255792	Pilonidal cyst || id:finngen_R12_L12_PILONIDALCYST	Pilonidal cyst	Pilonidal cyst || ||	TRUE	MedicineITLab	11244	93733409	15	0.0302105	3.3191e-06	ebi-a-GCST006095	|| id:ebi-a-GCST006095	TRUE	reported	igd	2	TRUE
rs491995	G	A	G	A	-0.172326	-0.063851	0.761454	0.568882	FALSE	FALSE	FALSE	finngen_R12_L12_PILONIDALCYST	10	17955079	0.0233554	474291	0.00625922	Pilonidal cyst || id:finngen_R12_L12_PILONIDALCYST	Pilonidal cyst	Pilonidal cyst || ||	TRUE	MedicineITLab	11244	18244008	10	0.0339328	3.8054e-07	ebi-a-GCST006095	|| id:ebi-a-GCST006095	TRUE	reported	igd	2	TRUE
rs58313928	A	G	A	G	0.144196	0.0719079	0.566674	0.0571858	FALSE	FALSE	FALSE	finngen_R12_L12_PILONIDALCYST	2	199597497	0.0499819	474291	0.150241	Pilonidal cyst || id:finngen_R12_L12_PILONIDALCYST	Pilonidal cyst	Pilonidal cyst || ||	TRUE	MedicineITLab	11244	200462220	2	0.0288069	5.56852e-07	ebi-a-GCST006095	|| id:ebi-a-GCST006095	TRUE	reported	igd	2	TRUE
rs6542772	T	C	T	C	-0.238959	-0.0547944	0.837937	0.483439	FALSE	FALSE	FALSE	finngen_R12_L12_PILONIDALCYST	2	108558159	0.0232118	474291	0.018244	Pilonidal cyst || id:finngen_R12_L12_PILONIDALCYST	Pilonidal cyst	Pilonidal cyst || ||	TRUE	MedicineITLab	11244	109174615	2	0.0399267	2.16461e-09	ebi-a-GCST006095	|| id:ebi-a-GCST006095	TRUE	reported	igd	2	TRUE
rs6542820	C	A	C	A	0.175807	0.00381412	0.235058	0.529382	FALSE	FALSE	FALSE	finngen_R12_L12_PILONIDALCYST	2	109385318	0.0233754	474291	0.870386	Pilonidal cyst || id:finngen_R12_L12_PILONIDALCYST	Pilonidal cyst	Pilonidal cyst || ||	TRUE	MedicineITLab	11244	110001774	2	0.033984	2.30096e-07	ebi-a-GCST006095	|| id:ebi-a-GCST006095	TRUE	reported	igd	2	TRUE
rs788714	C	T	C	T	0.132224	0.0652637	0.477434	0.338381	FALSE	FALSE	FALSE	finngen_R12_L12_PILONIDALCYST	7	46081122	0.0244102	474291	0.00750361	Pilonidal cyst || id:finngen_R12_L12_PILONIDALCYST	Pilonidal cyst	Pilonidal cyst || ||	TRUE	MedicineITLab	11244	46120720	7	0.028517	3.54079e-06	ebi-a-GCST006095	|| id:ebi-a-GCST006095	TRUE	reported	igd	2	TRUE
