# Supplementary material for: Risk factors for sacrococcygeal pilonidal sinus: a systematic review and meta-analysis supplemented by genetic causal assessment
Source: Front Surg. 2026 Jan 7;12:1718589. doi: 10.3389/fsurg.2025.1718589 (PMC12819706; doi:10.3389/fsurg.2025.1718589)
Supplement: Supplementary file 2 [file Datasheet2.zip › Supplementary Data 2/MR_pipeline_after_confounding_SNPs_removal/ebi-a-GCST006095_finngen_R12_L12_PILONIDALCYST_20250626220939/06.finngen_R12_L12_PILONIDALCYST_or_result.csv]

id.exposure	id.outcome	outcome	exposure	method	nsnp	b	se	pval	lo_ci	up_ci	or	or_lci95	or_uci95
ebi-a-GCST006095	finngen_R12_L12_PILONIDALCYST	Pilonidal cyst || id:finngen_R12_L12_PILONIDALCYST	|| id:ebi-a-GCST006095	Inverse variance weighted (multiplicative random effects)	13	0.243207845645681	0.0650452552717735	0.000184712651838744	0.115719145313005	0.370696545978357	1.2753336691232	1.12268051776554	1.44874337967172
ebi-a-GCST006095	finngen_R12_L12_PILONIDALCYST	Pilonidal cyst || id:finngen_R12_L12_PILONIDALCYST	|| id:ebi-a-GCST006095	MR Egger	13	0.145312909450793	0.384587581140533	0.712738153276743	-0.608478749584651	0.899104568486237	1.15640136257621	0.544178070840749	2.45740169077755
ebi-a-GCST006095	finngen_R12_L12_PILONIDALCYST	Pilonidal cyst || id:finngen_R12_L12_PILONIDALCYST	|| id:ebi-a-GCST006095	Weighted median	13	0.216227591792648	0.0718064365352328	0.00260169060367195	0.0754869761835919	0.356968207401704	1.24138487586173	1.07840918262338	1.42899043781272
ebi-a-GCST006095	finngen_R12_L12_PILONIDALCYST	Pilonidal cyst || id:finngen_R12_L12_PILONIDALCYST	|| id:ebi-a-GCST006095	Weighted mode	13	0.196150804380077	0.0922638585055587	0.0549472359448015	0.0153136417091817	0.376987967050972	1.21671037675392	1.01543149634644	1.45788676658853
