# Supplementary material for: Risk factors for sacrococcygeal pilonidal sinus: a systematic review and meta-analysis supplemented by genetic causal assessment
Source: Front Surg. 2026 Jan 7;12:1718589. doi: 10.3389/fsurg.2025.1718589 (PMC12819706; doi:10.3389/fsurg.2025.1718589)
Supplement: Supplementary file 2 [file Datasheet2.zip › Supplementary Data 2/MR_pipeline_after_confounding_SNPs_removal/ebi-a-GCST006095_finngen_R12_L12_PILONIDALCYST_20250626220939/07.finngen_R12_L12_PILONIDALCYST_heterogeneity.csv]

id.exposure	id.outcome	outcome	exposure	method	Q	Q_df	Q_pval
ebi-a-GCST006095	finngen_R12_L12_PILONIDALCYST	Pilonidal cyst || id:finngen_R12_L12_PILONIDALCYST	|| id:ebi-a-GCST006095	MR Egger	26.8394942932553	11	0.00485873522330972
ebi-a-GCST006095	finngen_R12_L12_PILONIDALCYST	Pilonidal cyst || id:finngen_R12_L12_PILONIDALCYST	|| id:ebi-a-GCST006095	Inverse variance weighted	27.0026474000934	12	0.00772041730825954
