# Supplementary material for: Risk factors for sacrococcygeal pilonidal sinus: a systematic review and meta-analysis supplemented by genetic causal assessment
Source: Front Surg. 2026 Jan 7;12:1718589. doi: 10.3389/fsurg.2025.1718589 (PMC12819706; doi:10.3389/fsurg.2025.1718589)
Supplement: Supplementary file 2 [file Datasheet2.zip › Supplementary Data 2/MR_pipeline_after_confounding_SNPs_removal/ebi-a-GCST006095_finngen_R12_L12_PILONIDALCYST_20250626220939/11.finngen_R12_L12_PILONIDALCYST_leaveoneout_results.csv]

exposure	outcome	id.exposure	id.outcome	samplesize	SNP	b	se	p
|| id:ebi-a-GCST006095	Pilonidal cyst || id:finngen_R12_L12_PILONIDALCYST	ebi-a-GCST006095	finngen_R12_L12_PILONIDALCYST	474291	rs12565727	0.219049548685354	0.063749458665311	0.000590151945175469
|| id:ebi-a-GCST006095	Pilonidal cyst || id:finngen_R12_L12_PILONIDALCYST	ebi-a-GCST006095	finngen_R12_L12_PILONIDALCYST	474291	rs1869481	0.241474730951184	0.0704537979071945	0.000609346615625989
|| id:ebi-a-GCST006095	Pilonidal cyst || id:finngen_R12_L12_PILONIDALCYST	ebi-a-GCST006095	finngen_R12_L12_PILONIDALCYST	474291	rs1917939	0.231210723859079	0.0681826939654411	0.000696261447448064
|| id:ebi-a-GCST006095	Pilonidal cyst || id:finngen_R12_L12_PILONIDALCYST	ebi-a-GCST006095	finngen_R12_L12_PILONIDALCYST	474291	rs260673	0.218234571945996	0.0642725525923873	0.000685145892892241
|| id:ebi-a-GCST006095	Pilonidal cyst || id:finngen_R12_L12_PILONIDALCYST	ebi-a-GCST006095	finngen_R12_L12_PILONIDALCYST	474291	rs2785585	0.256463905598705	0.0696850067569979	0.000232931198954656
|| id:ebi-a-GCST006095	Pilonidal cyst || id:finngen_R12_L12_PILONIDALCYST	ebi-a-GCST006095	finngen_R12_L12_PILONIDALCYST	474291	rs38111	0.27236211852003	0.0630342612179851	1.55423375112703e-05
|| id:ebi-a-GCST006095	Pilonidal cyst || id:finngen_R12_L12_PILONIDALCYST	ebi-a-GCST006095	finngen_R12_L12_PILONIDALCYST	474291	rs412680	0.250796249260849	0.0699146412964418	0.000334276395968999
|| id:ebi-a-GCST006095	Pilonidal cyst || id:finngen_R12_L12_PILONIDALCYST	ebi-a-GCST006095	finngen_R12_L12_PILONIDALCYST	474291	rs4586375	0.261051793720364	0.0625907271098841	3.03566459296585e-05
|| id:ebi-a-GCST006095	Pilonidal cyst || id:finngen_R12_L12_PILONIDALCYST	ebi-a-GCST006095	finngen_R12_L12_PILONIDALCYST	474291	rs491995	0.228689524820891	0.0703891479100924	0.00115839341265874
|| id:ebi-a-GCST006095	Pilonidal cyst || id:finngen_R12_L12_PILONIDALCYST	ebi-a-GCST006095	finngen_R12_L12_PILONIDALCYST	474291	rs58313928	0.239146373730368	0.0677721240798238	0.000417632342619429
|| id:ebi-a-GCST006095	Pilonidal cyst || id:finngen_R12_L12_PILONIDALCYST	ebi-a-GCST006095	finngen_R12_L12_PILONIDALCYST	474291	rs6542772	0.246667744977336	0.0758857427244468	0.00115196191524899
|| id:ebi-a-GCST006095	Pilonidal cyst || id:finngen_R12_L12_PILONIDALCYST	ebi-a-GCST006095	finngen_R12_L12_PILONIDALCYST	474291	rs6542820	0.269570837262418	0.0676073244305314	6.68288637786666e-05
|| id:ebi-a-GCST006095	Pilonidal cyst || id:finngen_R12_L12_PILONIDALCYST	ebi-a-GCST006095	finngen_R12_L12_PILONIDALCYST	474291	rs788714	0.228588670059822	0.0673262328667878	0.000685686468326745
|| id:ebi-a-GCST006095	Pilonidal cyst || id:finngen_R12_L12_PILONIDALCYST	ebi-a-GCST006095	finngen_R12_L12_PILONIDALCYST	474291	All	0.243207845645681	0.0650452552717735	0.000184712651838744
