# Supplementary material for: Risk factors for sacrococcygeal pilonidal sinus: a systematic review and meta-analysis supplemented by genetic causal assessment
Source: Front Surg. 2026 Jan 7;12:1718589. doi: 10.3389/fsurg.2025.1718589 (PMC12819706; doi:10.3389/fsurg.2025.1718589)
Supplement: Supplementary file 2 [file Datasheet2.zip › Supplementary Data 2/MR_pipeline_after_confounding_SNPs_removal/ebi-a-GCST006095_finngen_R12_L12_PILONIDALCYST_20250626220939/12.finngen_R12_L12_PILONIDALCYST_singlesnp.csv]

exposure	outcome	id.exposure	id.outcome	samplesize	SNP	b	se	p
|| id:ebi-a-GCST006095	Pilonidal cyst || id:finngen_R12_L12_PILONIDALCYST	ebi-a-GCST006095	finngen_R12_L12_PILONIDALCYST	474291	rs12565727	0.608977183050266	0.17420552410362	0.000472749462103999
|| id:ebi-a-GCST006095	Pilonidal cyst || id:finngen_R12_L12_PILONIDALCYST	ebi-a-GCST006095	finngen_R12_L12_PILONIDALCYST	474291	rs1869481	0.265927763029202	0.162875506497136	0.102530914279691
|| id:ebi-a-GCST006095	Pilonidal cyst || id:finngen_R12_L12_PILONIDALCYST	ebi-a-GCST006095	finngen_R12_L12_PILONIDALCYST	474291	rs1917939	0.448239204521549	0.18442632147315	0.0150800298480157
|| id:ebi-a-GCST006095	Pilonidal cyst || id:finngen_R12_L12_PILONIDALCYST	ebi-a-GCST006095	finngen_R12_L12_PILONIDALCYST	474291	rs260673	0.58166906074788	0.165416338445855	0.000437450889131748
|| id:ebi-a-GCST006095	Pilonidal cyst || id:finngen_R12_L12_PILONIDALCYST	ebi-a-GCST006095	finngen_R12_L12_PILONIDALCYST	474291	rs2785585	0.100430613668061	0.148766271501627	0.499618623141945
|| id:ebi-a-GCST006095	Pilonidal cyst || id:finngen_R12_L12_PILONIDALCYST	ebi-a-GCST006095	finngen_R12_L12_PILONIDALCYST	474291	rs38111	-0.112621771578429	0.157569894357889	0.474768675678771
|| id:ebi-a-GCST006095	Pilonidal cyst || id:finngen_R12_L12_PILONIDALCYST	ebi-a-GCST006095	finngen_R12_L12_PILONIDALCYST	474291	rs412680	0.142372608116633	0.163904114389851	0.385047613168624
|| id:ebi-a-GCST006095	Pilonidal cyst || id:finngen_R12_L12_PILONIDALCYST	ebi-a-GCST006095	finngen_R12_L12_PILONIDALCYST	474291	rs4586375	-0.268414496116857	0.236198292983293	0.25579139908411
|| id:ebi-a-GCST006095	Pilonidal cyst || id:finngen_R12_L12_PILONIDALCYST	ebi-a-GCST006095	finngen_R12_L12_PILONIDALCYST	474291	rs491995	0.370524471060664	0.135530332045077	0.00625917198046478
|| id:ebi-a-GCST006095	Pilonidal cyst || id:finngen_R12_L12_PILONIDALCYST	ebi-a-GCST006095	finngen_R12_L12_PILONIDALCYST	474291	rs58313928	0.498681655524425	0.346624733002302	0.150241548084751
|| id:ebi-a-GCST006095	Pilonidal cyst || id:finngen_R12_L12_PILONIDALCYST	ebi-a-GCST006095	finngen_R12_L12_PILONIDALCYST	474291	rs6542772	0.229304608740412	0.0971371657899472	0.0182440741042322
|| id:ebi-a-GCST006095	Pilonidal cyst || id:finngen_R12_L12_PILONIDALCYST	ebi-a-GCST006095	finngen_R12_L12_PILONIDALCYST	474291	rs6542820	0.021694926823164	0.132960576086276	0.870386068769725
|| id:ebi-a-GCST006095	Pilonidal cyst || id:finngen_R12_L12_PILONIDALCYST	ebi-a-GCST006095	finngen_R12_L12_PILONIDALCYST	474291	rs788714	0.493584371974831	0.184612475798645	0.00750364982483069
|| id:ebi-a-GCST006095	Pilonidal cyst || id:finngen_R12_L12_PILONIDALCYST	ebi-a-GCST006095	finngen_R12_L12_PILONIDALCYST	474291	All - Inverse variance weighted	0.243207845645681	0.0650452552717735	0.000184712651838744
|| id:ebi-a-GCST006095	Pilonidal cyst || id:finngen_R12_L12_PILONIDALCYST	ebi-a-GCST006095	finngen_R12_L12_PILONIDALCYST	474291	All - MR Egger	0.145312909450793	0.384587581140533	0.712738153276743
