# Supplementary material for: Risk factors for sacrococcygeal pilonidal sinus: a systematic review and meta-analysis supplemented by genetic causal assessment
Source: Front Surg. 2026 Jan 7;12:1718589. doi: 10.3389/fsurg.2025.1718589 (PMC12819706; doi:10.3389/fsurg.2025.1718589)
Supplement: Supplementary file 2 [file Datasheet2.zip › Supplementary Data 2/MR_pipeline_after_confounding_SNPs_removal/ebi-a-GCST90014023_finngen_R12_L12_PILONIDALCYST_20250627002938/01.ebi-a-GCST90014023_explore_data.csv]

chr.exposure	pos.exposure	beta.exposure	se.exposure	pval.exposure	samplesize.exposure	id.exposure	SNP	effect_allele.exposure	other_allele.exposure	eaf.exposure	exposure	mr_keep.exposure	pval_origin.exposure	data_source.exposure
1	25296743	0.078145	0.01405	2.66999e-08	520580	ebi-a-GCST90014023	rs10751776	C	A	0.51	Type 1 diabetes || id:ebi-a-GCST90014023	TRUE	reported	igd
1	64113889	0.111208	0.016916	4.8899e-11	520580	ebi-a-GCST90014023	rs855330	C	T	0.259	Type 1 diabetes || id:ebi-a-GCST90014023	TRUE	reported	igd
1	212852832	0.126969	0.021535	3.73001e-09	520580	ebi-a-GCST90014023	rs12128789	C	T	0.132	Type 1 diabetes || id:ebi-a-GCST90014023	TRUE	reported	igd
1	192515849	0.096073	0.015681	8.98008e-10	520580	ebi-a-GCST90014023	rs10801128	G	A	0.717	Type 1 diabetes || id:ebi-a-GCST90014023	TRUE	reported	igd
1	198670555	-0.134887	0.023381	7.97003e-09	520580	ebi-a-GCST90014023	rs17623914	C	T	0.0997	Type 1 diabetes || id:ebi-a-GCST90014023	TRUE	reported	igd
1	200832857	0.093508	0.01689	3.09001e-08	520580	ebi-a-GCST90014023	rs7511678	A	G	0.229	Type 1 diabetes || id:ebi-a-GCST90014023	TRUE	reported	igd
1	38347417	-0.083107	0.015077	3.53997e-08	520580	ebi-a-GCST90014023	rs12742756	G	A	0.428	Type 1 diabetes || id:ebi-a-GCST90014023	TRUE	reported	igd
1	114303808	0.64172	0.020938	1e-200	520580	ebi-a-GCST90014023	rs6679677	A	C	0.114	Type 1 diabetes || id:ebi-a-GCST90014023	TRUE	reported	igd
1	206943968	-0.163855	0.019641	7.25939e-17	520580	ebi-a-GCST90014023	rs3024493	A	C	0.154	Type 1 diabetes || id:ebi-a-GCST90014023	TRUE	reported	igd
1	36087661	-0.133602	0.023876	2.19999e-08	520580	ebi-a-GCST90014023	rs574384	A	C	0.895	Type 1 diabetes || id:ebi-a-GCST90014023	TRUE	reported	igd
1	120506786	0.127063	0.022335	1.28e-08	520580	ebi-a-GCST90014023	rs2493411	C	T	0.132	Type 1 diabetes || id:ebi-a-GCST90014023	TRUE	reported	igd
2	204738919	-0.19913	0.014202	1.16011e-44	520580	ebi-a-GCST90014023	rs3087243	A	G	0.422	Type 1 diabetes || id:ebi-a-GCST90014023	TRUE	reported	igd
2	100766711	-0.084522	0.015457	4.54999e-08	520580	ebi-a-GCST90014023	rs4490209	G	C	0.36	Type 1 diabetes || id:ebi-a-GCST90014023	TRUE	reported	igd
2	12634794	-0.09517	0.017407	4.57004e-08	520580	ebi-a-GCST90014023	rs1881146	T	A	0.311	Type 1 diabetes || id:ebi-a-GCST90014023	TRUE	reported	igd
2	60636416	-0.087955	0.014341	8.60994e-10	520580	ebi-a-GCST90014023	rs12464462	G	A	0.41	Type 1 diabetes || id:ebi-a-GCST90014023	TRUE	reported	igd
2	163110536	0.127631	0.014455	1.05003e-18	520580	ebi-a-GCST90014023	rs2111485	G	A	0.604	Type 1 diabetes || id:ebi-a-GCST90014023	TRUE	reported	igd
2	191953864	-0.122856	0.019089	1.22999e-10	520580	ebi-a-GCST90014023	rs6434435	A	G	0.16	Type 1 diabetes || id:ebi-a-GCST90014023	TRUE	reported	igd
2	25139367	0.094653	0.01732	4.62999e-08	520580	ebi-a-GCST90014023	rs55893453	G	A	0.202	Type 1 diabetes || id:ebi-a-GCST90014023	TRUE	reported	igd
2	242278547	0.098731	0.017823	3.02998e-08	520580	ebi-a-GCST90014023	rs28648882	A	G	0.224	Type 1 diabetes || id:ebi-a-GCST90014023	TRUE	reported	igd
4	26123319	0.093652	0.015203	7.26006e-10	520580	ebi-a-GCST90014023	rs7668577	C	A	0.312	Type 1 diabetes || id:ebi-a-GCST90014023	TRUE	reported	igd
4	166575439	-0.143854	0.018689	1.38995e-14	520580	ebi-a-GCST90014023	rs2611211	T	C	0.824	Type 1 diabetes || id:ebi-a-GCST90014023	TRUE	reported	igd
4	185302902	-0.10775	0.01932	2.44e-08	520580	ebi-a-GCST90014023	rs12644686	G	C	0.194	Type 1 diabetes || id:ebi-a-GCST90014023	TRUE	reported	igd
4	123193870	-0.109522	0.014689	8.92072e-14	520580	ebi-a-GCST90014023	rs13147049	G	A	0.641	Type 1 diabetes || id:ebi-a-GCST90014023	TRUE	reported	igd
5	35895725	-0.081513	0.014025	6.17007e-09	520580	ebi-a-GCST90014023	rs2303137	T	A	0.442	Type 1 diabetes || id:ebi-a-GCST90014023	TRUE	reported	igd
5	110566360	0.177902	0.030444	5.10999e-09	520580	ebi-a-GCST90014023	rs114378220	T	C	0.0703	Type 1 diabetes || id:ebi-a-GCST90014023	TRUE	reported	igd
5	131770805	0.07946	0.014096	1.73002e-08	520580	ebi-a-GCST90014023	rs2188962	T	C	0.404	Type 1 diabetes || id:ebi-a-GCST90014023	TRUE	reported	igd
6	29941064	-0.355548	0.041635	1.3499e-17	520580	ebi-a-GCST90014023	rs9260802	G	A	0.0354	Type 1 diabetes || id:ebi-a-GCST90014023	TRUE	reported	igd
6	32698976	-0.679534	0.016591	1e-200	520580	ebi-a-GCST90014023	rs7752257	G	T	0.74	Type 1 diabetes || id:ebi-a-GCST90014023	TRUE	reported	igd
6	91005743	0.202923	0.01852	6.14045e-28	520580	ebi-a-GCST90014023	rs6908626	T	G	0.166	Type 1 diabetes || id:ebi-a-GCST90014023	TRUE	reported	igd
6	32584918	0.630443	0.015912	1e-200	520580	ebi-a-GCST90014023	rs28752526	G	A	0.357	Type 1 diabetes || id:ebi-a-GCST90014023	TRUE	reported	igd
6	138165744	-0.095737	0.016703	9.94993e-09	520580	ebi-a-GCST90014023	rs4548024	C	T	0.234	Type 1 diabetes || id:ebi-a-GCST90014023	TRUE	reported	igd
6	410417	0.106196	0.014129	5.64937e-14	520580	ebi-a-GCST90014023	rs1050979	G	A	0.515	Type 1 diabetes || id:ebi-a-GCST90014023	TRUE	reported	igd
6	29748690	-0.260162	0.017415	1.83021e-50	520580	ebi-a-GCST90014023	rs1611236	A	G	0.299	Type 1 diabetes || id:ebi-a-GCST90014023	TRUE	reported	igd
6	32394098	1.04811	0.017444	1e-200	520580	ebi-a-GCST90014023	rs3135348	G	A	0.561	Type 1 diabetes || id:ebi-a-GCST90014023	TRUE	reported	igd
6	29750776	-0.27213	0.026341	5.10035e-25	520580	ebi-a-GCST90014023	rs9468618	T	C	0.0817	Type 1 diabetes || id:ebi-a-GCST90014023	TRUE	reported	igd
6	30928317	1.02126	0.058158	4.97966e-69	520580	ebi-a-GCST90014023	rs2429557	A	T	0.0113	Type 1 diabetes || id:ebi-a-GCST90014023	TRUE	reported	igd
6	126789472	0.12042	0.014827	4.58987e-16	520580	ebi-a-GCST90014023	rs9385401	T	C	0.454	Type 1 diabetes || id:ebi-a-GCST90014023	TRUE	reported	igd
6	29351641	0.792867	0.053276	4.30031e-50	520580	ebi-a-GCST90014023	rs238873	G	A	0.0145	Type 1 diabetes || id:ebi-a-GCST90014023	TRUE	reported	igd
6	30716170	0.335382	0.04577	2.33991e-13	520580	ebi-a-GCST90014023	rs73432769	T	C	0.0199	Type 1 diabetes || id:ebi-a-GCST90014023	TRUE	reported	igd
6	30775277	0.382619	0.020092	7.41993e-81	520580	ebi-a-GCST90014023	rs112733823	T	C	0.142	Type 1 diabetes || id:ebi-a-GCST90014023	TRUE	reported	igd
6	32673894	1.5943	0.017743	1e-200	520580	ebi-a-GCST90014023	rs1794269	T	C	0.432	Type 1 diabetes || id:ebi-a-GCST90014023	TRUE	reported	igd
6	33628922	0.166059	0.014121	6.30957e-32	520580	ebi-a-GCST90014023	rs6908236	C	A	0.514	Type 1 diabetes || id:ebi-a-GCST90014023	TRUE	reported	igd
7	117086613	-0.135435	0.016416	1.58016e-16	520580	ebi-a-GCST90014023	rs7795896	T	C	0.692	Type 1 diabetes || id:ebi-a-GCST90014023	TRUE	reported	igd
7	26904330	-0.129663	0.016818	1.26009e-14	520580	ebi-a-GCST90014023	rs17323934	G	C	0.223	Type 1 diabetes || id:ebi-a-GCST90014023	TRUE	reported	igd
7	26858395	-0.121178	0.016569	2.60016e-13	520580	ebi-a-GCST90014023	rs10275896	C	T	0.232	Type 1 diabetes || id:ebi-a-GCST90014023	TRUE	reported	igd
7	51015582	0.244413	0.036372	1.82012e-11	520580	ebi-a-GCST90014023	rs7776597	G	A	0.959	Type 1 diabetes || id:ebi-a-GCST90014023	TRUE	reported	igd
7	20386338	0.085811	0.015436	2.71e-08	520580	ebi-a-GCST90014023	rs10224046	G	T	0.324	Type 1 diabetes || id:ebi-a-GCST90014023	TRUE	reported	igd
8	120082941	-0.092191	0.014669	3.27997e-10	520580	ebi-a-GCST90014023	rs13259300	C	A	0.598	Type 1 diabetes || id:ebi-a-GCST90014023	TRUE	reported	igd
8	59872177	-0.103267	0.017134	1.67001e-09	520580	ebi-a-GCST90014023	rs1947178	G	A	0.792	Type 1 diabetes || id:ebi-a-GCST90014023	TRUE	reported	igd
8	141616183	-0.106609	0.01923	2.95999e-08	520580	ebi-a-GCST90014023	rs3802214	C	T	0.799	Type 1 diabetes || id:ebi-a-GCST90014023	TRUE	reported	igd
9	4283137	-0.126548	0.014171	4.26973e-19	520580	ebi-a-GCST90014023	rs1574285	T	G	0.591	Type 1 diabetes || id:ebi-a-GCST90014023	TRUE	reported	igd
10	72378489	-0.282082	0.042195	2.30994e-11	520580	ebi-a-GCST90014023	rs78325861	G	C	0.039	Type 1 diabetes || id:ebi-a-GCST90014023	TRUE	reported	igd
10	6071545	0.231245	0.036955	3.91003e-10	520580	ebi-a-GCST90014023	rs12257077	T	C	0.0319	Type 1 diabetes || id:ebi-a-GCST90014023	TRUE	reported	igd
10	90051035	-0.165103	0.016333	5.06991e-24	520580	ebi-a-GCST90014023	rs7068821	T	G	0.251	Type 1 diabetes || id:ebi-a-GCST90014023	TRUE	reported	igd
10	6094697	-0.357441	0.026	5.25049e-43	520580	ebi-a-GCST90014023	rs61839660	T	C	0.0851	Type 1 diabetes || id:ebi-a-GCST90014023	TRUE	reported	igd
10	6148535	-0.699552	0.090252	9.10961e-15	520580	ebi-a-GCST90014023	rs41295159	G	C	0.00895	Type 1 diabetes || id:ebi-a-GCST90014023	TRUE	reported	igd
10	33426147	0.082649	0.014412	9.78003e-09	520580	ebi-a-GCST90014023	rs722988	C	T	0.353	Type 1 diabetes || id:ebi-a-GCST90014023	TRUE	reported	igd
11	76293805	0.076923	0.013959	3.57998e-08	520580	ebi-a-GCST90014023	rs7936434	C	G	0.464	Type 1 diabetes || id:ebi-a-GCST90014023	TRUE	reported	igd
11	2090456	-0.091985	0.016179	1.29999e-08	520580	ebi-a-GCST90014023	rs7130222	G	T	0.308	Type 1 diabetes || id:ebi-a-GCST90014023	TRUE	reported	igd
11	64107735	-0.099964	0.015092	3.50026e-11	520580	ebi-a-GCST90014023	rs663743	A	G	0.349	Type 1 diabetes || id:ebi-a-GCST90014023	TRUE	reported	igd
11	128604174	0.092015	0.01428	1.17001e-10	520580	ebi-a-GCST90014023	rs607703	T	C	0.484	Type 1 diabetes || id:ebi-a-GCST90014023	TRUE	reported	igd
11	2182224	0.712	0.018527	1e-200	520580	ebi-a-GCST90014023	rs689	T	A	0.731	Type 1 diabetes || id:ebi-a-GCST90014023	TRUE	reported	igd
12	56412487	0.244048	0.014558	4.5196e-63	520580	ebi-a-GCST90014023	rs1701704	G	T	0.339	Type 1 diabetes || id:ebi-a-GCST90014023	TRUE	reported	igd
12	9123932	-0.093588	0.014258	5.25049e-11	520580	ebi-a-GCST90014023	rs7301381	C	T	0.464	Type 1 diabetes || id:ebi-a-GCST90014023	TRUE	reported	igd
12	9874899	-0.089844	0.013953	1.2e-10	520580	ebi-a-GCST90014023	rs10844597	A	G	0.506	Type 1 diabetes || id:ebi-a-GCST90014023	TRUE	reported	igd
12	111884608	-0.231498	0.014086	1.07994e-60	520580	ebi-a-GCST90014023	rs3184504	C	T	0.533	Type 1 diabetes || id:ebi-a-GCST90014023	TRUE	reported	igd
13	42930659	-0.090825	0.015158	2.07998e-09	520580	ebi-a-GCST90014023	rs238265	G	T	0.695	Type 1 diabetes || id:ebi-a-GCST90014023	TRUE	reported	igd
13	100079833	-0.102063	0.015805	1.06001e-10	520580	ebi-a-GCST90014023	rs9517712	C	T	0.741	Type 1 diabetes || id:ebi-a-GCST90014023	TRUE	reported	igd
14	69260511	0.115351	0.014812	6.82967e-15	520580	ebi-a-GCST90014023	rs17106304	G	C	0.656	Type 1 diabetes || id:ebi-a-GCST90014023	TRUE	reported	igd
14	98489306	-0.093665	0.015283	8.85992e-10	520580	ebi-a-GCST90014023	rs1350275	G	T	0.698	Type 1 diabetes || id:ebi-a-GCST90014023	TRUE	reported	igd
14	101306447	-0.134255	0.014594	3.59998e-20	520580	ebi-a-GCST90014023	rs56994090	C	T	0.431	Type 1 diabetes || id:ebi-a-GCST90014023	TRUE	reported	igd
15	79234957	-0.218071	0.024119	1.53993e-19	520580	ebi-a-GCST90014023	rs34593439	A	G	0.108	Type 1 diabetes || id:ebi-a-GCST90014023	TRUE	reported	igd
16	11194771	-0.203881	0.015188	4.40961e-41	520580	ebi-a-GCST90014023	rs12927355	T	C	0.316	Type 1 diabetes || id:ebi-a-GCST90014023	TRUE	reported	igd
16	28538336	0.170939	0.021081	5.12035e-16	520580	ebi-a-GCST90014023	rs231972	C	A	0.118	Type 1 diabetes || id:ebi-a-GCST90014023	TRUE	reported	igd
16	75236763	0.219371	0.024379	2.28981e-19	520580	ebi-a-GCST90014023	rs55993634	G	C	0.0849	Type 1 diabetes || id:ebi-a-GCST90014023	TRUE	reported	igd
16	80284024	-0.084587	0.015175	2.49e-08	520580	ebi-a-GCST90014023	rs8046043	C	G	0.392	Type 1 diabetes || id:ebi-a-GCST90014023	TRUE	reported	igd
17	66164918	0.100693	0.018297	3.73001e-08	520580	ebi-a-GCST90014023	rs57209021	T	C	0.226	Type 1 diabetes || id:ebi-a-GCST90014023	TRUE	reported	igd
17	7240391	0.118379	0.018587	1.90999e-10	520580	ebi-a-GCST90014023	rs61759532	T	C	0.235	Type 1 diabetes || id:ebi-a-GCST90014023	TRUE	reported	igd
17	43487574	-0.119196	0.018978	3.37e-10	520580	ebi-a-GCST90014023	rs35327136	A	C	0.156	Type 1 diabetes || id:ebi-a-GCST90014023	TRUE	reported	igd
18	67526026	-0.113651	0.0149	2.39994e-14	520580	ebi-a-GCST90014023	rs1808094	C	T	0.524	Type 1 diabetes || id:ebi-a-GCST90014023	TRUE	reported	igd
18	12777325	-0.220466	0.018635	2.71019e-32	520580	ebi-a-GCST90014023	rs7237497	C	T	0.839	Type 1 diabetes || id:ebi-a-GCST90014023	TRUE	reported	igd
19	10463118	-0.385331	0.038519	1.46994e-23	520580	ebi-a-GCST90014023	rs34536443	C	G	0.0427	Type 1 diabetes || id:ebi-a-GCST90014023	TRUE	reported	igd
19	49206674	0.127096	0.014419	1.20005e-18	520580	ebi-a-GCST90014023	rs601338	A	G	0.479	Type 1 diabetes || id:ebi-a-GCST90014023	TRUE	reported	igd
19	47256542	-0.171277	0.020769	1.63005e-16	520580	ebi-a-GCST90014023	rs113374757	T	C	0.163	Type 1 diabetes || id:ebi-a-GCST90014023	TRUE	reported	igd
20	1666989	-0.141437	0.018453	1.79019e-14	520580	ebi-a-GCST90014023	rs202535	A	C	0.828	Type 1 diabetes || id:ebi-a-GCST90014023	TRUE	reported	igd
21	43836186	0.143803	0.014405	1.81009e-23	520580	ebi-a-GCST90014023	rs11203203	A	G	0.349	Type 1 diabetes || id:ebi-a-GCST90014023	TRUE	reported	igd
22	37531117	-0.083441	0.014316	5.58998e-09	520580	ebi-a-GCST90014023	rs2543537	T	C	0.46	Type 1 diabetes || id:ebi-a-GCST90014023	TRUE	reported	igd
22	30477589	-0.129657	0.014267	1.00995e-19	520580	ebi-a-GCST90014023	rs4820827	C	T	0.621	Type 1 diabetes || id:ebi-a-GCST90014023	TRUE	reported	igd
22	37581485	0.104077	0.014138	1.82012e-13	520580	ebi-a-GCST90014023	rs229527	A	C	0.416	Type 1 diabetes || id:ebi-a-GCST90014023	TRUE	reported	igd
