# Supplementary material for: Risk factors for sacrococcygeal pilonidal sinus: a systematic review and meta-analysis supplemented by genetic causal assessment
Source: Front Surg. 2026 Jan 7;12:1718589. doi: 10.3389/fsurg.2025.1718589 (PMC12819706; doi:10.3389/fsurg.2025.1718589)
Supplement: Supplementary file 2 [file Datasheet2.zip › Supplementary Data 2/MR_pipeline_after_confounding_SNPs_removal/ebi-a-GCST90014023_finngen_R12_L12_PILONIDALCYST_20250627002938/04.1.finngen_R12_L12_PILONIDALCYST_steiger_filter_data2mranalysis.csv]

SNP	effect_allele.exposure	other_allele.exposure	effect_allele.outcome	other_allele.outcome	beta.exposure	beta.outcome	eaf.exposure	eaf.outcome	remove	palindromic	ambiguous	id.outcome	chr	pos	se.outcome	samplesize.outcome	pval.outcome	outcome	originalname.outcome	outcome.deprecated	mr_keep.outcome	data_source.outcome	chr.exposure	pos.exposure	se.exposure	pval.exposure	samplesize.exposure	id.exposure	exposure	mr_keep.exposure	pval_origin.exposure	data_source.exposure	action	mr_keep	units.outcome	units.exposure	rsq.exposure	effective_n.exposure	rsq.outcome	effective_n.outcome	steiger_dir	steiger_pval	R2	F	F_pow_beta_se
rs10224046	G	T	G	T	0.085811	0.057395	0.324	0.377629	FALSE	FALSE	FALSE	finngen_R12_L12_PILONIDALCYST	7	20346715	0.0239296	474291	0.0164627	Pilonidal cyst || id:finngen_R12_L12_PILONIDALCYST	Pilonidal cyst	Pilonidal cyst || ||	TRUE	MedicineITLab	7	20386338	0.015436	2.71e-08	520580	ebi-a-GCST90014023	Type 1 diabetes || id:ebi-a-GCST90014023	TRUE	reported	igd	2	TRUE			5.93614901680262e-05	520580	1.21291096496131e-05	474291	TRUE	0.0354361867500681	0.00322557859112861	1684.59905847019	30.9041203433267
rs10275896	C	T	C	T	-0.121178	-0.0607886	0.232	0.188171	FALSE	FALSE	FALSE	finngen_R12_L12_PILONIDALCYST	7	26818776	0.0296944	474291	0.0406443	Pilonidal cyst || id:finngen_R12_L12_PILONIDALCYST	Pilonidal cyst	Pilonidal cyst || ||	TRUE	MedicineITLab	7	26858395	0.016569	2.60016e-13	520580	ebi-a-GCST90014023	Type 1 diabetes || id:ebi-a-GCST90014023	TRUE	reported	igd	2	TRUE			0.000102736445085342	520580	8.83584897720901e-06	474291	TRUE	0.000358642878447868	0.00523271114140877	2738.36336506188	53.4878282589678
rs1050979	G	A	G	A	0.106196	0.0698499	0.515	0.474475	FALSE	FALSE	FALSE	finngen_R12_L12_PILONIDALCYST	6	410417	0.0231496	474291	0.00255018	Pilonidal cyst || id:finngen_R12_L12_PILONIDALCYST	Pilonidal cyst	Pilonidal cyst || ||	TRUE	MedicineITLab	6	410417	0.014129	5.64937e-14	520580	ebi-a-GCST90014023	Type 1 diabetes || id:ebi-a-GCST90014023	TRUE	reported	igd	2	TRUE			0.00010850769300393	520580	1.91952249508449e-05	474291	TRUE	0.00263935748084293	0.0056337202923128	2949.40697626408	56.492847717177
rs10751776	C	A	C	A	0.078145	-0.0710988	0.51	0.551316	FALSE	FALSE	FALSE	finngen_R12_L12_PILONIDALCYST	1	24970252	0.0232225	474291	0.00220135	Pilonidal cyst || id:finngen_R12_L12_PILONIDALCYST	Pilonidal cyst	Pilonidal cyst || ||	TRUE	MedicineITLab	1	25296743	0.01405	2.66999e-08	520580	ebi-a-GCST90014023	Type 1 diabetes || id:ebi-a-GCST90014023	TRUE	reported	igd	2	TRUE			5.94207494529061e-05	520580	1.97630952181945e-05	474291	TRUE	0.104042736365224	0.003052099184295	1593.71988030861	30.9349730879801
rs10801128	G	A	G	A	0.096073	-0.0207335	0.717	0.745134	FALSE	FALSE	FALSE	finngen_R12_L12_PILONIDALCYST	1	192546719	0.026649	474291	0.436557	Pilonidal cyst || id:finngen_R12_L12_PILONIDALCYST	Pilonidal cyst	Pilonidal cyst || ||	TRUE	MedicineITLab	1	192515849	0.015681	8.98008e-10	520580	ebi-a-GCST90014023	Type 1 diabetes || id:ebi-a-GCST90014023	TRUE	reported	igd	2	TRUE			7.21004657978744e-05	520580	1.27626189219008e-06	474291	TRUE	0.0002450257070356	0.00374574571577744	1957.28430251871	37.5366226921065
rs10844597	A	G	A	G	-0.089844	-0.0127541	0.506	0.545093	FALSE	FALSE	FALSE	finngen_R12_L12_PILONIDALCYST	12	9722303	0.023304	474291	0.584178	Pilonidal cyst || id:finngen_R12_L12_PILONIDALCYST	Pilonidal cyst	Pilonidal cyst || ||	TRUE	MedicineITLab	12	9874899	0.013953	1.2e-10	520580	ebi-a-GCST90014023	Type 1 diabetes || id:ebi-a-GCST90014023	TRUE	reported	igd	2	TRUE			7.96384083088817e-05	520580	6.31532006408649e-07	474291	TRUE	5.12284749324835e-05	0.00403539098800781	2109.24740773578	41.4613052329762
rs11203203	A	G	A	G	0.143803	-0.0115035	0.349	0.279511	FALSE	FALSE	FALSE	finngen_R12_L12_PILONIDALCYST	21	42416077	0.0259038	474291	0.656981	Pilonidal cyst || id:finngen_R12_L12_PILONIDALCYST	Pilonidal cyst	Pilonidal cyst || ||	TRUE	MedicineITLab	21	43836186	0.014405	1.81009e-23	520580	ebi-a-GCST90014023	Type 1 diabetes || id:ebi-a-GCST90014023	TRUE	reported	igd	2	TRUE			0.000191399335318038	520580	4.15805092664172e-07	474291	TRUE	4.98764888850397e-11	0.00939663383780398	4938.08220031364	99.6573575331852
rs112733823	T	C	T	C	0.382619	0.0261101	0.142	0.217559	FALSE	FALSE	FALSE	finngen_R12_L12_PILONIDALCYST	6	30807500	0.0281423	474291	0.353517	Pilonidal cyst || id:finngen_R12_L12_PILONIDALCYST	Pilonidal cyst	Pilonidal cyst || ||	TRUE	MedicineITLab	6	30775277	0.020092	7.41993e-81	520580	ebi-a-GCST90014023	Type 1 diabetes || id:ebi-a-GCST90014023	TRUE	reported	igd	2	TRUE			0.000696143029242518	520580	1.81490565159939e-06	474291	TRUE	1.00913347911225e-35	0.0356729226811592	19257.5104238957	362.649201590759
rs114378220	T	C	T	C	0.177902	-0.0108464	0.0703	0.0581143	FALSE	FALSE	FALSE	finngen_R12_L12_PILONIDALCYST	5	111230662	0.0501631	474291	0.828814	Pilonidal cyst || id:finngen_R12_L12_PILONIDALCYST	Pilonidal cyst	Pilonidal cyst || ||	TRUE	MedicineITLab	5	110566360	0.030444	5.10999e-09	520580	ebi-a-GCST90014023	Type 1 diabetes || id:ebi-a-GCST90014023	TRUE	reported	igd	2	TRUE			6.55909524252776e-05	520580	9.85733243554258e-08	474291	TRUE	0.000105185946901887	0.00413704088274658	2162.59923008631	34.1474465951913
rs12128789	C	T	C	T	0.126969	-0.0154686	0.132	0.113983	FALSE	FALSE	FALSE	finngen_R12_L12_PILONIDALCYST	1	212679490	0.0366038	474291	0.672591	Pilonidal cyst || id:finngen_R12_L12_PILONIDALCYST	Pilonidal cyst	Pilonidal cyst || ||	TRUE	MedicineITLab	1	212852832	0.021535	3.73001e-09	520580	ebi-a-GCST90014023	Type 1 diabetes || id:ebi-a-GCST90014023	TRUE	reported	igd	2	TRUE			6.677145440198e-05	520580	3.7653595703083e-07	474291	TRUE	0.000166434977131556	0.00369418848536707	1930.24393826611	34.7620713037329
rs12257077	T	C	T	C	0.231245	-0.0169869	0.0319	0.0178925	FALSE	FALSE	FALSE	finngen_R12_L12_PILONIDALCYST	10	6029582	0.087911	474291	0.84678	Pilonidal cyst || id:finngen_R12_L12_PILONIDALCYST	Pilonidal cyst	Pilonidal cyst || ||	TRUE	MedicineITLab	10	6071545	0.036955	3.91003e-10	520580	ebi-a-GCST90014023	Type 1 diabetes || id:ebi-a-GCST90014023	TRUE	reported	igd	2	TRUE			7.52107316801911e-05	520580	7.87224738423448e-08	474291	TRUE	2.90603726819331e-05	0.00330282528845912	1725.07580701539	39.1559972278117
rs12464462	G	A	G	A	-0.087955	-0.00773342	0.41	0.387219	FALSE	FALSE	FALSE	finngen_R12_L12_PILONIDALCYST	2	60409281	0.0238505	474291	0.745751	Pilonidal cyst || id:finngen_R12_L12_PILONIDALCYST	Pilonidal cyst	Pilonidal cyst || ||	TRUE	MedicineITLab	2	60636416	0.014341	8.60994e-10	520580	ebi-a-GCST90014023	Type 1 diabetes || id:ebi-a-GCST90014023	TRUE	reported	igd	2	TRUE			7.22511899717384e-05	520580	2.21669055025e-07	474291	TRUE	6.33235547750384e-05	0.003742716483695	1955.69547534163	37.615097708678
rs12644686	G	C	G	C	-0.10775	-8.61725e-05	0.194	0.252812	FALSE	TRUE	FALSE	finngen_R12_L12_PILONIDALCYST	4	184381748	0.0268538	474291	0.99744	Pilonidal cyst || id:finngen_R12_L12_PILONIDALCYST	Pilonidal cyst	Pilonidal cyst || ||	TRUE	MedicineITLab	4	185302902	0.01932	2.44e-08	520580	ebi-a-GCST90014023	Type 1 diabetes || id:ebi-a-GCST90014023	TRUE	reported	igd	2	TRUE			5.97459615197186e-05	520580	2.17111502509975e-11	474291	TRUE	0.000118881808951285	0.0036307916255	1896.99784671498	31.1042915118158
rs12742756	G	A	G	A	-0.083107	-0.0016472	0.428	0.452715	FALSE	FALSE	FALSE	finngen_R12_L12_PILONIDALCYST	1	37881745	0.0233853	474291	0.943845	Pilonidal cyst || id:finngen_R12_L12_PILONIDALCYST	Pilonidal cyst	Pilonidal cyst || ||	TRUE	MedicineITLab	1	38347417	0.015077	3.53997e-08	520580	ebi-a-GCST90014023	Type 1 diabetes || id:ebi-a-GCST90014023	TRUE	reported	igd	2	TRUE			5.83625398301636e-05	520580	1.046077158027e-08	474291	TRUE	0.000173379776382585	0.00338177729738077	1766.45261125352	30.3840275487249
rs12927355	T	C	T	C	-0.203881	-0.00403245	0.316	0.303128	FALSE	FALSE	FALSE	finngen_R12_L12_PILONIDALCYST	16	11100914	0.0253029	474291	0.87338	Pilonidal cyst || id:finngen_R12_L12_PILONIDALCYST	Pilonidal cyst	Pilonidal cyst || ||	TRUE	MedicineITLab	16	11194771	0.015188	4.40961e-41	520580	ebi-a-GCST90014023	Type 1 diabetes || id:ebi-a-GCST90014023	TRUE	reported	igd	2	TRUE			0.000346031963300744	520580	5.3549362919797e-08	474291	TRUE	5.54781888078909e-20	0.0179691150826544	9525.49062882617	180.1989819987
rs13147049	G	A	G	A	-0.109522	-0.0152599	0.641	0.546002	FALSE	FALSE	FALSE	finngen_R12_L12_PILONIDALCYST	4	122272715	0.0232905	474291	0.51234	Pilonidal cyst || id:finngen_R12_L12_PILONIDALCYST	Pilonidal cyst	Pilonidal cyst || ||	TRUE	MedicineITLab	4	123193870	0.014689	8.92072e-14	520580	ebi-a-GCST90014023	Type 1 diabetes || id:ebi-a-GCST90014023	TRUE	reported	igd	2	TRUE			0.000106779057601628	520580	9.05111964389702e-07	474291	TRUE	2.95293157668083e-06	0.00552058632893919	2889.84945333126	55.5927643911315
rs13259300	C	A	C	A	-0.092191	0.0165675	0.598	0.574229	FALSE	FALSE	FALSE	finngen_R12_L12_PILONIDALCYST	8	119070702	0.0235434	474291	0.481619	Pilonidal cyst || id:finngen_R12_L12_PILONIDALCYST	Pilonidal cyst	Pilonidal cyst || ||	TRUE	MedicineITLab	8	120082941	0.014669	3.27997e-10	520580	ebi-a-GCST90014023	Type 1 diabetes || id:ebi-a-GCST90014023	TRUE	reported	igd	2	TRUE			7.58677621013398e-05	520580	1.04407594546272e-06	474291	TRUE	0.000127997947679905	0.00408633798182095	2135.98601468082	39.4980844904689
rs1350275	G	T	G	T	-0.093665	0.0283381	0.698	0.614857	FALSE	FALSE	FALSE	finngen_R12_L12_PILONIDALCYST	14	98022969	0.0238773	474291	0.235298	Pilonidal cyst || id:finngen_R12_L12_PILONIDALCYST	Pilonidal cyst	Pilonidal cyst || ||	TRUE	MedicineITLab	14	98489306	0.015283	8.85992e-10	520580	ebi-a-GCST90014023	Type 1 diabetes || id:ebi-a-GCST90014023	TRUE	reported	igd	2	TRUE			7.214733669121e-05	520580	2.96979644361108e-06	474291	TRUE	0.00074336254962282	0.0036986823610022	1932.60074240259	37.5610261680382
rs1574285	T	G	T	G	-0.126548	0.00494586	0.591	0.560056	FALSE	FALSE	FALSE	finngen_R12_L12_PILONIDALCYST	9	4283137	0.0234139	474291	0.832703	Pilonidal cyst || id:finngen_R12_L12_PILONIDALCYST	Pilonidal cyst	Pilonidal cyst || ||	TRUE	MedicineITLab	9	4283137	0.014171	4.26973e-19	520580	ebi-a-GCST90014023	Type 1 diabetes || id:ebi-a-GCST90014023	TRUE	reported	igd	2	TRUE			0.000153164191082028	520580	9.40790722805811e-08	474291	TRUE	1.82237128159294e-09	0.00774196772041315	4061.7439626043	79.7461225154468
rs1611236	A	G	A	G	-0.260162	-0.0139721	0.299	0.223603	FALSE	FALSE	FALSE	finngen_R12_L12_PILONIDALCYST	6	29780913	0.0279412	474291	0.617037	Pilonidal cyst || id:finngen_R12_L12_PILONIDALCYST	Pilonidal cyst	Pilonidal cyst || ||	TRUE	MedicineITLab	6	29748690	0.017415	1.83021e-50	520580	ebi-a-GCST90014023	Type 1 diabetes || id:ebi-a-GCST90014023	TRUE	reported	igd	2	TRUE			0.00042851774832254	520580	5.2721769894427e-07	474291	TRUE	2.46431439688486e-23	0.0283731090409523	15201.7368969087	223.172545783057
rs1701704	G	T	G	T	0.244048	-0.00521143	0.339	0.318616	FALSE	FALSE	FALSE	finngen_R12_L12_PILONIDALCYST	12	56018703	0.0249821	474291	0.834755	Pilonidal cyst || id:finngen_R12_L12_PILONIDALCYST	Pilonidal cyst	Pilonidal cyst || ||	TRUE	MedicineITLab	12	56412487	0.014558	4.5196e-63	520580	ebi-a-GCST90014023	Type 1 diabetes || id:ebi-a-GCST90014023	TRUE	reported	igd	2	TRUE			0.000539544016929075	520580	9.17514297007159e-08	474291	TRUE	3.21616404942978e-30	0.026692033373548	14276.3501645803	281.026371342161
rs17106304	G	C	G	C	0.115351	0.0150717	0.656	0.655292	FALSE	TRUE	FALSE	finngen_R12_L12_PILONIDALCYST	14	68793794	0.0244035	474291	0.536836	Pilonidal cyst || id:finngen_R12_L12_PILONIDALCYST	Pilonidal cyst	Pilonidal cyst || ||	TRUE	MedicineITLab	14	69260511	0.014812	6.82967e-15	520580	ebi-a-GCST90014023	Type 1 diabetes || id:ebi-a-GCST90014023	TRUE	reported	igd	2	TRUE			0.000116487390799471	520580	8.04223656549803e-07	474291	TRUE	8.2138437155462e-07	0.00600530411350093	3145.11658637166	60.647837635971
rs17323934	G	C	G	C	-0.129663	-0.06057	0.223	0.184993	FALSE	TRUE	FALSE	finngen_R12_L12_PILONIDALCYST	7	26864711	0.0299193	474291	0.042924	Pilonidal cyst || id:finngen_R12_L12_PILONIDALCYST	Pilonidal cyst	Pilonidal cyst || ||	TRUE	MedicineITLab	7	26904330	0.016818	1.26009e-14	520580	ebi-a-GCST90014023	Type 1 diabetes || id:ebi-a-GCST90014023	TRUE	reported	igd	2	TRUE			0.000114168958328172	520580	8.64102945098384e-06	474291	TRUE	0.000113958497328421	0.0058262351463884	3050.78442749209	59.4406342638595
rs17623914	C	T	C	T	-0.134887	0.106839	0.0997	0.0709784	FALSE	FALSE	FALSE	finngen_R12_L12_PILONIDALCYST	1	198701426	0.0453907	474291	0.018584	Pilonidal cyst || id:finngen_R12_L12_PILONIDALCYST	Pilonidal cyst	Pilonidal cyst || ||	TRUE	MedicineITLab	1	198670555	0.023381	7.97003e-09	520580	ebi-a-GCST90014023	Type 1 diabetes || id:ebi-a-GCST90014023	TRUE	reported	igd	2	TRUE			6.39293740243598e-05	520580	1.1680938646617e-05	474291	TRUE	0.0225695068219028	0.00326627386208038	1705.92232407194	33.2823533908715
rs1794269	T	C	T	C	1.5943	0.0349711	0.432	0.509602	FALSE	FALSE	FALSE	finngen_R12_L12_PILONIDALCYST	6	32706117	0.023203	474291	0.131765	Pilonidal cyst || id:finngen_R12_L12_PILONIDALCYST	Pilonidal cyst	Pilonidal cyst || ||	TRUE	MedicineITLab	6	32673894	0.017743	1e-200	520580	ebi-a-GCST90014023	Type 1 diabetes || id:ebi-a-GCST90014023	TRUE	reported	igd	2	TRUE			0.0152727115561103	520580	4.78944481596848e-06	474291	TRUE	0	1.24738974805248	-2624860.83345665	8073.94872647504
rs1881146	T	A	T	A	-0.09517	-0.00887427	0.311	0.275845	FALSE	TRUE	FALSE	finngen_R12_L12_PILONIDALCYST	2	12494668	0.0259657	474291	0.732526	Pilonidal cyst || id:finngen_R12_L12_PILONIDALCYST	Pilonidal cyst	Pilonidal cyst || ||	TRUE	MedicineITLab	2	12634794	0.017407	4.57004e-08	520580	ebi-a-GCST90014023	Type 1 diabetes || id:ebi-a-GCST90014023	TRUE	reported	igd	2	TRUE			5.74171369147077e-05	520580	2.46275974688589e-07	474291	TRUE	0.000419156379329175	0.0038815907587262	2028.54473449123	29.8918146031964
rs1947178	G	A	G	A	-0.103267	-0.0369188	0.792	0.851362	FALSE	FALSE	FALSE	finngen_R12_L12_PILONIDALCYST	8	58959618	0.0327673	474291	0.25987	Pilonidal cyst || id:finngen_R12_L12_PILONIDALCYST	Pilonidal cyst	Pilonidal cyst || ||	TRUE	MedicineITLab	8	59872177	0.017134	1.67001e-09	520580	ebi-a-GCST90014023	Type 1 diabetes || id:ebi-a-GCST90014023	TRUE	reported	igd	2	TRUE			6.97733350744904e-05	520580	2.67651464075715e-06	474291	TRUE	0.000818821159965373	0.00351351355467341	1835.50693777033	36.3249977426472
rs202535	A	C	A	C	-0.141437	0.0205514	0.828	0.786127	FALSE	FALSE	FALSE	finngen_R12_L12_PILONIDALCYST	20	1686343	0.0283885	474291	0.469106	Pilonidal cyst || id:finngen_R12_L12_PILONIDALCYST	Pilonidal cyst	Pilonidal cyst || ||	TRUE	MedicineITLab	20	1666989	0.018453	1.79019e-14	520580	ebi-a-GCST90014023	Type 1 diabetes || id:ebi-a-GCST90014023	TRUE	reported	igd	2	TRUE			0.000112838496301402	520580	1.10497995725803e-06	474291	TRUE	1.85686186730536e-06	0.00569790037277021	2983.19955410737	58.7478677486488
rs2111485	G	A	G	A	0.127631	-0.0273563	0.604	0.58257	FALSE	FALSE	FALSE	finngen_R12_L12_PILONIDALCYST	2	162254026	0.0236193	474291	0.246775	Pilonidal cyst || id:finngen_R12_L12_PILONIDALCYST	Pilonidal cyst	Pilonidal cyst || ||	TRUE	MedicineITLab	2	163110536	0.014455	1.05003e-18	520580	ebi-a-GCST90014023	Type 1 diabetes || id:ebi-a-GCST90014023	TRUE	reported	igd	2	TRUE			0.000149735682734296	520580	2.82837109345576e-06	474291	TRUE	1.45255757697858e-07	0.00779245789231325	4088.44115017257	77.9607757564387
rs2188962	T	C	T	C	0.07946	0.0395139	0.404	0.317795	FALSE	FALSE	FALSE	finngen_R12_L12_PILONIDALCYST	5	132435113	0.0249181	474291	0.112796	Pilonidal cyst || id:finngen_R12_L12_PILONIDALCYST	Pilonidal cyst	Pilonidal cyst || ||	TRUE	MedicineITLab	5	131770805	0.014096	1.73002e-08	520580	ebi-a-GCST90014023	Type 1 diabetes || id:ebi-a-GCST90014023	TRUE	reported	igd	2	TRUE			6.10369775458774e-05	520580	5.30181523996726e-06	474291	TRUE	0.00605029299277723	0.0030405681500288	1587.6803366698	31.7764472351742
rs229527	A	C	A	C	0.104077	0.0235039	0.416	0.393598	FALSE	FALSE	FALSE	finngen_R12_L12_PILONIDALCYST	22	37185445	0.0237708	474291	0.322776	Pilonidal cyst || id:finngen_R12_L12_PILONIDALCYST	Pilonidal cyst	Pilonidal cyst || ||	TRUE	MedicineITLab	22	37581485	0.014138	1.82012e-13	520580	ebi-a-GCST90014023	Type 1 diabetes || id:ebi-a-GCST90014023	TRUE	reported	igd	2	TRUE			0.00010408845395904	520580	2.0613337678484e-06	474291	TRUE	1.25681167693909e-05	0.00526314947103795	2754.37652066176	54.1917999257606
rs231972	C	A	C	A	0.170939	-0.035881	0.118	0.0907738	FALSE	FALSE	FALSE	finngen_R12_L12_PILONIDALCYST	16	28527015	0.0405629	474291	0.376385	Pilonidal cyst || id:finngen_R12_L12_PILONIDALCYST	Pilonidal cyst	Pilonidal cyst || ||	TRUE	MedicineITLab	16	28538336	0.021081	5.12035e-16	520580	ebi-a-GCST90014023	Type 1 diabetes || id:ebi-a-GCST90014023	TRUE	reported	igd	2	TRUE			0.000126287173044396	520580	1.64978486099697e-06	474291	TRUE	7.09577137299505e-07	0.00608223093950959	3185.65148605903	65.7506274299698
rs238265	G	T	G	T	-0.090825	0.0239225	0.695	0.678118	FALSE	FALSE	FALSE	finngen_R12_L12_PILONIDALCYST	13	42356523	0.0248956	474291	0.336596	Pilonidal cyst || id:finngen_R12_L12_PILONIDALCYST	Pilonidal cyst	Pilonidal cyst || ||	TRUE	MedicineITLab	13	42930659	0.015158	2.07998e-09	520580	ebi-a-GCST90014023	Type 1 diabetes || id:ebi-a-GCST90014023	TRUE	reported	igd	2	TRUE			6.89622219770648e-05	520580	1.94681208564297e-06	474291	TRUE	0.00057739653560354	0.00349724012596875	1826.97564282381	35.9026915217587
rs238873	G	A	G	A	0.792867	0.206481	0.0145	0.0159882	FALSE	FALSE	FALSE	finngen_R12_L12_PILONIDALCYST	6	29383864	0.0928137	474291	0.0261024	Pilonidal cyst || id:finngen_R12_L12_PILONIDALCYST	Pilonidal cyst	Pilonidal cyst || ||	TRUE	MedicineITLab	6	29351641	0.053276	4.30031e-50	520580	ebi-a-GCST90014023	Type 1 diabetes || id:ebi-a-GCST90014023	TRUE	reported	igd	2	TRUE			0.000425272128795892	520580	1.04349034089294e-05	474291	TRUE	4.49099454235641e-18	0.0179661619984718	9523.89654909823	221.481504175077
rs2429557	A	T	A	T	1.02126	-0.0034774	0.0113	0.00515566	FALSE	TRUE	FALSE	finngen_R12_L12_PILONIDALCYST	6	30960540	0.16272	474291	0.98295	Pilonidal cyst || id:finngen_R12_L12_PILONIDALCYST	Pilonidal cyst	Pilonidal cyst || ||	TRUE	MedicineITLab	6	30928317	0.058158	4.97966e-69	520580	ebi-a-GCST90014023	Type 1 diabetes || id:ebi-a-GCST90014023	TRUE	reported	igd	2	TRUE			0.000591985044874279	520580	9.62907070425221e-10	474291	TRUE	9.59311474409298e-34	0.0233048127335667	12421.4524258787	308.356933383609
rs2493411	C	T	C	T	0.127063	0.00159125	0.132	0.167838	FALSE	FALSE	FALSE	finngen_R12_L12_PILONIDALCYST	1	119964163	0.0310923	474291	0.959184	Pilonidal cyst || id:finngen_R12_L12_PILONIDALCYST	Pilonidal cyst	Pilonidal cyst || ||	TRUE	MedicineITLab	1	120506786	0.022335	1.28e-08	520580	ebi-a-GCST90014023	Type 1 diabetes || id:ebi-a-GCST90014023	TRUE	reported	igd	2	TRUE			6.21660805070219e-05	520580	5.52240278914559e-09	474291	TRUE	9.98563239450398e-05	0.00369966040780829	1933.11367992142	32.3643058202256
rs2543537	T	C	T	C	-0.083441	0.0291031	0.46	0.510256	FALSE	FALSE	FALSE	finngen_R12_L12_PILONIDALCYST	22	37135077	0.0233374	474291	0.212376	Pilonidal cyst || id:finngen_R12_L12_PILONIDALCYST	Pilonidal cyst	Pilonidal cyst || ||	TRUE	MedicineITLab	22	37531117	0.014316	5.58998e-09	520580	ebi-a-GCST90014023	Type 1 diabetes || id:ebi-a-GCST90014023	TRUE	reported	igd	2	TRUE			6.52531483570991e-05	520580	3.27890690812652e-06	474291	TRUE	0.00179487161200445	0.0034589205589608	1806.88782819939	33.9715702173532
rs2611211	T	C	T	C	-0.143854	0.0169623	0.824	0.761569	FALSE	FALSE	FALSE	finngen_R12_L12_PILONIDALCYST	4	165654287	0.0273639	474291	0.535338	Pilonidal cyst || id:finngen_R12_L12_PILONIDALCYST	Pilonidal cyst	Pilonidal cyst || ||	TRUE	MedicineITLab	4	166575439	0.018689	1.38995e-14	520580	ebi-a-GCST90014023	Type 1 diabetes || id:ebi-a-GCST90014023	TRUE	reported	igd	2	TRUE			0.000113798495723585	520580	8.10158674645212e-07	474291	TRUE	1.13795764300193e-06	0.00600224557235917	3143.505085046	59.2477356099801
rs28648882	A	G	A	G	0.098731	-0.0233134	0.224	0.199554	FALSE	FALSE	FALSE	finngen_R12_L12_PILONIDALCYST	2	241339132	0.0291135	474291	0.423261	Pilonidal cyst || id:finngen_R12_L12_PILONIDALCYST	Pilonidal cyst	Pilonidal cyst || ||	TRUE	MedicineITLab	2	242278547	0.017823	3.02998e-08	520580	ebi-a-GCST90014023	Type 1 diabetes || id:ebi-a-GCST90014023	TRUE	reported	igd	2	TRUE			5.8943245813912e-05	520580	1.3520064161643e-06	474291	TRUE	0.00117232869242172	0.00338880677638093	1770.13690597693	30.6863657733156
rs3024493	A	C	A	C	-0.163855	0.0106471	0.154	0.156147	FALSE	FALSE	FALSE	finngen_R12_L12_PILONIDALCYST	1	206770623	0.0321812	474291	0.740757	Pilonidal cyst || id:finngen_R12_L12_PILONIDALCYST	Pilonidal cyst	Pilonidal cyst || ||	TRUE	MedicineITLab	1	206943968	0.019641	7.25939e-17	520580	ebi-a-GCST90014023	Type 1 diabetes || id:ebi-a-GCST90014023	TRUE	reported	igd	2	TRUE			0.00013367442875225	520580	2.30788967789979e-07	474291	TRUE	3.37636726378032e-08	0.0069958497923622	3667.54307365866	69.5972701463185
rs3087243	A	G	A	G	-0.19913	-0.00583899	0.422	0.330073	FALSE	FALSE	FALSE	finngen_R12_L12_PILONIDALCYST	2	203874196	0.0246815	474291	0.812988	Pilonidal cyst || id:finngen_R12_L12_PILONIDALCYST	Pilonidal cyst	Pilonidal cyst || ||	TRUE	MedicineITLab	2	204738919	0.014202	1.16011e-44	520580	ebi-a-GCST90014023	Type 1 diabetes || id:ebi-a-GCST90014023	TRUE	reported	igd	2	TRUE			0.000377506627326619	520580	1.18001970382114e-07	474291	TRUE	1.91794374193336e-21	0.0193438837040408	10268.6355834068	196.595861280975
rs3135348	G	A	G	A	1.04811	0.0502628	0.561	0.537269	FALSE	FALSE	FALSE	finngen_R12_L12_PILONIDALCYST	6	32426321	0.0232899	474291	0.0309172	Pilonidal cyst || id:finngen_R12_L12_PILONIDALCYST	Pilonidal cyst	Pilonidal cyst || ||	TRUE	MedicineITLab	6	32394098	0.017444	1e-200	520580	ebi-a-GCST90014023	Type 1 diabetes || id:ebi-a-GCST90014023	TRUE	reported	igd	2	TRUE			0.00688706845290444	520580	9.81998426232243e-06	474291	TRUE	0	0.541091991764432	613806.213519271	3610.11946092665
rs3184504	C	T	C	T	-0.231498	-0.039388	0.533	0.593571	FALSE	FALSE	FALSE	finngen_R12_L12_PILONIDALCYST	12	111446804	0.0236547	474291	0.0958871	Pilonidal cyst || id:finngen_R12_L12_PILONIDALCYST	Pilonidal cyst	Pilonidal cyst || ||	TRUE	MedicineITLab	12	111884608	0.014086	1.07994e-60	520580	ebi-a-GCST90014023	Type 1 diabetes || id:ebi-a-GCST90014023	TRUE	reported	igd	2	TRUE			0.000518570774382631	520580	5.8458461076535e-06	474291	TRUE	3.59779454286069e-24	0.0266789400983193	14269.1552157577	270.096600789991
rs34536443	C	G	C	G	-0.385331	-0.0435852	0.0427	0.0301562	FALSE	TRUE	FALSE	finngen_R12_L12_PILONIDALCYST	19	10352442	0.0688026	474291	0.526418	Pilonidal cyst || id:finngen_R12_L12_PILONIDALCYST	Pilonidal cyst	Pilonidal cyst || ||	TRUE	MedicineITLab	19	10463118	0.038519	1.46994e-23	520580	ebi-a-GCST90014023	Type 1 diabetes || id:ebi-a-GCST90014023	TRUE	reported	igd	2	TRUE			0.000192197884199668	520580	8.46106372776868e-07	474291	TRUE	1.12839049878561e-10	0.0121387461306418	6396.81347805242	100.073224022817
rs34593439	A	G	A	G	-0.218071	0.00868729	0.108	0.126891	FALSE	FALSE	FALSE	finngen_R12_L12_PILONIDALCYST	15	78942615	0.0350922	474291	0.804478	Pilonidal cyst || id:finngen_R12_L12_PILONIDALCYST	Pilonidal cyst	Pilonidal cyst || ||	TRUE	MedicineITLab	15	79234957	0.024119	1.53993e-19	520580	ebi-a-GCST90014023	Type 1 diabetes || id:ebi-a-GCST90014023	TRUE	reported	igd	2	TRUE			0.00015700852414807	520580	1.29212443286029e-07	474291	TRUE	1.33165833589829e-09	0.00916250945369155	4813.90832693862	81.7480186197093
rs35327136	A	C	A	C	-0.119196	-0.110697	0.156	0.0530579	FALSE	FALSE	FALSE	finngen_R12_L12_PILONIDALCYST	17	45410208	0.0515119	474291	0.0316373	Pilonidal cyst || id:finngen_R12_L12_PILONIDALCYST	Pilonidal cyst	Pilonidal cyst || ||	TRUE	MedicineITLab	17	43487574	0.018978	3.37e-10	520580	ebi-a-GCST90014023	Type 1 diabetes || id:ebi-a-GCST90014023	TRUE	reported	igd	2	TRUE			7.57711292271083e-05	520580	9.73664382732151e-06	474291	TRUE	0.00540148617389094	0.00374128164855245	1954.94291007356	39.447771913013
rs3802214	C	T	C	T	-0.106609	-0.0185095	0.799	0.733501	FALSE	FALSE	FALSE	finngen_R12_L12_PILONIDALCYST	8	140606084	0.0262844	474291	0.481308	Pilonidal cyst || id:finngen_R12_L12_PILONIDALCYST	Pilonidal cyst	Pilonidal cyst || ||	TRUE	MedicineITLab	8	141616183	0.01923	2.95999e-08	520580	ebi-a-GCST90014023	Type 1 diabetes || id:ebi-a-GCST90014023	TRUE	reported	igd	2	TRUE			5.90361082570865e-05	520580	1.04556185985532e-06	474291	TRUE	0.000905348074684834	0.00365056908561944	1907.36893552449	30.7347136221382
rs41295159	G	C	G	C	-0.699552	0.0799696	0.00895	0.00175712	FALSE	TRUE	FALSE	finngen_R12_L12_PILONIDALCYST	10	6106572	0.282939	474291	0.777453	Pilonidal cyst || id:finngen_R12_L12_PILONIDALCYST	Pilonidal cyst	Pilonidal cyst || ||	TRUE	MedicineITLab	10	6148535	0.090252	9.10961e-15	520580	ebi-a-GCST90014023	Type 1 diabetes || id:ebi-a-GCST90014023	TRUE	reported	igd	2	TRUE			0.000115395907371651	520580	1.68430637892746e-07	474291	TRUE	2.64307930110467e-07	0.00868137671102381	4558.91135231295	60.0795035965511
rs4548024	C	T	C	T	-0.095737	0.00661089	0.234	0.222377	FALSE	FALSE	FALSE	finngen_R12_L12_PILONIDALCYST	6	137844607	0.0280173	474291	0.813466	Pilonidal cyst || id:finngen_R12_L12_PILONIDALCYST	Pilonidal cyst	Pilonidal cyst || ||	TRUE	MedicineITLab	6	138165744	0.016703	9.94993e-09	520580	ebi-a-GCST90014023	Type 1 diabetes || id:ebi-a-GCST90014023	TRUE	reported	igd	2	TRUE			6.31040814291104e-05	520580	1.17388133590563e-07	474291	TRUE	0.000152599051457517	0.00328574799420847	1716.12687978211	32.8526696397435
rs4820827	C	T	C	T	-0.129657	0.00464399	0.621	0.684732	FALSE	FALSE	FALSE	finngen_R12_L12_PILONIDALCYST	22	30081600	0.0250163	474291	0.852728	Pilonidal cyst || id:finngen_R12_L12_PILONIDALCYST	Pilonidal cyst	Pilonidal cyst || ||	TRUE	MedicineITLab	22	30477589	0.014267	1.00995e-19	520580	ebi-a-GCST90014023	Type 1 diabetes || id:ebi-a-GCST90014023	TRUE	reported	igd	2	TRUE			0.000158625099989304	520580	7.26596522636483e-08	474291	TRUE	8.23254902870541e-10	0.00791321094826198	4152.30156724675	82.5898381235625
rs55893453	G	A	G	A	0.094653	0.00521496	0.202	0.160029	FALSE	FALSE	FALSE	finngen_R12_L12_PILONIDALCYST	2	24916498	0.0317255	474291	0.869434	Pilonidal cyst || id:finngen_R12_L12_PILONIDALCYST	Pilonidal cyst	Pilonidal cyst || ||	TRUE	MedicineITLab	2	25139367	0.01732	4.62999e-08	520580	ebi-a-GCST90014023	Type 1 diabetes || id:ebi-a-GCST90014023	TRUE	reported	igd	2	TRUE			5.73670167486539e-05	520580	5.69694380283407e-08	474291	TRUE	0.000257793420818714	0.00288837131433833	1507.97816294411	29.8657201522489
rs55993634	G	C	G	C	0.219371	-0.0580552	0.0849	0.0869578	FALSE	TRUE	FALSE	finngen_R12_L12_PILONIDALCYST	16	75202865	0.0413371	474291	0.16019	Pilonidal cyst || id:finngen_R12_L12_PILONIDALCYST	Pilonidal cyst	Pilonidal cyst || ||	TRUE	MedicineITLab	16	75236763	0.024379	2.28981e-19	520580	ebi-a-GCST90014023	Type 1 diabetes || id:ebi-a-GCST90014023	TRUE	reported	igd	2	TRUE			0.000155515363548113	520580	4.15869798231715e-06	474291	TRUE	2.02613311874746e-07	0.00747764203796843	3922.02342407126	80.970469077085
rs56994090	C	T	C	T	-0.134255	-0.0179155	0.431	0.49427	FALSE	FALSE	FALSE	finngen_R12_L12_PILONIDALCYST	14	100840110	0.0233026	474291	0.442001	Pilonidal cyst || id:finngen_R12_L12_PILONIDALCYST	Pilonidal cyst	Pilonidal cyst || ||	TRUE	MedicineITLab	14	101306447	0.014594	3.59998e-20	520580	ebi-a-GCST90014023	Type 1 diabetes || id:ebi-a-GCST90014023	TRUE	reported	igd	2	TRUE			0.000162538350545939	520580	1.24625097845276e-06	474291	TRUE	6.81355267629779e-09	0.00884057412785195	4643.25746009963	84.627644688282
rs57209021	T	C	T	C	0.100693	0.0807205	0.226	0.210645	FALSE	FALSE	FALSE	finngen_R12_L12_PILONIDALCYST	17	68168777	0.0281759	474291	0.00417167	Pilonidal cyst || id:finngen_R12_L12_PILONIDALCYST	Pilonidal cyst	Pilonidal cyst || ||	TRUE	MedicineITLab	17	66164918	0.018297	3.73001e-08	520580	ebi-a-GCST90014023	Type 1 diabetes || id:ebi-a-GCST90014023	TRUE	reported	igd	2	TRUE			5.8173836823958e-05	520580	1.73045983885761e-05	474291	TRUE	0.0840992472342108	0.00354713694695215	1853.13478041776	30.2857814662515
rs574384	A	C	A	C	-0.133602	0.00439487	0.895	0.872797	FALSE	FALSE	FALSE	finngen_R12_L12_PILONIDALCYST	1	35622060	0.0347873	474291	0.899467	Pilonidal cyst || id:finngen_R12_L12_PILONIDALCYST	Pilonidal cyst	Pilonidal cyst || ||	TRUE	MedicineITLab	1	36087661	0.023876	2.19999e-08	520580	ebi-a-GCST90014023	Type 1 diabetes || id:ebi-a-GCST90014023	TRUE	reported	igd	2	TRUE			6.01437976342076e-05	520580	3.36517422959586e-08	474291	TRUE	0.000161843931489034	0.0033548124732318	1752.32027360104	31.3114210725932
rs601338	A	G	A	G	0.127096	-0.00732052	0.479	0.374901	FALSE	FALSE	FALSE	finngen_R12_L12_PILONIDALCYST	19	48703417	0.0240009	474291	0.760358	Pilonidal cyst || id:finngen_R12_L12_PILONIDALCYST	Pilonidal cyst	Pilonidal cyst || ||	TRUE	MedicineITLab	19	49206674	0.014419	1.20005e-18	520580	ebi-a-GCST90014023	Type 1 diabetes || id:ebi-a-GCST90014023	TRUE	reported	igd	2	TRUE			0.000149225436604112	520580	1.96148806770439e-07	474291	TRUE	4.48427168001137e-09	0.00806244931518349	4231.24796183183	77.6950734177484
rs607703	T	C	T	C	0.092015	-0.0384293	0.484	0.527401	FALSE	FALSE	FALSE	finngen_R12_L12_PILONIDALCYST	11	128734279	0.0232852	474291	0.0988667	Pilonidal cyst || id:finngen_R12_L12_PILONIDALCYST	Pilonidal cyst	Pilonidal cyst || ||	TRUE	MedicineITLab	11	128604174	0.01428	1.17001e-10	520580	ebi-a-GCST90014023	Type 1 diabetes || id:ebi-a-GCST90014023	TRUE	reported	igd	2	TRUE			7.97517824539752e-05	520580	5.74274399144216e-06	474291	TRUE	0.00113320668459673	0.0042290451312648	2210.89784310266	41.5203347270281
rs61759532	T	C	T	C	0.118379	0.0057514	0.235	0.18867	FALSE	FALSE	FALSE	finngen_R12_L12_PILONIDALCYST	17	7337072	0.0297556	474291	0.846734	Pilonidal cyst || id:finngen_R12_L12_PILONIDALCYST	Pilonidal cyst	Pilonidal cyst || ||	TRUE	MedicineITLab	17	7240391	0.018587	1.90999e-10	520580	ebi-a-GCST90014023	Type 1 diabetes || id:ebi-a-GCST90014023	TRUE	reported	igd	2	TRUE			7.79132080972445e-05	520580	7.87710502206846e-08	474291	TRUE	2.06628574356538e-05	0.00503858543632155	2636.25974924832	40.5630624431725
rs61839660	T	C	T	C	-0.357441	0.0662119	0.0851	0.0410213	FALSE	FALSE	FALSE	finngen_R12_L12_PILONIDALCYST	10	6052734	0.0584933	474291	0.257653	Pilonidal cyst || id:finngen_R12_L12_PILONIDALCYST	Pilonidal cyst	Pilonidal cyst || ||	TRUE	MedicineITLab	10	6094697	0.026	5.25049e-43	520580	ebi-a-GCST90014023	Type 1 diabetes || id:ebi-a-GCST90014023	TRUE	reported	igd	2	TRUE			0.000362926416740095	520580	2.70156628814754e-06	474291	TRUE	4.21390019085791e-18	0.019894907132306	10567.0820817984	189.000101303254
rs6434435	A	G	A	G	-0.122856	-0.00698647	0.16	0.106766	FALSE	FALSE	FALSE	finngen_R12_L12_PILONIDALCYST	2	191089138	0.0378083	474291	0.853397	Pilonidal cyst || id:finngen_R12_L12_PILONIDALCYST	Pilonidal cyst	Pilonidal cyst || ||	TRUE	MedicineITLab	2	191953864	0.019089	1.22999e-10	520580	ebi-a-GCST90014023	Type 1 diabetes || id:ebi-a-GCST90014023	TRUE	reported	igd	2	TRUE			7.95620603796255e-05	520580	7.19943164720208e-08	474291	TRUE	1.63221989890121e-05	0.0040571588026368	2120.67151626879	41.4215538524733
rs663743	A	G	A	G	-0.099964	0.0349159	0.349	0.376697	FALSE	FALSE	FALSE	finngen_R12_L12_PILONIDALCYST	11	64340263	0.0240193	474291	0.14604	Pilonidal cyst || id:finngen_R12_L12_PILONIDALCYST	Pilonidal cyst	Pilonidal cyst || ||	TRUE	MedicineITLab	11	64107735	0.015092	3.50026e-11	520580	ebi-a-GCST90014023	Type 1 diabetes || id:ebi-a-GCST90014023	TRUE	reported	igd	2	TRUE			8.42696613525041e-05	520580	4.45533948474155e-06	474291	TRUE	0.000428685836206423	0.00454070892329981	2374.57542569808	43.8726288991438
rs6679677	A	C	A	C	0.64172	0.0313912	0.114	0.14568	FALSE	FALSE	FALSE	finngen_R12_L12_PILONIDALCYST	1	113761186	0.0327835	474291	0.3383	Pilonidal cyst || id:finngen_R12_L12_PILONIDALCYST	Pilonidal cyst	Pilonidal cyst || ||	TRUE	MedicineITLab	1	114303808	0.020938	1e-200	520580	ebi-a-GCST90014023	Type 1 diabetes || id:ebi-a-GCST90014023	TRUE	reported	igd	2	TRUE			0.00180115882167406	520580	1.93313110576661e-06	474291	TRUE	4.63822745897106e-93	0.0831878152332672	47235.1340853113	939.335549581081
rs689	T	A	T	A	0.712	0.0312425	0.731	0.788795	FALSE	TRUE	FALSE	finngen_R12_L12_PILONIDALCYST	11	2160994	0.0287479	474291	0.277136	Pilonidal cyst || id:finngen_R12_L12_PILONIDALCYST	Pilonidal cyst	Pilonidal cyst || ||	TRUE	MedicineITLab	11	2182224	0.018527	1e-200	520580	ebi-a-GCST90014023	Type 1 diabetes || id:ebi-a-GCST90014023	TRUE	reported	igd	2	TRUE			0.00282900432585975	520580	2.49020540935876e-06	474291	TRUE	4.62619913420799e-146	0.199369922432	129632.396268539	1476.89555786947
rs6908236	C	A	C	A	0.166059	-0.0101167	0.514	0.445872	FALSE	FALSE	FALSE	finngen_R12_L12_PILONIDALCYST	6	33661145	0.0233914	474291	0.66538	Pilonidal cyst || id:finngen_R12_L12_PILONIDALCYST	Pilonidal cyst	Pilonidal cyst || ||	TRUE	MedicineITLab	6	33628922	0.014121	6.30957e-32	520580	ebi-a-GCST90014023	Type 1 diabetes || id:ebi-a-GCST90014023	TRUE	reported	igd	2	TRUE			0.00026557840934538	520580	3.94386543644557e-07	474291	TRUE	5.8843289600391e-15	0.0137769861086395	7272.18466152459	138.291004285144
rs6908626	T	G	T	G	0.202923	0.0480538	0.166	0.114902	FALSE	FALSE	FALSE	finngen_R12_L12_PILONIDALCYST	6	90296024	0.0365076	474291	0.188084	Pilonidal cyst || id:finngen_R12_L12_PILONIDALCYST	Pilonidal cyst	Pilonidal cyst || ||	TRUE	MedicineITLab	6	91005743	0.01852	6.14045e-28	520580	ebi-a-GCST90014023	Type 1 diabetes || id:ebi-a-GCST90014023	TRUE	reported	igd	2	TRUE			0.000230565661884009	520580	3.65295453736411e-06	474291	TRUE	3.76839647810634e-11	0.011401623161013	6003.88825327851	120.055091713937
rs7068821	T	G	T	G	-0.165103	-0.00232557	0.251	0.230037	FALSE	FALSE	FALSE	finngen_R12_L12_PILONIDALCYST	10	88291278	0.0275954	474291	0.932839	Pilonidal cyst || id:finngen_R12_L12_PILONIDALCYST	Pilonidal cyst	Pilonidal cyst || ||	TRUE	MedicineITLab	10	90051035	0.016333	5.06991e-24	520580	ebi-a-GCST90014023	Type 1 diabetes || id:ebi-a-GCST90014023	TRUE	reported	igd	2	TRUE			0.000196248775902294	520580	1.49741571510468e-08	474291	TRUE	4.56892039675691e-12	0.0102493297109828	5390.82793520711	102.182848520605
rs7130222	G	T	G	T	-0.091985	0.00854919	0.308	0.261786	FALSE	FALSE	FALSE	finngen_R12_L12_PILONIDALCYST	11	2069226	0.0264508	474291	0.746535	Pilonidal cyst || id:finngen_R12_L12_PILONIDALCYST	Pilonidal cyst	Pilonidal cyst || ||	TRUE	MedicineITLab	11	2090456	0.016179	1.29999e-08	520580	ebi-a-GCST90014023	Type 1 diabetes || id:ebi-a-GCST90014023	TRUE	reported	igd	2	TRUE			6.20894623022432e-05	520580	2.2025671957748e-07	474291	TRUE	0.000222725748281372	0.0036067897931912	1884.41209527128	32.3244151119307
rs722988	C	T	C	T	0.082649	0.0314353	0.353	0.306679	FALSE	FALSE	FALSE	finngen_R12_L12_PILONIDALCYST	10	33137219	0.0252514	474291	0.213171	Pilonidal cyst || id:finngen_R12_L12_PILONIDALCYST	Pilonidal cyst	Pilonidal cyst || ||	TRUE	MedicineITLab	10	33426147	0.014412	9.78003e-09	520580	ebi-a-GCST90014023	Type 1 diabetes || id:ebi-a-GCST90014023	TRUE	reported	igd	2	TRUE			6.31703747984972e-05	520580	3.26753181094302e-06	474291	TRUE	0.00222042334478221	0.00312021261398718	1629.39811070244	32.8871848676462
rs7237497	C	T	C	T	-0.220466	0.0510479	0.839	0.858717	FALSE	FALSE	FALSE	finngen_R12_L12_PILONIDALCYST	18	12777326	0.0333364	474291	0.125696	Pilonidal cyst || id:finngen_R12_L12_PILONIDALCYST	Pilonidal cyst	Pilonidal cyst || ||	TRUE	MedicineITLab	18	12777325	0.018635	2.71019e-32	520580	ebi-a-GCST90014023	Type 1 diabetes || id:ebi-a-GCST90014023	TRUE	reported	igd	2	TRUE			0.00026879543477747	520580	4.94393970039374e-06	474291	TRUE	1.65782510976268e-12	0.0131310990627507	6926.71669093691	139.966612231975
rs7301381	C	T	C	T	-0.093588	0.0107722	0.464	0.464789	FALSE	FALSE	FALSE	finngen_R12_L12_PILONIDALCYST	12	8971336	0.0232601	474291	0.643277	Pilonidal cyst || id:finngen_R12_L12_PILONIDALCYST	Pilonidal cyst	Pilonidal cyst || ||	TRUE	MedicineITLab	12	9123932	0.014258	5.25049e-11	520580	ebi-a-GCST90014023	Type 1 diabetes || id:ebi-a-GCST90014023	TRUE	reported	igd	2	TRUE			8.27563560308512e-05	520580	4.52212343244939e-07	474291	TRUE	2.70428439425368e-05	0.00435665428597555	2277.90240817419	43.0847038429192
rs73432769	T	C	T	C	0.335382	0.0920483	0.0199	0.0164063	FALSE	FALSE	FALSE	finngen_R12_L12_PILONIDALCYST	6	30748393	0.0907443	474291	0.310407	Pilonidal cyst || id:finngen_R12_L12_PILONIDALCYST	Pilonidal cyst	Pilonidal cyst || ||	TRUE	MedicineITLab	6	30716170	0.04577	2.33991e-13	520580	ebi-a-GCST90014023	Type 1 diabetes || id:ebi-a-GCST90014023	TRUE	reported	igd	2	TRUE			0.000103130488234352	520580	2.16944597750842e-06	474291	TRUE	1.52165097277005e-05	0.00438765995010167	2294.18534666771	53.6930006894386
rs7511678	A	G	A	G	0.093508	0.0236313	0.229	0.325052	FALSE	FALSE	FALSE	finngen_R12_L12_PILONIDALCYST	1	200863729	0.0248691	474291	0.341997	Pilonidal cyst || id:finngen_R12_L12_PILONIDALCYST	Pilonidal cyst	Pilonidal cyst || ||	TRUE	MedicineITLab	1	200832857	0.01689	3.09001e-08	520580	ebi-a-GCST90014023	Type 1 diabetes || id:ebi-a-GCST90014023	TRUE	reported	igd	2	TRUE			5.88744491887908e-05	520580	1.90375567410843e-06	474291	TRUE	0.00171744390702101	0.00308757412262755	1612.30126126136	30.6505475439063
rs7668577	C	A	C	A	0.093652	0.0104187	0.312	0.309777	FALSE	FALSE	FALSE	finngen_R12_L12_PILONIDALCYST	4	26121697	0.0251686	474291	0.678905	Pilonidal cyst || id:finngen_R12_L12_PILONIDALCYST	Pilonidal cyst	Pilonidal cyst || ||	TRUE	MedicineITLab	4	26123319	0.015203	7.26006e-10	520580	ebi-a-GCST90014023	Type 1 diabetes || id:ebi-a-GCST90014023	TRUE	reported	igd	2	TRUE			7.28883392792968e-05	520580	3.61298151320882e-07	474291	TRUE	7.69170439180351e-05	0.00376536551511245	1967.57508851289	37.9468317668862
rs7752257	G	T	G	T	-0.679534	-0.0611293	0.74	0.757941	FALSE	FALSE	FALSE	finngen_R12_L12_PILONIDALCYST	6	32731199	0.0270441	474291	0.0237991	Pilonidal cyst || id:finngen_R12_L12_PILONIDALCYST	Pilonidal cyst	Pilonidal cyst || ||	TRUE	MedicineITLab	6	32698976	0.016591	1e-200	520580	ebi-a-GCST90014023	Type 1 diabetes || id:ebi-a-GCST90014023	TRUE	reported	igd	2	TRUE			0.00321213793329951	520580	1.07722406850519e-05	474291	TRUE	3.0823568503684e-156	0.177687732713629	112488.075638038	1677.55688514724
rs7776597	G	A	G	A	0.244413	-0.0279334	0.959	0.975128	FALSE	FALSE	FALSE	finngen_R12_L12_PILONIDALCYST	7	50947885	0.0746866	474291	0.708399	Pilonidal cyst || id:finngen_R12_L12_PILONIDALCYST	Pilonidal cyst	Pilonidal cyst || ||	TRUE	MedicineITLab	7	51015582	0.036372	1.82012e-11	520580	ebi-a-GCST90014023	Type 1 diabetes || id:ebi-a-GCST90014023	TRUE	reported	igd	2	TRUE			8.6734276113797e-05	520580	2.94930061835315e-07	474291	TRUE	1.2473171757919e-05	0.00469765439827703	2457.03784599021	45.1558725526864
rs7795896	T	C	T	C	-0.135435	-0.0053613	0.692	0.650766	FALSE	FALSE	FALSE	finngen_R12_L12_PILONIDALCYST	7	117446559	0.0244067	474291	0.826132	Pilonidal cyst || id:finngen_R12_L12_PILONIDALCYST	Pilonidal cyst	Pilonidal cyst || ||	TRUE	MedicineITLab	7	117086613	0.016416	1.58016e-16	520580	ebi-a-GCST90014023	Type 1 diabetes || id:ebi-a-GCST90014023	TRUE	reported	igd	2	TRUE			0.000130732795064718	520580	1.01737016287078e-07	474291	TRUE	3.06996998857e-08	0.0078189535077192	4102.45206107463	68.0655153842742
rs78325861	G	C	G	C	-0.282082	0.165455	0.039	0.0337892	FALSE	TRUE	FALSE	finngen_R12_L12_PILONIDALCYST	10	70618733	0.0614822	474291	0.00712148	Pilonidal cyst || id:finngen_R12_L12_PILONIDALCYST	Pilonidal cyst	Pilonidal cyst || ||	TRUE	MedicineITLab	10	72378489	0.042195	2.30994e-11	520580	ebi-a-GCST90014023	Type 1 diabetes || id:ebi-a-GCST90014023	TRUE	reported	igd	2	TRUE			8.58431553207141e-05	520580	1.52690251188995e-05	474291	TRUE	0.00760455490159452	0.00596442715360159	3123.57992368086	44.6918946037968
rs8046043	C	G	C	G	-0.084587	-0.00100489	0.392	0.313609	FALSE	TRUE	FALSE	finngen_R12_L12_PILONIDALCYST	16	80250127	0.0251883	474291	0.968177	Pilonidal cyst || id:finngen_R12_L12_PILONIDALCYST	Pilonidal cyst	Pilonidal cyst || ||	TRUE	MedicineITLab	16	80284024	0.015175	2.49e-08	520580	ebi-a-GCST90014023	Type 1 diabetes || id:ebi-a-GCST90014023	TRUE	reported	igd	2	TRUE			5.96812780253727e-05	520580	3.35580162952115e-09	474291	TRUE	0.000133561093672842	0.00341056936434637	1781.54345608528	31.070614685886
rs855330	C	T	C	T	0.111208	-0.0119524	0.259	0.357608	FALSE	FALSE	FALSE	finngen_R12_L12_PILONIDALCYST	1	63648218	0.0243236	474291	0.623151	Pilonidal cyst || id:finngen_R12_L12_PILONIDALCYST	Pilonidal cyst	Pilonidal cyst || ||	TRUE	MedicineITLab	1	64113889	0.016916	4.8899e-11	520580	ebi-a-GCST90014023	Type 1 diabetes || id:ebi-a-GCST90014023	TRUE	reported	igd	2	TRUE			8.30146694266783e-05	520580	5.09109567377873e-07	474291	TRUE	2.86859184661188e-05	0.00474700870785523	2482.97500307886	43.2191984082701
rs9260802	G	A	G	A	-0.355548	0.0153142	0.0354	0.0378475	FALSE	FALSE	FALSE	finngen_R12_L12_PILONIDALCYST	6	29973287	0.0609902	474291	0.801743	Pilonidal cyst || id:finngen_R12_L12_PILONIDALCYST	Pilonidal cyst	Pilonidal cyst || ||	TRUE	MedicineITLab	6	29941064	0.041635	1.3499e-17	520580	ebi-a-GCST90014023	Type 1 diabetes || id:ebi-a-GCST90014023	TRUE	reported	igd	2	TRUE			0.000140065990675616	520580	1.32930734394467e-07	474291	TRUE	1.10019561172733e-08	0.00863330323587968	4533.44634896195	72.9254876746077
rs9468618	T	C	T	C	-0.27213	0.0272297	0.0817	0.05538	FALSE	FALSE	FALSE	finngen_R12_L12_PILONIDALCYST	6	29782999	0.0510287	474291	0.593607	Pilonidal cyst || id:finngen_R12_L12_PILONIDALCYST	Pilonidal cyst	Pilonidal cyst || ||	TRUE	MedicineITLab	6	29750776	0.026341	5.10035e-25	520580	ebi-a-GCST90014023	Type 1 diabetes || id:ebi-a-GCST90014023	TRUE	reported	igd	2	TRUE			0.000204980942120234	520580	6.00362270217247e-07	474291	TRUE	1.51008036486845e-11	0.0111119295638871	5849.62670846876	106.730446594563
rs9517712	C	T	C	T	-0.102063	-0.00209817	0.741	0.717433	FALSE	FALSE	FALSE	finngen_R12_L12_PILONIDALCYST	13	99427579	0.0258988	474291	0.935431	Pilonidal cyst || id:finngen_R12_L12_PILONIDALCYST	Pilonidal cyst	Pilonidal cyst || ||	TRUE	MedicineITLab	13	100079833	0.015805	1.06001e-10	520580	ebi-a-GCST90014023	Type 1 diabetes || id:ebi-a-GCST90014023	TRUE	reported	igd	2	TRUE			8.00989937893637e-05	520580	1.38381809167383e-08	474291	TRUE	1.08211001679952e-05	0.00399838516142902	2089.82728497258	41.7011142061672
