# Supplementary material for: Risk factors for sacrococcygeal pilonidal sinus: a systematic review and meta-analysis supplemented by genetic causal assessment
Source: Front Surg. 2026 Jan 7;12:1718589. doi: 10.3389/fsurg.2025.1718589 (PMC12819706; doi:10.3389/fsurg.2025.1718589)
Supplement: Supplementary file 2 [file Datasheet2.zip › Supplementary Data 2/MR_pipeline_after_confounding_SNPs_removal/ebi-a-GCST90014023_finngen_R12_L12_PILONIDALCYST_20250627002938/04.finngen_R12_L12_PILONIDALCYST_harmonise_data2mranalysis.csv]

SNP	effect_allele.exposure	other_allele.exposure	effect_allele.outcome	other_allele.outcome	beta.exposure	beta.outcome	eaf.exposure	eaf.outcome	remove	palindromic	ambiguous	id.outcome	chr	pos	se.outcome	samplesize.outcome	pval.outcome	outcome	originalname.outcome	outcome.deprecated	mr_keep.outcome	data_source.outcome	chr.exposure	pos.exposure	se.exposure	pval.exposure	samplesize.exposure	id.exposure	exposure	mr_keep.exposure	pval_origin.exposure	data_source.exposure	action	mr_keep
rs10224046	G	T	G	T	0.085811	0.057395	0.324	0.377629	FALSE	FALSE	FALSE	finngen_R12_L12_PILONIDALCYST	7	20346715	0.0239296	474291	0.0164627	Pilonidal cyst || id:finngen_R12_L12_PILONIDALCYST	Pilonidal cyst	Pilonidal cyst || ||	TRUE	MedicineITLab	7	20386338	0.015436	2.71e-08	520580	ebi-a-GCST90014023	Type 1 diabetes || id:ebi-a-GCST90014023	TRUE	reported	igd	2	TRUE
rs10275896	C	T	C	T	-0.121178	-0.0607886	0.232	0.188171	FALSE	FALSE	FALSE	finngen_R12_L12_PILONIDALCYST	7	26818776	0.0296944	474291	0.0406443	Pilonidal cyst || id:finngen_R12_L12_PILONIDALCYST	Pilonidal cyst	Pilonidal cyst || ||	TRUE	MedicineITLab	7	26858395	0.016569	2.60016e-13	520580	ebi-a-GCST90014023	Type 1 diabetes || id:ebi-a-GCST90014023	TRUE	reported	igd	2	TRUE
rs1050979	G	A	G	A	0.106196	0.0698499	0.515	0.474475	FALSE	FALSE	FALSE	finngen_R12_L12_PILONIDALCYST	6	410417	0.0231496	474291	0.00255018	Pilonidal cyst || id:finngen_R12_L12_PILONIDALCYST	Pilonidal cyst	Pilonidal cyst || ||	TRUE	MedicineITLab	6	410417	0.014129	5.64937e-14	520580	ebi-a-GCST90014023	Type 1 diabetes || id:ebi-a-GCST90014023	TRUE	reported	igd	2	TRUE
rs10751776	C	A	C	A	0.078145	-0.0710988	0.51	0.551316	FALSE	FALSE	FALSE	finngen_R12_L12_PILONIDALCYST	1	24970252	0.0232225	474291	0.00220135	Pilonidal cyst || id:finngen_R12_L12_PILONIDALCYST	Pilonidal cyst	Pilonidal cyst || ||	TRUE	MedicineITLab	1	25296743	0.01405	2.66999e-08	520580	ebi-a-GCST90014023	Type 1 diabetes || id:ebi-a-GCST90014023	TRUE	reported	igd	2	TRUE
rs10801128	G	A	G	A	0.096073	-0.0207335	0.717	0.745134	FALSE	FALSE	FALSE	finngen_R12_L12_PILONIDALCYST	1	192546719	0.026649	474291	0.436557	Pilonidal cyst || id:finngen_R12_L12_PILONIDALCYST	Pilonidal cyst	Pilonidal cyst || ||	TRUE	MedicineITLab	1	192515849	0.015681	8.98008e-10	520580	ebi-a-GCST90014023	Type 1 diabetes || id:ebi-a-GCST90014023	TRUE	reported	igd	2	TRUE
rs10844597	A	G	A	G	-0.089844	-0.0127541	0.506	0.545093	FALSE	FALSE	FALSE	finngen_R12_L12_PILONIDALCYST	12	9722303	0.023304	474291	0.584178	Pilonidal cyst || id:finngen_R12_L12_PILONIDALCYST	Pilonidal cyst	Pilonidal cyst || ||	TRUE	MedicineITLab	12	9874899	0.013953	1.2e-10	520580	ebi-a-GCST90014023	Type 1 diabetes || id:ebi-a-GCST90014023	TRUE	reported	igd	2	TRUE
rs11203203	A	G	A	G	0.143803	-0.0115035	0.349	0.279511	FALSE	FALSE	FALSE	finngen_R12_L12_PILONIDALCYST	21	42416077	0.0259038	474291	0.656981	Pilonidal cyst || id:finngen_R12_L12_PILONIDALCYST	Pilonidal cyst	Pilonidal cyst || ||	TRUE	MedicineITLab	21	43836186	0.014405	1.81009e-23	520580	ebi-a-GCST90014023	Type 1 diabetes || id:ebi-a-GCST90014023	TRUE	reported	igd	2	TRUE
rs112733823	T	C	T	C	0.382619	0.0261101	0.142	0.217559	FALSE	FALSE	FALSE	finngen_R12_L12_PILONIDALCYST	6	30807500	0.0281423	474291	0.353517	Pilonidal cyst || id:finngen_R12_L12_PILONIDALCYST	Pilonidal cyst	Pilonidal cyst || ||	TRUE	MedicineITLab	6	30775277	0.020092	7.41993e-81	520580	ebi-a-GCST90014023	Type 1 diabetes || id:ebi-a-GCST90014023	TRUE	reported	igd	2	TRUE
rs114378220	T	C	T	C	0.177902	-0.0108464	0.0703	0.0581143	FALSE	FALSE	FALSE	finngen_R12_L12_PILONIDALCYST	5	111230662	0.0501631	474291	0.828814	Pilonidal cyst || id:finngen_R12_L12_PILONIDALCYST	Pilonidal cyst	Pilonidal cyst || ||	TRUE	MedicineITLab	5	110566360	0.030444	5.10999e-09	520580	ebi-a-GCST90014023	Type 1 diabetes || id:ebi-a-GCST90014023	TRUE	reported	igd	2	TRUE
rs12128789	C	T	C	T	0.126969	-0.0154686	0.132	0.113983	FALSE	FALSE	FALSE	finngen_R12_L12_PILONIDALCYST	1	212679490	0.0366038	474291	0.672591	Pilonidal cyst || id:finngen_R12_L12_PILONIDALCYST	Pilonidal cyst	Pilonidal cyst || ||	TRUE	MedicineITLab	1	212852832	0.021535	3.73001e-09	520580	ebi-a-GCST90014023	Type 1 diabetes || id:ebi-a-GCST90014023	TRUE	reported	igd	2	TRUE
rs12257077	T	C	T	C	0.231245	-0.0169869	0.0319	0.0178925	FALSE	FALSE	FALSE	finngen_R12_L12_PILONIDALCYST	10	6029582	0.087911	474291	0.84678	Pilonidal cyst || id:finngen_R12_L12_PILONIDALCYST	Pilonidal cyst	Pilonidal cyst || ||	TRUE	MedicineITLab	10	6071545	0.036955	3.91003e-10	520580	ebi-a-GCST90014023	Type 1 diabetes || id:ebi-a-GCST90014023	TRUE	reported	igd	2	TRUE
rs12464462	G	A	G	A	-0.087955	-0.00773342	0.41	0.387219	FALSE	FALSE	FALSE	finngen_R12_L12_PILONIDALCYST	2	60409281	0.0238505	474291	0.745751	Pilonidal cyst || id:finngen_R12_L12_PILONIDALCYST	Pilonidal cyst	Pilonidal cyst || ||	TRUE	MedicineITLab	2	60636416	0.014341	8.60994e-10	520580	ebi-a-GCST90014023	Type 1 diabetes || id:ebi-a-GCST90014023	TRUE	reported	igd	2	TRUE
rs12644686	G	C	G	C	-0.10775	-8.61725e-05	0.194	0.252812	FALSE	TRUE	FALSE	finngen_R12_L12_PILONIDALCYST	4	184381748	0.0268538	474291	0.99744	Pilonidal cyst || id:finngen_R12_L12_PILONIDALCYST	Pilonidal cyst	Pilonidal cyst || ||	TRUE	MedicineITLab	4	185302902	0.01932	2.44e-08	520580	ebi-a-GCST90014023	Type 1 diabetes || id:ebi-a-GCST90014023	TRUE	reported	igd	2	TRUE
rs12742756	G	A	G	A	-0.083107	-0.0016472	0.428	0.452715	FALSE	FALSE	FALSE	finngen_R12_L12_PILONIDALCYST	1	37881745	0.0233853	474291	0.943845	Pilonidal cyst || id:finngen_R12_L12_PILONIDALCYST	Pilonidal cyst	Pilonidal cyst || ||	TRUE	MedicineITLab	1	38347417	0.015077	3.53997e-08	520580	ebi-a-GCST90014023	Type 1 diabetes || id:ebi-a-GCST90014023	TRUE	reported	igd	2	TRUE
rs12927355	T	C	T	C	-0.203881	-0.00403245	0.316	0.303128	FALSE	FALSE	FALSE	finngen_R12_L12_PILONIDALCYST	16	11100914	0.0253029	474291	0.87338	Pilonidal cyst || id:finngen_R12_L12_PILONIDALCYST	Pilonidal cyst	Pilonidal cyst || ||	TRUE	MedicineITLab	16	11194771	0.015188	4.40961e-41	520580	ebi-a-GCST90014023	Type 1 diabetes || id:ebi-a-GCST90014023	TRUE	reported	igd	2	TRUE
rs13147049	G	A	G	A	-0.109522	-0.0152599	0.641	0.546002	FALSE	FALSE	FALSE	finngen_R12_L12_PILONIDALCYST	4	122272715	0.0232905	474291	0.51234	Pilonidal cyst || id:finngen_R12_L12_PILONIDALCYST	Pilonidal cyst	Pilonidal cyst || ||	TRUE	MedicineITLab	4	123193870	0.014689	8.92072e-14	520580	ebi-a-GCST90014023	Type 1 diabetes || id:ebi-a-GCST90014023	TRUE	reported	igd	2	TRUE
rs13259300	C	A	C	A	-0.092191	0.0165675	0.598	0.574229	FALSE	FALSE	FALSE	finngen_R12_L12_PILONIDALCYST	8	119070702	0.0235434	474291	0.481619	Pilonidal cyst || id:finngen_R12_L12_PILONIDALCYST	Pilonidal cyst	Pilonidal cyst || ||	TRUE	MedicineITLab	8	120082941	0.014669	3.27997e-10	520580	ebi-a-GCST90014023	Type 1 diabetes || id:ebi-a-GCST90014023	TRUE	reported	igd	2	TRUE
rs1350275	G	T	G	T	-0.093665	0.0283381	0.698	0.614857	FALSE	FALSE	FALSE	finngen_R12_L12_PILONIDALCYST	14	98022969	0.0238773	474291	0.235298	Pilonidal cyst || id:finngen_R12_L12_PILONIDALCYST	Pilonidal cyst	Pilonidal cyst || ||	TRUE	MedicineITLab	14	98489306	0.015283	8.85992e-10	520580	ebi-a-GCST90014023	Type 1 diabetes || id:ebi-a-GCST90014023	TRUE	reported	igd	2	TRUE
rs1574285	T	G	T	G	-0.126548	0.00494586	0.591	0.560056	FALSE	FALSE	FALSE	finngen_R12_L12_PILONIDALCYST	9	4283137	0.0234139	474291	0.832703	Pilonidal cyst || id:finngen_R12_L12_PILONIDALCYST	Pilonidal cyst	Pilonidal cyst || ||	TRUE	MedicineITLab	9	4283137	0.014171	4.26973e-19	520580	ebi-a-GCST90014023	Type 1 diabetes || id:ebi-a-GCST90014023	TRUE	reported	igd	2	TRUE
rs1611236	A	G	A	G	-0.260162	-0.0139721	0.299	0.223603	FALSE	FALSE	FALSE	finngen_R12_L12_PILONIDALCYST	6	29780913	0.0279412	474291	0.617037	Pilonidal cyst || id:finngen_R12_L12_PILONIDALCYST	Pilonidal cyst	Pilonidal cyst || ||	TRUE	MedicineITLab	6	29748690	0.017415	1.83021e-50	520580	ebi-a-GCST90014023	Type 1 diabetes || id:ebi-a-GCST90014023	TRUE	reported	igd	2	TRUE
rs1701704	G	T	G	T	0.244048	-0.00521143	0.339	0.318616	FALSE	FALSE	FALSE	finngen_R12_L12_PILONIDALCYST	12	56018703	0.0249821	474291	0.834755	Pilonidal cyst || id:finngen_R12_L12_PILONIDALCYST	Pilonidal cyst	Pilonidal cyst || ||	TRUE	MedicineITLab	12	56412487	0.014558	4.5196e-63	520580	ebi-a-GCST90014023	Type 1 diabetes || id:ebi-a-GCST90014023	TRUE	reported	igd	2	TRUE
rs17106304	G	C	G	C	0.115351	0.0150717	0.656	0.655292	FALSE	TRUE	FALSE	finngen_R12_L12_PILONIDALCYST	14	68793794	0.0244035	474291	0.536836	Pilonidal cyst || id:finngen_R12_L12_PILONIDALCYST	Pilonidal cyst	Pilonidal cyst || ||	TRUE	MedicineITLab	14	69260511	0.014812	6.82967e-15	520580	ebi-a-GCST90014023	Type 1 diabetes || id:ebi-a-GCST90014023	TRUE	reported	igd	2	TRUE
rs17323934	G	C	G	C	-0.129663	-0.06057	0.223	0.184993	FALSE	TRUE	FALSE	finngen_R12_L12_PILONIDALCYST	7	26864711	0.0299193	474291	0.042924	Pilonidal cyst || id:finngen_R12_L12_PILONIDALCYST	Pilonidal cyst	Pilonidal cyst || ||	TRUE	MedicineITLab	7	26904330	0.016818	1.26009e-14	520580	ebi-a-GCST90014023	Type 1 diabetes || id:ebi-a-GCST90014023	TRUE	reported	igd	2	TRUE
rs17623914	C	T	C	T	-0.134887	0.106839	0.0997	0.0709784	FALSE	FALSE	FALSE	finngen_R12_L12_PILONIDALCYST	1	198701426	0.0453907	474291	0.018584	Pilonidal cyst || id:finngen_R12_L12_PILONIDALCYST	Pilonidal cyst	Pilonidal cyst || ||	TRUE	MedicineITLab	1	198670555	0.023381	7.97003e-09	520580	ebi-a-GCST90014023	Type 1 diabetes || id:ebi-a-GCST90014023	TRUE	reported	igd	2	TRUE
rs1794269	T	C	T	C	1.5943	0.0349711	0.432	0.509602	FALSE	FALSE	FALSE	finngen_R12_L12_PILONIDALCYST	6	32706117	0.023203	474291	0.131765	Pilonidal cyst || id:finngen_R12_L12_PILONIDALCYST	Pilonidal cyst	Pilonidal cyst || ||	TRUE	MedicineITLab	6	32673894	0.017743	1e-200	520580	ebi-a-GCST90014023	Type 1 diabetes || id:ebi-a-GCST90014023	TRUE	reported	igd	2	TRUE
rs1881146	T	A	T	A	-0.09517	-0.00887427	0.311	0.275845	FALSE	TRUE	FALSE	finngen_R12_L12_PILONIDALCYST	2	12494668	0.0259657	474291	0.732526	Pilonidal cyst || id:finngen_R12_L12_PILONIDALCYST	Pilonidal cyst	Pilonidal cyst || ||	TRUE	MedicineITLab	2	12634794	0.017407	4.57004e-08	520580	ebi-a-GCST90014023	Type 1 diabetes || id:ebi-a-GCST90014023	TRUE	reported	igd	2	TRUE
rs1947178	G	A	G	A	-0.103267	-0.0369188	0.792	0.851362	FALSE	FALSE	FALSE	finngen_R12_L12_PILONIDALCYST	8	58959618	0.0327673	474291	0.25987	Pilonidal cyst || id:finngen_R12_L12_PILONIDALCYST	Pilonidal cyst	Pilonidal cyst || ||	TRUE	MedicineITLab	8	59872177	0.017134	1.67001e-09	520580	ebi-a-GCST90014023	Type 1 diabetes || id:ebi-a-GCST90014023	TRUE	reported	igd	2	TRUE
rs202535	A	C	A	C	-0.141437	0.0205514	0.828	0.786127	FALSE	FALSE	FALSE	finngen_R12_L12_PILONIDALCYST	20	1686343	0.0283885	474291	0.469106	Pilonidal cyst || id:finngen_R12_L12_PILONIDALCYST	Pilonidal cyst	Pilonidal cyst || ||	TRUE	MedicineITLab	20	1666989	0.018453	1.79019e-14	520580	ebi-a-GCST90014023	Type 1 diabetes || id:ebi-a-GCST90014023	TRUE	reported	igd	2	TRUE
rs2111485	G	A	G	A	0.127631	-0.0273563	0.604	0.58257	FALSE	FALSE	FALSE	finngen_R12_L12_PILONIDALCYST	2	162254026	0.0236193	474291	0.246775	Pilonidal cyst || id:finngen_R12_L12_PILONIDALCYST	Pilonidal cyst	Pilonidal cyst || ||	TRUE	MedicineITLab	2	163110536	0.014455	1.05003e-18	520580	ebi-a-GCST90014023	Type 1 diabetes || id:ebi-a-GCST90014023	TRUE	reported	igd	2	TRUE
rs2188962	T	C	T	C	0.07946	0.0395139	0.404	0.317795	FALSE	FALSE	FALSE	finngen_R12_L12_PILONIDALCYST	5	132435113	0.0249181	474291	0.112796	Pilonidal cyst || id:finngen_R12_L12_PILONIDALCYST	Pilonidal cyst	Pilonidal cyst || ||	TRUE	MedicineITLab	5	131770805	0.014096	1.73002e-08	520580	ebi-a-GCST90014023	Type 1 diabetes || id:ebi-a-GCST90014023	TRUE	reported	igd	2	TRUE
rs229527	A	C	A	C	0.104077	0.0235039	0.416	0.393598	FALSE	FALSE	FALSE	finngen_R12_L12_PILONIDALCYST	22	37185445	0.0237708	474291	0.322776	Pilonidal cyst || id:finngen_R12_L12_PILONIDALCYST	Pilonidal cyst	Pilonidal cyst || ||	TRUE	MedicineITLab	22	37581485	0.014138	1.82012e-13	520580	ebi-a-GCST90014023	Type 1 diabetes || id:ebi-a-GCST90014023	TRUE	reported	igd	2	TRUE
rs231972	C	A	C	A	0.170939	-0.035881	0.118	0.0907738	FALSE	FALSE	FALSE	finngen_R12_L12_PILONIDALCYST	16	28527015	0.0405629	474291	0.376385	Pilonidal cyst || id:finngen_R12_L12_PILONIDALCYST	Pilonidal cyst	Pilonidal cyst || ||	TRUE	MedicineITLab	16	28538336	0.021081	5.12035e-16	520580	ebi-a-GCST90014023	Type 1 diabetes || id:ebi-a-GCST90014023	TRUE	reported	igd	2	TRUE
rs238265	G	T	G	T	-0.090825	0.0239225	0.695	0.678118	FALSE	FALSE	FALSE	finngen_R12_L12_PILONIDALCYST	13	42356523	0.0248956	474291	0.336596	Pilonidal cyst || id:finngen_R12_L12_PILONIDALCYST	Pilonidal cyst	Pilonidal cyst || ||	TRUE	MedicineITLab	13	42930659	0.015158	2.07998e-09	520580	ebi-a-GCST90014023	Type 1 diabetes || id:ebi-a-GCST90014023	TRUE	reported	igd	2	TRUE
rs238873	G	A	G	A	0.792867	0.206481	0.0145	0.0159882	FALSE	FALSE	FALSE	finngen_R12_L12_PILONIDALCYST	6	29383864	0.0928137	474291	0.0261024	Pilonidal cyst || id:finngen_R12_L12_PILONIDALCYST	Pilonidal cyst	Pilonidal cyst || ||	TRUE	MedicineITLab	6	29351641	0.053276	4.30031e-50	520580	ebi-a-GCST90014023	Type 1 diabetes || id:ebi-a-GCST90014023	TRUE	reported	igd	2	TRUE
rs2429557	A	T	A	T	1.02126	-0.0034774	0.0113	0.00515566	FALSE	TRUE	FALSE	finngen_R12_L12_PILONIDALCYST	6	30960540	0.16272	474291	0.98295	Pilonidal cyst || id:finngen_R12_L12_PILONIDALCYST	Pilonidal cyst	Pilonidal cyst || ||	TRUE	MedicineITLab	6	30928317	0.058158	4.97966e-69	520580	ebi-a-GCST90014023	Type 1 diabetes || id:ebi-a-GCST90014023	TRUE	reported	igd	2	TRUE
rs2493411	C	T	C	T	0.127063	0.00159125	0.132	0.167838	FALSE	FALSE	FALSE	finngen_R12_L12_PILONIDALCYST	1	119964163	0.0310923	474291	0.959184	Pilonidal cyst || id:finngen_R12_L12_PILONIDALCYST	Pilonidal cyst	Pilonidal cyst || ||	TRUE	MedicineITLab	1	120506786	0.022335	1.28e-08	520580	ebi-a-GCST90014023	Type 1 diabetes || id:ebi-a-GCST90014023	TRUE	reported	igd	2	TRUE
rs2543537	T	C	T	C	-0.083441	0.0291031	0.46	0.510256	FALSE	FALSE	FALSE	finngen_R12_L12_PILONIDALCYST	22	37135077	0.0233374	474291	0.212376	Pilonidal cyst || id:finngen_R12_L12_PILONIDALCYST	Pilonidal cyst	Pilonidal cyst || ||	TRUE	MedicineITLab	22	37531117	0.014316	5.58998e-09	520580	ebi-a-GCST90014023	Type 1 diabetes || id:ebi-a-GCST90014023	TRUE	reported	igd	2	TRUE
rs2611211	T	C	T	C	-0.143854	0.0169623	0.824	0.761569	FALSE	FALSE	FALSE	finngen_R12_L12_PILONIDALCYST	4	165654287	0.0273639	474291	0.535338	Pilonidal cyst || id:finngen_R12_L12_PILONIDALCYST	Pilonidal cyst	Pilonidal cyst || ||	TRUE	MedicineITLab	4	166575439	0.018689	1.38995e-14	520580	ebi-a-GCST90014023	Type 1 diabetes || id:ebi-a-GCST90014023	TRUE	reported	igd	2	TRUE
rs28648882	A	G	A	G	0.098731	-0.0233134	0.224	0.199554	FALSE	FALSE	FALSE	finngen_R12_L12_PILONIDALCYST	2	241339132	0.0291135	474291	0.423261	Pilonidal cyst || id:finngen_R12_L12_PILONIDALCYST	Pilonidal cyst	Pilonidal cyst || ||	TRUE	MedicineITLab	2	242278547	0.017823	3.02998e-08	520580	ebi-a-GCST90014023	Type 1 diabetes || id:ebi-a-GCST90014023	TRUE	reported	igd	2	TRUE
rs3024493	A	C	A	C	-0.163855	0.0106471	0.154	0.156147	FALSE	FALSE	FALSE	finngen_R12_L12_PILONIDALCYST	1	206770623	0.0321812	474291	0.740757	Pilonidal cyst || id:finngen_R12_L12_PILONIDALCYST	Pilonidal cyst	Pilonidal cyst || ||	TRUE	MedicineITLab	1	206943968	0.019641	7.25939e-17	520580	ebi-a-GCST90014023	Type 1 diabetes || id:ebi-a-GCST90014023	TRUE	reported	igd	2	TRUE
rs3087243	A	G	A	G	-0.19913	-0.00583899	0.422	0.330073	FALSE	FALSE	FALSE	finngen_R12_L12_PILONIDALCYST	2	203874196	0.0246815	474291	0.812988	Pilonidal cyst || id:finngen_R12_L12_PILONIDALCYST	Pilonidal cyst	Pilonidal cyst || ||	TRUE	MedicineITLab	2	204738919	0.014202	1.16011e-44	520580	ebi-a-GCST90014023	Type 1 diabetes || id:ebi-a-GCST90014023	TRUE	reported	igd	2	TRUE
rs3135348	G	A	G	A	1.04811	0.0502628	0.561	0.537269	FALSE	FALSE	FALSE	finngen_R12_L12_PILONIDALCYST	6	32426321	0.0232899	474291	0.0309172	Pilonidal cyst || id:finngen_R12_L12_PILONIDALCYST	Pilonidal cyst	Pilonidal cyst || ||	TRUE	MedicineITLab	6	32394098	0.017444	1e-200	520580	ebi-a-GCST90014023	Type 1 diabetes || id:ebi-a-GCST90014023	TRUE	reported	igd	2	TRUE
rs3184504	C	T	C	T	-0.231498	-0.039388	0.533	0.593571	FALSE	FALSE	FALSE	finngen_R12_L12_PILONIDALCYST	12	111446804	0.0236547	474291	0.0958871	Pilonidal cyst || id:finngen_R12_L12_PILONIDALCYST	Pilonidal cyst	Pilonidal cyst || ||	TRUE	MedicineITLab	12	111884608	0.014086	1.07994e-60	520580	ebi-a-GCST90014023	Type 1 diabetes || id:ebi-a-GCST90014023	TRUE	reported	igd	2	TRUE
rs34536443	C	G	C	G	-0.385331	-0.0435852	0.0427	0.0301562	FALSE	TRUE	FALSE	finngen_R12_L12_PILONIDALCYST	19	10352442	0.0688026	474291	0.526418	Pilonidal cyst || id:finngen_R12_L12_PILONIDALCYST	Pilonidal cyst	Pilonidal cyst || ||	TRUE	MedicineITLab	19	10463118	0.038519	1.46994e-23	520580	ebi-a-GCST90014023	Type 1 diabetes || id:ebi-a-GCST90014023	TRUE	reported	igd	2	TRUE
rs34593439	A	G	A	G	-0.218071	0.00868729	0.108	0.126891	FALSE	FALSE	FALSE	finngen_R12_L12_PILONIDALCYST	15	78942615	0.0350922	474291	0.804478	Pilonidal cyst || id:finngen_R12_L12_PILONIDALCYST	Pilonidal cyst	Pilonidal cyst || ||	TRUE	MedicineITLab	15	79234957	0.024119	1.53993e-19	520580	ebi-a-GCST90014023	Type 1 diabetes || id:ebi-a-GCST90014023	TRUE	reported	igd	2	TRUE
rs35327136	A	C	A	C	-0.119196	-0.110697	0.156	0.0530579	FALSE	FALSE	FALSE	finngen_R12_L12_PILONIDALCYST	17	45410208	0.0515119	474291	0.0316373	Pilonidal cyst || id:finngen_R12_L12_PILONIDALCYST	Pilonidal cyst	Pilonidal cyst || ||	TRUE	MedicineITLab	17	43487574	0.018978	3.37e-10	520580	ebi-a-GCST90014023	Type 1 diabetes || id:ebi-a-GCST90014023	TRUE	reported	igd	2	TRUE
rs3802214	C	T	C	T	-0.106609	-0.0185095	0.799	0.733501	FALSE	FALSE	FALSE	finngen_R12_L12_PILONIDALCYST	8	140606084	0.0262844	474291	0.481308	Pilonidal cyst || id:finngen_R12_L12_PILONIDALCYST	Pilonidal cyst	Pilonidal cyst || ||	TRUE	MedicineITLab	8	141616183	0.01923	2.95999e-08	520580	ebi-a-GCST90014023	Type 1 diabetes || id:ebi-a-GCST90014023	TRUE	reported	igd	2	TRUE
rs41295159	G	C	G	C	-0.699552	0.0799696	0.00895	0.00175712	FALSE	TRUE	FALSE	finngen_R12_L12_PILONIDALCYST	10	6106572	0.282939	474291	0.777453	Pilonidal cyst || id:finngen_R12_L12_PILONIDALCYST	Pilonidal cyst	Pilonidal cyst || ||	TRUE	MedicineITLab	10	6148535	0.090252	9.10961e-15	520580	ebi-a-GCST90014023	Type 1 diabetes || id:ebi-a-GCST90014023	TRUE	reported	igd	2	TRUE
rs4548024	C	T	C	T	-0.095737	0.00661089	0.234	0.222377	FALSE	FALSE	FALSE	finngen_R12_L12_PILONIDALCYST	6	137844607	0.0280173	474291	0.813466	Pilonidal cyst || id:finngen_R12_L12_PILONIDALCYST	Pilonidal cyst	Pilonidal cyst || ||	TRUE	MedicineITLab	6	138165744	0.016703	9.94993e-09	520580	ebi-a-GCST90014023	Type 1 diabetes || id:ebi-a-GCST90014023	TRUE	reported	igd	2	TRUE
rs4820827	C	T	C	T	-0.129657	0.00464399	0.621	0.684732	FALSE	FALSE	FALSE	finngen_R12_L12_PILONIDALCYST	22	30081600	0.0250163	474291	0.852728	Pilonidal cyst || id:finngen_R12_L12_PILONIDALCYST	Pilonidal cyst	Pilonidal cyst || ||	TRUE	MedicineITLab	22	30477589	0.014267	1.00995e-19	520580	ebi-a-GCST90014023	Type 1 diabetes || id:ebi-a-GCST90014023	TRUE	reported	igd	2	TRUE
rs55893453	G	A	G	A	0.094653	0.00521496	0.202	0.160029	FALSE	FALSE	FALSE	finngen_R12_L12_PILONIDALCYST	2	24916498	0.0317255	474291	0.869434	Pilonidal cyst || id:finngen_R12_L12_PILONIDALCYST	Pilonidal cyst	Pilonidal cyst || ||	TRUE	MedicineITLab	2	25139367	0.01732	4.62999e-08	520580	ebi-a-GCST90014023	Type 1 diabetes || id:ebi-a-GCST90014023	TRUE	reported	igd	2	TRUE
rs55993634	G	C	G	C	0.219371	-0.0580552	0.0849	0.0869578	FALSE	TRUE	FALSE	finngen_R12_L12_PILONIDALCYST	16	75202865	0.0413371	474291	0.16019	Pilonidal cyst || id:finngen_R12_L12_PILONIDALCYST	Pilonidal cyst	Pilonidal cyst || ||	TRUE	MedicineITLab	16	75236763	0.024379	2.28981e-19	520580	ebi-a-GCST90014023	Type 1 diabetes || id:ebi-a-GCST90014023	TRUE	reported	igd	2	TRUE
rs56994090	C	T	C	T	-0.134255	-0.0179155	0.431	0.49427	FALSE	FALSE	FALSE	finngen_R12_L12_PILONIDALCYST	14	100840110	0.0233026	474291	0.442001	Pilonidal cyst || id:finngen_R12_L12_PILONIDALCYST	Pilonidal cyst	Pilonidal cyst || ||	TRUE	MedicineITLab	14	101306447	0.014594	3.59998e-20	520580	ebi-a-GCST90014023	Type 1 diabetes || id:ebi-a-GCST90014023	TRUE	reported	igd	2	TRUE
rs57209021	T	C	T	C	0.100693	0.0807205	0.226	0.210645	FALSE	FALSE	FALSE	finngen_R12_L12_PILONIDALCYST	17	68168777	0.0281759	474291	0.00417167	Pilonidal cyst || id:finngen_R12_L12_PILONIDALCYST	Pilonidal cyst	Pilonidal cyst || ||	TRUE	MedicineITLab	17	66164918	0.018297	3.73001e-08	520580	ebi-a-GCST90014023	Type 1 diabetes || id:ebi-a-GCST90014023	TRUE	reported	igd	2	TRUE
rs574384	A	C	A	C	-0.133602	0.00439487	0.895	0.872797	FALSE	FALSE	FALSE	finngen_R12_L12_PILONIDALCYST	1	35622060	0.0347873	474291	0.899467	Pilonidal cyst || id:finngen_R12_L12_PILONIDALCYST	Pilonidal cyst	Pilonidal cyst || ||	TRUE	MedicineITLab	1	36087661	0.023876	2.19999e-08	520580	ebi-a-GCST90014023	Type 1 diabetes || id:ebi-a-GCST90014023	TRUE	reported	igd	2	TRUE
rs601338	A	G	A	G	0.127096	-0.00732052	0.479	0.374901	FALSE	FALSE	FALSE	finngen_R12_L12_PILONIDALCYST	19	48703417	0.0240009	474291	0.760358	Pilonidal cyst || id:finngen_R12_L12_PILONIDALCYST	Pilonidal cyst	Pilonidal cyst || ||	TRUE	MedicineITLab	19	49206674	0.014419	1.20005e-18	520580	ebi-a-GCST90014023	Type 1 diabetes || id:ebi-a-GCST90014023	TRUE	reported	igd	2	TRUE
rs607703	T	C	T	C	0.092015	-0.0384293	0.484	0.527401	FALSE	FALSE	FALSE	finngen_R12_L12_PILONIDALCYST	11	128734279	0.0232852	474291	0.0988667	Pilonidal cyst || id:finngen_R12_L12_PILONIDALCYST	Pilonidal cyst	Pilonidal cyst || ||	TRUE	MedicineITLab	11	128604174	0.01428	1.17001e-10	520580	ebi-a-GCST90014023	Type 1 diabetes || id:ebi-a-GCST90014023	TRUE	reported	igd	2	TRUE
rs61759532	T	C	T	C	0.118379	0.0057514	0.235	0.18867	FALSE	FALSE	FALSE	finngen_R12_L12_PILONIDALCYST	17	7337072	0.0297556	474291	0.846734	Pilonidal cyst || id:finngen_R12_L12_PILONIDALCYST	Pilonidal cyst	Pilonidal cyst || ||	TRUE	MedicineITLab	17	7240391	0.018587	1.90999e-10	520580	ebi-a-GCST90014023	Type 1 diabetes || id:ebi-a-GCST90014023	TRUE	reported	igd	2	TRUE
rs61839660	T	C	T	C	-0.357441	0.0662119	0.0851	0.0410213	FALSE	FALSE	FALSE	finngen_R12_L12_PILONIDALCYST	10	6052734	0.0584933	474291	0.257653	Pilonidal cyst || id:finngen_R12_L12_PILONIDALCYST	Pilonidal cyst	Pilonidal cyst || ||	TRUE	MedicineITLab	10	6094697	0.026	5.25049e-43	520580	ebi-a-GCST90014023	Type 1 diabetes || id:ebi-a-GCST90014023	TRUE	reported	igd	2	TRUE
rs6434435	A	G	A	G	-0.122856	-0.00698647	0.16	0.106766	FALSE	FALSE	FALSE	finngen_R12_L12_PILONIDALCYST	2	191089138	0.0378083	474291	0.853397	Pilonidal cyst || id:finngen_R12_L12_PILONIDALCYST	Pilonidal cyst	Pilonidal cyst || ||	TRUE	MedicineITLab	2	191953864	0.019089	1.22999e-10	520580	ebi-a-GCST90014023	Type 1 diabetes || id:ebi-a-GCST90014023	TRUE	reported	igd	2	TRUE
rs663743	A	G	A	G	-0.099964	0.0349159	0.349	0.376697	FALSE	FALSE	FALSE	finngen_R12_L12_PILONIDALCYST	11	64340263	0.0240193	474291	0.14604	Pilonidal cyst || id:finngen_R12_L12_PILONIDALCYST	Pilonidal cyst	Pilonidal cyst || ||	TRUE	MedicineITLab	11	64107735	0.015092	3.50026e-11	520580	ebi-a-GCST90014023	Type 1 diabetes || id:ebi-a-GCST90014023	TRUE	reported	igd	2	TRUE
rs6679677	A	C	A	C	0.64172	0.0313912	0.114	0.14568	FALSE	FALSE	FALSE	finngen_R12_L12_PILONIDALCYST	1	113761186	0.0327835	474291	0.3383	Pilonidal cyst || id:finngen_R12_L12_PILONIDALCYST	Pilonidal cyst	Pilonidal cyst || ||	TRUE	MedicineITLab	1	114303808	0.020938	1e-200	520580	ebi-a-GCST90014023	Type 1 diabetes || id:ebi-a-GCST90014023	TRUE	reported	igd	2	TRUE
rs689	T	A	T	A	0.712	0.0312425	0.731	0.788795	FALSE	TRUE	FALSE	finngen_R12_L12_PILONIDALCYST	11	2160994	0.0287479	474291	0.277136	Pilonidal cyst || id:finngen_R12_L12_PILONIDALCYST	Pilonidal cyst	Pilonidal cyst || ||	TRUE	MedicineITLab	11	2182224	0.018527	1e-200	520580	ebi-a-GCST90014023	Type 1 diabetes || id:ebi-a-GCST90014023	TRUE	reported	igd	2	TRUE
rs6908236	C	A	C	A	0.166059	-0.0101167	0.514	0.445872	FALSE	FALSE	FALSE	finngen_R12_L12_PILONIDALCYST	6	33661145	0.0233914	474291	0.66538	Pilonidal cyst || id:finngen_R12_L12_PILONIDALCYST	Pilonidal cyst	Pilonidal cyst || ||	TRUE	MedicineITLab	6	33628922	0.014121	6.30957e-32	520580	ebi-a-GCST90014023	Type 1 diabetes || id:ebi-a-GCST90014023	TRUE	reported	igd	2	TRUE
rs6908626	T	G	T	G	0.202923	0.0480538	0.166	0.114902	FALSE	FALSE	FALSE	finngen_R12_L12_PILONIDALCYST	6	90296024	0.0365076	474291	0.188084	Pilonidal cyst || id:finngen_R12_L12_PILONIDALCYST	Pilonidal cyst	Pilonidal cyst || ||	TRUE	MedicineITLab	6	91005743	0.01852	6.14045e-28	520580	ebi-a-GCST90014023	Type 1 diabetes || id:ebi-a-GCST90014023	TRUE	reported	igd	2	TRUE
rs7068821	T	G	T	G	-0.165103	-0.00232557	0.251	0.230037	FALSE	FALSE	FALSE	finngen_R12_L12_PILONIDALCYST	10	88291278	0.0275954	474291	0.932839	Pilonidal cyst || id:finngen_R12_L12_PILONIDALCYST	Pilonidal cyst	Pilonidal cyst || ||	TRUE	MedicineITLab	10	90051035	0.016333	5.06991e-24	520580	ebi-a-GCST90014023	Type 1 diabetes || id:ebi-a-GCST90014023	TRUE	reported	igd	2	TRUE
rs7130222	G	T	G	T	-0.091985	0.00854919	0.308	0.261786	FALSE	FALSE	FALSE	finngen_R12_L12_PILONIDALCYST	11	2069226	0.0264508	474291	0.746535	Pilonidal cyst || id:finngen_R12_L12_PILONIDALCYST	Pilonidal cyst	Pilonidal cyst || ||	TRUE	MedicineITLab	11	2090456	0.016179	1.29999e-08	520580	ebi-a-GCST90014023	Type 1 diabetes || id:ebi-a-GCST90014023	TRUE	reported	igd	2	TRUE
rs722988	C	T	C	T	0.082649	0.0314353	0.353	0.306679	FALSE	FALSE	FALSE	finngen_R12_L12_PILONIDALCYST	10	33137219	0.0252514	474291	0.213171	Pilonidal cyst || id:finngen_R12_L12_PILONIDALCYST	Pilonidal cyst	Pilonidal cyst || ||	TRUE	MedicineITLab	10	33426147	0.014412	9.78003e-09	520580	ebi-a-GCST90014023	Type 1 diabetes || id:ebi-a-GCST90014023	TRUE	reported	igd	2	TRUE
rs7237497	C	T	C	T	-0.220466	0.0510479	0.839	0.858717	FALSE	FALSE	FALSE	finngen_R12_L12_PILONIDALCYST	18	12777326	0.0333364	474291	0.125696	Pilonidal cyst || id:finngen_R12_L12_PILONIDALCYST	Pilonidal cyst	Pilonidal cyst || ||	TRUE	MedicineITLab	18	12777325	0.018635	2.71019e-32	520580	ebi-a-GCST90014023	Type 1 diabetes || id:ebi-a-GCST90014023	TRUE	reported	igd	2	TRUE
rs7301381	C	T	C	T	-0.093588	0.0107722	0.464	0.464789	FALSE	FALSE	FALSE	finngen_R12_L12_PILONIDALCYST	12	8971336	0.0232601	474291	0.643277	Pilonidal cyst || id:finngen_R12_L12_PILONIDALCYST	Pilonidal cyst	Pilonidal cyst || ||	TRUE	MedicineITLab	12	9123932	0.014258	5.25049e-11	520580	ebi-a-GCST90014023	Type 1 diabetes || id:ebi-a-GCST90014023	TRUE	reported	igd	2	TRUE
rs73432769	T	C	T	C	0.335382	0.0920483	0.0199	0.0164063	FALSE	FALSE	FALSE	finngen_R12_L12_PILONIDALCYST	6	30748393	0.0907443	474291	0.310407	Pilonidal cyst || id:finngen_R12_L12_PILONIDALCYST	Pilonidal cyst	Pilonidal cyst || ||	TRUE	MedicineITLab	6	30716170	0.04577	2.33991e-13	520580	ebi-a-GCST90014023	Type 1 diabetes || id:ebi-a-GCST90014023	TRUE	reported	igd	2	TRUE
rs7511678	A	G	A	G	0.093508	0.0236313	0.229	0.325052	FALSE	FALSE	FALSE	finngen_R12_L12_PILONIDALCYST	1	200863729	0.0248691	474291	0.341997	Pilonidal cyst || id:finngen_R12_L12_PILONIDALCYST	Pilonidal cyst	Pilonidal cyst || ||	TRUE	MedicineITLab	1	200832857	0.01689	3.09001e-08	520580	ebi-a-GCST90014023	Type 1 diabetes || id:ebi-a-GCST90014023	TRUE	reported	igd	2	TRUE
rs7668577	C	A	C	A	0.093652	0.0104187	0.312	0.309777	FALSE	FALSE	FALSE	finngen_R12_L12_PILONIDALCYST	4	26121697	0.0251686	474291	0.678905	Pilonidal cyst || id:finngen_R12_L12_PILONIDALCYST	Pilonidal cyst	Pilonidal cyst || ||	TRUE	MedicineITLab	4	26123319	0.015203	7.26006e-10	520580	ebi-a-GCST90014023	Type 1 diabetes || id:ebi-a-GCST90014023	TRUE	reported	igd	2	TRUE
rs7752257	G	T	G	T	-0.679534	-0.0611293	0.74	0.757941	FALSE	FALSE	FALSE	finngen_R12_L12_PILONIDALCYST	6	32731199	0.0270441	474291	0.0237991	Pilonidal cyst || id:finngen_R12_L12_PILONIDALCYST	Pilonidal cyst	Pilonidal cyst || ||	TRUE	MedicineITLab	6	32698976	0.016591	1e-200	520580	ebi-a-GCST90014023	Type 1 diabetes || id:ebi-a-GCST90014023	TRUE	reported	igd	2	TRUE
rs7776597	G	A	G	A	0.244413	-0.0279334	0.959	0.975128	FALSE	FALSE	FALSE	finngen_R12_L12_PILONIDALCYST	7	50947885	0.0746866	474291	0.708399	Pilonidal cyst || id:finngen_R12_L12_PILONIDALCYST	Pilonidal cyst	Pilonidal cyst || ||	TRUE	MedicineITLab	7	51015582	0.036372	1.82012e-11	520580	ebi-a-GCST90014023	Type 1 diabetes || id:ebi-a-GCST90014023	TRUE	reported	igd	2	TRUE
rs7795896	T	C	T	C	-0.135435	-0.0053613	0.692	0.650766	FALSE	FALSE	FALSE	finngen_R12_L12_PILONIDALCYST	7	117446559	0.0244067	474291	0.826132	Pilonidal cyst || id:finngen_R12_L12_PILONIDALCYST	Pilonidal cyst	Pilonidal cyst || ||	TRUE	MedicineITLab	7	117086613	0.016416	1.58016e-16	520580	ebi-a-GCST90014023	Type 1 diabetes || id:ebi-a-GCST90014023	TRUE	reported	igd	2	TRUE
rs78325861	G	C	G	C	-0.282082	0.165455	0.039	0.0337892	FALSE	TRUE	FALSE	finngen_R12_L12_PILONIDALCYST	10	70618733	0.0614822	474291	0.00712148	Pilonidal cyst || id:finngen_R12_L12_PILONIDALCYST	Pilonidal cyst	Pilonidal cyst || ||	TRUE	MedicineITLab	10	72378489	0.042195	2.30994e-11	520580	ebi-a-GCST90014023	Type 1 diabetes || id:ebi-a-GCST90014023	TRUE	reported	igd	2	TRUE
rs8046043	C	G	C	G	-0.084587	-0.00100489	0.392	0.313609	FALSE	TRUE	FALSE	finngen_R12_L12_PILONIDALCYST	16	80250127	0.0251883	474291	0.968177	Pilonidal cyst || id:finngen_R12_L12_PILONIDALCYST	Pilonidal cyst	Pilonidal cyst || ||	TRUE	MedicineITLab	16	80284024	0.015175	2.49e-08	520580	ebi-a-GCST90014023	Type 1 diabetes || id:ebi-a-GCST90014023	TRUE	reported	igd	2	TRUE
rs855330	C	T	C	T	0.111208	-0.0119524	0.259	0.357608	FALSE	FALSE	FALSE	finngen_R12_L12_PILONIDALCYST	1	63648218	0.0243236	474291	0.623151	Pilonidal cyst || id:finngen_R12_L12_PILONIDALCYST	Pilonidal cyst	Pilonidal cyst || ||	TRUE	MedicineITLab	1	64113889	0.016916	4.8899e-11	520580	ebi-a-GCST90014023	Type 1 diabetes || id:ebi-a-GCST90014023	TRUE	reported	igd	2	TRUE
rs9260802	G	A	G	A	-0.355548	0.0153142	0.0354	0.0378475	FALSE	FALSE	FALSE	finngen_R12_L12_PILONIDALCYST	6	29973287	0.0609902	474291	0.801743	Pilonidal cyst || id:finngen_R12_L12_PILONIDALCYST	Pilonidal cyst	Pilonidal cyst || ||	TRUE	MedicineITLab	6	29941064	0.041635	1.3499e-17	520580	ebi-a-GCST90014023	Type 1 diabetes || id:ebi-a-GCST90014023	TRUE	reported	igd	2	TRUE
rs9468618	T	C	T	C	-0.27213	0.0272297	0.0817	0.05538	FALSE	FALSE	FALSE	finngen_R12_L12_PILONIDALCYST	6	29782999	0.0510287	474291	0.593607	Pilonidal cyst || id:finngen_R12_L12_PILONIDALCYST	Pilonidal cyst	Pilonidal cyst || ||	TRUE	MedicineITLab	6	29750776	0.026341	5.10035e-25	520580	ebi-a-GCST90014023	Type 1 diabetes || id:ebi-a-GCST90014023	TRUE	reported	igd	2	TRUE
rs9517712	C	T	C	T	-0.102063	-0.00209817	0.741	0.717433	FALSE	FALSE	FALSE	finngen_R12_L12_PILONIDALCYST	13	99427579	0.0258988	474291	0.935431	Pilonidal cyst || id:finngen_R12_L12_PILONIDALCYST	Pilonidal cyst	Pilonidal cyst || ||	TRUE	MedicineITLab	13	100079833	0.015805	1.06001e-10	520580	ebi-a-GCST90014023	Type 1 diabetes || id:ebi-a-GCST90014023	TRUE	reported	igd	2	TRUE
