# Supplementary material for: Risk factors for sacrococcygeal pilonidal sinus: a systematic review and meta-analysis supplemented by genetic causal assessment
Source: Front Surg. 2026 Jan 7;12:1718589. doi: 10.3389/fsurg.2025.1718589 (PMC12819706; doi:10.3389/fsurg.2025.1718589)
Supplement: Supplementary file 2 [file Datasheet2.zip › Supplementary Data 2/MR_pipeline_after_confounding_SNPs_removal/ebi-a-GCST90014023_finngen_R12_L12_PILONIDALCYST_20250627002938/05.finngen_R12_L12_PILONIDALCYST_mr_analysis.csv]

id.exposure	id.outcome	outcome	exposure	method	nsnp	b	se	pval
ebi-a-GCST90014023	finngen_R12_L12_PILONIDALCYST	Pilonidal cyst || id:finngen_R12_L12_PILONIDALCYST	Type 1 diabetes || id:ebi-a-GCST90014023	Inverse variance weighted (multiplicative random effects)	82	0.0324802062829799	0.0111403301057327	0.00355060488694743
ebi-a-GCST90014023	finngen_R12_L12_PILONIDALCYST	Pilonidal cyst || id:finngen_R12_L12_PILONIDALCYST	Type 1 diabetes || id:ebi-a-GCST90014023	MR Egger	82	0.0370743068237377	0.0140608782506246	0.0100540701242583
ebi-a-GCST90014023	finngen_R12_L12_PILONIDALCYST	Pilonidal cyst || id:finngen_R12_L12_PILONIDALCYST	Type 1 diabetes || id:ebi-a-GCST90014023	Weighted median	82	0.0273458536744292	0.0132344115836718	0.0388030919177904
ebi-a-GCST90014023	finngen_R12_L12_PILONIDALCYST	Pilonidal cyst || id:finngen_R12_L12_PILONIDALCYST	Type 1 diabetes || id:ebi-a-GCST90014023	Weighted mode	82	0.0335209918247115	0.0104436143105746	0.00190515053715742
