# Supplementary material for: Risk factors for sacrococcygeal pilonidal sinus: a systematic review and meta-analysis supplemented by genetic causal assessment
Source: Front Surg. 2026 Jan 7;12:1718589. doi: 10.3389/fsurg.2025.1718589 (PMC12819706; doi:10.3389/fsurg.2025.1718589)
Supplement: Supplementary file 2 [file Datasheet2.zip › Supplementary Data 2/MR_pipeline_after_confounding_SNPs_removal/ebi-a-GCST90014023_finngen_R12_L12_PILONIDALCYST_20250627002938/06.finngen_R12_L12_PILONIDALCYST_or_result.csv]

id.exposure	id.outcome	outcome	exposure	method	nsnp	b	se	pval	lo_ci	up_ci	or	or_lci95	or_uci95
ebi-a-GCST90014023	finngen_R12_L12_PILONIDALCYST	Pilonidal cyst || id:finngen_R12_L12_PILONIDALCYST	Type 1 diabetes || id:ebi-a-GCST90014023	Inverse variance weighted (multiplicative random effects)	82	0.0324802062829799	0.0111403301057327	0.00355060488694743	0.0106451592757438	0.054315253290216	1.03301344576579	1.01070202057048	1.05581739960367
ebi-a-GCST90014023	finngen_R12_L12_PILONIDALCYST	Pilonidal cyst || id:finngen_R12_L12_PILONIDALCYST	Type 1 diabetes || id:ebi-a-GCST90014023	MR Egger	82	0.0370743068237377	0.0140608782506246	0.0100540701242583	0.00951498545251347	0.064633628194962	1.03777013137543	1.00956039684189	1.06676811901889
ebi-a-GCST90014023	finngen_R12_L12_PILONIDALCYST	Pilonidal cyst || id:finngen_R12_L12_PILONIDALCYST	Type 1 diabetes || id:ebi-a-GCST90014023	Weighted median	82	0.0273458536744292	0.0132344115836718	0.0388030919177904	0.00140640697043245	0.0532853003784259	1.02772318314433	1.00140739642452	1.05473051721355
ebi-a-GCST90014023	finngen_R12_L12_PILONIDALCYST	Pilonidal cyst || id:finngen_R12_L12_PILONIDALCYST	Type 1 diabetes || id:ebi-a-GCST90014023	Weighted mode	82	0.0335209918247115	0.0104436143105746	0.00190515053715742	0.0130515077759852	0.0539904758734378	1.03408915091663	1.01313705045212	1.05547454963402
