# Supplementary material for: Risk factors for sacrococcygeal pilonidal sinus: a systematic review and meta-analysis supplemented by genetic causal assessment
Source: Front Surg. 2026 Jan 7;12:1718589. doi: 10.3389/fsurg.2025.1718589 (PMC12819706; doi:10.3389/fsurg.2025.1718589)
Supplement: Supplementary file 2 [file Datasheet2.zip › Supplementary Data 2/MR_pipeline_after_confounding_SNPs_removal/ebi-a-GCST90014023_finngen_R12_L12_PILONIDALCYST_20250627002938/11.finngen_R12_L12_PILONIDALCYST_leaveoneout_results.csv]

exposure	outcome	id.exposure	id.outcome	samplesize	SNP	b	se	p
Type 1 diabetes || id:ebi-a-GCST90014023	Pilonidal cyst || id:finngen_R12_L12_PILONIDALCYST	ebi-a-GCST90014023	finngen_R12_L12_PILONIDALCYST	474291	rs10224046	0.0316932381260152	0.0109337036108727	0.00374744775336447
Type 1 diabetes || id:ebi-a-GCST90014023	Pilonidal cyst || id:finngen_R12_L12_PILONIDALCYST	ebi-a-GCST90014023	finngen_R12_L12_PILONIDALCYST	474291	rs10275896	0.03172855842498	0.01102018336166	0.00398771862904335
Type 1 diabetes || id:ebi-a-GCST90014023	Pilonidal cyst || id:finngen_R12_L12_PILONIDALCYST	ebi-a-GCST90014023	finngen_R12_L12_PILONIDALCYST	474291	rs1050979	0.0312138222302753	0.0107700942031127	0.00375318372540938
Type 1 diabetes || id:ebi-a-GCST90014023	Pilonidal cyst || id:finngen_R12_L12_PILONIDALCYST	ebi-a-GCST90014023	finngen_R12_L12_PILONIDALCYST	474291	rs10751776	0.0335062008813738	0.0106628731627141	0.00167612520843105
Type 1 diabetes || id:ebi-a-GCST90014023	Pilonidal cyst || id:finngen_R12_L12_PILONIDALCYST	ebi-a-GCST90014023	finngen_R12_L12_PILONIDALCYST	474291	rs10801128	0.032790545044507	0.0111736732263218	0.00333950603392175
Type 1 diabetes || id:ebi-a-GCST90014023	Pilonidal cyst || id:finngen_R12_L12_PILONIDALCYST	ebi-a-GCST90014023	finngen_R12_L12_PILONIDALCYST	474291	rs10844597	0.032323690493929	0.0112081865344594	0.00392738800467266
Type 1 diabetes || id:ebi-a-GCST90014023	Pilonidal cyst || id:finngen_R12_L12_PILONIDALCYST	ebi-a-GCST90014023	finngen_R12_L12_PILONIDALCYST	474291	rs11203203	0.032814128990022	0.0112053775109744	0.00340681925189049
Type 1 diabetes || id:ebi-a-GCST90014023	Pilonidal cyst || id:finngen_R12_L12_PILONIDALCYST	ebi-a-GCST90014023	finngen_R12_L12_PILONIDALCYST	474291	rs112733823	0.0318338263718009	0.0112975862531808	0.00483607463602808
Type 1 diabetes || id:ebi-a-GCST90014023	Pilonidal cyst || id:finngen_R12_L12_PILONIDALCYST	ebi-a-GCST90014023	finngen_R12_L12_PILONIDALCYST	474291	rs114378220	0.0325932337636612	0.0112106239538019	0.00364502386649524
Type 1 diabetes || id:ebi-a-GCST90014023	Pilonidal cyst || id:finngen_R12_L12_PILONIDALCYST	ebi-a-GCST90014023	finngen_R12_L12_PILONIDALCYST	474291	rs12128789	0.0326587450337014	0.0112008438490845	0.00354846418894242
Type 1 diabetes || id:ebi-a-GCST90014023	Pilonidal cyst || id:finngen_R12_L12_PILONIDALCYST	ebi-a-GCST90014023	finngen_R12_L12_PILONIDALCYST	474291	rs12257077	0.0325506585202846	0.0112093042120578	0.00368550052287674
Type 1 diabetes || id:ebi-a-GCST90014023	Pilonidal cyst || id:finngen_R12_L12_PILONIDALCYST	ebi-a-GCST90014023	finngen_R12_L12_PILONIDALCYST	474291	rs12464462	0.0324076882907638	0.0112148259111568	0.00385587115168487
Type 1 diabetes || id:ebi-a-GCST90014023	Pilonidal cyst || id:finngen_R12_L12_PILONIDALCYST	ebi-a-GCST90014023	finngen_R12_L12_PILONIDALCYST	474291	rs12644686	0.0325292722083059	0.0112175508829786	0.00373335193198728
Type 1 diabetes || id:ebi-a-GCST90014023	Pilonidal cyst || id:finngen_R12_L12_PILONIDALCYST	ebi-a-GCST90014023	finngen_R12_L12_PILONIDALCYST	474291	rs12742756	0.0324955822567424	0.0112164375767119	0.00376582487508042
Type 1 diabetes || id:ebi-a-GCST90014023	Pilonidal cyst || id:finngen_R12_L12_PILONIDALCYST	ebi-a-GCST90014023	finngen_R12_L12_PILONIDALCYST	474291	rs12927355	0.0325599115072109	0.0112442909966893	0.0037833337749516
Type 1 diabetes || id:ebi-a-GCST90014023	Pilonidal cyst || id:finngen_R12_L12_PILONIDALCYST	ebi-a-GCST90014023	finngen_R12_L12_PILONIDALCYST	474291	rs13147049	0.0322527788084074	0.0112080925777648	0.00400670774880218
Type 1 diabetes || id:ebi-a-GCST90014023	Pilonidal cyst || id:finngen_R12_L12_PILONIDALCYST	ebi-a-GCST90014023	finngen_R12_L12_PILONIDALCYST	474291	rs13259300	0.0327931701712101	0.0111808905140805	0.00335740807454351
Type 1 diabetes || id:ebi-a-GCST90014023	Pilonidal cyst || id:finngen_R12_L12_PILONIDALCYST	ebi-a-GCST90014023	finngen_R12_L12_PILONIDALCYST	474291	rs1350275	0.0329761135875567	0.011124946478039	0.00303511121768667
Type 1 diabetes || id:ebi-a-GCST90014023	Pilonidal cyst || id:finngen_R12_L12_PILONIDALCYST	ebi-a-GCST90014023	finngen_R12_L12_PILONIDALCYST	474291	rs1574285	0.0326815627991146	0.0112174519222807	0.0035745116673686
Type 1 diabetes || id:ebi-a-GCST90014023	Pilonidal cyst || id:finngen_R12_L12_PILONIDALCYST	ebi-a-GCST90014023	finngen_R12_L12_PILONIDALCYST	474291	rs1611236	0.0323019791557891	0.0112545882675302	0.00410320629738046
Type 1 diabetes || id:ebi-a-GCST90014023	Pilonidal cyst || id:finngen_R12_L12_PILONIDALCYST	ebi-a-GCST90014023	finngen_R12_L12_PILONIDALCYST	474291	rs1701704	0.0329782235285363	0.0112464446183046	0.00336435163054688
Type 1 diabetes || id:ebi-a-GCST90014023	Pilonidal cyst || id:finngen_R12_L12_PILONIDALCYST	ebi-a-GCST90014023	finngen_R12_L12_PILONIDALCYST	474291	rs17106304	0.0322690594478686	0.0112102118830626	0.00399518788565901
Type 1 diabetes || id:ebi-a-GCST90014023	Pilonidal cyst || id:finngen_R12_L12_PILONIDALCYST	ebi-a-GCST90014023	finngen_R12_L12_PILONIDALCYST	474291	rs17323934	0.0316946989155661	0.0110276865975467	0.00405177757938057
Type 1 diabetes || id:ebi-a-GCST90014023	Pilonidal cyst || id:finngen_R12_L12_PILONIDALCYST	ebi-a-GCST90014023	finngen_R12_L12_PILONIDALCYST	474291	rs17623914	0.033180179945577	0.0108878078598884	0.00230782757877122
Type 1 diabetes || id:ebi-a-GCST90014023	Pilonidal cyst || id:finngen_R12_L12_PILONIDALCYST	ebi-a-GCST90014023	finngen_R12_L12_PILONIDALCYST	474291	rs1794269	0.0412296418608126	0.0150933263968106	0.00630185945593527
Type 1 diabetes || id:ebi-a-GCST90014023	Pilonidal cyst || id:finngen_R12_L12_PILONIDALCYST	ebi-a-GCST90014023	finngen_R12_L12_PILONIDALCYST	474291	rs1881146	0.0324016977378629	0.0112143180227052	0.0038608205808711
Type 1 diabetes || id:ebi-a-GCST90014023	Pilonidal cyst || id:finngen_R12_L12_PILONIDALCYST	ebi-a-GCST90014023	finngen_R12_L12_PILONIDALCYST	474291	rs1947178	0.0321698429429386	0.0111586789924835	0.00393977889269065
Type 1 diabetes || id:ebi-a-GCST90014023	Pilonidal cyst || id:finngen_R12_L12_PILONIDALCYST	ebi-a-GCST90014023	finngen_R12_L12_PILONIDALCYST	474291	rs202535	0.0329050850327553	0.0111808823237841	0.00325072050362764
Type 1 diabetes || id:ebi-a-GCST90014023	Pilonidal cyst || id:finngen_R12_L12_PILONIDALCYST	ebi-a-GCST90014023	finngen_R12_L12_PILONIDALCYST	474291	rs2111485	0.0331743834197085	0.0111294194912865	0.00287512530459332
Type 1 diabetes || id:ebi-a-GCST90014023	Pilonidal cyst || id:finngen_R12_L12_PILONIDALCYST	ebi-a-GCST90014023	finngen_R12_L12_PILONIDALCYST	474291	rs2188962	0.0320257927251217	0.0110967750766298	0.00390116317987285
Type 1 diabetes || id:ebi-a-GCST90014023	Pilonidal cyst || id:finngen_R12_L12_PILONIDALCYST	ebi-a-GCST90014023	finngen_R12_L12_PILONIDALCYST	474291	rs229527	0.0321235388220087	0.0111815236073498	0.00406706756715857
Type 1 diabetes || id:ebi-a-GCST90014023	Pilonidal cyst || id:finngen_R12_L12_PILONIDALCYST	ebi-a-GCST90014023	finngen_R12_L12_PILONIDALCYST	474291	rs231972	0.0328943639600048	0.0111631552013701	0.00321194453910352
Type 1 diabetes || id:ebi-a-GCST90014023	Pilonidal cyst || id:finngen_R12_L12_PILONIDALCYST	ebi-a-GCST90014023	finngen_R12_L12_PILONIDALCYST	474291	rs238265	0.0328589255505094	0.0111542230123018	0.00322044490750235
Type 1 diabetes || id:ebi-a-GCST90014023	Pilonidal cyst || id:finngen_R12_L12_PILONIDALCYST	ebi-a-GCST90014023	finngen_R12_L12_PILONIDALCYST	474291	rs238873	0.030871225079289	0.0110421222891637	0.00517763659399616
Type 1 diabetes || id:ebi-a-GCST90014023	Pilonidal cyst || id:finngen_R12_L12_PILONIDALCYST	ebi-a-GCST90014023	finngen_R12_L12_PILONIDALCYST	474291	rs2429557	0.032616490605661	0.0112282745942574	0.00367425257771477
Type 1 diabetes || id:ebi-a-GCST90014023	Pilonidal cyst || id:finngen_R12_L12_PILONIDALCYST	ebi-a-GCST90014023	finngen_R12_L12_PILONIDALCYST	474291	rs2493411	0.0325122701524857	0.0112183853551171	0.00375402315166995
Type 1 diabetes || id:ebi-a-GCST90014023	Pilonidal cyst || id:finngen_R12_L12_PILONIDALCYST	ebi-a-GCST90014023	finngen_R12_L12_PILONIDALCYST	474291	rs2543537	0.0329489224473942	0.0111164833385662	0.00303697952529373
Type 1 diabetes || id:ebi-a-GCST90014023	Pilonidal cyst || id:finngen_R12_L12_PILONIDALCYST	ebi-a-GCST90014023	finngen_R12_L12_PILONIDALCYST	474291	rs2611211	0.0328804870087874	0.0111909892449886	0.00330207501067153
Type 1 diabetes || id:ebi-a-GCST90014023	Pilonidal cyst || id:finngen_R12_L12_PILONIDALCYST	ebi-a-GCST90014023	finngen_R12_L12_PILONIDALCYST	474291	rs28648882	0.03277724623902	0.0111713381128434	0.00334572078046237
Type 1 diabetes || id:ebi-a-GCST90014023	Pilonidal cyst || id:finngen_R12_L12_PILONIDALCYST	ebi-a-GCST90014023	finngen_R12_L12_PILONIDALCYST	474291	rs3024493	0.0327234899584048	0.011210479530801	0.0035114615450104
Type 1 diabetes || id:ebi-a-GCST90014023	Pilonidal cyst || id:finngen_R12_L12_PILONIDALCYST	ebi-a-GCST90014023	finngen_R12_L12_PILONIDALCYST	474291	rs3087243	0.0325000726619234	0.0112449130474074	0.00384994082271013
Type 1 diabetes || id:ebi-a-GCST90014023	Pilonidal cyst || id:finngen_R12_L12_PILONIDALCYST	ebi-a-GCST90014023	finngen_R12_L12_PILONIDALCYST	474291	rs3135348	0.0287428707931818	0.0124542094594102	0.0210055889841133
Type 1 diabetes || id:ebi-a-GCST90014023	Pilonidal cyst || id:finngen_R12_L12_PILONIDALCYST	ebi-a-GCST90014023	finngen_R12_L12_PILONIDALCYST	474291	rs3184504	0.031202042816753	0.0111626657197372	0.00518653224243334
Type 1 diabetes || id:ebi-a-GCST90014023	Pilonidal cyst || id:finngen_R12_L12_PILONIDALCYST	ebi-a-GCST90014023	finngen_R12_L12_PILONIDALCYST	474291	rs34536443	0.0322365580985498	0.0112156895060332	0.00405003969118436
Type 1 diabetes || id:ebi-a-GCST90014023	Pilonidal cyst || id:finngen_R12_L12_PILONIDALCYST	ebi-a-GCST90014023	finngen_R12_L12_PILONIDALCYST	474291	rs34593439	0.0327494362037901	0.0112197069964013	0.00351245443071202
Type 1 diabetes || id:ebi-a-GCST90014023	Pilonidal cyst || id:finngen_R12_L12_PILONIDALCYST	ebi-a-GCST90014023	finngen_R12_L12_PILONIDALCYST	474291	rs35327136	0.0320190605717319	0.0109797180060231	0.00354322574363192
Type 1 diabetes || id:ebi-a-GCST90014023	Pilonidal cyst || id:finngen_R12_L12_PILONIDALCYST	ebi-a-GCST90014023	finngen_R12_L12_PILONIDALCYST	474291	rs3802214	0.0322568374900371	0.0112010024634697	0.00397906037868196
Type 1 diabetes || id:ebi-a-GCST90014023	Pilonidal cyst || id:finngen_R12_L12_PILONIDALCYST	ebi-a-GCST90014023	finngen_R12_L12_PILONIDALCYST	474291	rs41295159	0.0325664477184573	0.0112059704560843	0.00365883383277924
Type 1 diabetes || id:ebi-a-GCST90014023	Pilonidal cyst || id:finngen_R12_L12_PILONIDALCYST	ebi-a-GCST90014023	finngen_R12_L12_PILONIDALCYST	474291	rs4548024	0.032594203482085	0.0112095732751455	0.00364084222546229
Type 1 diabetes || id:ebi-a-GCST90014023	Pilonidal cyst || id:finngen_R12_L12_PILONIDALCYST	ebi-a-GCST90014023	finngen_R12_L12_PILONIDALCYST	474291	rs4820827	0.0326568780826035	0.0112174919078326	0.00359990503985693
Type 1 diabetes || id:ebi-a-GCST90014023	Pilonidal cyst || id:finngen_R12_L12_PILONIDALCYST	ebi-a-GCST90014023	finngen_R12_L12_PILONIDALCYST	474291	rs55893453	0.0324608545444575	0.0112142918243289	0.00379645692118707
Type 1 diabetes || id:ebi-a-GCST90014023	Pilonidal cyst || id:finngen_R12_L12_PILONIDALCYST	ebi-a-GCST90014023	finngen_R12_L12_PILONIDALCYST	474291	rs55993634	0.0332861153281773	0.0110904380720309	0.00268799037537365
Type 1 diabetes || id:ebi-a-GCST90014023	Pilonidal cyst || id:finngen_R12_L12_PILONIDALCYST	ebi-a-GCST90014023	finngen_R12_L12_PILONIDALCYST	474291	rs56994090	0.0321572845878986	0.0112094313696506	0.00412070843380898
Type 1 diabetes || id:ebi-a-GCST90014023	Pilonidal cyst || id:finngen_R12_L12_PILONIDALCYST	ebi-a-GCST90014023	finngen_R12_L12_PILONIDALCYST	474291	rs57209021	0.0315355118663711	0.0108036380351911	0.00351188293755922
Type 1 diabetes || id:ebi-a-GCST90014023	Pilonidal cyst || id:finngen_R12_L12_PILONIDALCYST	ebi-a-GCST90014023	finngen_R12_L12_PILONIDALCYST	474291	rs574384	0.0325729550577286	0.0112143061862113	0.003677351478613
Type 1 diabetes || id:ebi-a-GCST90014023	Pilonidal cyst || id:finngen_R12_L12_PILONIDALCYST	ebi-a-GCST90014023	finngen_R12_L12_PILONIDALCYST	474291	rs601338	0.0327234797662233	0.0112126265202141	0.00351777302184423
Type 1 diabetes || id:ebi-a-GCST90014023	Pilonidal cyst || id:finngen_R12_L12_PILONIDALCYST	ebi-a-GCST90014023	finngen_R12_L12_PILONIDALCYST	474291	rs607703	0.03315634009801	0.0110470379436014	0.00268760434898102
Type 1 diabetes || id:ebi-a-GCST90014023	Pilonidal cyst || id:finngen_R12_L12_PILONIDALCYST	ebi-a-GCST90014023	finngen_R12_L12_PILONIDALCYST	474291	rs61759532	0.0324556868075894	0.0112180509426193	0.00381379323563468
Type 1 diabetes || id:ebi-a-GCST90014023	Pilonidal cyst || id:finngen_R12_L12_PILONIDALCYST	ebi-a-GCST90014023	finngen_R12_L12_PILONIDALCYST	474291	rs61839660	0.0332639000503804	0.0111341869195647	0.00281226601820177
Type 1 diabetes || id:ebi-a-GCST90014023	Pilonidal cyst || id:finngen_R12_L12_PILONIDALCYST	ebi-a-GCST90014023	finngen_R12_L12_PILONIDALCYST	474291	rs6434435	0.0324554486147482	0.0112150927609127	0.00380479412848245
Type 1 diabetes || id:ebi-a-GCST90014023	Pilonidal cyst || id:finngen_R12_L12_PILONIDALCYST	ebi-a-GCST90014023	finngen_R12_L12_PILONIDALCYST	474291	rs663743	0.0331163848811398	0.0110827229469889	0.00280709364237242
Type 1 diabetes || id:ebi-a-GCST90014023	Pilonidal cyst || id:finngen_R12_L12_PILONIDALCYST	ebi-a-GCST90014023	finngen_R12_L12_PILONIDALCYST	474291	rs6679677	0.0318521725125056	0.011416020339361	0.00526870004512706
Type 1 diabetes || id:ebi-a-GCST90014023	Pilonidal cyst || id:finngen_R12_L12_PILONIDALCYST	ebi-a-GCST90014023	finngen_R12_L12_PILONIDALCYST	474291	rs689	0.0317665206564188	0.0115506337422811	0.00595594081521908
Type 1 diabetes || id:ebi-a-GCST90014023	Pilonidal cyst || id:finngen_R12_L12_PILONIDALCYST	ebi-a-GCST90014023	finngen_R12_L12_PILONIDALCYST	474291	rs6908236	0.0329345366395906	0.0112132286160532	0.00331281737507999
Type 1 diabetes || id:ebi-a-GCST90014023	Pilonidal cyst || id:finngen_R12_L12_PILONIDALCYST	ebi-a-GCST90014023	finngen_R12_L12_PILONIDALCYST	474291	rs6908626	0.0318720607136247	0.0111568098030519	0.0042802161698612
Type 1 diabetes || id:ebi-a-GCST90014023	Pilonidal cyst || id:finngen_R12_L12_PILONIDALCYST	ebi-a-GCST90014023	finngen_R12_L12_PILONIDALCYST	474291	rs7068821	0.0325436687308263	0.0112284093701489	0.00375152111109375
Type 1 diabetes || id:ebi-a-GCST90014023	Pilonidal cyst || id:finngen_R12_L12_PILONIDALCYST	ebi-a-GCST90014023	finngen_R12_L12_PILONIDALCYST	474291	rs7130222	0.032626062829106	0.0112060469810562	0.00359733146581882
Type 1 diabetes || id:ebi-a-GCST90014023	Pilonidal cyst || id:finngen_R12_L12_PILONIDALCYST	ebi-a-GCST90014023	finngen_R12_L12_PILONIDALCYST	474291	rs722988	0.0321218972945475	0.0111457646542028	0.00395181836969036
Type 1 diabetes || id:ebi-a-GCST90014023	Pilonidal cyst || id:finngen_R12_L12_PILONIDALCYST	ebi-a-GCST90014023	finngen_R12_L12_PILONIDALCYST	474291	rs7237497	0.0335940225963811	0.0110678333170029	0.00240308910064797
Type 1 diabetes || id:ebi-a-GCST90014023	Pilonidal cyst || id:finngen_R12_L12_PILONIDALCYST	ebi-a-GCST90014023	finngen_R12_L12_PILONIDALCYST	474291	rs7301381	0.03271004405382	0.0111995234211257	0.0034928638773228
Type 1 diabetes || id:ebi-a-GCST90014023	Pilonidal cyst || id:finngen_R12_L12_PILONIDALCYST	ebi-a-GCST90014023	finngen_R12_L12_PILONIDALCYST	474291	rs73432769	0.0321623140264384	0.0111741027749104	0.00399836737912961
Type 1 diabetes || id:ebi-a-GCST90014023	Pilonidal cyst || id:finngen_R12_L12_PILONIDALCYST	ebi-a-GCST90014023	finngen_R12_L12_PILONIDALCYST	474291	rs7511678	0.0321807345916386	0.0111805005346935	0.0039983606290079
Type 1 diabetes || id:ebi-a-GCST90014023	Pilonidal cyst || id:finngen_R12_L12_PILONIDALCYST	ebi-a-GCST90014023	finngen_R12_L12_PILONIDALCYST	474291	rs7668577	0.0323753143783185	0.0112125915075838	0.00388431507895997
Type 1 diabetes || id:ebi-a-GCST90014023	Pilonidal cyst || id:finngen_R12_L12_PILONIDALCYST	ebi-a-GCST90014023	finngen_R12_L12_PILONIDALCYST	474291	rs7752257	0.0287696675211854	0.0114425667196979	0.0119280102479571
Type 1 diabetes || id:ebi-a-GCST90014023	Pilonidal cyst || id:finngen_R12_L12_PILONIDALCYST	ebi-a-GCST90014023	finngen_R12_L12_PILONIDALCYST	474291	rs7776597	0.0326313306921922	0.0112031308949359	0.00358321596337286
Type 1 diabetes || id:ebi-a-GCST90014023	Pilonidal cyst || id:finngen_R12_L12_PILONIDALCYST	ebi-a-GCST90014023	finngen_R12_L12_PILONIDALCYST	474291	rs7795896	0.0324591286181767	0.0112262710403511	0.00383585238294372
Type 1 diabetes || id:ebi-a-GCST90014023	Pilonidal cyst || id:finngen_R12_L12_PILONIDALCYST	ebi-a-GCST90014023	finngen_R12_L12_PILONIDALCYST	474291	rs78325861	0.033734316173212	0.0107791033415436	0.00175042582391466
Type 1 diabetes || id:ebi-a-GCST90014023	Pilonidal cyst || id:finngen_R12_L12_PILONIDALCYST	ebi-a-GCST90014023	finngen_R12_L12_PILONIDALCYST	474291	rs8046043	0.0325025443708727	0.0112155602747753	0.00375566530655605
Type 1 diabetes || id:ebi-a-GCST90014023	Pilonidal cyst || id:finngen_R12_L12_PILONIDALCYST	ebi-a-GCST90014023	finngen_R12_L12_PILONIDALCYST	474291	rs855330	0.0327617724778745	0.0111989957365674	0.00343990980377253
Type 1 diabetes || id:ebi-a-GCST90014023	Pilonidal cyst || id:finngen_R12_L12_PILONIDALCYST	ebi-a-GCST90014023	finngen_R12_L12_PILONIDALCYST	474291	rs9260802	0.0327276277393214	0.0112176366120278	0.00352832207871986
Type 1 diabetes || id:ebi-a-GCST90014023	Pilonidal cyst || id:finngen_R12_L12_PILONIDALCYST	ebi-a-GCST90014023	finngen_R12_L12_PILONIDALCYST	474291	rs9468618	0.0328432485851888	0.0111981853552951	0.00335803268946072
Type 1 diabetes || id:ebi-a-GCST90014023	Pilonidal cyst || id:finngen_R12_L12_PILONIDALCYST	ebi-a-GCST90014023	finngen_R12_L12_PILONIDALCYST	474291	rs9517712	0.0324980173661804	0.0112179923889167	0.00376803989612375
Type 1 diabetes || id:ebi-a-GCST90014023	Pilonidal cyst || id:finngen_R12_L12_PILONIDALCYST	ebi-a-GCST90014023	finngen_R12_L12_PILONIDALCYST	474291	All	0.0324802062829799	0.0111403301057327	0.00355060488694743
