# Supplementary material for: Risk factors for sacrococcygeal pilonidal sinus: a systematic review and meta-analysis supplemented by genetic causal assessment
Source: Front Surg. 2026 Jan 7;12:1718589. doi: 10.3389/fsurg.2025.1718589 (PMC12819706; doi:10.3389/fsurg.2025.1718589)
Supplement: Supplementary file 2 [file Datasheet2.zip › Supplementary Data 2/MR_pipeline_after_confounding_SNPs_removal/ebi-a-GCST90014023_finngen_R12_L12_PILONIDALCYST_20250627002938/12.finngen_R12_L12_PILONIDALCYST_singlesnp.csv]

exposure	outcome	id.exposure	id.outcome	samplesize	SNP	b	se	p
Type 1 diabetes || id:ebi-a-GCST90014023	Pilonidal cyst || id:finngen_R12_L12_PILONIDALCYST	ebi-a-GCST90014023	finngen_R12_L12_PILONIDALCYST	474291	rs10224046	0.668853643472282	0.278864015102959	0.0164626499947446
Type 1 diabetes || id:ebi-a-GCST90014023	Pilonidal cyst || id:finngen_R12_L12_PILONIDALCYST	ebi-a-GCST90014023	finngen_R12_L12_PILONIDALCYST	474291	rs10275896	0.501647163676575	0.245047780950338	0.0406443207495372
Type 1 diabetes || id:ebi-a-GCST90014023	Pilonidal cyst || id:finngen_R12_L12_PILONIDALCYST	ebi-a-GCST90014023	finngen_R12_L12_PILONIDALCYST	474291	rs1050979	0.657745112810275	0.217989378131003	0.0025501503277187
Type 1 diabetes || id:ebi-a-GCST90014023	Pilonidal cyst || id:finngen_R12_L12_PILONIDALCYST	ebi-a-GCST90014023	finngen_R12_L12_PILONIDALCYST	474291	rs10751776	-0.909831723078892	0.297171923987459	0.00220132295803337
Type 1 diabetes || id:ebi-a-GCST90014023	Pilonidal cyst || id:finngen_R12_L12_PILONIDALCYST	ebi-a-GCST90014023	finngen_R12_L12_PILONIDALCYST	474291	rs10801128	-0.215809852924339	0.27738282347798	0.436556226835393
Type 1 diabetes || id:ebi-a-GCST90014023	Pilonidal cyst || id:finngen_R12_L12_PILONIDALCYST	ebi-a-GCST90014023	finngen_R12_L12_PILONIDALCYST	474291	rs10844597	0.141958283246516	0.259382930412715	0.584177925933554
Type 1 diabetes || id:ebi-a-GCST90014023	Pilonidal cyst || id:finngen_R12_L12_PILONIDALCYST	ebi-a-GCST90014023	finngen_R12_L12_PILONIDALCYST	474291	rs11203203	-0.0799948540711946	0.180133933228097	0.656980824525598
Type 1 diabetes || id:ebi-a-GCST90014023	Pilonidal cyst || id:finngen_R12_L12_PILONIDALCYST	ebi-a-GCST90014023	finngen_R12_L12_PILONIDALCYST	474291	rs112733823	0.0682404689782787	0.0735517577537969	0.353517332976734
Type 1 diabetes || id:ebi-a-GCST90014023	Pilonidal cyst || id:finngen_R12_L12_PILONIDALCYST	ebi-a-GCST90014023	finngen_R12_L12_PILONIDALCYST	474291	rs114378220	-0.0609683983316658	0.28197041067554	0.828814174333276
Type 1 diabetes || id:ebi-a-GCST90014023	Pilonidal cyst || id:finngen_R12_L12_PILONIDALCYST	ebi-a-GCST90014023	finngen_R12_L12_PILONIDALCYST	474291	rs12128789	-0.121829737967535	0.288289267458986	0.672590433565064
Type 1 diabetes || id:ebi-a-GCST90014023	Pilonidal cyst || id:finngen_R12_L12_PILONIDALCYST	ebi-a-GCST90014023	finngen_R12_L12_PILONIDALCYST	474291	rs12257077	-0.0734584531557439	0.380163895435577	0.846780114537766
Type 1 diabetes || id:ebi-a-GCST90014023	Pilonidal cyst || id:finngen_R12_L12_PILONIDALCYST	ebi-a-GCST90014023	finngen_R12_L12_PILONIDALCYST	474291	rs12464462	0.0879247342390995	0.271167074071969	0.745752091413311
Type 1 diabetes || id:ebi-a-GCST90014023	Pilonidal cyst || id:finngen_R12_L12_PILONIDALCYST	ebi-a-GCST90014023	finngen_R12_L12_PILONIDALCYST	474291	rs12644686	0.000799744779582367	0.249223201856149	0.997439632777648
Type 1 diabetes || id:ebi-a-GCST90014023	Pilonidal cyst || id:finngen_R12_L12_PILONIDALCYST	ebi-a-GCST90014023	finngen_R12_L12_PILONIDALCYST	474291	rs12742756	0.0198202317494315	0.281387849398968	0.943845515081426
Type 1 diabetes || id:ebi-a-GCST90014023	Pilonidal cyst || id:finngen_R12_L12_PILONIDALCYST	ebi-a-GCST90014023	finngen_R12_L12_PILONIDALCYST	474291	rs12927355	0.019778449193402	0.124106218823726	0.873379651604265
Type 1 diabetes || id:ebi-a-GCST90014023	Pilonidal cyst || id:finngen_R12_L12_PILONIDALCYST	ebi-a-GCST90014023	finngen_R12_L12_PILONIDALCYST	474291	rs13147049	0.139331823743175	0.212655904749731	0.512339978337474
Type 1 diabetes || id:ebi-a-GCST90014023	Pilonidal cyst || id:finngen_R12_L12_PILONIDALCYST	ebi-a-GCST90014023	finngen_R12_L12_PILONIDALCYST	474291	rs13259300	-0.179708431408706	0.255376338254276	0.481619371123828
Type 1 diabetes || id:ebi-a-GCST90014023	Pilonidal cyst || id:finngen_R12_L12_PILONIDALCYST	ebi-a-GCST90014023	finngen_R12_L12_PILONIDALCYST	474291	rs1350275	-0.302547376287834	0.254922329578818	0.235297920748973
Type 1 diabetes || id:ebi-a-GCST90014023	Pilonidal cyst || id:finngen_R12_L12_PILONIDALCYST	ebi-a-GCST90014023	finngen_R12_L12_PILONIDALCYST	474291	rs1574285	-0.0390828776432658	0.185019913392547	0.832703073235486
Type 1 diabetes || id:ebi-a-GCST90014023	Pilonidal cyst || id:finngen_R12_L12_PILONIDALCYST	ebi-a-GCST90014023	finngen_R12_L12_PILONIDALCYST	474291	rs1611236	0.0537053835686995	0.107399235860733	0.617037277292902
Type 1 diabetes || id:ebi-a-GCST90014023	Pilonidal cyst || id:finngen_R12_L12_PILONIDALCYST	ebi-a-GCST90014023	finngen_R12_L12_PILONIDALCYST	474291	rs1701704	-0.0213541188618632	0.102365518258703	0.834755387309639
Type 1 diabetes || id:ebi-a-GCST90014023	Pilonidal cyst || id:finngen_R12_L12_PILONIDALCYST	ebi-a-GCST90014023	finngen_R12_L12_PILONIDALCYST	474291	rs17106304	0.130659465457603	0.211558634082063	0.536836385977302
Type 1 diabetes || id:ebi-a-GCST90014023	Pilonidal cyst || id:finngen_R12_L12_PILONIDALCYST	ebi-a-GCST90014023	finngen_R12_L12_PILONIDALCYST	474291	rs17323934	0.467134032067745	0.230746627796673	0.0429243075696425
Type 1 diabetes || id:ebi-a-GCST90014023	Pilonidal cyst || id:finngen_R12_L12_PILONIDALCYST	ebi-a-GCST90014023	finngen_R12_L12_PILONIDALCYST	474291	rs17623914	-0.792062986054994	0.336509077968967	0.0185844010511651
Type 1 diabetes || id:ebi-a-GCST90014023	Pilonidal cyst || id:finngen_R12_L12_PILONIDALCYST	ebi-a-GCST90014023	finngen_R12_L12_PILONIDALCYST	474291	rs1794269	0.0219350812268707	0.0145537226368939	0.13176449810285
Type 1 diabetes || id:ebi-a-GCST90014023	Pilonidal cyst || id:finngen_R12_L12_PILONIDALCYST	ebi-a-GCST90014023	finngen_R12_L12_PILONIDALCYST	474291	rs1881146	0.0932465062519702	0.272834926972786	0.732524779048695
Type 1 diabetes || id:ebi-a-GCST90014023	Pilonidal cyst || id:finngen_R12_L12_PILONIDALCYST	ebi-a-GCST90014023	finngen_R12_L12_PILONIDALCYST	474291	rs1947178	0.357508206881192	0.317306593587496	0.259870851465124
Type 1 diabetes || id:ebi-a-GCST90014023	Pilonidal cyst || id:finngen_R12_L12_PILONIDALCYST	ebi-a-GCST90014023	finngen_R12_L12_PILONIDALCYST	474291	rs202535	-0.14530426974554	0.200714805885306	0.469106262982431
Type 1 diabetes || id:ebi-a-GCST90014023	Pilonidal cyst || id:finngen_R12_L12_PILONIDALCYST	ebi-a-GCST90014023	finngen_R12_L12_PILONIDALCYST	474291	rs2111485	-0.214338992877906	0.185059272433813	0.246775057030547
Type 1 diabetes || id:ebi-a-GCST90014023	Pilonidal cyst || id:finngen_R12_L12_PILONIDALCYST	ebi-a-GCST90014023	finngen_R12_L12_PILONIDALCYST	474291	rs2188962	0.49728039265039	0.313593002768689	0.112795823210876
Type 1 diabetes || id:ebi-a-GCST90014023	Pilonidal cyst || id:finngen_R12_L12_PILONIDALCYST	ebi-a-GCST90014023	finngen_R12_L12_PILONIDALCYST	474291	rs229527	0.225831836044467	0.228396283520855	0.322774736579713
Type 1 diabetes || id:ebi-a-GCST90014023	Pilonidal cyst || id:finngen_R12_L12_PILONIDALCYST	ebi-a-GCST90014023	finngen_R12_L12_PILONIDALCYST	474291	rs231972	-0.209905287851222	0.237294590467945	0.376384927725069
Type 1 diabetes || id:ebi-a-GCST90014023	Pilonidal cyst || id:finngen_R12_L12_PILONIDALCYST	ebi-a-GCST90014023	finngen_R12_L12_PILONIDALCYST	474291	rs238265	-0.263391136801541	0.274105147261217	0.336596028526837
Type 1 diabetes || id:ebi-a-GCST90014023	Pilonidal cyst || id:finngen_R12_L12_PILONIDALCYST	ebi-a-GCST90014023	finngen_R12_L12_PILONIDALCYST	474291	rs238873	0.260423248792042	0.11706086897298	0.0261025701286213
Type 1 diabetes || id:ebi-a-GCST90014023	Pilonidal cyst || id:finngen_R12_L12_PILONIDALCYST	ebi-a-GCST90014023	finngen_R12_L12_PILONIDALCYST	474291	rs2429557	-0.00340500949807101	0.159332589154574	0.982950143821293
Type 1 diabetes || id:ebi-a-GCST90014023	Pilonidal cyst || id:finngen_R12_L12_PILONIDALCYST	ebi-a-GCST90014023	finngen_R12_L12_PILONIDALCYST	474291	rs2493411	0.0125233152058428	0.244699873291202	0.959183470363154
Type 1 diabetes || id:ebi-a-GCST90014023	Pilonidal cyst || id:finngen_R12_L12_PILONIDALCYST	ebi-a-GCST90014023	finngen_R12_L12_PILONIDALCYST	474291	rs2543537	-0.348786567754461	0.279687443822581	0.212376095945814
Type 1 diabetes || id:ebi-a-GCST90014023	Pilonidal cyst || id:finngen_R12_L12_PILONIDALCYST	ebi-a-GCST90014023	finngen_R12_L12_PILONIDALCYST	474291	rs2611211	-0.117913300985722	0.190219945222239	0.535337620107657
Type 1 diabetes || id:ebi-a-GCST90014023	Pilonidal cyst || id:finngen_R12_L12_PILONIDALCYST	ebi-a-GCST90014023	finngen_R12_L12_PILONIDALCYST	474291	rs28648882	-0.236130495994166	0.294876988990287	0.42326117785305
Type 1 diabetes || id:ebi-a-GCST90014023	Pilonidal cyst || id:finngen_R12_L12_PILONIDALCYST	ebi-a-GCST90014023	finngen_R12_L12_PILONIDALCYST	474291	rs3024493	-0.0649787922248329	0.196400476030637	0.740758965234156
Type 1 diabetes || id:ebi-a-GCST90014023	Pilonidal cyst || id:finngen_R12_L12_PILONIDALCYST	ebi-a-GCST90014023	finngen_R12_L12_PILONIDALCYST	474291	rs3087243	0.0293225028875609	0.123946668005825	0.812987644141765
Type 1 diabetes || id:ebi-a-GCST90014023	Pilonidal cyst || id:finngen_R12_L12_PILONIDALCYST	ebi-a-GCST90014023	finngen_R12_L12_PILONIDALCYST	474291	rs3135348	0.0479556535096507	0.0222208546812835	0.0309171648338245
Type 1 diabetes || id:ebi-a-GCST90014023	Pilonidal cyst || id:finngen_R12_L12_PILONIDALCYST	ebi-a-GCST90014023	finngen_R12_L12_PILONIDALCYST	474291	rs3184504	0.170144018522838	0.102181012362958	0.0958880926741239
Type 1 diabetes || id:ebi-a-GCST90014023	Pilonidal cyst || id:finngen_R12_L12_PILONIDALCYST	ebi-a-GCST90014023	finngen_R12_L12_PILONIDALCYST	474291	rs34536443	0.113111065551435	0.178554541420234	0.526419013802171
Type 1 diabetes || id:ebi-a-GCST90014023	Pilonidal cyst || id:finngen_R12_L12_PILONIDALCYST	ebi-a-GCST90014023	finngen_R12_L12_PILONIDALCYST	474291	rs34593439	-0.0398369796992723	0.160920984450019	0.804477840349559
Type 1 diabetes || id:ebi-a-GCST90014023	Pilonidal cyst || id:finngen_R12_L12_PILONIDALCYST	ebi-a-GCST90014023	finngen_R12_L12_PILONIDALCYST	474291	rs35327136	0.928697271720528	0.432161314138058	0.0316375903220815
Type 1 diabetes || id:ebi-a-GCST90014023	Pilonidal cyst || id:finngen_R12_L12_PILONIDALCYST	ebi-a-GCST90014023	finngen_R12_L12_PILONIDALCYST	474291	rs3802214	0.173620426042829	0.24654954084552	0.481307626475612
Type 1 diabetes || id:ebi-a-GCST90014023	Pilonidal cyst || id:finngen_R12_L12_PILONIDALCYST	ebi-a-GCST90014023	finngen_R12_L12_PILONIDALCYST	474291	rs41295159	-0.11431544760075	0.404457424180047	0.777453570297661
Type 1 diabetes || id:ebi-a-GCST90014023	Pilonidal cyst || id:finngen_R12_L12_PILONIDALCYST	ebi-a-GCST90014023	finngen_R12_L12_PILONIDALCYST	474291	rs4548024	-0.0690526128873894	0.292648610255178	0.813465706319293
Type 1 diabetes || id:ebi-a-GCST90014023	Pilonidal cyst || id:finngen_R12_L12_PILONIDALCYST	ebi-a-GCST90014023	finngen_R12_L12_PILONIDALCYST	474291	rs4820827	-0.0358175031043445	0.192942147358029	0.852728209751089
Type 1 diabetes || id:ebi-a-GCST90014023	Pilonidal cyst || id:finngen_R12_L12_PILONIDALCYST	ebi-a-GCST90014023	finngen_R12_L12_PILONIDALCYST	474291	rs55893453	0.0550955595702197	0.335176909342546	0.869433934749042
Type 1 diabetes || id:ebi-a-GCST90014023	Pilonidal cyst || id:finngen_R12_L12_PILONIDALCYST	ebi-a-GCST90014023	finngen_R12_L12_PILONIDALCYST	474291	rs55993634	-0.264643913735179	0.188434660916894	0.160189858922485
Type 1 diabetes || id:ebi-a-GCST90014023	Pilonidal cyst || id:finngen_R12_L12_PILONIDALCYST	ebi-a-GCST90014023	finngen_R12_L12_PILONIDALCYST	474291	rs56994090	0.133443819597036	0.173569699452534	0.442000299897068
Type 1 diabetes || id:ebi-a-GCST90014023	Pilonidal cyst || id:finngen_R12_L12_PILONIDALCYST	ebi-a-GCST90014023	finngen_R12_L12_PILONIDALCYST	474291	rs57209021	0.801649568490362	0.27981984845024	0.00417170679762623
Type 1 diabetes || id:ebi-a-GCST90014023	Pilonidal cyst || id:finngen_R12_L12_PILONIDALCYST	ebi-a-GCST90014023	finngen_R12_L12_PILONIDALCYST	474291	rs574384	-0.0328952410892053	0.260380084130477	0.899466377806539
Type 1 diabetes || id:ebi-a-GCST90014023	Pilonidal cyst || id:finngen_R12_L12_PILONIDALCYST	ebi-a-GCST90014023	finngen_R12_L12_PILONIDALCYST	474291	rs601338	-0.0575983508528986	0.188840718826714	0.760358361857357
Type 1 diabetes || id:ebi-a-GCST90014023	Pilonidal cyst || id:finngen_R12_L12_PILONIDALCYST	ebi-a-GCST90014023	finngen_R12_L12_PILONIDALCYST	474291	rs607703	-0.417641688855078	0.253058740422757	0.0988663659995742
Type 1 diabetes || id:ebi-a-GCST90014023	Pilonidal cyst || id:finngen_R12_L12_PILONIDALCYST	ebi-a-GCST90014023	finngen_R12_L12_PILONIDALCYST	474291	rs61759532	0.0485846307199757	0.251358771403712	0.84673343460137
Type 1 diabetes || id:ebi-a-GCST90014023	Pilonidal cyst || id:finngen_R12_L12_PILONIDALCYST	ebi-a-GCST90014023	finngen_R12_L12_PILONIDALCYST	474291	rs61839660	-0.185238682747642	0.163644629463324	0.257652515663934
Type 1 diabetes || id:ebi-a-GCST90014023	Pilonidal cyst || id:finngen_R12_L12_PILONIDALCYST	ebi-a-GCST90014023	finngen_R12_L12_PILONIDALCYST	474291	rs6434435	0.05686714527577	0.307744839486879	0.853396360602231
Type 1 diabetes || id:ebi-a-GCST90014023	Pilonidal cyst || id:finngen_R12_L12_PILONIDALCYST	ebi-a-GCST90014023	finngen_R12_L12_PILONIDALCYST	474291	rs663743	-0.349284742507303	0.240279500620223	0.14604054283043
Type 1 diabetes || id:ebi-a-GCST90014023	Pilonidal cyst || id:finngen_R12_L12_PILONIDALCYST	ebi-a-GCST90014023	finngen_R12_L12_PILONIDALCYST	474291	rs6679677	0.0489172847971078	0.0510869226453905	0.338299577130318
Type 1 diabetes || id:ebi-a-GCST90014023	Pilonidal cyst || id:finngen_R12_L12_PILONIDALCYST	ebi-a-GCST90014023	finngen_R12_L12_PILONIDALCYST	474291	rs689	0.0438799157303371	0.0403762640449438	0.277136243850382
Type 1 diabetes || id:ebi-a-GCST90014023	Pilonidal cyst || id:finngen_R12_L12_PILONIDALCYST	ebi-a-GCST90014023	finngen_R12_L12_PILONIDALCYST	474291	rs6908236	-0.0609223227888883	0.14086198278925	0.665380552910303
Type 1 diabetes || id:ebi-a-GCST90014023	Pilonidal cyst || id:finngen_R12_L12_PILONIDALCYST	ebi-a-GCST90014023	finngen_R12_L12_PILONIDALCYST	474291	rs6908626	0.236808050344219	0.179908635295161	0.188083975297423
Type 1 diabetes || id:ebi-a-GCST90014023	Pilonidal cyst || id:finngen_R12_L12_PILONIDALCYST	ebi-a-GCST90014023	finngen_R12_L12_PILONIDALCYST	474291	rs7068821	0.0140855708254847	0.16714051228627	0.932838720397106
Type 1 diabetes || id:ebi-a-GCST90014023	Pilonidal cyst || id:finngen_R12_L12_PILONIDALCYST	ebi-a-GCST90014023	finngen_R12_L12_PILONIDALCYST	474291	rs7130222	-0.0929411317062564	0.287555579714084	0.746535437049918
Type 1 diabetes || id:ebi-a-GCST90014023	Pilonidal cyst || id:finngen_R12_L12_PILONIDALCYST	ebi-a-GCST90014023	finngen_R12_L12_PILONIDALCYST	474291	rs722988	0.38034700964319	0.30552577768636	0.213170954754485
Type 1 diabetes || id:ebi-a-GCST90014023	Pilonidal cyst || id:finngen_R12_L12_PILONIDALCYST	ebi-a-GCST90014023	finngen_R12_L12_PILONIDALCYST	474291	rs7237497	-0.231545453720755	0.151208803171464	0.125696223873053
Type 1 diabetes || id:ebi-a-GCST90014023	Pilonidal cyst || id:finngen_R12_L12_PILONIDALCYST	ebi-a-GCST90014023	finngen_R12_L12_PILONIDALCYST	474291	rs7301381	-0.115102363550883	0.248537205624653	0.643278894616188
Type 1 diabetes || id:ebi-a-GCST90014023	Pilonidal cyst || id:finngen_R12_L12_PILONIDALCYST	ebi-a-GCST90014023	finngen_R12_L12_PILONIDALCYST	474291	rs73432769	0.274458080636409	0.270569976921838	0.310406210554636
Type 1 diabetes || id:ebi-a-GCST90014023	Pilonidal cyst || id:finngen_R12_L12_PILONIDALCYST	ebi-a-GCST90014023	finngen_R12_L12_PILONIDALCYST	474291	rs7511678	0.252719553407195	0.265956923471789	0.34199672380539
Type 1 diabetes || id:ebi-a-GCST90014023	Pilonidal cyst || id:finngen_R12_L12_PILONIDALCYST	ebi-a-GCST90014023	finngen_R12_L12_PILONIDALCYST	474291	rs7668577	0.111249092384573	0.268745995814291	0.678906126539575
Type 1 diabetes || id:ebi-a-GCST90014023	Pilonidal cyst || id:finngen_R12_L12_PILONIDALCYST	ebi-a-GCST90014023	finngen_R12_L12_PILONIDALCYST	474291	rs7752257	0.0899576768785668	0.0397980086353295	0.0237991505404719
Type 1 diabetes || id:ebi-a-GCST90014023	Pilonidal cyst || id:finngen_R12_L12_PILONIDALCYST	ebi-a-GCST90014023	finngen_R12_L12_PILONIDALCYST	474291	rs7776597	-0.114287701554336	0.305575399017237	0.708398223752121
Type 1 diabetes || id:ebi-a-GCST90014023	Pilonidal cyst || id:finngen_R12_L12_PILONIDALCYST	ebi-a-GCST90014023	finngen_R12_L12_PILONIDALCYST	474291	rs7795896	0.0395857791560527	0.180209694687488	0.826131993205206
Type 1 diabetes || id:ebi-a-GCST90014023	Pilonidal cyst || id:finngen_R12_L12_PILONIDALCYST	ebi-a-GCST90014023	finngen_R12_L12_PILONIDALCYST	474291	rs78325861	-0.586549301267008	0.217958607780716	0.00712159705268673
Type 1 diabetes || id:ebi-a-GCST90014023	Pilonidal cyst || id:finngen_R12_L12_PILONIDALCYST	ebi-a-GCST90014023	finngen_R12_L12_PILONIDALCYST	474291	rs8046043	0.0118799579131545	0.297779800678591	0.968176749630967
Type 1 diabetes || id:ebi-a-GCST90014023	Pilonidal cyst || id:finngen_R12_L12_PILONIDALCYST	ebi-a-GCST90014023	finngen_R12_L12_PILONIDALCYST	474291	rs855330	-0.10747787928926	0.218721674699662	0.623149874072792
Type 1 diabetes || id:ebi-a-GCST90014023	Pilonidal cyst || id:finngen_R12_L12_PILONIDALCYST	ebi-a-GCST90014023	finngen_R12_L12_PILONIDALCYST	474291	rs9260802	-0.0430721027821841	0.171538582694882	0.801742363544595
Type 1 diabetes || id:ebi-a-GCST90014023	Pilonidal cyst || id:finngen_R12_L12_PILONIDALCYST	ebi-a-GCST90014023	finngen_R12_L12_PILONIDALCYST	474291	rs9468618	-0.100061367728659	0.187515893139308	0.59360765355396
Type 1 diabetes || id:ebi-a-GCST90014023	Pilonidal cyst || id:finngen_R12_L12_PILONIDALCYST	ebi-a-GCST90014023	finngen_R12_L12_PILONIDALCYST	474291	rs9517712	0.0205575967784604	0.253753074081695	0.935430676945614
Type 1 diabetes || id:ebi-a-GCST90014023	Pilonidal cyst || id:finngen_R12_L12_PILONIDALCYST	ebi-a-GCST90014023	finngen_R12_L12_PILONIDALCYST	474291	All - Inverse variance weighted	0.0324802062829799	0.0111403301057327	0.00355060488694743
Type 1 diabetes || id:ebi-a-GCST90014023	Pilonidal cyst || id:finngen_R12_L12_PILONIDALCYST	ebi-a-GCST90014023	finngen_R12_L12_PILONIDALCYST	474291	All - MR Egger	0.0370743068237377	0.0140608782506246	0.0100540701242583
