# Supplementary material for: Risk factors for sacrococcygeal pilonidal sinus: a systematic review and meta-analysis supplemented by genetic causal assessment
Source: Front Surg. 2026 Jan 7;12:1718589. doi: 10.3389/fsurg.2025.1718589 (PMC12819706; doi:10.3389/fsurg.2025.1718589)
Supplement: Supplementary file 2 [file Datasheet2.zip › Supplementary Data 2/MR_pipeline_after_confounding_SNPs_removal/finngen_R12_L12_ACNE_finngen_R12_L12_PILONIDALCYST_20251109185740/01.finngen_R12_L12_ACNE_explore_data.csv]

id.exposure	SNP	chr.exposure	pos.exposure	effect_allele.exposure	other_allele.exposure	eaf.exposure	beta.exposure	se.exposure	pval.exposure	samplesize.exposure	exposure	mr_keep.exposure	pval_origin.exposure	data_source.exposure
finngen_R12_L12_ACNE	rs2800059	1	61083908	C	T	0.566078	-0.103828	0.0213229	1.11985e-06	481021	Acne || id:finngen_R12_L12_ACNE	TRUE	reported	MedicineITLab
finngen_R12_L12_ACNE	rs4483997	2	29847496	G	A	0.91968	-0.192332	0.0368436	1.78698e-07	481021	Acne || id:finngen_R12_L12_ACNE	TRUE	reported	MedicineITLab
finngen_R12_L12_ACNE	rs10779329	1	218400399	C	T	0.266308	0.11294	0.0237038	1.89186e-06	481021	Acne || id:finngen_R12_L12_ACNE	TRUE	reported	MedicineITLab
finngen_R12_L12_ACNE	rs80293268	1	8147519	C	G	0.0736586	0.231828	0.0386122	1.92517e-09	481021	Acne || id:finngen_R12_L12_ACNE	TRUE	reported	MedicineITLab
finngen_R12_L12_ACNE	rs13161019	5	85272235	A	G	0.0985509	-0.172441	0.0372522	3.67426e-06	481021	Acne || id:finngen_R12_L12_ACNE	TRUE	reported	MedicineITLab
finngen_R12_L12_ACNE	rs72793278	5	132225679	A	C	0.334425	0.118486	0.0221089	8.35815e-08	481021	Acne || id:finngen_R12_L12_ACNE	TRUE	reported	MedicineITLab
finngen_R12_L12_ACNE	rs13150196	4	123935038	A	G	0.0311587	-0.337901	0.0670892	4.73893e-07	481021	Acne || id:finngen_R12_L12_ACNE	TRUE	reported	MedicineITLab
finngen_R12_L12_ACNE	rs79504700	17	38462546	G	A	0.733293	-0.113839	0.0234778	1.24222e-06	481021	Acne || id:finngen_R12_L12_ACNE	TRUE	reported	MedicineITLab
finngen_R12_L12_ACNE	rs4797103	18	3261766	T	G	0.964944	0.281854	0.061682	4.88979e-06	481021	Acne || id:finngen_R12_L12_ACNE	TRUE	reported	MedicineITLab
finngen_R12_L12_ACNE	rs10877173	12	39600872	C	T	0.0329353	0.2654	0.0553653	1.63795e-06	481021	Acne || id:finngen_R12_L12_ACNE	TRUE	reported	MedicineITLab
finngen_R12_L12_ACNE	rs11680123	2	60287613	G	A	0.655193	-0.107123	0.0222727	1.51231e-06	481021	Acne || id:finngen_R12_L12_ACNE	TRUE	reported	MedicineITLab
finngen_R12_L12_ACNE	rs114664039	3	121347505	A	G	0.0091249	0.452628	0.0966925	2.85325e-06	481021	Acne || id:finngen_R12_L12_ACNE	TRUE	reported	MedicineITLab
finngen_R12_L12_ACNE	rs10799889	1	162956096	T	C	0.167777	0.133591	0.0274886	1.17474e-06	481021	Acne || id:finngen_R12_L12_ACNE	TRUE	reported	MedicineITLab
finngen_R12_L12_ACNE	rs141157490	1	11951811	T	C	0.00627162	0.559537	0.114443	1.01235e-06	481021	Acne || id:finngen_R12_L12_ACNE	TRUE	reported	MedicineITLab
finngen_R12_L12_ACNE	rs1256580	1	219026038	C	G	0.154255	0.219272	0.0278581	3.51803e-15	481021	Acne || id:finngen_R12_L12_ACNE	TRUE	reported	MedicineITLab
finngen_R12_L12_ACNE	rs37807	5	53277913	A	T	0.702663	-0.164628	0.0226497	3.63664e-13	481021	Acne || id:finngen_R12_L12_ACNE	TRUE	reported	MedicineITLab
finngen_R12_L12_ACNE	rs9431472	1	218764902	C	T	0.562315	-0.0986048	0.0212618	3.52379e-06	481021	Acne || id:finngen_R12_L12_ACNE	TRUE	reported	MedicineITLab
finngen_R12_L12_ACNE	rs10247275	7	40831172	T	C	0.183946	0.139177	0.0264796	1.47214e-07	481021	Acne || id:finngen_R12_L12_ACNE	TRUE	reported	MedicineITLab
finngen_R12_L12_ACNE	rs35649376	1	244968335	A	G	0.0284104	-0.321688	0.0701051	4.46098e-06	481021	Acne || id:finngen_R12_L12_ACNE	TRUE	reported	MedicineITLab
finngen_R12_L12_ACNE	rs2583133	11	13077868	G	C	0.598952	-0.124781	0.0213877	5.40443e-09	481021	Acne || id:finngen_R12_L12_ACNE	TRUE	reported	MedicineITLab
finngen_R12_L12_ACNE	rs140999952	15	22235442	T	C	0.0386359	0.319386	0.0608339	1.51988e-07	481021	Acne || id:finngen_R12_L12_ACNE	TRUE	reported	MedicineITLab
finngen_R12_L12_ACNE	rs34560261	15	90191194	T	C	0.139553	-0.20609	0.0322479	1.65002e-10	481021	Acne || id:finngen_R12_L12_ACNE	TRUE	reported	MedicineITLab
finngen_R12_L12_ACNE	rs7200786	16	11083944	G	A	0.485529	-0.110271	0.0211765	1.91659e-07	481021	Acne || id:finngen_R12_L12_ACNE	TRUE	reported	MedicineITLab
finngen_R12_L12_ACNE	rs77003044	15	57144441	C	A	0.0275141	0.299711	0.058954	3.6993e-07	481021	Acne || id:finngen_R12_L12_ACNE	TRUE	reported	MedicineITLab
finngen_R12_L12_ACNE	rs7163592	15	71285630	C	T	0.374468	0.100691	0.0217776	3.77164e-06	481021	Acne || id:finngen_R12_L12_ACNE	TRUE	reported	MedicineITLab
finngen_R12_L12_ACNE	rs72667580	8	74639642	G	A	0.0148814	0.370482	0.0785487	2.39828e-06	481021	Acne || id:finngen_R12_L12_ACNE	TRUE	reported	MedicineITLab
finngen_R12_L12_ACNE	rs4760791	12	71297868	G	A	0.454348	-0.128182	0.0215661	2.78689e-09	481021	Acne || id:finngen_R12_L12_ACNE	TRUE	reported	MedicineITLab
finngen_R12_L12_ACNE	rs2979159	8	8386469	C	T	0.711505	0.110672	0.0239098	3.67943e-06	481021	Acne || id:finngen_R12_L12_ACNE	TRUE	reported	MedicineITLab
finngen_R12_L12_ACNE	rs489574	11	65775268	A	G	0.282615	0.125216	0.0232474	7.19548e-08	481021	Acne || id:finngen_R12_L12_ACNE	TRUE	reported	MedicineITLab
finngen_R12_L12_ACNE	rs12572052	10	30830841	A	G	0.275962	-0.110368	0.0240774	4.56394e-06	481021	Acne || id:finngen_R12_L12_ACNE	TRUE	reported	MedicineITLab
finngen_R12_L12_ACNE	rs3782553	12	68223439	T	C	0.482939	-0.107525	0.0211866	3.87249e-07	481021	Acne || id:finngen_R12_L12_ACNE	TRUE	reported	MedicineITLab
finngen_R12_L12_ACNE	rs117431175	9	13955918	C	A	0.0928906	-0.192009	0.0378973	4.05079e-07	481021	Acne || id:finngen_R12_L12_ACNE	TRUE	reported	MedicineITLab
finngen_R12_L12_ACNE	rs117289337	21	32279530	A	G	0.00183739	-2.24944	0.48529	3.56509e-06	481021	Acne || id:finngen_R12_L12_ACNE	TRUE	reported	MedicineITLab
finngen_R12_L12_ACNE	rs1941083	18	22200900	G	A	0.149169	0.155736	0.0289353	7.3575e-08	481021	Acne || id:finngen_R12_L12_ACNE	TRUE	reported	MedicineITLab
finngen_R12_L12_ACNE	rs3747000	21	46146488	G	T	0.0611454	-0.222389	0.0469803	2.20501e-06	481021	Acne || id:finngen_R12_L12_ACNE	TRUE	reported	MedicineITLab
