# Supplementary material for: Risk factors for sacrococcygeal pilonidal sinus: a systematic review and meta-analysis supplemented by genetic causal assessment
Source: Front Surg. 2026 Jan 7;12:1718589. doi: 10.3389/fsurg.2025.1718589 (PMC12819706; doi:10.3389/fsurg.2025.1718589)
Supplement: Supplementary file 2 [file Datasheet2.zip › Supplementary Data 2/MR_pipeline_after_confounding_SNPs_removal/finngen_R12_L12_ACNE_finngen_R12_L12_PILONIDALCYST_20251109185740/03.finngen_R12_L12_PILONIDALCYST_outcome_remove_p_data.csv]

SNP	chr	pos	beta.outcome	se.outcome	samplesize.outcome	pval.outcome	eaf.outcome	effect_allele.outcome	other_allele.outcome	outcome	id.outcome	originalname.outcome	outcome.deprecated	mr_keep.outcome	data_source.outcome
rs10779329	1	218400399	0.0666635	0.0263933	474291	0.0115444	0.266297	C	T	Pilonidal cyst || id:finngen_R12_L12_PILONIDALCYST	finngen_R12_L12_PILONIDALCYST	Pilonidal cyst	Pilonidal cyst || ||	TRUE	MedicineITLab
rs4483997	2	29847496	0.0344615	0.0426802	474291	0.419417	0.919726	G	A	Pilonidal cyst || id:finngen_R12_L12_PILONIDALCYST	finngen_R12_L12_PILONIDALCYST	Pilonidal cyst	Pilonidal cyst || ||	TRUE	MedicineITLab
rs10799889	1	162956096	-0.0283243	0.0310589	474291	0.361791	0.167654	T	C	Pilonidal cyst || id:finngen_R12_L12_PILONIDALCYST	finngen_R12_L12_PILONIDALCYST	Pilonidal cyst	Pilonidal cyst || ||	TRUE	MedicineITLab
rs11680123	2	60287613	-0.0370311	0.0246378	474291	0.132834	0.654977	G	A	Pilonidal cyst || id:finngen_R12_L12_PILONIDALCYST	finngen_R12_L12_PILONIDALCYST	Pilonidal cyst	Pilonidal cyst || ||	TRUE	MedicineITLab
rs141157490	1	11951811	-0.0438153	0.147753	474291	0.766814	0.00629189	T	C	Pilonidal cyst || id:finngen_R12_L12_PILONIDALCYST	finngen_R12_L12_PILONIDALCYST	Pilonidal cyst	Pilonidal cyst || ||	TRUE	MedicineITLab
rs13150196	4	123935038	0.00510006	0.0663521	474291	0.938732	0.0311935	A	G	Pilonidal cyst || id:finngen_R12_L12_PILONIDALCYST	finngen_R12_L12_PILONIDALCYST	Pilonidal cyst	Pilonidal cyst || ||	TRUE	MedicineITLab
rs37807	5	53277913	-0.0356583	0.0254305	474291	0.16086	0.702597	A	T	Pilonidal cyst || id:finngen_R12_L12_PILONIDALCYST	finngen_R12_L12_PILONIDALCYST	Pilonidal cyst	Pilonidal cyst || ||	TRUE	MedicineITLab
rs80293268	1	8147519	-0.0535399	0.0447229	474291	0.23125	0.0738263	C	G	Pilonidal cyst || id:finngen_R12_L12_PILONIDALCYST	finngen_R12_L12_PILONIDALCYST	Pilonidal cyst	Pilonidal cyst || ||	TRUE	MedicineITLab
rs114664039	3	121347505	-0.0256046	0.122232	474291	0.834078	0.00910784	A	G	Pilonidal cyst || id:finngen_R12_L12_PILONIDALCYST	finngen_R12_L12_PILONIDALCYST	Pilonidal cyst	Pilonidal cyst || ||	TRUE	MedicineITLab
rs117431175	9	13955918	-0.0621906	0.0399791	474291	0.119808	0.0931047	C	A	Pilonidal cyst || id:finngen_R12_L12_PILONIDALCYST	finngen_R12_L12_PILONIDALCYST	Pilonidal cyst	Pilonidal cyst || ||	TRUE	MedicineITLab
rs12572052	10	30830841	0.0224705	0.0260645	474291	0.388627	0.275889	A	G	Pilonidal cyst || id:finngen_R12_L12_PILONIDALCYST	finngen_R12_L12_PILONIDALCYST	Pilonidal cyst	Pilonidal cyst || ||	TRUE	MedicineITLab
rs35649376	1	244968335	-0.0507061	0.0705333	474291	0.472205	0.028442	A	G	Pilonidal cyst || id:finngen_R12_L12_PILONIDALCYST	finngen_R12_L12_PILONIDALCYST	Pilonidal cyst	Pilonidal cyst || ||	TRUE	MedicineITLab
rs9431472	1	218764902	-0.0567321	0.0234366	474291	0.0154924	0.56202	C	T	Pilonidal cyst || id:finngen_R12_L12_PILONIDALCYST	finngen_R12_L12_PILONIDALCYST	Pilonidal cyst	Pilonidal cyst || ||	TRUE	MedicineITLab
rs2800059	1	61083908	0.00629981	0.023552	474291	0.789096	0.56621	C	T	Pilonidal cyst || id:finngen_R12_L12_PILONIDALCYST	finngen_R12_L12_PILONIDALCYST	Pilonidal cyst	Pilonidal cyst || ||	TRUE	MedicineITLab
rs72793278	5	132225679	0.0519565	0.0245934	474291	0.034633	0.334464	A	C	Pilonidal cyst || id:finngen_R12_L12_PILONIDALCYST	finngen_R12_L12_PILONIDALCYST	Pilonidal cyst	Pilonidal cyst || ||	TRUE	MedicineITLab
rs10247275	7	40831172	0.0813561	0.0293954	474291	0.00564625	0.184055	T	C	Pilonidal cyst || id:finngen_R12_L12_PILONIDALCYST	finngen_R12_L12_PILONIDALCYST	Pilonidal cyst	Pilonidal cyst || ||	TRUE	MedicineITLab
rs13161019	5	85272235	-0.100719	0.0391128	474291	0.0100214	0.0987355	A	G	Pilonidal cyst || id:finngen_R12_L12_PILONIDALCYST	finngen_R12_L12_PILONIDALCYST	Pilonidal cyst	Pilonidal cyst || ||	TRUE	MedicineITLab
rs72667580	8	74639642	0.165689	0.098423	474291	0.0922911	0.0148201	G	A	Pilonidal cyst || id:finngen_R12_L12_PILONIDALCYST	finngen_R12_L12_PILONIDALCYST	Pilonidal cyst	Pilonidal cyst || ||	TRUE	MedicineITLab
rs2979159	8	8386469	0.0103125	0.0257499	474291	0.688798	0.711339	C	T	Pilonidal cyst || id:finngen_R12_L12_PILONIDALCYST	finngen_R12_L12_PILONIDALCYST	Pilonidal cyst	Pilonidal cyst || ||	TRUE	MedicineITLab
rs140999952	15	22235442	-0.114031	0.0736668	474291	0.121639	0.0386335	T	C	Pilonidal cyst || id:finngen_R12_L12_PILONIDALCYST	finngen_R12_L12_PILONIDALCYST	Pilonidal cyst	Pilonidal cyst || ||	TRUE	MedicineITLab
rs489574	11	65775268	0.0259355	0.0259115	474291	0.316861	0.282392	A	G	Pilonidal cyst || id:finngen_R12_L12_PILONIDALCYST	finngen_R12_L12_PILONIDALCYST	Pilonidal cyst	Pilonidal cyst || ||	TRUE	MedicineITLab
rs4760791	12	71297868	-0.0422873	0.0235767	474291	0.0728752	0.454057	G	A	Pilonidal cyst || id:finngen_R12_L12_PILONIDALCYST	finngen_R12_L12_PILONIDALCYST	Pilonidal cyst	Pilonidal cyst || ||	TRUE	MedicineITLab
rs34560261	15	90191194	-0.123418	0.0347004	474291	0.000375604	0.139513	T	C	Pilonidal cyst || id:finngen_R12_L12_PILONIDALCYST	finngen_R12_L12_PILONIDALCYST	Pilonidal cyst	Pilonidal cyst || ||	TRUE	MedicineITLab
rs7200786	16	11083944	-0.016839	0.0232484	474291	0.468876	0.485662	G	A	Pilonidal cyst || id:finngen_R12_L12_PILONIDALCYST	finngen_R12_L12_PILONIDALCYST	Pilonidal cyst	Pilonidal cyst || ||	TRUE	MedicineITLab
rs117289337	21	32279530	0.175963	0.276572	474291	0.524627	0.00185153	A	G	Pilonidal cyst || id:finngen_R12_L12_PILONIDALCYST	finngen_R12_L12_PILONIDALCYST	Pilonidal cyst	Pilonidal cyst || ||	TRUE	MedicineITLab
rs10877173	12	39600872	-0.00566066	0.0654534	474291	0.931082	0.0329297	C	T	Pilonidal cyst || id:finngen_R12_L12_PILONIDALCYST	finngen_R12_L12_PILONIDALCYST	Pilonidal cyst	Pilonidal cyst || ||	TRUE	MedicineITLab
rs7163592	15	71285630	0.0101648	0.0240662	474291	0.672757	0.374398	C	T	Pilonidal cyst || id:finngen_R12_L12_PILONIDALCYST	finngen_R12_L12_PILONIDALCYST	Pilonidal cyst	Pilonidal cyst || ||	TRUE	MedicineITLab
rs2583133	11	13077868	-0.00674751	0.023694	474291	0.775815	0.599009	G	C	Pilonidal cyst || id:finngen_R12_L12_PILONIDALCYST	finngen_R12_L12_PILONIDALCYST	Pilonidal cyst	Pilonidal cyst || ||	TRUE	MedicineITLab
rs3782553	12	68223439	-0.0374205	0.0231958	474291	0.10669	0.482876	T	C	Pilonidal cyst || id:finngen_R12_L12_PILONIDALCYST	finngen_R12_L12_PILONIDALCYST	Pilonidal cyst	Pilonidal cyst || ||	TRUE	MedicineITLab
rs77003044	15	57144441	0.0780908	0.0718368	474291	0.277012	0.0274854	C	A	Pilonidal cyst || id:finngen_R12_L12_PILONIDALCYST	finngen_R12_L12_PILONIDALCYST	Pilonidal cyst	Pilonidal cyst || ||	TRUE	MedicineITLab
rs79504700	17	38462546	-0.00916702	0.0263319	474291	0.72774	0.733172	G	A	Pilonidal cyst || id:finngen_R12_L12_PILONIDALCYST	finngen_R12_L12_PILONIDALCYST	Pilonidal cyst	Pilonidal cyst || ||	TRUE	MedicineITLab
rs4797103	18	3261766	0.0351543	0.0629544	474291	0.576565	0.964937	T	G	Pilonidal cyst || id:finngen_R12_L12_PILONIDALCYST	finngen_R12_L12_PILONIDALCYST	Pilonidal cyst	Pilonidal cyst || ||	TRUE	MedicineITLab
rs1941083	18	22200900	-0.0396165	0.0327152	474291	0.225915	0.149379	G	A	Pilonidal cyst || id:finngen_R12_L12_PILONIDALCYST	finngen_R12_L12_PILONIDALCYST	Pilonidal cyst	Pilonidal cyst || ||	TRUE	MedicineITLab
rs3747000	21	46146488	-0.00673261	0.0492043	474291	0.891165	0.0611552	G	T	Pilonidal cyst || id:finngen_R12_L12_PILONIDALCYST	finngen_R12_L12_PILONIDALCYST	Pilonidal cyst	Pilonidal cyst || ||	TRUE	MedicineITLab
