# Supplementary material for: Risk factors for sacrococcygeal pilonidal sinus: a systematic review and meta-analysis supplemented by genetic causal assessment
Source: Front Surg. 2026 Jan 7;12:1718589. doi: 10.3389/fsurg.2025.1718589 (PMC12819706; doi:10.3389/fsurg.2025.1718589)
Supplement: Supplementary file 2 [file Datasheet2.zip › Supplementary Data 2/MR_pipeline_after_confounding_SNPs_removal/finngen_R12_L12_ACNE_finngen_R12_L12_PILONIDALCYST_20251109185740/04.finngen_R12_L12_PILONIDALCYST_harmonise_data2mranalysis.csv]

SNP	effect_allele.exposure	other_allele.exposure	effect_allele.outcome	other_allele.outcome	beta.exposure	beta.outcome	eaf.exposure	eaf.outcome	remove	palindromic	ambiguous	id.outcome	chr	pos	se.outcome	samplesize.outcome	pval.outcome	outcome	originalname.outcome	outcome.deprecated	mr_keep.outcome	data_source.outcome	id.exposure	chr.exposure	pos.exposure	se.exposure	pval.exposure	samplesize.exposure	exposure	mr_keep.exposure	pval_origin.exposure	data_source.exposure	action	mr_keep
rs10247275	T	C	T	C	0.139177	0.0813561	0.183946	0.184055	FALSE	FALSE	FALSE	finngen_R12_L12_PILONIDALCYST	7	40831172	0.0293954	474291	0.00564625	Pilonidal cyst || id:finngen_R12_L12_PILONIDALCYST	Pilonidal cyst	Pilonidal cyst || ||	TRUE	MedicineITLab	finngen_R12_L12_ACNE	7	40831172	0.0264796	1.47214e-07	481021	Acne || id:finngen_R12_L12_ACNE	TRUE	reported	MedicineITLab	2	TRUE
rs10779329	C	T	C	T	0.11294	0.0666635	0.266308	0.266297	FALSE	FALSE	FALSE	finngen_R12_L12_PILONIDALCYST	1	218400399	0.0263933	474291	0.0115444	Pilonidal cyst || id:finngen_R12_L12_PILONIDALCYST	Pilonidal cyst	Pilonidal cyst || ||	TRUE	MedicineITLab	finngen_R12_L12_ACNE	1	218400399	0.0237038	1.89186e-06	481021	Acne || id:finngen_R12_L12_ACNE	TRUE	reported	MedicineITLab	2	TRUE
rs10799889	T	C	T	C	0.133591	-0.0283243	0.167777	0.167654	FALSE	FALSE	FALSE	finngen_R12_L12_PILONIDALCYST	1	162956096	0.0310589	474291	0.361791	Pilonidal cyst || id:finngen_R12_L12_PILONIDALCYST	Pilonidal cyst	Pilonidal cyst || ||	TRUE	MedicineITLab	finngen_R12_L12_ACNE	1	162956096	0.0274886	1.17474e-06	481021	Acne || id:finngen_R12_L12_ACNE	TRUE	reported	MedicineITLab	2	TRUE
rs10877173	C	T	C	T	0.2654	-0.00566066	0.0329353	0.0329297	FALSE	FALSE	FALSE	finngen_R12_L12_PILONIDALCYST	12	39600872	0.0654534	474291	0.931082	Pilonidal cyst || id:finngen_R12_L12_PILONIDALCYST	Pilonidal cyst	Pilonidal cyst || ||	TRUE	MedicineITLab	finngen_R12_L12_ACNE	12	39600872	0.0553653	1.63795e-06	481021	Acne || id:finngen_R12_L12_ACNE	TRUE	reported	MedicineITLab	2	TRUE
rs114664039	A	G	A	G	0.452628	-0.0256046	0.0091249	0.00910784	FALSE	FALSE	FALSE	finngen_R12_L12_PILONIDALCYST	3	121347505	0.122232	474291	0.834078	Pilonidal cyst || id:finngen_R12_L12_PILONIDALCYST	Pilonidal cyst	Pilonidal cyst || ||	TRUE	MedicineITLab	finngen_R12_L12_ACNE	3	121347505	0.0966925	2.85325e-06	481021	Acne || id:finngen_R12_L12_ACNE	TRUE	reported	MedicineITLab	2	TRUE
rs11680123	G	A	G	A	-0.107123	-0.0370311	0.655193	0.654977	FALSE	FALSE	FALSE	finngen_R12_L12_PILONIDALCYST	2	60287613	0.0246378	474291	0.132834	Pilonidal cyst || id:finngen_R12_L12_PILONIDALCYST	Pilonidal cyst	Pilonidal cyst || ||	TRUE	MedicineITLab	finngen_R12_L12_ACNE	2	60287613	0.0222727	1.51231e-06	481021	Acne || id:finngen_R12_L12_ACNE	TRUE	reported	MedicineITLab	2	TRUE
rs117289337	A	G	A	G	-2.24944	0.175963	0.00183739	0.00185153	FALSE	FALSE	FALSE	finngen_R12_L12_PILONIDALCYST	21	32279530	0.276572	474291	0.524627	Pilonidal cyst || id:finngen_R12_L12_PILONIDALCYST	Pilonidal cyst	Pilonidal cyst || ||	TRUE	MedicineITLab	finngen_R12_L12_ACNE	21	32279530	0.48529	3.56509e-06	481021	Acne || id:finngen_R12_L12_ACNE	TRUE	reported	MedicineITLab	2	TRUE
rs117431175	C	A	C	A	-0.192009	-0.0621906	0.0928906	0.0931047	FALSE	FALSE	FALSE	finngen_R12_L12_PILONIDALCYST	9	13955918	0.0399791	474291	0.119808	Pilonidal cyst || id:finngen_R12_L12_PILONIDALCYST	Pilonidal cyst	Pilonidal cyst || ||	TRUE	MedicineITLab	finngen_R12_L12_ACNE	9	13955918	0.0378973	4.05079e-07	481021	Acne || id:finngen_R12_L12_ACNE	TRUE	reported	MedicineITLab	2	TRUE
rs12572052	A	G	A	G	-0.110368	0.0224705	0.275962	0.275889	FALSE	FALSE	FALSE	finngen_R12_L12_PILONIDALCYST	10	30830841	0.0260645	474291	0.388627	Pilonidal cyst || id:finngen_R12_L12_PILONIDALCYST	Pilonidal cyst	Pilonidal cyst || ||	TRUE	MedicineITLab	finngen_R12_L12_ACNE	10	30830841	0.0240774	4.56394e-06	481021	Acne || id:finngen_R12_L12_ACNE	TRUE	reported	MedicineITLab	2	TRUE
rs13150196	A	G	A	G	-0.337901	0.00510006	0.0311587	0.0311935	FALSE	FALSE	FALSE	finngen_R12_L12_PILONIDALCYST	4	123935038	0.0663521	474291	0.938732	Pilonidal cyst || id:finngen_R12_L12_PILONIDALCYST	Pilonidal cyst	Pilonidal cyst || ||	TRUE	MedicineITLab	finngen_R12_L12_ACNE	4	123935038	0.0670892	4.73893e-07	481021	Acne || id:finngen_R12_L12_ACNE	TRUE	reported	MedicineITLab	2	TRUE
rs13161019	A	G	A	G	-0.172441	-0.100719	0.0985509	0.0987355	FALSE	FALSE	FALSE	finngen_R12_L12_PILONIDALCYST	5	85272235	0.0391128	474291	0.0100214	Pilonidal cyst || id:finngen_R12_L12_PILONIDALCYST	Pilonidal cyst	Pilonidal cyst || ||	TRUE	MedicineITLab	finngen_R12_L12_ACNE	5	85272235	0.0372522	3.67426e-06	481021	Acne || id:finngen_R12_L12_ACNE	TRUE	reported	MedicineITLab	2	TRUE
rs140999952	T	C	T	C	0.319386	-0.114031	0.0386359	0.0386335	FALSE	FALSE	FALSE	finngen_R12_L12_PILONIDALCYST	15	22235442	0.0736668	474291	0.121639	Pilonidal cyst || id:finngen_R12_L12_PILONIDALCYST	Pilonidal cyst	Pilonidal cyst || ||	TRUE	MedicineITLab	finngen_R12_L12_ACNE	15	22235442	0.0608339	1.51988e-07	481021	Acne || id:finngen_R12_L12_ACNE	TRUE	reported	MedicineITLab	2	TRUE
rs141157490	T	C	T	C	0.559537	-0.0438153	0.00627162	0.00629189	FALSE	FALSE	FALSE	finngen_R12_L12_PILONIDALCYST	1	11951811	0.147753	474291	0.766814	Pilonidal cyst || id:finngen_R12_L12_PILONIDALCYST	Pilonidal cyst	Pilonidal cyst || ||	TRUE	MedicineITLab	finngen_R12_L12_ACNE	1	11951811	0.114443	1.01235e-06	481021	Acne || id:finngen_R12_L12_ACNE	TRUE	reported	MedicineITLab	2	TRUE
rs1941083	G	A	G	A	0.155736	-0.0396165	0.149169	0.149379	FALSE	FALSE	FALSE	finngen_R12_L12_PILONIDALCYST	18	22200900	0.0327152	474291	0.225915	Pilonidal cyst || id:finngen_R12_L12_PILONIDALCYST	Pilonidal cyst	Pilonidal cyst || ||	TRUE	MedicineITLab	finngen_R12_L12_ACNE	18	22200900	0.0289353	7.3575e-08	481021	Acne || id:finngen_R12_L12_ACNE	TRUE	reported	MedicineITLab	2	TRUE
rs2583133	G	C	G	C	-0.124781	-0.00674751	0.598952	0.599009	FALSE	TRUE	FALSE	finngen_R12_L12_PILONIDALCYST	11	13077868	0.023694	474291	0.775815	Pilonidal cyst || id:finngen_R12_L12_PILONIDALCYST	Pilonidal cyst	Pilonidal cyst || ||	TRUE	MedicineITLab	finngen_R12_L12_ACNE	11	13077868	0.0213877	5.40443e-09	481021	Acne || id:finngen_R12_L12_ACNE	TRUE	reported	MedicineITLab	2	TRUE
rs2800059	C	T	C	T	-0.103828	0.00629981	0.566078	0.56621	FALSE	FALSE	FALSE	finngen_R12_L12_PILONIDALCYST	1	61083908	0.023552	474291	0.789096	Pilonidal cyst || id:finngen_R12_L12_PILONIDALCYST	Pilonidal cyst	Pilonidal cyst || ||	TRUE	MedicineITLab	finngen_R12_L12_ACNE	1	61083908	0.0213229	1.11985e-06	481021	Acne || id:finngen_R12_L12_ACNE	TRUE	reported	MedicineITLab	2	TRUE
rs2979159	C	T	C	T	0.110672	0.0103125	0.711505	0.711339	FALSE	FALSE	FALSE	finngen_R12_L12_PILONIDALCYST	8	8386469	0.0257499	474291	0.688798	Pilonidal cyst || id:finngen_R12_L12_PILONIDALCYST	Pilonidal cyst	Pilonidal cyst || ||	TRUE	MedicineITLab	finngen_R12_L12_ACNE	8	8386469	0.0239098	3.67943e-06	481021	Acne || id:finngen_R12_L12_ACNE	TRUE	reported	MedicineITLab	2	TRUE
rs34560261	T	C	T	C	-0.20609	-0.123418	0.139553	0.139513	FALSE	FALSE	FALSE	finngen_R12_L12_PILONIDALCYST	15	90191194	0.0347004	474291	0.000375604	Pilonidal cyst || id:finngen_R12_L12_PILONIDALCYST	Pilonidal cyst	Pilonidal cyst || ||	TRUE	MedicineITLab	finngen_R12_L12_ACNE	15	90191194	0.0322479	1.65002e-10	481021	Acne || id:finngen_R12_L12_ACNE	TRUE	reported	MedicineITLab	2	TRUE
rs35649376	A	G	A	G	-0.321688	-0.0507061	0.0284104	0.028442	FALSE	FALSE	FALSE	finngen_R12_L12_PILONIDALCYST	1	244968335	0.0705333	474291	0.472205	Pilonidal cyst || id:finngen_R12_L12_PILONIDALCYST	Pilonidal cyst	Pilonidal cyst || ||	TRUE	MedicineITLab	finngen_R12_L12_ACNE	1	244968335	0.0701051	4.46098e-06	481021	Acne || id:finngen_R12_L12_ACNE	TRUE	reported	MedicineITLab	2	TRUE
rs3747000	G	T	G	T	-0.222389	-0.00673261	0.0611454	0.0611552	FALSE	FALSE	FALSE	finngen_R12_L12_PILONIDALCYST	21	46146488	0.0492043	474291	0.891165	Pilonidal cyst || id:finngen_R12_L12_PILONIDALCYST	Pilonidal cyst	Pilonidal cyst || ||	TRUE	MedicineITLab	finngen_R12_L12_ACNE	21	46146488	0.0469803	2.20501e-06	481021	Acne || id:finngen_R12_L12_ACNE	TRUE	reported	MedicineITLab	2	TRUE
rs37807	A	T	A	T	-0.164628	-0.0356583	0.702663	0.702597	FALSE	TRUE	FALSE	finngen_R12_L12_PILONIDALCYST	5	53277913	0.0254305	474291	0.16086	Pilonidal cyst || id:finngen_R12_L12_PILONIDALCYST	Pilonidal cyst	Pilonidal cyst || ||	TRUE	MedicineITLab	finngen_R12_L12_ACNE	5	53277913	0.0226497	3.63664e-13	481021	Acne || id:finngen_R12_L12_ACNE	TRUE	reported	MedicineITLab	2	TRUE
rs3782553	T	C	T	C	-0.107525	-0.0374205	0.482939	0.482876	FALSE	FALSE	FALSE	finngen_R12_L12_PILONIDALCYST	12	68223439	0.0231958	474291	0.10669	Pilonidal cyst || id:finngen_R12_L12_PILONIDALCYST	Pilonidal cyst	Pilonidal cyst || ||	TRUE	MedicineITLab	finngen_R12_L12_ACNE	12	68223439	0.0211866	3.87249e-07	481021	Acne || id:finngen_R12_L12_ACNE	TRUE	reported	MedicineITLab	2	TRUE
rs4483997	G	A	G	A	-0.192332	0.0344615	0.91968	0.919726	FALSE	FALSE	FALSE	finngen_R12_L12_PILONIDALCYST	2	29847496	0.0426802	474291	0.419417	Pilonidal cyst || id:finngen_R12_L12_PILONIDALCYST	Pilonidal cyst	Pilonidal cyst || ||	TRUE	MedicineITLab	finngen_R12_L12_ACNE	2	29847496	0.0368436	1.78698e-07	481021	Acne || id:finngen_R12_L12_ACNE	TRUE	reported	MedicineITLab	2	TRUE
rs4760791	G	A	G	A	-0.128182	-0.0422873	0.454348	0.454057	FALSE	FALSE	FALSE	finngen_R12_L12_PILONIDALCYST	12	71297868	0.0235767	474291	0.0728752	Pilonidal cyst || id:finngen_R12_L12_PILONIDALCYST	Pilonidal cyst	Pilonidal cyst || ||	TRUE	MedicineITLab	finngen_R12_L12_ACNE	12	71297868	0.0215661	2.78689e-09	481021	Acne || id:finngen_R12_L12_ACNE	TRUE	reported	MedicineITLab	2	TRUE
rs4797103	T	G	T	G	0.281854	0.0351543	0.964944	0.964937	FALSE	FALSE	FALSE	finngen_R12_L12_PILONIDALCYST	18	3261766	0.0629544	474291	0.576565	Pilonidal cyst || id:finngen_R12_L12_PILONIDALCYST	Pilonidal cyst	Pilonidal cyst || ||	TRUE	MedicineITLab	finngen_R12_L12_ACNE	18	3261766	0.061682	4.88979e-06	481021	Acne || id:finngen_R12_L12_ACNE	TRUE	reported	MedicineITLab	2	TRUE
rs489574	A	G	A	G	0.125216	0.0259355	0.282615	0.282392	FALSE	FALSE	FALSE	finngen_R12_L12_PILONIDALCYST	11	65775268	0.0259115	474291	0.316861	Pilonidal cyst || id:finngen_R12_L12_PILONIDALCYST	Pilonidal cyst	Pilonidal cyst || ||	TRUE	MedicineITLab	finngen_R12_L12_ACNE	11	65775268	0.0232474	7.19548e-08	481021	Acne || id:finngen_R12_L12_ACNE	TRUE	reported	MedicineITLab	2	TRUE
rs7163592	C	T	C	T	0.100691	0.0101648	0.374468	0.374398	FALSE	FALSE	FALSE	finngen_R12_L12_PILONIDALCYST	15	71285630	0.0240662	474291	0.672757	Pilonidal cyst || id:finngen_R12_L12_PILONIDALCYST	Pilonidal cyst	Pilonidal cyst || ||	TRUE	MedicineITLab	finngen_R12_L12_ACNE	15	71285630	0.0217776	3.77164e-06	481021	Acne || id:finngen_R12_L12_ACNE	TRUE	reported	MedicineITLab	2	TRUE
rs7200786	G	A	G	A	-0.110271	-0.016839	0.485529	0.485662	FALSE	FALSE	FALSE	finngen_R12_L12_PILONIDALCYST	16	11083944	0.0232484	474291	0.468876	Pilonidal cyst || id:finngen_R12_L12_PILONIDALCYST	Pilonidal cyst	Pilonidal cyst || ||	TRUE	MedicineITLab	finngen_R12_L12_ACNE	16	11083944	0.0211765	1.91659e-07	481021	Acne || id:finngen_R12_L12_ACNE	TRUE	reported	MedicineITLab	2	TRUE
rs72667580	G	A	G	A	0.370482	0.165689	0.0148814	0.0148201	FALSE	FALSE	FALSE	finngen_R12_L12_PILONIDALCYST	8	74639642	0.098423	474291	0.0922911	Pilonidal cyst || id:finngen_R12_L12_PILONIDALCYST	Pilonidal cyst	Pilonidal cyst || ||	TRUE	MedicineITLab	finngen_R12_L12_ACNE	8	74639642	0.0785487	2.39828e-06	481021	Acne || id:finngen_R12_L12_ACNE	TRUE	reported	MedicineITLab	2	TRUE
rs72793278	A	C	A	C	0.118486	0.0519565	0.334425	0.334464	FALSE	FALSE	FALSE	finngen_R12_L12_PILONIDALCYST	5	132225679	0.0245934	474291	0.034633	Pilonidal cyst || id:finngen_R12_L12_PILONIDALCYST	Pilonidal cyst	Pilonidal cyst || ||	TRUE	MedicineITLab	finngen_R12_L12_ACNE	5	132225679	0.0221089	8.35815e-08	481021	Acne || id:finngen_R12_L12_ACNE	TRUE	reported	MedicineITLab	2	TRUE
rs77003044	C	A	C	A	0.299711	0.0780908	0.0275141	0.0274854	FALSE	FALSE	FALSE	finngen_R12_L12_PILONIDALCYST	15	57144441	0.0718368	474291	0.277012	Pilonidal cyst || id:finngen_R12_L12_PILONIDALCYST	Pilonidal cyst	Pilonidal cyst || ||	TRUE	MedicineITLab	finngen_R12_L12_ACNE	15	57144441	0.058954	3.6993e-07	481021	Acne || id:finngen_R12_L12_ACNE	TRUE	reported	MedicineITLab	2	TRUE
rs79504700	G	A	G	A	-0.113839	-0.00916702	0.733293	0.733172	FALSE	FALSE	FALSE	finngen_R12_L12_PILONIDALCYST	17	38462546	0.0263319	474291	0.72774	Pilonidal cyst || id:finngen_R12_L12_PILONIDALCYST	Pilonidal cyst	Pilonidal cyst || ||	TRUE	MedicineITLab	finngen_R12_L12_ACNE	17	38462546	0.0234778	1.24222e-06	481021	Acne || id:finngen_R12_L12_ACNE	TRUE	reported	MedicineITLab	2	TRUE
rs80293268	C	G	C	G	0.231828	-0.0535399	0.0736586	0.0738263	FALSE	TRUE	FALSE	finngen_R12_L12_PILONIDALCYST	1	8147519	0.0447229	474291	0.23125	Pilonidal cyst || id:finngen_R12_L12_PILONIDALCYST	Pilonidal cyst	Pilonidal cyst || ||	TRUE	MedicineITLab	finngen_R12_L12_ACNE	1	8147519	0.0386122	1.92517e-09	481021	Acne || id:finngen_R12_L12_ACNE	TRUE	reported	MedicineITLab	2	TRUE
rs9431472	C	T	C	T	-0.0986048	-0.0567321	0.562315	0.56202	FALSE	FALSE	FALSE	finngen_R12_L12_PILONIDALCYST	1	218764902	0.0234366	474291	0.0154924	Pilonidal cyst || id:finngen_R12_L12_PILONIDALCYST	Pilonidal cyst	Pilonidal cyst || ||	TRUE	MedicineITLab	finngen_R12_L12_ACNE	1	218764902	0.0212618	3.52379e-06	481021	Acne || id:finngen_R12_L12_ACNE	TRUE	reported	MedicineITLab	2	TRUE
