# Supplementary material for: Risk factors for sacrococcygeal pilonidal sinus: a systematic review and meta-analysis supplemented by genetic causal assessment
Source: Front Surg. 2026 Jan 7;12:1718589. doi: 10.3389/fsurg.2025.1718589 (PMC12819706; doi:10.3389/fsurg.2025.1718589)
Supplement: Supplementary file 2 [file Datasheet2.zip › Supplementary Data 2/MR_pipeline_after_confounding_SNPs_removal/finngen_R12_L12_ACNE_finngen_R12_L12_PILONIDALCYST_20251109185740/05.finngen_R12_L12_PILONIDALCYST_mr_analysis.csv]

id.exposure	id.outcome	outcome	exposure	method	nsnp	b	se	pval
finngen_R12_L12_ACNE	finngen_R12_L12_PILONIDALCYST	Pilonidal cyst || id:finngen_R12_L12_PILONIDALCYST	Acne || id:finngen_R12_L12_ACNE	Inverse variance weighted (multiplicative random effects)	34	0.142492033050018	0.0466214136004643	0.00224038723972732
finngen_R12_L12_ACNE	finngen_R12_L12_PILONIDALCYST	Pilonidal cyst || id:finngen_R12_L12_PILONIDALCYST	Acne || id:finngen_R12_L12_ACNE	MR Egger	34	-0.0392484126253801	0.101829591411118	0.702467488233381
finngen_R12_L12_ACNE	finngen_R12_L12_PILONIDALCYST	Pilonidal cyst || id:finngen_R12_L12_PILONIDALCYST	Acne || id:finngen_R12_L12_ACNE	Weighted median	34	0.0982225025662124	0.0584698481729293	0.0929800866489873
finngen_R12_L12_ACNE	finngen_R12_L12_PILONIDALCYST	Pilonidal cyst || id:finngen_R12_L12_PILONIDALCYST	Acne || id:finngen_R12_L12_ACNE	Weighted mode	34	0.0399039606053702	0.118234448820624	0.73787850075295
