# Supplementary material for: Risk factors for sacrococcygeal pilonidal sinus: a systematic review and meta-analysis supplemented by genetic causal assessment
Source: Front Surg. 2026 Jan 7;12:1718589. doi: 10.3389/fsurg.2025.1718589 (PMC12819706; doi:10.3389/fsurg.2025.1718589)
Supplement: Supplementary file 2 [file Datasheet2.zip › Supplementary Data 2/MR_pipeline_after_confounding_SNPs_removal/finngen_R12_L12_ACNE_finngen_R12_L12_PILONIDALCYST_20251109185740/06.finngen_R12_L12_PILONIDALCYST_or_result.csv]

id.exposure	id.outcome	outcome	exposure	method	nsnp	b	se	pval	lo_ci	up_ci	or	or_lci95	or_uci95
finngen_R12_L12_ACNE	finngen_R12_L12_PILONIDALCYST	Pilonidal cyst || id:finngen_R12_L12_PILONIDALCYST	Acne || id:finngen_R12_L12_ACNE	Inverse variance weighted (multiplicative random effects)	34	0.142492033050018	0.0466214136004643	0.00224038723972732	0.0511140623931076	0.233870003706928	1.15314389388105	1.05244293059648	1.26348023378475
finngen_R12_L12_ACNE	finngen_R12_L12_PILONIDALCYST	Pilonidal cyst || id:finngen_R12_L12_PILONIDALCYST	Acne || id:finngen_R12_L12_ACNE	MR Egger	34	-0.0392484126253801	0.101829591411118	0.702467488233381	-0.238834411791171	0.160337586540411	0.961511827799546	0.787545279788505	1.1739070993438
finngen_R12_L12_ACNE	finngen_R12_L12_PILONIDALCYST	Pilonidal cyst || id:finngen_R12_L12_PILONIDALCYST	Acne || id:finngen_R12_L12_ACNE	Weighted median	34	0.0982225025662124	0.0584698481729293	0.0929800866489873	-0.0163783998527291	0.212823404985154	1.10320822446306	0.983754996870271	1.23716615457602
finngen_R12_L12_ACNE	finngen_R12_L12_PILONIDALCYST	Pilonidal cyst || id:finngen_R12_L12_PILONIDALCYST	Acne || id:finngen_R12_L12_ACNE	Weighted mode	34	0.0399039606053702	0.118234448820624	0.73787850075295	-0.191835559083054	0.271643480293794	1.04071082015555	0.825442593868996	1.31211912158816
