# Supplementary material for: Risk factors for sacrococcygeal pilonidal sinus: a systematic review and meta-analysis supplemented by genetic causal assessment
Source: Front Surg. 2026 Jan 7;12:1718589. doi: 10.3389/fsurg.2025.1718589 (PMC12819706; doi:10.3389/fsurg.2025.1718589)
Supplement: Supplementary file 2 [file Datasheet2.zip › Supplementary Data 2/MR_pipeline_after_confounding_SNPs_removal/finngen_R12_L12_ACNE_finngen_R12_L12_PILONIDALCYST_20251109185740/11.finngen_R12_L12_PILONIDALCYST_leaveoneout_results.csv]

exposure	outcome	id.exposure	id.outcome	samplesize	SNP	b	se	p
Acne || id:finngen_R12_L12_ACNE	Pilonidal cyst || id:finngen_R12_L12_PILONIDALCYST	finngen_R12_L12_ACNE	finngen_R12_L12_PILONIDALCYST	474291	rs10247275	0.129297534509056	0.0460507238109364	0.0049893599730087
Acne || id:finngen_R12_L12_ACNE	Pilonidal cyst || id:finngen_R12_L12_PILONIDALCYST	finngen_R12_L12_ACNE	finngen_R12_L12_PILONIDALCYST	474291	rs10779329	0.131634642196951	0.0462625562842353	0.00443581993416532
Acne || id:finngen_R12_L12_ACNE	Pilonidal cyst || id:finngen_R12_L12_PILONIDALCYST	finngen_R12_L12_ACNE	finngen_R12_L12_PILONIDALCYST	474291	rs10799889	0.151179509639293	0.0468807477373392	0.0012607503111903
Acne || id:finngen_R12_L12_ACNE	Pilonidal cyst || id:finngen_R12_L12_PILONIDALCYST	finngen_R12_L12_ACNE	finngen_R12_L12_PILONIDALCYST	474291	rs10877173	0.146049992005087	0.0476607955202253	0.00218133847364615
Acne || id:finngen_R12_L12_ACNE	Pilonidal cyst || id:finngen_R12_L12_PILONIDALCYST	finngen_R12_L12_ACNE	finngen_R12_L12_PILONIDALCYST	474291	rs114664039	0.146084810855907	0.0475308607962707	0.00211582929509766
Acne || id:finngen_R12_L12_ACNE	Pilonidal cyst || id:finngen_R12_L12_PILONIDALCYST	finngen_R12_L12_ACNE	finngen_R12_L12_PILONIDALCYST	474291	rs11680123	0.137401236937767	0.0475867774561382	0.00388461447558134
Acne || id:finngen_R12_L12_ACNE	Pilonidal cyst || id:finngen_R12_L12_PILONIDALCYST	finngen_R12_L12_ACNE	finngen_R12_L12_PILONIDALCYST	474291	rs117289337	0.163134436327292	0.047910513305656	0.000661684104861356
Acne || id:finngen_R12_L12_ACNE	Pilonidal cyst || id:finngen_R12_L12_PILONIDALCYST	finngen_R12_L12_ACNE	finngen_R12_L12_PILONIDALCYST	474291	rs117431175	0.136915922089692	0.0477262920257585	0.00412066759597971
Acne || id:finngen_R12_L12_ACNE	Pilonidal cyst || id:finngen_R12_L12_PILONIDALCYST	finngen_R12_L12_ACNE	finngen_R12_L12_PILONIDALCYST	474291	rs12572052	0.150705448407425	0.0469439734778961	0.00132584611575154
Acne || id:finngen_R12_L12_ACNE	Pilonidal cyst || id:finngen_R12_L12_PILONIDALCYST	finngen_R12_L12_ACNE	finngen_R12_L12_PILONIDALCYST	474291	rs13150196	0.147959174045947	0.0478684313079314	0.00199513770444637
Acne || id:finngen_R12_L12_ACNE	Pilonidal cyst || id:finngen_R12_L12_PILONIDALCYST	finngen_R12_L12_ACNE	finngen_R12_L12_PILONIDALCYST	474291	rs13161019	0.131108545877455	0.0462398692372684	0.00457682771044246
Acne || id:finngen_R12_L12_ACNE	Pilonidal cyst || id:finngen_R12_L12_PILONIDALCYST	finngen_R12_L12_ACNE	finngen_R12_L12_PILONIDALCYST	474291	rs140999952	0.154934096367166	0.0458066638898596	0.000718689330170655
Acne || id:finngen_R12_L12_ACNE	Pilonidal cyst || id:finngen_R12_L12_PILONIDALCYST	finngen_R12_L12_ACNE	finngen_R12_L12_PILONIDALCYST	474291	rs141157490	0.146663339893088	0.0474815770584605	0.00200934703749227
Acne || id:finngen_R12_L12_ACNE	Pilonidal cyst || id:finngen_R12_L12_PILONIDALCYST	finngen_R12_L12_ACNE	finngen_R12_L12_PILONIDALCYST	474291	rs1941083	0.15447072326418	0.0464336709358067	0.000878820832580808
Acne || id:finngen_R12_L12_ACNE	Pilonidal cyst || id:finngen_R12_L12_PILONIDALCYST	finngen_R12_L12_ACNE	finngen_R12_L12_PILONIDALCYST	474291	rs2583133	0.145780390347759	0.0481188089171144	0.0024488377148223
Acne || id:finngen_R12_L12_ACNE	Pilonidal cyst || id:finngen_R12_L12_PILONIDALCYST	finngen_R12_L12_ACNE	finngen_R12_L12_PILONIDALCYST	474291	rs2800059	0.147728550492035	0.0475935829258984	0.00190949513230075
Acne || id:finngen_R12_L12_ACNE	Pilonidal cyst || id:finngen_R12_L12_PILONIDALCYST	finngen_R12_L12_ACNE	finngen_R12_L12_PILONIDALCYST	474291	rs2979159	0.14369854586163	0.0479000839930742	0.00270011178957644
Acne || id:finngen_R12_L12_ACNE	Pilonidal cyst || id:finngen_R12_L12_PILONIDALCYST	finngen_R12_L12_ACNE	finngen_R12_L12_PILONIDALCYST	474291	rs34560261	0.120685335387219	0.0449748032300263	0.00728780165870144
Acne || id:finngen_R12_L12_ACNE	Pilonidal cyst || id:finngen_R12_L12_PILONIDALCYST	finngen_R12_L12_ACNE	finngen_R12_L12_PILONIDALCYST	474291	rs35649376	0.142073807408618	0.0479919095411869	0.00307269808304451
Acne || id:finngen_R12_L12_ACNE	Pilonidal cyst || id:finngen_R12_L12_PILONIDALCYST	finngen_R12_L12_ACNE	finngen_R12_L12_PILONIDALCYST	474291	rs3747000	0.145536214103	0.0478677381402731	0.00236278180973696
Acne || id:finngen_R12_L12_ACNE	Pilonidal cyst || id:finngen_R12_L12_PILONIDALCYST	finngen_R12_L12_ACNE	finngen_R12_L12_PILONIDALCYST	474291	rs37807	0.138246678772585	0.0485746013895604	0.00442625696287826
Acne || id:finngen_R12_L12_ACNE	Pilonidal cyst || id:finngen_R12_L12_PILONIDALCYST	finngen_R12_L12_ACNE	finngen_R12_L12_PILONIDALCYST	474291	rs3782553	0.136618983150948	0.0476102266105269	0.00411082072526301
Acne || id:finngen_R12_L12_ACNE	Pilonidal cyst || id:finngen_R12_L12_PILONIDALCYST	finngen_R12_L12_ACNE	finngen_R12_L12_PILONIDALCYST	474291	rs4483997	0.151165197499799	0.0470359654774035	0.00130981068113443
Acne || id:finngen_R12_L12_ACNE	Pilonidal cyst || id:finngen_R12_L12_PILONIDALCYST	finngen_R12_L12_ACNE	finngen_R12_L12_PILONIDALCYST	474291	rs4760791	0.135045348343094	0.0478037723919117	0.00472815688241098
Acne || id:finngen_R12_L12_ACNE	Pilonidal cyst || id:finngen_R12_L12_PILONIDALCYST	finngen_R12_L12_ACNE	finngen_R12_L12_PILONIDALCYST	474291	rs4797103	0.142964718714613	0.0479671232132391	0.00287803547510444
Acne || id:finngen_R12_L12_ACNE	Pilonidal cyst || id:finngen_R12_L12_PILONIDALCYST	finngen_R12_L12_ACNE	finngen_R12_L12_PILONIDALCYST	474291	rs489574	0.140479822251786	0.0480319849526413	0.00344772851257672
Acne || id:finngen_R12_L12_ACNE	Pilonidal cyst || id:finngen_R12_L12_PILONIDALCYST	finngen_R12_L12_ACNE	finngen_R12_L12_PILONIDALCYST	474291	rs7163592	0.143453987810048	0.0478759520386805	0.00273216175445289
Acne || id:finngen_R12_L12_ACNE	Pilonidal cyst || id:finngen_R12_L12_PILONIDALCYST	finngen_R12_L12_ACNE	finngen_R12_L12_PILONIDALCYST	474291	rs7200786	0.142186050219661	0.0480471696131682	0.00308337498621473
Acne || id:finngen_R12_L12_ACNE	Pilonidal cyst || id:finngen_R12_L12_PILONIDALCYST	finngen_R12_L12_ACNE	finngen_R12_L12_PILONIDALCYST	474291	rs72667580	0.136805416134004	0.0472032226912961	0.00375284905336689
Acne || id:finngen_R12_L12_ACNE	Pilonidal cyst || id:finngen_R12_L12_PILONIDALCYST	finngen_R12_L12_ACNE	finngen_R12_L12_PILONIDALCYST	474291	rs72793278	0.133334029031233	0.0471539090304672	0.0046893283957707
Acne || id:finngen_R12_L12_ACNE	Pilonidal cyst || id:finngen_R12_L12_PILONIDALCYST	finngen_R12_L12_ACNE	finngen_R12_L12_PILONIDALCYST	474291	rs77003044	0.139773912753811	0.0477789284352917	0.00343980504404122
Acne || id:finngen_R12_L12_ACNE	Pilonidal cyst || id:finngen_R12_L12_PILONIDALCYST	finngen_R12_L12_ACNE	finngen_R12_L12_PILONIDALCYST	474291	rs79504700	0.144026497238417	0.0478951017656379	0.00263732391052391
Acne || id:finngen_R12_L12_ACNE	Pilonidal cyst || id:finngen_R12_L12_PILONIDALCYST	finngen_R12_L12_ACNE	finngen_R12_L12_PILONIDALCYST	474291	rs80293268	0.155932370304178	0.0464721325727015	0.000792516797713573
Acne || id:finngen_R12_L12_ACNE	Pilonidal cyst || id:finngen_R12_L12_PILONIDALCYST	finngen_R12_L12_ACNE	finngen_R12_L12_PILONIDALCYST	474291	rs9431472	0.132353655574251	0.0464072022757786	0.00434441738563117
Acne || id:finngen_R12_L12_ACNE	Pilonidal cyst || id:finngen_R12_L12_PILONIDALCYST	finngen_R12_L12_ACNE	finngen_R12_L12_PILONIDALCYST	474291	All	0.142492033050018	0.0466214136004643	0.00224038723972732
