# Supplementary material for: Risk factors for sacrococcygeal pilonidal sinus: a systematic review and meta-analysis supplemented by genetic causal assessment
Source: Front Surg. 2026 Jan 7;12:1718589. doi: 10.3389/fsurg.2025.1718589 (PMC12819706; doi:10.3389/fsurg.2025.1718589)
Supplement: Supplementary file 2 [file Datasheet2.zip › Supplementary Data 2/MR_pipeline_after_confounding_SNPs_removal/finngen_R12_L12_ACNE_finngen_R12_L12_PILONIDALCYST_20251109185740/12.finngen_R12_L12_PILONIDALCYST_singlesnp.csv]

exposure	outcome	id.exposure	id.outcome	samplesize	SNP	b	se	p
Acne || id:finngen_R12_L12_ACNE	Pilonidal cyst || id:finngen_R12_L12_PILONIDALCYST	finngen_R12_L12_ACNE	finngen_R12_L12_PILONIDALCYST	474291	rs10247275	0.584551326727836	0.211208748571962	0.0056462520367786
Acne || id:finngen_R12_L12_ACNE	Pilonidal cyst || id:finngen_R12_L12_PILONIDALCYST	finngen_R12_L12_ACNE	finngen_R12_L12_PILONIDALCYST	474291	rs10779329	0.590255888082168	0.233693111386577	0.0115443855133259
Acne || id:finngen_R12_L12_ACNE	Pilonidal cyst || id:finngen_R12_L12_PILONIDALCYST	finngen_R12_L12_ACNE	finngen_R12_L12_PILONIDALCYST	474291	rs10799889	-0.212022516486889	0.232492458324288	0.361792731347013
Acne || id:finngen_R12_L12_ACNE	Pilonidal cyst || id:finngen_R12_L12_PILONIDALCYST	finngen_R12_L12_ACNE	finngen_R12_L12_PILONIDALCYST	474291	rs10877173	-0.0213287867370008	0.246621703089676	0.93108181842447
Acne || id:finngen_R12_L12_ACNE	Pilonidal cyst || id:finngen_R12_L12_PILONIDALCYST	finngen_R12_L12_ACNE	finngen_R12_L12_PILONIDALCYST	474291	rs114664039	-0.056568749613369	0.270049577136191	0.834077118783104
Acne || id:finngen_R12_L12_ACNE	Pilonidal cyst || id:finngen_R12_L12_PILONIDALCYST	finngen_R12_L12_ACNE	finngen_R12_L12_PILONIDALCYST	474291	rs11680123	0.3456876674477	0.229995425818919	0.132833951080611
Acne || id:finngen_R12_L12_ACNE	Pilonidal cyst || id:finngen_R12_L12_PILONIDALCYST	finngen_R12_L12_ACNE	finngen_R12_L12_PILONIDALCYST	474291	rs117289337	-0.0782252471726296	0.122951490148659	0.524627473184042
Acne || id:finngen_R12_L12_ACNE	Pilonidal cyst || id:finngen_R12_L12_PILONIDALCYST	finngen_R12_L12_ACNE	finngen_R12_L12_PILONIDALCYST	474291	rs117431175	0.323894192459728	0.208214719101709	0.119808523613078
Acne || id:finngen_R12_L12_ACNE	Pilonidal cyst || id:finngen_R12_L12_PILONIDALCYST	finngen_R12_L12_ACNE	finngen_R12_L12_PILONIDALCYST	474291	rs12572052	-0.203596151058278	0.236159937663091	0.38862627326052
Acne || id:finngen_R12_L12_ACNE	Pilonidal cyst || id:finngen_R12_L12_PILONIDALCYST	finngen_R12_L12_ACNE	finngen_R12_L12_PILONIDALCYST	474291	rs13150196	-0.0150933557462097	0.196365503505465	0.938732070108985
Acne || id:finngen_R12_L12_ACNE	Pilonidal cyst || id:finngen_R12_L12_PILONIDALCYST	finngen_R12_L12_ACNE	finngen_R12_L12_PILONIDALCYST	474291	rs13161019	0.584078032486474	0.226818448048898	0.0100213859437857
Acne || id:finngen_R12_L12_ACNE	Pilonidal cyst || id:finngen_R12_L12_PILONIDALCYST	finngen_R12_L12_ACNE	finngen_R12_L12_PILONIDALCYST	474291	rs140999952	-0.357031930015718	0.230651312205294	0.121639313344618
Acne || id:finngen_R12_L12_ACNE	Pilonidal cyst || id:finngen_R12_L12_PILONIDALCYST	finngen_R12_L12_ACNE	finngen_R12_L12_PILONIDALCYST	474291	rs141157490	-0.0783063497141387	0.264062966345389	0.766814492396761
Acne || id:finngen_R12_L12_ACNE	Pilonidal cyst || id:finngen_R12_L12_PILONIDALCYST	finngen_R12_L12_ACNE	finngen_R12_L12_PILONIDALCYST	474291	rs1941083	-0.254382416396979	0.210068320747932	0.225914233486288
Acne || id:finngen_R12_L12_ACNE	Pilonidal cyst || id:finngen_R12_L12_PILONIDALCYST	finngen_R12_L12_ACNE	finngen_R12_L12_PILONIDALCYST	474291	rs2583133	0.0540748190830335	0.189884677955779	0.775814872617828
Acne || id:finngen_R12_L12_ACNE	Pilonidal cyst || id:finngen_R12_L12_PILONIDALCYST	finngen_R12_L12_ACNE	finngen_R12_L12_PILONIDALCYST	474291	rs2800059	-0.0606754440035443	0.226836691451246	0.789095654615704
Acne || id:finngen_R12_L12_ACNE	Pilonidal cyst || id:finngen_R12_L12_PILONIDALCYST	finngen_R12_L12_ACNE	finngen_R12_L12_PILONIDALCYST	474291	rs2979159	0.0931807503252855	0.232668606332225	0.688797862368295
Acne || id:finngen_R12_L12_ACNE	Pilonidal cyst || id:finngen_R12_L12_PILONIDALCYST	finngen_R12_L12_ACNE	finngen_R12_L12_PILONIDALCYST	474291	rs34560261	0.598854869231889	0.168374981804066	0.000375580182589703
Acne || id:finngen_R12_L12_ACNE	Pilonidal cyst || id:finngen_R12_L12_PILONIDALCYST	finngen_R12_L12_ACNE	finngen_R12_L12_PILONIDALCYST	474291	rs35649376	0.157625090149462	0.219259966178409	0.472205064451168
Acne || id:finngen_R12_L12_ACNE	Pilonidal cyst || id:finngen_R12_L12_PILONIDALCYST	finngen_R12_L12_ACNE	finngen_R12_L12_PILONIDALCYST	474291	rs3747000	0.0302740243447293	0.221253299398801	0.891165400921155
Acne || id:finngen_R12_L12_ACNE	Pilonidal cyst || id:finngen_R12_L12_PILONIDALCYST	finngen_R12_L12_ACNE	finngen_R12_L12_PILONIDALCYST	474291	rs37807	0.216599241927254	0.154472507714362	0.160859606371044
Acne || id:finngen_R12_L12_ACNE	Pilonidal cyst || id:finngen_R12_L12_PILONIDALCYST	finngen_R12_L12_ACNE	finngen_R12_L12_PILONIDALCYST	474291	rs3782553	0.348016740292955	0.215724715182516	0.106691368796947
Acne || id:finngen_R12_L12_ACNE	Pilonidal cyst || id:finngen_R12_L12_PILONIDALCYST	finngen_R12_L12_ACNE	finngen_R12_L12_PILONIDALCYST	474291	rs4483997	-0.179177152007986	0.221908990703575	0.419415737514666
Acne || id:finngen_R12_L12_ACNE	Pilonidal cyst || id:finngen_R12_L12_PILONIDALCYST	finngen_R12_L12_ACNE	finngen_R12_L12_PILONIDALCYST	474291	rs4760791	0.329900454041909	0.183931441231998	0.072876149870625
Acne || id:finngen_R12_L12_ACNE	Pilonidal cyst || id:finngen_R12_L12_PILONIDALCYST	finngen_R12_L12_ACNE	finngen_R12_L12_PILONIDALCYST	474291	rs4797103	0.12472521234398	0.2233581925394	0.576565167014333
Acne || id:finngen_R12_L12_ACNE	Pilonidal cyst || id:finngen_R12_L12_PILONIDALCYST	finngen_R12_L12_ACNE	finngen_R12_L12_PILONIDALCYST	474291	rs489574	0.207126086123179	0.206934417326859	0.316862474523024
Acne || id:finngen_R12_L12_ACNE	Pilonidal cyst || id:finngen_R12_L12_PILONIDALCYST	finngen_R12_L12_ACNE	finngen_R12_L12_PILONIDALCYST	474291	rs7163592	0.100950432511347	0.239010437874289	0.672756211744726
Acne || id:finngen_R12_L12_ACNE	Pilonidal cyst || id:finngen_R12_L12_PILONIDALCYST	finngen_R12_L12_ACNE	finngen_R12_L12_PILONIDALCYST	474291	rs7200786	0.152705607095247	0.210829683234939	0.468876722292916
Acne || id:finngen_R12_L12_ACNE	Pilonidal cyst || id:finngen_R12_L12_PILONIDALCYST	finngen_R12_L12_ACNE	finngen_R12_L12_PILONIDALCYST	474291	rs72667580	0.447225506232422	0.265662029464319	0.0922903681247798
Acne || id:finngen_R12_L12_ACNE	Pilonidal cyst || id:finngen_R12_L12_PILONIDALCYST	finngen_R12_L12_ACNE	finngen_R12_L12_PILONIDALCYST	474291	rs72793278	0.438503283088297	0.20756376280742	0.0346333358285808
Acne || id:finngen_R12_L12_ACNE	Pilonidal cyst || id:finngen_R12_L12_PILONIDALCYST	finngen_R12_L12_ACNE	finngen_R12_L12_PILONIDALCYST	474291	rs77003044	0.26055366669892	0.239686898378772	0.277010981820469
Acne || id:finngen_R12_L12_ACNE	Pilonidal cyst || id:finngen_R12_L12_PILONIDALCYST	finngen_R12_L12_ACNE	finngen_R12_L12_PILONIDALCYST	474291	rs79504700	0.0805261817127698	0.231308251126591	0.727739827123267
Acne || id:finngen_R12_L12_ACNE	Pilonidal cyst || id:finngen_R12_L12_PILONIDALCYST	finngen_R12_L12_ACNE	finngen_R12_L12_PILONIDALCYST	474291	rs80293268	-0.230946650102662	0.192914143244129	0.231249137679732
Acne || id:finngen_R12_L12_ACNE	Pilonidal cyst || id:finngen_R12_L12_PILONIDALCYST	finngen_R12_L12_ACNE	finngen_R12_L12_PILONIDALCYST	474291	rs9431472	0.575348258908289	0.237682141234504	0.0154922510336005
Acne || id:finngen_R12_L12_ACNE	Pilonidal cyst || id:finngen_R12_L12_PILONIDALCYST	finngen_R12_L12_ACNE	finngen_R12_L12_PILONIDALCYST	474291	All - Inverse variance weighted	0.142492033050018	0.0466214136004643	0.00224038723972732
Acne || id:finngen_R12_L12_ACNE	Pilonidal cyst || id:finngen_R12_L12_PILONIDALCYST	finngen_R12_L12_ACNE	finngen_R12_L12_PILONIDALCYST	474291	All - MR Egger	-0.0392484126253801	0.101829591411118	0.702467488233381
