# Supplementary material for: Risk factors for sacrococcygeal pilonidal sinus: a systematic review and meta-analysis supplemented by genetic causal assessment
Source: Front Surg. 2026 Jan 7;12:1718589. doi: 10.3389/fsurg.2025.1718589 (PMC12819706; doi:10.3389/fsurg.2025.1718589)
Supplement: Supplementary file 2 [file Datasheet2.zip › Supplementary Data 2/MR_pipeline_after_confounding_SNPs_removal/finngen_R12_L12_HIDRADENITISSUP_finngen_R12_L12_PILONIDALCYST_20250626221908/01.finngen_R12_L12_HIDRADENITISSUP_explore_data.csv]

id.exposure	SNP	chr.exposure	pos.exposure	effect_allele.exposure	other_allele.exposure	eaf.exposure	beta.exposure	se.exposure	pval.exposure	samplesize.exposure	exposure	mr_keep.exposure	pval_origin.exposure	data_source.exposure
finngen_R12_L12_HIDRADENITISSUP	rs1056837	2	38071007	G	A	0.632451	0.193335	0.0401911	1.50626e-06	477768	Hidradenitis suppurativa || id:finngen_R12_L12_HIDRADENITISSUP	TRUE	reported	MedicineITLab
finngen_R12_L12_HIDRADENITISSUP	rs1028608	6	44713984	T	C	0.36225	-0.188326	0.0403316	3.02044e-06	477768	Hidradenitis suppurativa || id:finngen_R12_L12_HIDRADENITISSUP	TRUE	reported	MedicineITLab
finngen_R12_L12_HIDRADENITISSUP	rs9829295	3	159760209	A	T	0.231095	-0.221512	0.0474535	3.04173e-06	477768	Hidradenitis suppurativa || id:finngen_R12_L12_HIDRADENITISSUP	TRUE	reported	MedicineITLab
finngen_R12_L12_HIDRADENITISSUP	rs4713570	6	32658263	T	C	0.294606	-0.273807	0.0432501	2.43905e-10	477768	Hidradenitis suppurativa || id:finngen_R12_L12_HIDRADENITISSUP	TRUE	reported	MedicineITLab
finngen_R12_L12_HIDRADENITISSUP	rs6925507	6	150228542	C	T	0.0393444	-0.542768	0.116387	3.10914e-06	477768	Hidradenitis suppurativa || id:finngen_R12_L12_HIDRADENITISSUP	TRUE	reported	MedicineITLab
finngen_R12_L12_HIDRADENITISSUP	rs1149692	10	69956396	C	G	0.391627	0.180556	0.0386785	3.03948e-06	477768	Hidradenitis suppurativa || id:finngen_R12_L12_HIDRADENITISSUP	TRUE	reported	MedicineITLab
finngen_R12_L12_HIDRADENITISSUP	rs1886106	9	108406363	A	G	0.310499	0.232224	0.0399194	5.98012e-09	477768	Hidradenitis suppurativa || id:finngen_R12_L12_HIDRADENITISSUP	TRUE	reported	MedicineITLab
finngen_R12_L12_HIDRADENITISSUP	rs7975017	12	26275860	C	T	0.810613	-0.223796	0.0465725	1.54493e-06	477768	Hidradenitis suppurativa || id:finngen_R12_L12_HIDRADENITISSUP	TRUE	reported	MedicineITLab
finngen_R12_L12_HIDRADENITISSUP	rs17090189	13	73432270	G	A	0.132255	-0.380112	0.0613466	5.78669e-10	477768	Hidradenitis suppurativa || id:finngen_R12_L12_HIDRADENITISSUP	TRUE	reported	MedicineITLab
finngen_R12_L12_HIDRADENITISSUP	rs7212346	17	71563422	G	C	0.387873	-0.227179	0.0396955	1.04626e-08	477768	Hidradenitis suppurativa || id:finngen_R12_L12_HIDRADENITISSUP	TRUE	reported	MedicineITLab
finngen_R12_L12_HIDRADENITISSUP	rs140269515	16	82575242	T	A	0.0131973	-1.07892	0.230384	2.82527e-06	477768	Hidradenitis suppurativa || id:finngen_R12_L12_HIDRADENITISSUP	TRUE	reported	MedicineITLab
finngen_R12_L12_HIDRADENITISSUP	rs10512572	17	71515958	A	G	0.0799819	0.38982	0.0626159	4.798e-10	477768	Hidradenitis suppurativa || id:finngen_R12_L12_HIDRADENITISSUP	TRUE	reported	MedicineITLab
finngen_R12_L12_HIDRADENITISSUP	rs112535824	17	71307782	C	T	0.00919349	0.723594	0.156074	3.5483e-06	477768	Hidradenitis suppurativa || id:finngen_R12_L12_HIDRADENITISSUP	TRUE	reported	MedicineITLab
finngen_R12_L12_HIDRADENITISSUP	rs10137042	14	96703774	T	C	0.0323019	-0.605668	0.128574	2.46939e-06	477768	Hidradenitis suppurativa || id:finngen_R12_L12_HIDRADENITISSUP	TRUE	reported	MedicineITLab
finngen_R12_L12_HIDRADENITISSUP	rs62096549	18	35357049	G	A	0.051217	0.363582	0.0783958	3.52176e-06	477768	Hidradenitis suppurativa || id:finngen_R12_L12_HIDRADENITISSUP	TRUE	reported	MedicineITLab
