# Supplementary material for: Risk factors for sacrococcygeal pilonidal sinus: a systematic review and meta-analysis supplemented by genetic causal assessment
Source: Front Surg. 2026 Jan 7;12:1718589. doi: 10.3389/fsurg.2025.1718589 (PMC12819706; doi:10.3389/fsurg.2025.1718589)
Supplement: Supplementary file 2 [file Datasheet2.zip › Supplementary Data 2/MR_pipeline_after_confounding_SNPs_removal/finngen_R12_L12_HIDRADENITISSUP_finngen_R12_L12_PILONIDALCYST_20250626221908/02.finngen_R12_L12_PILONIDALCYST_outcome_data.csv]

SNP	chr	pos	beta.outcome	se.outcome	samplesize.outcome	pval.outcome	eaf.outcome	effect_allele.outcome	other_allele.outcome	outcome	id.outcome	originalname.outcome	outcome.deprecated	mr_keep.outcome	data_source.outcome
rs1056837	2	38071007	0.0858375	0.0242003	474291	0.0003897	0.632399	G	A	Pilonidal cyst || id:finngen_R12_L12_PILONIDALCYST	finngen_R12_L12_PILONIDALCYST	Pilonidal cyst	Pilonidal cyst || ||	TRUE	MedicineITLab
rs9829295	3	159760209	-0.0687325	0.0279734	474291	0.0140078	0.231097	A	T	Pilonidal cyst || id:finngen_R12_L12_PILONIDALCYST	finngen_R12_L12_PILONIDALCYST	Pilonidal cyst	Pilonidal cyst || ||	TRUE	MedicineITLab
rs1028608	6	44713984	-0.007339	0.0242034	474291	0.761721	0.362123	T	C	Pilonidal cyst || id:finngen_R12_L12_PILONIDALCYST	finngen_R12_L12_PILONIDALCYST	Pilonidal cyst	Pilonidal cyst || ||	TRUE	MedicineITLab
rs6925507	6	150228542	-0.00346333	0.0605525	474291	0.954389	0.039437	C	T	Pilonidal cyst || id:finngen_R12_L12_PILONIDALCYST	finngen_R12_L12_PILONIDALCYST	Pilonidal cyst	Pilonidal cyst || ||	TRUE	MedicineITLab
rs17090189	13	73432270	-0.164867	0.0355673	474291	3.56303e-06	0.132215	G	A	Pilonidal cyst || id:finngen_R12_L12_PILONIDALCYST	finngen_R12_L12_PILONIDALCYST	Pilonidal cyst	Pilonidal cyst || ||	TRUE	MedicineITLab
rs10137042	14	96703774	-0.014631	0.0660362	474291	0.824657	0.0321912	T	C	Pilonidal cyst || id:finngen_R12_L12_PILONIDALCYST	finngen_R12_L12_PILONIDALCYST	Pilonidal cyst	Pilonidal cyst || ||	TRUE	MedicineITLab
rs1886106	9	108406363	0.0499575	0.0251713	474291	0.0471781	0.310474	A	G	Pilonidal cyst || id:finngen_R12_L12_PILONIDALCYST	finngen_R12_L12_PILONIDALCYST	Pilonidal cyst	Pilonidal cyst || ||	TRUE	MedicineITLab
rs4713570	6	32658263	-0.0752583	0.0257631	474291	0.00348731	0.294385	T	C	Pilonidal cyst || id:finngen_R12_L12_PILONIDALCYST	finngen_R12_L12_PILONIDALCYST	Pilonidal cyst	Pilonidal cyst || ||	TRUE	MedicineITLab
rs1149692	10	69956396	0.0194478	0.0239634	474291	0.417043	0.391626	C	G	Pilonidal cyst || id:finngen_R12_L12_PILONIDALCYST	finngen_R12_L12_PILONIDALCYST	Pilonidal cyst	Pilonidal cyst || ||	TRUE	MedicineITLab
rs140269515	16	82575242	-0.107549	0.102907	474291	0.295974	0.0132481	T	A	Pilonidal cyst || id:finngen_R12_L12_PILONIDALCYST	finngen_R12_L12_PILONIDALCYST	Pilonidal cyst	Pilonidal cyst || ||	TRUE	MedicineITLab
rs62096549	18	35357049	0.063008	0.0532457	474291	0.236673	0.0512464	G	A	Pilonidal cyst || id:finngen_R12_L12_PILONIDALCYST	finngen_R12_L12_PILONIDALCYST	Pilonidal cyst	Pilonidal cyst || ||	TRUE	MedicineITLab
rs7975017	12	26275860	-0.0672857	0.0298501	474291	0.0241886	0.810695	C	T	Pilonidal cyst || id:finngen_R12_L12_PILONIDALCYST	finngen_R12_L12_PILONIDALCYST	Pilonidal cyst	Pilonidal cyst || ||	TRUE	MedicineITLab
rs10512572	17	71515958	0.16661	0.0405855	474291	4.04045e-05	0.0799352	A	G	Pilonidal cyst || id:finngen_R12_L12_PILONIDALCYST	finngen_R12_L12_PILONIDALCYST	Pilonidal cyst	Pilonidal cyst || ||	TRUE	MedicineITLab
rs7212346	17	71563422	-0.0524223	0.0239081	474291	0.0283315	0.387491	G	C	Pilonidal cyst || id:finngen_R12_L12_PILONIDALCYST	finngen_R12_L12_PILONIDALCYST	Pilonidal cyst	Pilonidal cyst || ||	TRUE	MedicineITLab
rs112535824	17	71307782	0.0954221	0.121596	474291	0.4326	0.00915915	C	T	Pilonidal cyst || id:finngen_R12_L12_PILONIDALCYST	finngen_R12_L12_PILONIDALCYST	Pilonidal cyst	Pilonidal cyst || ||	TRUE	MedicineITLab
