# Supplementary material for: Risk factors for sacrococcygeal pilonidal sinus: a systematic review and meta-analysis supplemented by genetic causal assessment
Source: Front Surg. 2026 Jan 7;12:1718589. doi: 10.3389/fsurg.2025.1718589 (PMC12819706; doi:10.3389/fsurg.2025.1718589)
Supplement: Supplementary file 2 [file Datasheet2.zip › Supplementary Data 2/MR_pipeline_after_confounding_SNPs_removal/finngen_R12_L12_HIDRADENITISSUP_finngen_R12_L12_PILONIDALCYST_20250626221908/04.finngen_R12_L12_PILONIDALCYST_harmonise_data2mranalysis.csv]

SNP	effect_allele.exposure	other_allele.exposure	effect_allele.outcome	other_allele.outcome	beta.exposure	beta.outcome	eaf.exposure	eaf.outcome	remove	palindromic	ambiguous	id.outcome	chr	pos	se.outcome	samplesize.outcome	pval.outcome	outcome	originalname.outcome	outcome.deprecated	mr_keep.outcome	data_source.outcome	id.exposure	chr.exposure	pos.exposure	se.exposure	pval.exposure	samplesize.exposure	exposure	mr_keep.exposure	pval_origin.exposure	data_source.exposure	action	mr_keep
rs10137042	T	C	T	C	-0.605668	-0.014631	0.0323019	0.0321912	FALSE	FALSE	FALSE	finngen_R12_L12_PILONIDALCYST	14	96703774	0.0660362	474291	0.824657	Pilonidal cyst || id:finngen_R12_L12_PILONIDALCYST	Pilonidal cyst	Pilonidal cyst || ||	TRUE	MedicineITLab	finngen_R12_L12_HIDRADENITISSUP	14	96703774	0.128574	2.46939e-06	477768	Hidradenitis suppurativa || id:finngen_R12_L12_HIDRADENITISSUP	TRUE	reported	MedicineITLab	2	TRUE
rs1028608	T	C	T	C	-0.188326	-0.007339	0.36225	0.362123	FALSE	FALSE	FALSE	finngen_R12_L12_PILONIDALCYST	6	44713984	0.0242034	474291	0.761721	Pilonidal cyst || id:finngen_R12_L12_PILONIDALCYST	Pilonidal cyst	Pilonidal cyst || ||	TRUE	MedicineITLab	finngen_R12_L12_HIDRADENITISSUP	6	44713984	0.0403316	3.02044e-06	477768	Hidradenitis suppurativa || id:finngen_R12_L12_HIDRADENITISSUP	TRUE	reported	MedicineITLab	2	TRUE
rs1056837	G	A	G	A	0.193335	0.0858375	0.632451	0.632399	FALSE	FALSE	FALSE	finngen_R12_L12_PILONIDALCYST	2	38071007	0.0242003	474291	0.0003897	Pilonidal cyst || id:finngen_R12_L12_PILONIDALCYST	Pilonidal cyst	Pilonidal cyst || ||	TRUE	MedicineITLab	finngen_R12_L12_HIDRADENITISSUP	2	38071007	0.0401911	1.50626e-06	477768	Hidradenitis suppurativa || id:finngen_R12_L12_HIDRADENITISSUP	TRUE	reported	MedicineITLab	2	TRUE
rs112535824	C	T	C	T	0.723594	0.0954221	0.00919349	0.00915915	FALSE	FALSE	FALSE	finngen_R12_L12_PILONIDALCYST	17	71307782	0.121596	474291	0.4326	Pilonidal cyst || id:finngen_R12_L12_PILONIDALCYST	Pilonidal cyst	Pilonidal cyst || ||	TRUE	MedicineITLab	finngen_R12_L12_HIDRADENITISSUP	17	71307782	0.156074	3.5483e-06	477768	Hidradenitis suppurativa || id:finngen_R12_L12_HIDRADENITISSUP	TRUE	reported	MedicineITLab	2	TRUE
rs1149692	C	G	C	G	0.180556	0.0194478	0.391627	0.391626	FALSE	TRUE	FALSE	finngen_R12_L12_PILONIDALCYST	10	69956396	0.0239634	474291	0.417043	Pilonidal cyst || id:finngen_R12_L12_PILONIDALCYST	Pilonidal cyst	Pilonidal cyst || ||	TRUE	MedicineITLab	finngen_R12_L12_HIDRADENITISSUP	10	69956396	0.0386785	3.03948e-06	477768	Hidradenitis suppurativa || id:finngen_R12_L12_HIDRADENITISSUP	TRUE	reported	MedicineITLab	2	TRUE
rs140269515	T	A	T	A	-1.07892	-0.107549	0.0131973	0.0132481	FALSE	TRUE	FALSE	finngen_R12_L12_PILONIDALCYST	16	82575242	0.102907	474291	0.295974	Pilonidal cyst || id:finngen_R12_L12_PILONIDALCYST	Pilonidal cyst	Pilonidal cyst || ||	TRUE	MedicineITLab	finngen_R12_L12_HIDRADENITISSUP	16	82575242	0.230384	2.82527e-06	477768	Hidradenitis suppurativa || id:finngen_R12_L12_HIDRADENITISSUP	TRUE	reported	MedicineITLab	2	TRUE
rs1886106	A	G	A	G	0.232224	0.0499575	0.310499	0.310474	FALSE	FALSE	FALSE	finngen_R12_L12_PILONIDALCYST	9	108406363	0.0251713	474291	0.0471781	Pilonidal cyst || id:finngen_R12_L12_PILONIDALCYST	Pilonidal cyst	Pilonidal cyst || ||	TRUE	MedicineITLab	finngen_R12_L12_HIDRADENITISSUP	9	108406363	0.0399194	5.98012e-09	477768	Hidradenitis suppurativa || id:finngen_R12_L12_HIDRADENITISSUP	TRUE	reported	MedicineITLab	2	TRUE
rs4713570	T	C	T	C	-0.273807	-0.0752583	0.294606	0.294385	FALSE	FALSE	FALSE	finngen_R12_L12_PILONIDALCYST	6	32658263	0.0257631	474291	0.00348731	Pilonidal cyst || id:finngen_R12_L12_PILONIDALCYST	Pilonidal cyst	Pilonidal cyst || ||	TRUE	MedicineITLab	finngen_R12_L12_HIDRADENITISSUP	6	32658263	0.0432501	2.43905e-10	477768	Hidradenitis suppurativa || id:finngen_R12_L12_HIDRADENITISSUP	TRUE	reported	MedicineITLab	2	TRUE
rs62096549	G	A	G	A	0.363582	0.063008	0.051217	0.0512464	FALSE	FALSE	FALSE	finngen_R12_L12_PILONIDALCYST	18	35357049	0.0532457	474291	0.236673	Pilonidal cyst || id:finngen_R12_L12_PILONIDALCYST	Pilonidal cyst	Pilonidal cyst || ||	TRUE	MedicineITLab	finngen_R12_L12_HIDRADENITISSUP	18	35357049	0.0783958	3.52176e-06	477768	Hidradenitis suppurativa || id:finngen_R12_L12_HIDRADENITISSUP	TRUE	reported	MedicineITLab	2	TRUE
rs6925507	C	T	C	T	-0.542768	-0.00346333	0.0393444	0.039437	FALSE	FALSE	FALSE	finngen_R12_L12_PILONIDALCYST	6	150228542	0.0605525	474291	0.954389	Pilonidal cyst || id:finngen_R12_L12_PILONIDALCYST	Pilonidal cyst	Pilonidal cyst || ||	TRUE	MedicineITLab	finngen_R12_L12_HIDRADENITISSUP	6	150228542	0.116387	3.10914e-06	477768	Hidradenitis suppurativa || id:finngen_R12_L12_HIDRADENITISSUP	TRUE	reported	MedicineITLab	2	TRUE
rs7212346	G	C	G	C	-0.227179	-0.0524223	0.387873	0.387491	FALSE	TRUE	FALSE	finngen_R12_L12_PILONIDALCYST	17	71563422	0.0239081	474291	0.0283315	Pilonidal cyst || id:finngen_R12_L12_PILONIDALCYST	Pilonidal cyst	Pilonidal cyst || ||	TRUE	MedicineITLab	finngen_R12_L12_HIDRADENITISSUP	17	71563422	0.0396955	1.04626e-08	477768	Hidradenitis suppurativa || id:finngen_R12_L12_HIDRADENITISSUP	TRUE	reported	MedicineITLab	2	TRUE
rs7975017	C	T	C	T	-0.223796	-0.0672857	0.810613	0.810695	FALSE	FALSE	FALSE	finngen_R12_L12_PILONIDALCYST	12	26275860	0.0298501	474291	0.0241886	Pilonidal cyst || id:finngen_R12_L12_PILONIDALCYST	Pilonidal cyst	Pilonidal cyst || ||	TRUE	MedicineITLab	finngen_R12_L12_HIDRADENITISSUP	12	26275860	0.0465725	1.54493e-06	477768	Hidradenitis suppurativa || id:finngen_R12_L12_HIDRADENITISSUP	TRUE	reported	MedicineITLab	2	TRUE
rs9829295	A	T	A	T	-0.221512	-0.0687325	0.231095	0.231097	FALSE	TRUE	FALSE	finngen_R12_L12_PILONIDALCYST	3	159760209	0.0279734	474291	0.0140078	Pilonidal cyst || id:finngen_R12_L12_PILONIDALCYST	Pilonidal cyst	Pilonidal cyst || ||	TRUE	MedicineITLab	finngen_R12_L12_HIDRADENITISSUP	3	159760209	0.0474535	3.04173e-06	477768	Hidradenitis suppurativa || id:finngen_R12_L12_HIDRADENITISSUP	TRUE	reported	MedicineITLab	2	TRUE
