# Supplementary material for: Risk factors for sacrococcygeal pilonidal sinus: a systematic review and meta-analysis supplemented by genetic causal assessment
Source: Front Surg. 2026 Jan 7;12:1718589. doi: 10.3389/fsurg.2025.1718589 (PMC12819706; doi:10.3389/fsurg.2025.1718589)
Supplement: Supplementary file 2 [file Datasheet2.zip › Supplementary Data 2/MR_pipeline_after_confounding_SNPs_removal/finngen_R12_L12_HIDRADENITISSUP_finngen_R12_L12_PILONIDALCYST_20250626221908/06.finngen_R12_L12_PILONIDALCYST_or_result.csv]

id.exposure	id.outcome	outcome	exposure	method	nsnp	b	se	pval	lo_ci	up_ci	or	or_lci95	or_uci95
finngen_R12_L12_HIDRADENITISSUP	finngen_R12_L12_PILONIDALCYST	Pilonidal cyst || id:finngen_R12_L12_PILONIDALCYST	Hidradenitis suppurativa || id:finngen_R12_L12_HIDRADENITISSUP	Inverse variance weighted	13	0.179512747399022	0.0356912576679478	4.91504266368862e-07	0.109557882369844	0.249467612428199	1.19663415794335	1.11578465332601	1.28334199945158
finngen_R12_L12_HIDRADENITISSUP	finngen_R12_L12_PILONIDALCYST	Pilonidal cyst || id:finngen_R12_L12_PILONIDALCYST	Hidradenitis suppurativa || id:finngen_R12_L12_HIDRADENITISSUP	MR Egger	13	0.0269385266598749	0.0789224043026785	0.739286718788548	-0.127749385773375	0.181626439093125	1.02730464897427	0.880073910551801	1.19916614860501
finngen_R12_L12_HIDRADENITISSUP	finngen_R12_L12_PILONIDALCYST	Pilonidal cyst || id:finngen_R12_L12_PILONIDALCYST	Hidradenitis suppurativa || id:finngen_R12_L12_HIDRADENITISSUP	Weighted median	13	0.155191316268758	0.0487823967132527	0.00146616987167062	0.0595778187107828	0.250804813826734	1.16788137444005	1.06138835363919	1.28505923405642
finngen_R12_L12_HIDRADENITISSUP	finngen_R12_L12_PILONIDALCYST	Pilonidal cyst || id:finngen_R12_L12_PILONIDALCYST	Hidradenitis suppurativa || id:finngen_R12_L12_HIDRADENITISSUP	Weighted mode	13	0.0884282955369834	0.0883470825516334	0.336622299070914	-0.0847319862642181	0.261588577338185	1.09245591583715	0.918758491302103	1.29899199772964
