# Supplementary material for: Risk factors for sacrococcygeal pilonidal sinus: a systematic review and meta-analysis supplemented by genetic causal assessment
Source: Front Surg. 2026 Jan 7;12:1718589. doi: 10.3389/fsurg.2025.1718589 (PMC12819706; doi:10.3389/fsurg.2025.1718589)
Supplement: Supplementary file 2 [file Datasheet2.zip › Supplementary Data 2/MR_pipeline_after_confounding_SNPs_removal/finngen_R12_L12_HIDRADENITISSUP_finngen_R12_L12_PILONIDALCYST_20250626221908/11.finngen_R12_L12_PILONIDALCYST_leaveoneout_results.csv]

exposure	outcome	id.exposure	id.outcome	samplesize	SNP	b	se	p
Hidradenitis suppurativa || id:finngen_R12_L12_HIDRADENITISSUP	Pilonidal cyst || id:finngen_R12_L12_PILONIDALCYST	finngen_R12_L12_HIDRADENITISSUP	finngen_R12_L12_PILONIDALCYST	474291	rs10137042	0.194696246220688	0.0359178345480167	5.93990354797343e-08
Hidradenitis suppurativa || id:finngen_R12_L12_HIDRADENITISSUP	Pilonidal cyst || id:finngen_R12_L12_PILONIDALCYST	finngen_R12_L12_HIDRADENITISSUP	finngen_R12_L12_PILONIDALCYST	474291	rs1028608	0.18913506297965	0.0367893733399413	2.73244681602257e-07
Hidradenitis suppurativa || id:finngen_R12_L12_HIDRADENITISSUP	Pilonidal cyst || id:finngen_R12_L12_PILONIDALCYST	finngen_R12_L12_HIDRADENITISSUP	finngen_R12_L12_PILONIDALCYST	474291	rs1056837	0.160353751253602	0.0336905443992592	1.93970265280679e-06
Hidradenitis suppurativa || id:finngen_R12_L12_HIDRADENITISSUP	Pilonidal cyst || id:finngen_R12_L12_PILONIDALCYST	finngen_R12_L12_HIDRADENITISSUP	finngen_R12_L12_PILONIDALCYST	474291	rs112535824	0.181367806975968	0.0378871628863292	1.69249257722217e-06
Hidradenitis suppurativa || id:finngen_R12_L12_HIDRADENITISSUP	Pilonidal cyst || id:finngen_R12_L12_PILONIDALCYST	finngen_R12_L12_HIDRADENITISSUP	finngen_R12_L12_PILONIDALCYST	474291	rs1149692	0.184102800850006	0.0380346143171979	1.2957712675769e-06
Hidradenitis suppurativa || id:finngen_R12_L12_HIDRADENITISSUP	Pilonidal cyst || id:finngen_R12_L12_PILONIDALCYST	finngen_R12_L12_HIDRADENITISSUP	finngen_R12_L12_PILONIDALCYST	474291	rs140269515	0.190023050974205	0.0385527351576148	8.26886745171158e-07
Hidradenitis suppurativa || id:finngen_R12_L12_HIDRADENITISSUP	Pilonidal cyst || id:finngen_R12_L12_PILONIDALCYST	finngen_R12_L12_HIDRADENITISSUP	finngen_R12_L12_PILONIDALCYST	474291	rs1886106	0.175986936172427	0.0389192321857845	6.13014498987196e-06
Hidradenitis suppurativa || id:finngen_R12_L12_HIDRADENITISSUP	Pilonidal cyst || id:finngen_R12_L12_PILONIDALCYST	finngen_R12_L12_HIDRADENITISSUP	finngen_R12_L12_PILONIDALCYST	474291	rs4713570	0.166566873580241	0.0380908055675908	1.22612942191773e-05
Hidradenitis suppurativa || id:finngen_R12_L12_HIDRADENITISSUP	Pilonidal cyst || id:finngen_R12_L12_PILONIDALCYST	finngen_R12_L12_HIDRADENITISSUP	finngen_R12_L12_PILONIDALCYST	474291	rs62096549	0.179835363712093	0.0382311246005441	2.55239060776821e-06
Hidradenitis suppurativa || id:finngen_R12_L12_HIDRADENITISSUP	Pilonidal cyst || id:finngen_R12_L12_PILONIDALCYST	finngen_R12_L12_HIDRADENITISSUP	finngen_R12_L12_PILONIDALCYST	474291	rs6925507	0.19560361899388	0.035242469370794	2.85302889771174e-08
Hidradenitis suppurativa || id:finngen_R12_L12_HIDRADENITISSUP	Pilonidal cyst || id:finngen_R12_L12_PILONIDALCYST	finngen_R12_L12_HIDRADENITISSUP	finngen_R12_L12_PILONIDALCYST	474291	rs7212346	0.174098684419755	0.0388409523456826	7.38260519787965e-06
Hidradenitis suppurativa || id:finngen_R12_L12_HIDRADENITISSUP	Pilonidal cyst || id:finngen_R12_L12_PILONIDALCYST	finngen_R12_L12_HIDRADENITISSUP	finngen_R12_L12_PILONIDALCYST	474291	rs7975017	0.171849851862518	0.0372537907068527	3.96994955051504e-06
Hidradenitis suppurativa || id:finngen_R12_L12_HIDRADENITISSUP	Pilonidal cyst || id:finngen_R12_L12_PILONIDALCYST	finngen_R12_L12_HIDRADENITISSUP	finngen_R12_L12_PILONIDALCYST	474291	rs9829295	0.170216779811443	0.0370146223020605	4.25265776199801e-06
Hidradenitis suppurativa || id:finngen_R12_L12_HIDRADENITISSUP	Pilonidal cyst || id:finngen_R12_L12_PILONIDALCYST	finngen_R12_L12_HIDRADENITISSUP	finngen_R12_L12_PILONIDALCYST	474291	All	0.179512747399022	0.0356912576679478	4.91504266368862e-07
