# Supplementary material for: Risk factors for sacrococcygeal pilonidal sinus: a systematic review and meta-analysis supplemented by genetic causal assessment
Source: Front Surg. 2026 Jan 7;12:1718589. doi: 10.3389/fsurg.2025.1718589 (PMC12819706; doi:10.3389/fsurg.2025.1718589)
Supplement: Supplementary file 2 [file Datasheet2.zip › Supplementary Data 2/MR_pipeline_after_confounding_SNPs_removal/finngen_R12_L12_HIDRADENITISSUP_finngen_R12_L12_PILONIDALCYST_20250626221908/12.finngen_R12_L12_PILONIDALCYST_singlesnp.csv]

exposure	outcome	id.exposure	id.outcome	samplesize	SNP	b	se	p
Hidradenitis suppurativa || id:finngen_R12_L12_HIDRADENITISSUP	Pilonidal cyst || id:finngen_R12_L12_PILONIDALCYST	finngen_R12_L12_HIDRADENITISSUP	finngen_R12_L12_PILONIDALCYST	474291	rs10137042	0.024156798774246	0.109030359867122	0.824656193701481
Hidradenitis suppurativa || id:finngen_R12_L12_HIDRADENITISSUP	Pilonidal cyst || id:finngen_R12_L12_PILONIDALCYST	finngen_R12_L12_HIDRADENITISSUP	finngen_R12_L12_PILONIDALCYST	474291	rs1028608	0.0389696589955715	0.128518632583924	0.761720789819006
Hidradenitis suppurativa || id:finngen_R12_L12_HIDRADENITISSUP	Pilonidal cyst || id:finngen_R12_L12_PILONIDALCYST	finngen_R12_L12_HIDRADENITISSUP	finngen_R12_L12_PILONIDALCYST	474291	rs1056837	0.44398324152378	0.125172886440634	0.000389703515981976
Hidradenitis suppurativa || id:finngen_R12_L12_HIDRADENITISSUP	Pilonidal cyst || id:finngen_R12_L12_PILONIDALCYST	finngen_R12_L12_HIDRADENITISSUP	finngen_R12_L12_PILONIDALCYST	474291	rs112535824	0.131872431225245	0.168044511148517	0.432601901896514
Hidradenitis suppurativa || id:finngen_R12_L12_HIDRADENITISSUP	Pilonidal cyst || id:finngen_R12_L12_PILONIDALCYST	finngen_R12_L12_HIDRADENITISSUP	finngen_R12_L12_PILONIDALCYST	474291	rs1149692	0.107710627173841	0.13272004253528	0.417042639996553
Hidradenitis suppurativa || id:finngen_R12_L12_HIDRADENITISSUP	Pilonidal cyst || id:finngen_R12_L12_PILONIDALCYST	finngen_R12_L12_HIDRADENITISSUP	finngen_R12_L12_PILONIDALCYST	474291	rs140269515	0.0996820894969043	0.0953796388981574	0.295972738010604
Hidradenitis suppurativa || id:finngen_R12_L12_HIDRADENITISSUP	Pilonidal cyst || id:finngen_R12_L12_PILONIDALCYST	finngen_R12_L12_HIDRADENITISSUP	finngen_R12_L12_PILONIDALCYST	474291	rs1886106	0.215126343530384	0.10839232809701	0.0471777664350688
Hidradenitis suppurativa || id:finngen_R12_L12_HIDRADENITISSUP	Pilonidal cyst || id:finngen_R12_L12_PILONIDALCYST	finngen_R12_L12_HIDRADENITISSUP	finngen_R12_L12_PILONIDALCYST	474291	rs4713570	0.274858933482343	0.0940921890236553	0.00348723608235433
Hidradenitis suppurativa || id:finngen_R12_L12_HIDRADENITISSUP	Pilonidal cyst || id:finngen_R12_L12_PILONIDALCYST	finngen_R12_L12_HIDRADENITISSUP	finngen_R12_L12_PILONIDALCYST	474291	rs62096549	0.173297908037252	0.146447568911552	0.236672689796401
Hidradenitis suppurativa || id:finngen_R12_L12_HIDRADENITISSUP	Pilonidal cyst || id:finngen_R12_L12_PILONIDALCYST	finngen_R12_L12_HIDRADENITISSUP	finngen_R12_L12_PILONIDALCYST	474291	rs6925507	0.00638086622645403	0.111562398667571	0.954389469532559
Hidradenitis suppurativa || id:finngen_R12_L12_HIDRADENITISSUP	Pilonidal cyst || id:finngen_R12_L12_PILONIDALCYST	finngen_R12_L12_HIDRADENITISSUP	finngen_R12_L12_PILONIDALCYST	474291	rs7212346	0.230753282653766	0.105239040580335	0.0283319888981281
Hidradenitis suppurativa || id:finngen_R12_L12_HIDRADENITISSUP	Pilonidal cyst || id:finngen_R12_L12_PILONIDALCYST	finngen_R12_L12_HIDRADENITISSUP	finngen_R12_L12_PILONIDALCYST	474291	rs7975017	0.300656401365529	0.13338084684266	0.0241886354069486
Hidradenitis suppurativa || id:finngen_R12_L12_HIDRADENITISSUP	Pilonidal cyst || id:finngen_R12_L12_PILONIDALCYST	finngen_R12_L12_HIDRADENITISSUP	finngen_R12_L12_PILONIDALCYST	474291	rs9829295	0.310287930224999	0.126283903355123	0.0140076810551406
Hidradenitis suppurativa || id:finngen_R12_L12_HIDRADENITISSUP	Pilonidal cyst || id:finngen_R12_L12_PILONIDALCYST	finngen_R12_L12_HIDRADENITISSUP	finngen_R12_L12_PILONIDALCYST	474291	All - Inverse variance weighted	0.179512747399022	0.0356912576679478	4.91504266368862e-07
Hidradenitis suppurativa || id:finngen_R12_L12_HIDRADENITISSUP	Pilonidal cyst || id:finngen_R12_L12_PILONIDALCYST	finngen_R12_L12_HIDRADENITISSUP	finngen_R12_L12_PILONIDALCYST	474291	All - MR Egger	0.0269385266598749	0.0789224043026785	0.739286718788548
