# Supplementary material for: Risk factors for sacrococcygeal pilonidal sinus: a systematic review and meta-analysis supplemented by genetic causal assessment
Source: Front Surg. 2026 Jan 7;12:1718589. doi: 10.3389/fsurg.2025.1718589 (PMC12819706; doi:10.3389/fsurg.2025.1718589)
Supplement: Supplementary file 2 [file Datasheet2.zip › Supplementary Data 2/MR_pipeline_after_confounding_SNPs_removal/finngen_R12_L12_HIDRADENITISSUP_ukb-b-5617/02.ukb-b-5617_outcome_data.csv]

SNP	chr	pos	beta.outcome	se.outcome	samplesize.outcome	pval.outcome	eaf.outcome	effect_allele.outcome	other_allele.outcome	outcome	id.outcome	originalname.outcome	outcome.deprecated	mr_keep.outcome	data_source.outcome
rs1149692	10	71716152	-2.3849e-05	0.000166545	462933	0.89	0.333088	C	G	Operation code: pilonidal sinus surgery (anal) || id:ukb-b-5617	ukb-b-5617	Operation code: pilonidal sinus surgery (anal)	Operation code: pilonidal sinus surgery (anal) || ||	TRUE	igd
rs7975017	12	26428793	-0.000912855	0.000188857	462933	1.29999e-06	0.775401	C	T	Operation code: pilonidal sinus surgery (anal) || id:ukb-b-5617	ukb-b-5617	Operation code: pilonidal sinus surgery (anal)	Operation code: pilonidal sinus surgery (anal) || ||	TRUE	igd
rs17090189	13	74006407	-0.000379135	0.000213812	462933	0.0759994	0.16109	G	A	Operation code: pilonidal sinus surgery (anal) || id:ukb-b-5617	ukb-b-5617	Operation code: pilonidal sinus surgery (anal)	Operation code: pilonidal sinus surgery (anal) || ||	TRUE	igd
rs7212346	17	69559563	-0.000153879	0.000169305	462933	0.36	0.319866	G	C	Operation code: pilonidal sinus surgery (anal) || id:ukb-b-5617	ukb-b-5617	Operation code: pilonidal sinus surgery (anal)	Operation code: pilonidal sinus surgery (anal) || ||	TRUE	igd
rs1056837	2	38298150	0.000237455	0.000158023	462933	0.13	0.553671	G	A	Operation code: pilonidal sinus surgery (anal) || id:ukb-b-5617	ukb-b-5617	Operation code: pilonidal sinus surgery (anal)	Operation code: pilonidal sinus surgery (anal) || ||	TRUE	igd
rs9829295	3	159477998	-7.02725e-05	0.000217326	462933	0.75	0.167147	A	T	Operation code: pilonidal sinus surgery (anal) || id:ukb-b-5617	ukb-b-5617	Operation code: pilonidal sinus surgery (anal)	Operation code: pilonidal sinus surgery (anal) || ||	TRUE	igd
rs4713570	6	32626040	-0.000210644	0.000177797	462933	0.24	0.265863	T	C	Operation code: pilonidal sinus surgery (anal) || id:ukb-b-5617	ukb-b-5617	Operation code: pilonidal sinus surgery (anal)	Operation code: pilonidal sinus surgery (anal) || ||	TRUE	igd
rs1028608	6	44681721	-0.0002954	0.000166315	462933	0.0759994	0.339896	T	C	Operation code: pilonidal sinus surgery (anal) || id:ukb-b-5617	ukb-b-5617	Operation code: pilonidal sinus surgery (anal)	Operation code: pilonidal sinus surgery (anal) || ||	TRUE	igd
rs1886106	9	111168643	5.84363e-05	0.000169725	462933	0.73	0.31556	A	G	Operation code: pilonidal sinus surgery (anal) || id:ukb-b-5617	ukb-b-5617	Operation code: pilonidal sinus surgery (anal)	Operation code: pilonidal sinus surgery (anal) || ||	TRUE	igd
