# Supplementary material for: Risk factors for sacrococcygeal pilonidal sinus: a systematic review and meta-analysis supplemented by genetic causal assessment
Source: Front Surg. 2026 Jan 7;12:1718589. doi: 10.3389/fsurg.2025.1718589 (PMC12819706; doi:10.3389/fsurg.2025.1718589)
Supplement: Supplementary file 2 [file Datasheet2.zip › Supplementary Data 2/MR_pipeline_after_confounding_SNPs_removal/finngen_R12_L12_HIDRADENITISSUP_ukb-b-5617/04.ukb-b-5617_harmonise_data2mranalysis.csv]

SNP	effect_allele.exposure	other_allele.exposure	effect_allele.outcome	other_allele.outcome	beta.exposure	beta.outcome	eaf.exposure	eaf.outcome	remove	palindromic	ambiguous	id.outcome	chr	pos	se.outcome	samplesize.outcome	pval.outcome	outcome	originalname.outcome	outcome.deprecated	mr_keep.outcome	data_source.outcome	id.exposure	chr.exposure	pos.exposure	se.exposure	pval.exposure	samplesize.exposure	exposure	mr_keep.exposure	pval_origin.exposure	data_source.exposure	action	mr_keep
rs1028608	T	C	T	C	-0.188326	-0.0002954	0.36225	0.339896	FALSE	FALSE	FALSE	ukb-b-5617	6	44681721	0.000166315	462933	0.0759994	Operation code: pilonidal sinus surgery (anal) || id:ukb-b-5617	Operation code: pilonidal sinus surgery (anal)	Operation code: pilonidal sinus surgery (anal) || ||	TRUE	igd	finngen_R12_L12_HIDRADENITISSUP	6	44713984	0.0403316	3.02044e-06	477768	Hidradenitis suppurativa || id:finngen_R12_L12_HIDRADENITISSUP	TRUE	reported	MedicineITLab	2	TRUE
rs1056837	G	A	G	A	0.193335	0.000237455	0.632451	0.553671	FALSE	FALSE	FALSE	ukb-b-5617	2	38298150	0.000158023	462933	0.13	Operation code: pilonidal sinus surgery (anal) || id:ukb-b-5617	Operation code: pilonidal sinus surgery (anal)	Operation code: pilonidal sinus surgery (anal) || ||	TRUE	igd	finngen_R12_L12_HIDRADENITISSUP	2	38071007	0.0401911	1.50626e-06	477768	Hidradenitis suppurativa || id:finngen_R12_L12_HIDRADENITISSUP	TRUE	reported	MedicineITLab	2	TRUE
rs1149692	C	G	C	G	0.180556	-2.3849e-05	0.391627	0.333088	FALSE	TRUE	FALSE	ukb-b-5617	10	71716152	0.000166545	462933	0.89	Operation code: pilonidal sinus surgery (anal) || id:ukb-b-5617	Operation code: pilonidal sinus surgery (anal)	Operation code: pilonidal sinus surgery (anal) || ||	TRUE	igd	finngen_R12_L12_HIDRADENITISSUP	10	69956396	0.0386785	3.03948e-06	477768	Hidradenitis suppurativa || id:finngen_R12_L12_HIDRADENITISSUP	TRUE	reported	MedicineITLab	2	TRUE
rs17090189	G	A	G	A	-0.380112	-0.000379135	0.132255	0.16109	FALSE	FALSE	FALSE	ukb-b-5617	13	74006407	0.000213812	462933	0.0759994	Operation code: pilonidal sinus surgery (anal) || id:ukb-b-5617	Operation code: pilonidal sinus surgery (anal)	Operation code: pilonidal sinus surgery (anal) || ||	TRUE	igd	finngen_R12_L12_HIDRADENITISSUP	13	73432270	0.0613466	5.78669e-10	477768	Hidradenitis suppurativa || id:finngen_R12_L12_HIDRADENITISSUP	TRUE	reported	MedicineITLab	2	TRUE
rs1886106	A	G	A	G	0.232224	5.84363e-05	0.310499	0.31556	FALSE	FALSE	FALSE	ukb-b-5617	9	111168643	0.000169725	462933	0.73	Operation code: pilonidal sinus surgery (anal) || id:ukb-b-5617	Operation code: pilonidal sinus surgery (anal)	Operation code: pilonidal sinus surgery (anal) || ||	TRUE	igd	finngen_R12_L12_HIDRADENITISSUP	9	108406363	0.0399194	5.98012e-09	477768	Hidradenitis suppurativa || id:finngen_R12_L12_HIDRADENITISSUP	TRUE	reported	MedicineITLab	2	TRUE
rs4713570	T	C	T	C	-0.273807	-0.000210644	0.294606	0.265863	FALSE	FALSE	FALSE	ukb-b-5617	6	32626040	0.000177797	462933	0.24	Operation code: pilonidal sinus surgery (anal) || id:ukb-b-5617	Operation code: pilonidal sinus surgery (anal)	Operation code: pilonidal sinus surgery (anal) || ||	TRUE	igd	finngen_R12_L12_HIDRADENITISSUP	6	32658263	0.0432501	2.43905e-10	477768	Hidradenitis suppurativa || id:finngen_R12_L12_HIDRADENITISSUP	TRUE	reported	MedicineITLab	2	TRUE
rs7212346	G	C	G	C	-0.227179	-0.000153879	0.387873	0.319866	FALSE	TRUE	FALSE	ukb-b-5617	17	69559563	0.000169305	462933	0.36	Operation code: pilonidal sinus surgery (anal) || id:ukb-b-5617	Operation code: pilonidal sinus surgery (anal)	Operation code: pilonidal sinus surgery (anal) || ||	TRUE	igd	finngen_R12_L12_HIDRADENITISSUP	17	71563422	0.0396955	1.04626e-08	477768	Hidradenitis suppurativa || id:finngen_R12_L12_HIDRADENITISSUP	TRUE	reported	MedicineITLab	2	TRUE
rs9829295	A	T	A	T	-0.221512	-7.02725e-05	0.231095	0.167147	FALSE	TRUE	FALSE	ukb-b-5617	3	159477998	0.000217326	462933	0.75	Operation code: pilonidal sinus surgery (anal) || id:ukb-b-5617	Operation code: pilonidal sinus surgery (anal)	Operation code: pilonidal sinus surgery (anal) || ||	TRUE	igd	finngen_R12_L12_HIDRADENITISSUP	3	159760209	0.0474535	3.04173e-06	477768	Hidradenitis suppurativa || id:finngen_R12_L12_HIDRADENITISSUP	TRUE	reported	MedicineITLab	2	TRUE
