# Supplementary material for: Risk factors for sacrococcygeal pilonidal sinus: a systematic review and meta-analysis supplemented by genetic causal assessment
Source: Front Surg. 2026 Jan 7;12:1718589. doi: 10.3389/fsurg.2025.1718589 (PMC12819706; doi:10.3389/fsurg.2025.1718589)
Supplement: Supplementary file 2 [file Datasheet2.zip › Supplementary Data 2/MR_pipeline_after_confounding_SNPs_removal/finngen_R12_L12_HIDRADENITISSUP_ukb-b-5617/05.ukb-b-5617_mr_analysis.csv]

id.exposure	id.outcome	outcome	exposure	method	nsnp	b	se	pval
finngen_R12_L12_HIDRADENITISSUP	ukb-b-5617	Operation code: pilonidal sinus surgery (anal) || id:ukb-b-5617	Hidradenitis suppurativa || id:finngen_R12_L12_HIDRADENITISSUP	Inverse variance weighted	8	0.000753032775131445	0.000265391201143134	0.00454762677642975
finngen_R12_L12_HIDRADENITISSUP	ukb-b-5617	Operation code: pilonidal sinus surgery (anal) || id:ukb-b-5617	Hidradenitis suppurativa || id:finngen_R12_L12_HIDRADENITISSUP	MR Egger	8	0.00106709742920354	0.00114706014476092	0.388119383445219
finngen_R12_L12_HIDRADENITISSUP	ukb-b-5617	Operation code: pilonidal sinus surgery (anal) || id:ukb-b-5617	Hidradenitis suppurativa || id:finngen_R12_L12_HIDRADENITISSUP	Weighted median	8	0.000759664926884777	0.000338063770077603	0.0246332912245068
finngen_R12_L12_HIDRADENITISSUP	ukb-b-5617	Operation code: pilonidal sinus surgery (anal) || id:ukb-b-5617	Hidradenitis suppurativa || id:finngen_R12_L12_HIDRADENITISSUP	Weighted mode	8	0.00082273080324694	0.000480222773280926	0.130396021036335
