# Supplementary material for: Risk factors for sacrococcygeal pilonidal sinus: a systematic review and meta-analysis supplemented by genetic causal assessment
Source: Front Surg. 2026 Jan 7;12:1718589. doi: 10.3389/fsurg.2025.1718589 (PMC12819706; doi:10.3389/fsurg.2025.1718589)
Supplement: Supplementary file 2 [file Datasheet2.zip › Supplementary Data 2/MR_pipeline_after_confounding_SNPs_removal/finngen_R12_L12_HIDRADENITISSUP_ukb-b-5617/06.ukb-b-5617_or_result.csv]

id.exposure	id.outcome	outcome	exposure	method	nsnp	b	se	pval	lo_ci	up_ci	or	or_lci95	or_uci95
finngen_R12_L12_HIDRADENITISSUP	ukb-b-5617	Operation code: pilonidal sinus surgery (anal) || id:ukb-b-5617	Hidradenitis suppurativa || id:finngen_R12_L12_HIDRADENITISSUP	Inverse variance weighted	8	0.000753032775131445	0.000265391201143134	0.00454762677642975	0.000232866020890903	0.00127319952937199	1.00075331637549	1.00023289313629	1.00127401039199
finngen_R12_L12_HIDRADENITISSUP	ukb-b-5617	Operation code: pilonidal sinus surgery (anal) || id:ukb-b-5617	Hidradenitis suppurativa || id:finngen_R12_L12_HIDRADENITISSUP	MR Egger	8	0.00106709742920354	0.00114706014476092	0.388119383445219	-0.00118114045452785	0.00331533531293494	1.00106766698024	0.998819556817307	1.00332083711548
finngen_R12_L12_HIDRADENITISSUP	ukb-b-5617	Operation code: pilonidal sinus surgery (anal) || id:ukb-b-5617	Hidradenitis suppurativa || id:finngen_R12_L12_HIDRADENITISSUP	Weighted median	8	0.000759664926884777	0.000338063770077603	0.0246332912245068	9.70599375326753e-05	0.00142226991623688	1.00075995354537	1.000097064648	1.00142328182177
finngen_R12_L12_HIDRADENITISSUP	ukb-b-5617	Operation code: pilonidal sinus surgery (anal) || id:ukb-b-5617	Hidradenitis suppurativa || id:finngen_R12_L12_HIDRADENITISSUP	Weighted mode	8	0.00082273080324694	0.000480222773280926	0.130396021036335	-0.000118505832383675	0.00176396743887755	1.00082306933907	0.999881501189155	1.00176552414463
