# Supplementary material for: Risk factors for sacrococcygeal pilonidal sinus: a systematic review and meta-analysis supplemented by genetic causal assessment
Source: Front Surg. 2026 Jan 7;12:1718589. doi: 10.3389/fsurg.2025.1718589 (PMC12819706; doi:10.3389/fsurg.2025.1718589)
Supplement: Supplementary file 2 [file Datasheet2.zip › Supplementary Data 2/MR_pipeline_after_confounding_SNPs_removal/finngen_R12_L12_HIDRADENITISSUP_ukb-b-5617/07.ukb-b-5617_heterogeneity.csv]

id.exposure	id.outcome	outcome	exposure	method	Q	Q_df	Q_pval
finngen_R12_L12_HIDRADENITISSUP	ukb-b-5617	Operation code: pilonidal sinus surgery (anal) || id:ukb-b-5617	Hidradenitis suppurativa || id:finngen_R12_L12_HIDRADENITISSUP	MR Egger	2.89998863096522	6	0.821290622943497
finngen_R12_L12_HIDRADENITISSUP	ukb-b-5617	Operation code: pilonidal sinus surgery (anal) || id:ukb-b-5617	Hidradenitis suppurativa || id:finngen_R12_L12_HIDRADENITISSUP	Inverse variance weighted	2.97919481385475	7	0.886920185034437
