# Supplementary material for: Risk factors for sacrococcygeal pilonidal sinus: a systematic review and meta-analysis supplemented by genetic causal assessment
Source: Front Surg. 2026 Jan 7;12:1718589. doi: 10.3389/fsurg.2025.1718589 (PMC12819706; doi:10.3389/fsurg.2025.1718589)
Supplement: Supplementary file 2 [file Datasheet2.zip › Supplementary Data 2/MR_pipeline_after_confounding_SNPs_removal/finngen_R12_L12_HIDRADENITISSUP_ukb-b-5617/08.ukb-b-5617_pleiotropy_test.csv]

id.exposure	id.outcome	outcome	exposure	egger_intercept	se	pval
finngen_R12_L12_HIDRADENITISSUP	ukb-b-5617	Operation code: pilonidal sinus surgery (anal) || id:ukb-b-5617	Hidradenitis suppurativa || id:finngen_R12_L12_HIDRADENITISSUP	-7.59464743774629e-05	0.000269853512606534	0.787830241982889
