# Supplementary material for: Risk factors for sacrococcygeal pilonidal sinus: a systematic review and meta-analysis supplemented by genetic causal assessment
Source: Front Surg. 2026 Jan 7;12:1718589. doi: 10.3389/fsurg.2025.1718589 (PMC12819706; doi:10.3389/fsurg.2025.1718589)
Supplement: Supplementary file 2 [file Datasheet2.zip › Supplementary Data 2/MR_pipeline_after_confounding_SNPs_removal/finngen_R12_L12_HIDRADENITISSUP_ukb-b-5617/09.ukb-b-5617_presso_result_or.csv]

Exposure	MR Analysis	Causal Estimate	Sd	T-stat	P-value	lo_ci	up_ci	or	or_lci95	or_uci95	id.exposure	id.outcome
beta.exposure	Raw	0.000753032775131445	0.000173135829367277	4.34937573512885	0.00335741078580881	0.000413686549571582	0.00109237900069131	1.00075331637549	1.00041377212965	1.00109297586395	finngen_R12_L12_HIDRADENITISSUP	ukb-b-5617
beta.exposure	Outlier-corrected										finngen_R12_L12_HIDRADENITISSUP	ukb-b-5617
