# Supplementary material for: Risk factors for sacrococcygeal pilonidal sinus: a systematic review and meta-analysis supplemented by genetic causal assessment
Source: Front Surg. 2026 Jan 7;12:1718589. doi: 10.3389/fsurg.2025.1718589 (PMC12819706; doi:10.3389/fsurg.2025.1718589)
Supplement: Supplementary file 2 [file Datasheet2.zip › Supplementary Data 2/MR_pipeline_after_confounding_SNPs_removal/finngen_R12_L12_HIDRADENITISSUP_ukb-b-5617/11.ukb-b-5617_leaveoneout_results.csv]

exposure	outcome	id.exposure	id.outcome	samplesize	SNP	b	se	p
Hidradenitis suppurativa || id:finngen_R12_L12_HIDRADENITISSUP	Operation code: pilonidal sinus surgery (anal) || id:ukb-b-5617	finngen_R12_L12_HIDRADENITISSUP	ukb-b-5617	462933	rs1028608	0.000672072212035206	0.000278252809234285	0.0157209818146527
Hidradenitis suppurativa || id:finngen_R12_L12_HIDRADENITISSUP	Operation code: pilonidal sinus surgery (anal) || id:ukb-b-5617	finngen_R12_L12_HIDRADENITISSUP	ukb-b-5617	462933	rs1056837	0.000697032678059803	0.000280594218535905	0.0129868177748997
Hidradenitis suppurativa || id:finngen_R12_L12_HIDRADENITISSUP	Operation code: pilonidal sinus surgery (anal) || id:ukb-b-5617	finngen_R12_L12_HIDRADENITISSUP	ukb-b-5617	462933	rs1149692	0.000832917306826625	0.000277108683611648	0.00264933376865119
Hidradenitis suppurativa || id:finngen_R12_L12_HIDRADENITISSUP	Operation code: pilonidal sinus surgery (anal) || id:ukb-b-5617	finngen_R12_L12_HIDRADENITISSUP	ukb-b-5617	462933	rs17090189	0.000683050955429893	0.000300999128519126	0.0232513740284504
Hidradenitis suppurativa || id:finngen_R12_L12_HIDRADENITISSUP	Operation code: pilonidal sinus surgery (anal) || id:ukb-b-5617	finngen_R12_L12_HIDRADENITISSUP	ukb-b-5617	462933	rs1886106	0.000829185123760801	0.000284833004093399	0.00360127302402459
Hidradenitis suppurativa || id:finngen_R12_L12_HIDRADENITISSUP	Operation code: pilonidal sinus surgery (anal) || id:ukb-b-5617	finngen_R12_L12_HIDRADENITISSUP	ukb-b-5617	462933	rs4713570	0.000749767515051563	0.000290786154650306	0.00992545848633866
Hidradenitis suppurativa || id:finngen_R12_L12_HIDRADENITISSUP	Operation code: pilonidal sinus surgery (anal) || id:ukb-b-5617	finngen_R12_L12_HIDRADENITISSUP	ukb-b-5617	462933	rs7212346	0.00076402480949972	0.00028400980234798	0.00714230439260777
Hidradenitis suppurativa || id:finngen_R12_L12_HIDRADENITISSUP	Operation code: pilonidal sinus surgery (anal) || id:ukb-b-5617	finngen_R12_L12_HIDRADENITISSUP	ukb-b-5617	462933	rs9829295	0.000787438036076662	0.000275668357067338	0.00428382226808916
Hidradenitis suppurativa || id:finngen_R12_L12_HIDRADENITISSUP	Operation code: pilonidal sinus surgery (anal) || id:ukb-b-5617	finngen_R12_L12_HIDRADENITISSUP	ukb-b-5617	462933	All	0.000753032775131445	0.000265391201143134	0.00454762677642975
