# Supplementary material for: Risk factors for sacrococcygeal pilonidal sinus: a systematic review and meta-analysis supplemented by genetic causal assessment
Source: Front Surg. 2026 Jan 7;12:1718589. doi: 10.3389/fsurg.2025.1718589 (PMC12819706; doi:10.3389/fsurg.2025.1718589)
Supplement: Supplementary file 2 [file Datasheet2.zip › Supplementary Data 2/MR_pipeline_after_confounding_SNPs_removal/finngen_R12_L12_HIDRADENITISSUP_ukb-b-5617/12.ukb-b-5617_singlesnp.csv]

exposure	outcome	id.exposure	id.outcome	samplesize	SNP	b	se	p
Hidradenitis suppurativa || id:finngen_R12_L12_HIDRADENITISSUP	Operation code: pilonidal sinus surgery (anal) || id:ukb-b-5617	finngen_R12_L12_HIDRADENITISSUP	ukb-b-5617	462933	rs1028608	0.00156855665176343	0.000883122882660918	0.0757085805719741
Hidradenitis suppurativa || id:finngen_R12_L12_HIDRADENITISSUP	Operation code: pilonidal sinus surgery (anal) || id:ukb-b-5617	finngen_R12_L12_HIDRADENITISSUP	ukb-b-5617	462933	rs1056837	0.00122820492926785	0.00081735329867846	0.132926483230678
Hidradenitis suppurativa || id:finngen_R12_L12_HIDRADENITISSUP	Operation code: pilonidal sinus surgery (anal) || id:ukb-b-5617	finngen_R12_L12_HIDRADENITISSUP	ukb-b-5617	462933	rs1149692	-0.000132086444094907	0.000922400806398015	0.88613338685426
Hidradenitis suppurativa || id:finngen_R12_L12_HIDRADENITISSUP	Operation code: pilonidal sinus surgery (anal) || id:ukb-b-5617	finngen_R12_L12_HIDRADENITISSUP	ukb-b-5617	462933	rs17090189	0.000997429704929074	0.000562497369196447	0.0761928128614658
Hidradenitis suppurativa || id:finngen_R12_L12_HIDRADENITISSUP	Operation code: pilonidal sinus surgery (anal) || id:ukb-b-5617	finngen_R12_L12_HIDRADENITISSUP	ukb-b-5617	462933	rs1886106	0.000251637642965413	0.000730867610582885	0.730620761823495
Hidradenitis suppurativa || id:finngen_R12_L12_HIDRADENITISSUP	Operation code: pilonidal sinus surgery (anal) || id:ukb-b-5617	finngen_R12_L12_HIDRADENITISSUP	ukb-b-5617	462933	rs4713570	0.00076931561282217	0.000649351550544727	0.236118521948013
Hidradenitis suppurativa || id:finngen_R12_L12_HIDRADENITISSUP	Operation code: pilonidal sinus surgery (anal) || id:ukb-b-5617	finngen_R12_L12_HIDRADENITISSUP	ukb-b-5617	462933	rs7212346	0.000677346937877181	0.000745249340828158	0.363410130608401
Hidradenitis suppurativa || id:finngen_R12_L12_HIDRADENITISSUP	Operation code: pilonidal sinus surgery (anal) || id:ukb-b-5617	finngen_R12_L12_HIDRADENITISSUP	ukb-b-5617	462933	rs9829295	0.000317240149517859	0.000981102603922135	0.746429710967577
Hidradenitis suppurativa || id:finngen_R12_L12_HIDRADENITISSUP	Operation code: pilonidal sinus surgery (anal) || id:ukb-b-5617	finngen_R12_L12_HIDRADENITISSUP	ukb-b-5617	462933	All - Inverse variance weighted	0.000753032775131445	0.000265391201143134	0.00454762677642975
Hidradenitis suppurativa || id:finngen_R12_L12_HIDRADENITISSUP	Operation code: pilonidal sinus surgery (anal) || id:ukb-b-5617	finngen_R12_L12_HIDRADENITISSUP	ukb-b-5617	462933	All - MR Egger	0.00106709742920354	0.00114706014476092	0.388119383445219
