# Supplementary material for: Risk factors for sacrococcygeal pilonidal sinus: a systematic review and meta-analysis supplemented by genetic causal assessment
Source: Front Surg. 2026 Jan 7;12:1718589. doi: 10.3389/fsurg.2025.1718589 (PMC12819706; doi:10.3389/fsurg.2025.1718589)
Supplement: Supplementary file 2 [file Datasheet2.zip › Supplementary Data 2/MR_pipeline_after_confounding_SNPs_removal/GCST90245818_ukb-b-5617_20251109205253/01GCST90245818_explore_data.csv]

effect_allele.exposure	other_allele.exposure	beta.exposure	se.exposure	eaf.exposure	pval.exposure	SNP	exposure	mr_keep.exposure	pval_origin.exposure	id.exposure	data_source.exposure
C	G	0.1546	0.0182	0.08	2.098e-17	rs80293268	exposure	TRUE	reported	ACNE_GCST90245818.h	textfile
C	T	-0.0593	0.0094	0.4906	3.08e-10	rs3118181	exposure	TRUE	reported	ACNE_GCST90245818.h	textfile
T	C	0.0598	0.0094	0.4987	1.928e-10	rs2696958	exposure	TRUE	reported	ACNE_GCST90245818.h	textfile
A	G	0.0914	0.0095	0.4184	5.325e-22	rs1481362	exposure	TRUE	reported	ACNE_GCST90245818.h	textfile
C	G	-0.0514	0.0093	0.4935	3.775e-08	rs6541229	exposure	TRUE	reported	ACNE_GCST90245818.h	textfile
C	G	-0.0476	0.0098	0.6047	1.163e-06	rs7598570	exposure	TRUE	reported	ACNE_GCST90245818.h	textfile
C	T	-0.1768	0.0379	0.0172	3.136e-06	rs140349433	exposure	TRUE	reported	ACNE_GCST90245818.h	textfile
T	A	-0.0582	0.0095	0.5575	7.882e-10	rs9808396	exposure	TRUE	reported	ACNE_GCST90245818.h	textfile
T	G	0.055	0.0114	0.2187	1.332e-06	rs6542992	exposure	TRUE	reported	ACNE_GCST90245818.h	textfile
T	C	-0.1104	0.0205	0.0617	6.994e-08	rs146599639	exposure	TRUE	reported	ACNE_GCST90245818.h	textfile
T	C	0.0655	0.0116	0.7865	1.566e-08	rs2600262	exposure	TRUE	reported	ACNE_GCST90245818.h	textfile
T	C	0.0622	0.0135	0.1386	4.452e-06	rs34173813	exposure	TRUE	reported	ACNE_GCST90245818.h	textfile
C	T	-0.0662	0.0141	0.8504	2.858e-06	rs1873408	exposure	TRUE	reported	ACNE_GCST90245818.h	textfile
G	C	0.0466	0.0094	0.4771	6.723e-07	rs6782581	exposure	TRUE	reported	ACNE_GCST90245818.h	textfile
G	A	-0.1802	0.0382	0.0221	2.344e-06	rs72672379	exposure	TRUE	reported	ACNE_GCST90245818.h	textfile
G	C	-0.0988	0.0181	0.0767	5.062e-08	rs72955609	exposure	TRUE	reported	ACNE_GCST90245818.h	textfile
G	A	-0.054	0.0107	0.2681	4.128e-07	rs2053784	exposure	TRUE	reported	ACNE_GCST90245818.h	textfile
T	C	-0.0922	0.0099	0.6465	1.039e-20	rs37776	exposure	TRUE	reported	ACNE_GCST90245818.h	textfile
T	G	0.0543	0.0111	0.2508	9.358e-07	rs152321	exposure	TRUE	reported	ACNE_GCST90245818.h	textfile
A	T	-0.0448	0.0096	0.5936	2.924e-06	rs12653396	exposure	TRUE	reported	ACNE_GCST90245818.h	textfile
C	T	-0.0531	0.0094	0.5418	1.593e-08	rs2522051	exposure	TRUE	reported	ACNE_GCST90245818.h	textfile
G	A	-0.0933	0.0181	0.093	2.499e-07	rs200949	exposure	TRUE	reported	ACNE_GCST90245818.h	textfile
T	C	0.0616	0.0119	0.1971	2.576e-07	rs9639838	exposure	TRUE	reported	ACNE_GCST90245818.h	textfile
A	T	-0.0527	0.0109	0.7458	1.219e-06	rs3801980	exposure	TRUE	reported	ACNE_GCST90245818.h	textfile
T	C	0.0441	0.0095	0.5633	3.913e-06	rs2546221	exposure	TRUE	reported	ACNE_GCST90245818.h	textfile
T	A	-0.0615	0.0131	0.1677	2.646e-06	rs61835491	exposure	TRUE	reported	ACNE_GCST90245818.h	textfile
G	A	0.048	0.0101	0.6775	1.968e-06	rs1801222	exposure	TRUE	reported	ACNE_GCST90245818.h	textfile
T	C	0.0772	0.0098	0.3492	3.194e-15	rs11022666	exposure	TRUE	reported	ACNE_GCST90245818.h	textfile
T	G	0.0527	0.0114	0.2154	3.563e-06	rs4755391	exposure	TRUE	reported	ACNE_GCST90245818.h	textfile
A	C	-0.0679	0.0124	0.7946	3.816e-08	rs2957160	exposure	TRUE	reported	ACNE_GCST90245818.h	textfile
T	C	0.1383	0.0279	0.0282	7.04e-07	rs10897540	exposure	TRUE	reported	ACNE_GCST90245818.h	textfile
A	T	0.0446	0.0096	0.5053	3.803e-06	rs317180	exposure	TRUE	reported	ACNE_GCST90245818.h	textfile
A	G	0.1249	0.0233	0.0438	8.01e-08	rs34189224	exposure	TRUE	reported	ACNE_GCST90245818.h	textfile
G	A	-0.0691	0.0094	0.4623	1.99e-13	rs10734852	exposure	TRUE	reported	ACNE_GCST90245818.h	textfile
G	A	-0.061	0.01	0.4141	1.143e-09	rs4760791	exposure	TRUE	reported	ACNE_GCST90245818.h	textfile
A	G	0.1725	0.0375	0.0177	4.227e-06	rs72699797	exposure	TRUE	reported	ACNE_GCST90245818.h	textfile
T	C	-0.1499	0.0135	0.1613	1.055e-28	rs34560261	exposure	TRUE	reported	ACNE_GCST90245818.h	textfile
A	G	-0.1401	0.0282	0.0299	7.068e-07	rs145415840	exposure	TRUE	reported	ACNE_GCST90245818.h	textfile
G	A	0.0559	0.0097	0.5928	7.394e-09	rs6498135	exposure	TRUE	reported	ACNE_GCST90245818.h	textfile
C	T	-0.0499	0.0094	0.4677	1.257e-07	rs2343784	exposure	TRUE	reported	ACNE_GCST90245818.h	textfile
C	A	-0.0616	0.0123	0.1833	4.921e-07	rs72847272	exposure	TRUE	reported	ACNE_GCST90245818.h	textfile
A	C	-0.0684	0.0109	0.7579	3.816e-10	rs8078102	exposure	TRUE	reported	ACNE_GCST90245818.h	textfile
T	C	-0.0472	0.0099	0.6266	1.854e-06	rs2003374	exposure	TRUE	reported	ACNE_GCST90245818.h	textfile
C	T	0.046	0.0098	0.6193	2.687e-06	rs12970236	exposure	TRUE	reported	ACNE_GCST90245818.h	textfile
T	G	-0.0519	0.0111	0.2521	2.884e-06	rs71318973	exposure	TRUE	reported	ACNE_GCST90245818.h	textfile
C	G	-0.0559	0.0098	0.3592	1.152e-08	rs12321	exposure	TRUE	reported	ACNE_GCST90245818.h	textfile
A	G	-0.0582	0.0095	0.4544	7.834e-10	rs130291	exposure	TRUE	reported	ACNE_GCST90245818.h	textfile
G	A	-0.0527	0.0105	0.6882	4.783e-07	rs2247128	exposure	TRUE	reported	ACNE_GCST90245818.h	textfile
C	T	0.0704	0.0116	0.2154	1.255e-09	rs7410766	exposure	TRUE	reported	ACNE_GCST90245818.h	textfile
