# Supplementary material for: Risk factors for sacrococcygeal pilonidal sinus: a systematic review and meta-analysis supplemented by genetic causal assessment
Source: Front Surg. 2026 Jan 7;12:1718589. doi: 10.3389/fsurg.2025.1718589 (PMC12819706; doi:10.3389/fsurg.2025.1718589)
Supplement: Supplementary file 2 [file Datasheet2.zip › Supplementary Data 2/MR_pipeline_after_confounding_SNPs_removal/GCST90245818_ukb-b-5617_20251109205253/02.ukb-b-5617_outcome_data.csv]

SNP	chr	pos	beta.outcome	se.outcome	samplesize.outcome	pval.outcome	eaf.outcome	effect_allele.outcome	other_allele.outcome	outcome	id.outcome	originalname.outcome	outcome.deprecated	mr_keep.outcome	data_source.outcome
rs3118181	1	183166970	-2.05484e-05	0.00015781	462933	0.9	0.504606	C	T	Operation code: pilonidal sinus surgery (anal) || id:ukb-b-5617	ukb-b-5617	Operation code: pilonidal sinus surgery (anal)	Operation code: pilonidal sinus surgery (anal) || ||	TRUE	igd
rs2696958	1	202358947	-0.000259296	0.000157181	462933	0.0990011	0.503312	T	C	Operation code: pilonidal sinus surgery (anal) || id:ukb-b-5617	ukb-b-5617	Operation code: pilonidal sinus surgery (anal)	Operation code: pilonidal sinus surgery (anal) || ||	TRUE	igd
rs1481362	1	218858745	0.000428747	0.000158138	462933	0.00669993	0.441095	A	G	Operation code: pilonidal sinus surgery (anal) || id:ukb-b-5617	ukb-b-5617	Operation code: pilonidal sinus surgery (anal)	Operation code: pilonidal sinus surgery (anal) || ||	TRUE	igd
rs6541229	1	219646807	-0.000234754	0.000157422	462933	0.14	0.478805	C	G	Operation code: pilonidal sinus surgery (anal) || id:ukb-b-5617	ukb-b-5617	Operation code: pilonidal sinus surgery (anal)	Operation code: pilonidal sinus surgery (anal) || ||	TRUE	igd
rs61835491	10	8186973	-0.000221514	0.000216481	462933	0.31	0.157565	T	A	Operation code: pilonidal sinus surgery (anal) || id:ukb-b-5617	ukb-b-5617	Operation code: pilonidal sinus surgery (anal)	Operation code: pilonidal sinus surgery (anal) || ||	TRUE	igd
rs1801222	10	17156151	4.22413e-05	0.000162631	462933	0.8	0.630187	G	A	Operation code: pilonidal sinus surgery (anal) || id:ukb-b-5617	ukb-b-5617	Operation code: pilonidal sinus surgery (anal)	Operation code: pilonidal sinus surgery (anal) || ||	TRUE	igd
rs11022666	11	13130559	5.98099e-06	0.00016853	462933	0.97	0.324117	T	C	Operation code: pilonidal sinus surgery (anal) || id:ukb-b-5617	ukb-b-5617	Operation code: pilonidal sinus surgery (anal)	Operation code: pilonidal sinus surgery (anal) || ||	TRUE	igd
rs4755391	11	35239145	8.02817e-05	0.000192379	462933	0.68	0.216238	T	G	Operation code: pilonidal sinus surgery (anal) || id:ukb-b-5617	ukb-b-5617	Operation code: pilonidal sinus surgery (anal)	Operation code: pilonidal sinus surgery (anal) || ||	TRUE	igd
rs317180	11	89072410	0.000256875	0.000164345	462933	0.12	0.448204	A	T	Operation code: pilonidal sinus surgery (anal) || id:ukb-b-5617	ukb-b-5617	Operation code: pilonidal sinus surgery (anal)	Operation code: pilonidal sinus surgery (anal) || ||	TRUE	igd
rs10734852	12	12604777	-7.36437e-05	0.000158493	462933	0.64	0.438739	G	A	Operation code: pilonidal sinus surgery (anal) || id:ukb-b-5617	ukb-b-5617	Operation code: pilonidal sinus surgery (anal)	Operation code: pilonidal sinus surgery (anal) || ||	TRUE	igd
rs4760791	12	71691648	2.09565e-05	0.000167539	462933	0.9	0.39	G	A	Operation code: pilonidal sinus surgery (anal) || id:ukb-b-5617	ukb-b-5617	Operation code: pilonidal sinus surgery (anal)	Operation code: pilonidal sinus surgery (anal) || ||	TRUE	igd
rs34560261	15	90734426	-0.000605132	0.00021419	462933	0.00470002	0.168728	T	C	Operation code: pilonidal sinus surgery (anal) || id:ukb-b-5617	ukb-b-5617	Operation code: pilonidal sinus surgery (anal)	Operation code: pilonidal sinus surgery (anal) || ||	TRUE	igd
rs6498135	16	11034933	-5.82765e-05	0.000159626	462933	0.719999	0.588703	G	A	Operation code: pilonidal sinus surgery (anal) || id:ukb-b-5617	ukb-b-5617	Operation code: pilonidal sinus surgery (anal)	Operation code: pilonidal sinus surgery (anal) || ||	TRUE	igd
rs2343784	16	77560500	0.000212983	0.000159517	462933	0.18	0.418133	C	T	Operation code: pilonidal sinus surgery (anal) || id:ukb-b-5617	ukb-b-5617	Operation code: pilonidal sinus surgery (anal)	Operation code: pilonidal sinus surgery (anal) || ||	TRUE	igd
rs72847272	17	70063522	-0.000255854	0.000228436	462933	0.26	0.139213	C	A	Operation code: pilonidal sinus surgery (anal) || id:ukb-b-5617	ukb-b-5617	Operation code: pilonidal sinus surgery (anal)	Operation code: pilonidal sinus surgery (anal) || ||	TRUE	igd
rs8078102	17	80117478	4.8955e-06	0.000186721	462933	0.98	0.770702	A	C	Operation code: pilonidal sinus surgery (anal) || id:ukb-b-5617	ukb-b-5617	Operation code: pilonidal sinus surgery (anal)	Operation code: pilonidal sinus surgery (anal) || ||	TRUE	igd
rs2003374	18	74869304	-0.000136173	0.000164241	462933	0.41	0.641972	T	C	Operation code: pilonidal sinus surgery (anal) || id:ukb-b-5617	ukb-b-5617	Operation code: pilonidal sinus surgery (anal)	Operation code: pilonidal sinus surgery (anal) || ||	TRUE	igd
rs12970236	18	78007784	9.68172e-05	0.000160376	462933	0.55	0.601346	C	T	Operation code: pilonidal sinus surgery (anal) || id:ukb-b-5617	ukb-b-5617	Operation code: pilonidal sinus surgery (anal)	Operation code: pilonidal sinus surgery (anal) || ||	TRUE	igd
rs7598570	2	11295867	-4.25874e-05	0.0001692	462933	0.8	0.664146	C	G	Operation code: pilonidal sinus surgery (anal) || id:ukb-b-5617	ukb-b-5617	Operation code: pilonidal sinus surgery (anal)	Operation code: pilonidal sinus surgery (anal) || ||	TRUE	igd
rs9808396	2	60520351	-0.000326921	0.000161322	462933	0.0430002	0.588119	T	A	Operation code: pilonidal sinus surgery (anal) || id:ukb-b-5617	ukb-b-5617	Operation code: pilonidal sinus surgery (anal)	Operation code: pilonidal sinus surgery (anal) || ||	TRUE	igd
rs6542992	2	101439596	-0.000234226	0.000207944	462933	0.26	0.172508	T	G	Operation code: pilonidal sinus surgery (anal) || id:ukb-b-5617	ukb-b-5617	Operation code: pilonidal sinus surgery (anal)	Operation code: pilonidal sinus surgery (anal) || ||	TRUE	igd
rs71318973	22	24658265	-0.000311798	0.000184144	462933	0.0899995	0.24244	T	G	Operation code: pilonidal sinus surgery (anal) || id:ukb-b-5617	ukb-b-5617	Operation code: pilonidal sinus surgery (anal)	Operation code: pilonidal sinus surgery (anal) || ||	TRUE	igd
rs12321	22	29453193	-0.000277848	0.000158359	462933	0.0790005	0.439948	C	G	Operation code: pilonidal sinus surgery (anal) || id:ukb-b-5617	ukb-b-5617	Operation code: pilonidal sinus surgery (anal)	Operation code: pilonidal sinus surgery (anal) || ||	TRUE	igd
rs130291	22	33221375	0.000120095	0.000159897	462933	0.450001	0.419138	A	G	Operation code: pilonidal sinus surgery (anal) || id:ukb-b-5617	ukb-b-5617	Operation code: pilonidal sinus surgery (anal)	Operation code: pilonidal sinus surgery (anal) || ||	TRUE	igd
rs2247128	22	39630287	-0.000208488	0.000169414	462933	0.22	0.675759	G	A	Operation code: pilonidal sinus surgery (anal) || id:ukb-b-5617	ukb-b-5617	Operation code: pilonidal sinus surgery (anal)	Operation code: pilonidal sinus surgery (anal) || ||	TRUE	igd
rs7410766	22	50321928	-0.000188882	0.000209883	462933	0.37	0.182488	C	T	Operation code: pilonidal sinus surgery (anal) || id:ukb-b-5617	ukb-b-5617	Operation code: pilonidal sinus surgery (anal)	Operation code: pilonidal sinus surgery (anal) || ||	TRUE	igd
rs2600262	3	12030034	0.000162802	0.000189762	462933	0.39	0.778896	T	C	Operation code: pilonidal sinus surgery (anal) || id:ukb-b-5617	ukb-b-5617	Operation code: pilonidal sinus surgery (anal)	Operation code: pilonidal sinus surgery (anal) || ||	TRUE	igd
rs1873408	3	193750525	0.000218203	0.000199211	462933	0.27	0.798836	C	T	Operation code: pilonidal sinus surgery (anal) || id:ukb-b-5617	ukb-b-5617	Operation code: pilonidal sinus surgery (anal)	Operation code: pilonidal sinus surgery (anal) || ||	TRUE	igd
rs6782581	3	196979106	0.000188903	0.000158464	462933	0.23	0.439303	G	C	Operation code: pilonidal sinus surgery (anal) || id:ukb-b-5617	ukb-b-5617	Operation code: pilonidal sinus surgery (anal)	Operation code: pilonidal sinus surgery (anal) || ||	TRUE	igd
rs2053784	5	44241483	-0.000230991	0.000175421	462933	0.19	0.277713	G	A	Operation code: pilonidal sinus surgery (anal) || id:ukb-b-5617	ukb-b-5617	Operation code: pilonidal sinus surgery (anal)	Operation code: pilonidal sinus surgery (anal) || ||	TRUE	igd
rs37776	5	52628130	-3.67389e-05	0.000167021	462933	0.83	0.669506	T	C	Operation code: pilonidal sinus surgery (anal) || id:ukb-b-5617	ukb-b-5617	Operation code: pilonidal sinus surgery (anal)	Operation code: pilonidal sinus surgery (anal) || ||	TRUE	igd
rs152321	5	55603297	-4.51425e-05	0.000176836	462933	0.8	0.271314	T	G	Operation code: pilonidal sinus surgery (anal) || id:ukb-b-5617	ukb-b-5617	Operation code: pilonidal sinus surgery (anal)	Operation code: pilonidal sinus surgery (anal) || ||	TRUE	igd
rs12653396	5	87847273	0.000123927	0.00015988	462933	0.44	0.564988	A	T	Operation code: pilonidal sinus surgery (anal) || id:ukb-b-5617	ukb-b-5617	Operation code: pilonidal sinus surgery (anal)	Operation code: pilonidal sinus surgery (anal) || ||	TRUE	igd
rs2522051	5	131797578	-9.27294e-05	0.000157909	462933	0.56	0.454047	C	T	Operation code: pilonidal sinus surgery (anal) || id:ukb-b-5617	ukb-b-5617	Operation code: pilonidal sinus surgery (anal)	Operation code: pilonidal sinus surgery (anal) || ||	TRUE	igd
rs200949	6	27835435	-3.85513e-05	0.000225561	462933	0.86	0.14122	G	A	Operation code: pilonidal sinus surgery (anal) || id:ukb-b-5617	ukb-b-5617	Operation code: pilonidal sinus surgery (anal)	Operation code: pilonidal sinus surgery (anal) || ||	TRUE	igd
rs9639838	7	40873916	0.00027454	0.000192799	462933	0.15	0.213216	T	C	Operation code: pilonidal sinus surgery (anal) || id:ukb-b-5617	ukb-b-5617	Operation code: pilonidal sinus surgery (anal)	Operation code: pilonidal sinus surgery (anal) || ||	TRUE	igd
rs3801980	7	148878620	7.36326e-05	0.000176269	462933	0.68	0.724504	A	T	Operation code: pilonidal sinus surgery (anal) || id:ukb-b-5617	ukb-b-5617	Operation code: pilonidal sinus surgery (anal)	Operation code: pilonidal sinus surgery (anal) || ||	TRUE	igd
rs2546221	8	74185696	0.000110798	0.000158361	462933	0.48	0.522682	T	C	Operation code: pilonidal sinus surgery (anal) || id:ukb-b-5617	ukb-b-5617	Operation code: pilonidal sinus surgery (anal)	Operation code: pilonidal sinus surgery (anal) || ||	TRUE	igd
