# Supplementary material for: Risk factors for sacrococcygeal pilonidal sinus: a systematic review and meta-analysis supplemented by genetic causal assessment
Source: Front Surg. 2026 Jan 7;12:1718589. doi: 10.3389/fsurg.2025.1718589 (PMC12819706; doi:10.3389/fsurg.2025.1718589)
Supplement: Supplementary file 2 [file Datasheet2.zip › Supplementary Data 2/MR_pipeline_after_confounding_SNPs_removal/GCST90245818_ukb-b-5617_20251109205253/04.ukb-b-5617_harmonise_data2mranalysis.csv]

SNP	effect_allele.exposure	other_allele.exposure	effect_allele.outcome	other_allele.outcome	beta.exposure	beta.outcome	eaf.exposure	eaf.outcome	remove	palindromic	ambiguous	id.outcome	chr	pos	se.outcome	samplesize.outcome	pval.outcome	outcome	originalname.outcome	outcome.deprecated	mr_keep.outcome	data_source.outcome	se.exposure	pval.exposure	exposure	mr_keep.exposure	pval_origin.exposure	id.exposure	data_source.exposure	action	mr_keep
rs10734852	G	A	G	A	-0.0691	-7.36437e-05	0.4623	0.438739	FALSE	FALSE	FALSE	ukb-b-5617	12	12604777	0.000158493	462933	0.64	Operation code: pilonidal sinus surgery (anal) || id:ukb-b-5617	Operation code: pilonidal sinus surgery (anal)	Operation code: pilonidal sinus surgery (anal) || ||	TRUE	igd	0.0094	1.99e-13	exposure	TRUE	reported	ACNE_GCST90245818.h	textfile	2	TRUE
rs11022666	T	C	T	C	0.0772	5.98099e-06	0.3492	0.324117	FALSE	FALSE	FALSE	ukb-b-5617	11	13130559	0.00016853	462933	0.97	Operation code: pilonidal sinus surgery (anal) || id:ukb-b-5617	Operation code: pilonidal sinus surgery (anal)	Operation code: pilonidal sinus surgery (anal) || ||	TRUE	igd	0.0098	3.194e-15	exposure	TRUE	reported	ACNE_GCST90245818.h	textfile	2	TRUE
rs12970236	C	T	C	T	0.046	9.68172e-05	0.6193	0.601346	FALSE	FALSE	FALSE	ukb-b-5617	18	78007784	0.000160376	462933	0.55	Operation code: pilonidal sinus surgery (anal) || id:ukb-b-5617	Operation code: pilonidal sinus surgery (anal)	Operation code: pilonidal sinus surgery (anal) || ||	TRUE	igd	0.0098	2.687e-06	exposure	TRUE	reported	ACNE_GCST90245818.h	textfile	2	TRUE
rs130291	A	G	A	G	-0.0582	0.000120095	0.4544	0.419138	FALSE	FALSE	FALSE	ukb-b-5617	22	33221375	0.000159897	462933	0.450001	Operation code: pilonidal sinus surgery (anal) || id:ukb-b-5617	Operation code: pilonidal sinus surgery (anal)	Operation code: pilonidal sinus surgery (anal) || ||	TRUE	igd	0.0095	7.834e-10	exposure	TRUE	reported	ACNE_GCST90245818.h	textfile	2	TRUE
rs1481362	A	G	A	G	0.0914	0.000428747	0.4184	0.441095	FALSE	FALSE	FALSE	ukb-b-5617	1	218858745	0.000158138	462933	0.00669993	Operation code: pilonidal sinus surgery (anal) || id:ukb-b-5617	Operation code: pilonidal sinus surgery (anal)	Operation code: pilonidal sinus surgery (anal) || ||	TRUE	igd	0.0095	5.325e-22	exposure	TRUE	reported	ACNE_GCST90245818.h	textfile	2	TRUE
rs152321	T	G	T	G	0.0543	-4.51425e-05	0.2508	0.271314	FALSE	FALSE	FALSE	ukb-b-5617	5	55603297	0.000176836	462933	0.8	Operation code: pilonidal sinus surgery (anal) || id:ukb-b-5617	Operation code: pilonidal sinus surgery (anal)	Operation code: pilonidal sinus surgery (anal) || ||	TRUE	igd	0.0111	9.358e-07	exposure	TRUE	reported	ACNE_GCST90245818.h	textfile	2	TRUE
rs1801222	G	A	G	A	0.048	4.22413e-05	0.6775	0.630187	FALSE	FALSE	FALSE	ukb-b-5617	10	17156151	0.000162631	462933	0.8	Operation code: pilonidal sinus surgery (anal) || id:ukb-b-5617	Operation code: pilonidal sinus surgery (anal)	Operation code: pilonidal sinus surgery (anal) || ||	TRUE	igd	0.0101	1.968e-06	exposure	TRUE	reported	ACNE_GCST90245818.h	textfile	2	TRUE
rs1873408	C	T	C	T	-0.0662	0.000218203	0.8504	0.798836	FALSE	FALSE	FALSE	ukb-b-5617	3	193750525	0.000199211	462933	0.27	Operation code: pilonidal sinus surgery (anal) || id:ukb-b-5617	Operation code: pilonidal sinus surgery (anal)	Operation code: pilonidal sinus surgery (anal) || ||	TRUE	igd	0.0141	2.858e-06	exposure	TRUE	reported	ACNE_GCST90245818.h	textfile	2	TRUE
rs2003374	T	C	T	C	-0.0472	-0.000136173	0.6266	0.641972	FALSE	FALSE	FALSE	ukb-b-5617	18	74869304	0.000164241	462933	0.41	Operation code: pilonidal sinus surgery (anal) || id:ukb-b-5617	Operation code: pilonidal sinus surgery (anal)	Operation code: pilonidal sinus surgery (anal) || ||	TRUE	igd	0.0099	1.854e-06	exposure	TRUE	reported	ACNE_GCST90245818.h	textfile	2	TRUE
rs200949	G	A	G	A	-0.0933	-3.85513e-05	0.093	0.14122	FALSE	FALSE	FALSE	ukb-b-5617	6	27835435	0.000225561	462933	0.86	Operation code: pilonidal sinus surgery (anal) || id:ukb-b-5617	Operation code: pilonidal sinus surgery (anal)	Operation code: pilonidal sinus surgery (anal) || ||	TRUE	igd	0.0181	2.499e-07	exposure	TRUE	reported	ACNE_GCST90245818.h	textfile	2	TRUE
rs2053784	G	A	G	A	-0.054	-0.000230991	0.2681	0.277713	FALSE	FALSE	FALSE	ukb-b-5617	5	44241483	0.000175421	462933	0.19	Operation code: pilonidal sinus surgery (anal) || id:ukb-b-5617	Operation code: pilonidal sinus surgery (anal)	Operation code: pilonidal sinus surgery (anal) || ||	TRUE	igd	0.0107	4.128e-07	exposure	TRUE	reported	ACNE_GCST90245818.h	textfile	2	TRUE
rs2247128	G	A	G	A	-0.0527	-0.000208488	0.6882	0.675759	FALSE	FALSE	FALSE	ukb-b-5617	22	39630287	0.000169414	462933	0.22	Operation code: pilonidal sinus surgery (anal) || id:ukb-b-5617	Operation code: pilonidal sinus surgery (anal)	Operation code: pilonidal sinus surgery (anal) || ||	TRUE	igd	0.0105	4.783e-07	exposure	TRUE	reported	ACNE_GCST90245818.h	textfile	2	TRUE
rs2343784	C	T	C	T	-0.0499	0.000212983	0.4677	0.418133	FALSE	FALSE	FALSE	ukb-b-5617	16	77560500	0.000159517	462933	0.18	Operation code: pilonidal sinus surgery (anal) || id:ukb-b-5617	Operation code: pilonidal sinus surgery (anal)	Operation code: pilonidal sinus surgery (anal) || ||	TRUE	igd	0.0094	1.257e-07	exposure	TRUE	reported	ACNE_GCST90245818.h	textfile	2	TRUE
rs2522051	C	T	C	T	-0.0531	-9.27294e-05	0.5418	0.454047	FALSE	FALSE	FALSE	ukb-b-5617	5	131797578	0.000157909	462933	0.56	Operation code: pilonidal sinus surgery (anal) || id:ukb-b-5617	Operation code: pilonidal sinus surgery (anal)	Operation code: pilonidal sinus surgery (anal) || ||	TRUE	igd	0.0094	1.593e-08	exposure	TRUE	reported	ACNE_GCST90245818.h	textfile	2	TRUE
rs2546221	T	C	T	C	0.0441	0.000110798	0.5633	0.522682	FALSE	FALSE	FALSE	ukb-b-5617	8	74185696	0.000158361	462933	0.48	Operation code: pilonidal sinus surgery (anal) || id:ukb-b-5617	Operation code: pilonidal sinus surgery (anal)	Operation code: pilonidal sinus surgery (anal) || ||	TRUE	igd	0.0095	3.913e-06	exposure	TRUE	reported	ACNE_GCST90245818.h	textfile	2	TRUE
rs2600262	T	C	T	C	0.0655	0.000162802	0.7865	0.778896	FALSE	FALSE	FALSE	ukb-b-5617	3	12030034	0.000189762	462933	0.39	Operation code: pilonidal sinus surgery (anal) || id:ukb-b-5617	Operation code: pilonidal sinus surgery (anal)	Operation code: pilonidal sinus surgery (anal) || ||	TRUE	igd	0.0116	1.566e-08	exposure	TRUE	reported	ACNE_GCST90245818.h	textfile	2	TRUE
rs2696958	T	C	T	C	0.0598	-0.000259296	0.4987	0.503312	FALSE	FALSE	FALSE	ukb-b-5617	1	202358947	0.000157181	462933	0.0990011	Operation code: pilonidal sinus surgery (anal) || id:ukb-b-5617	Operation code: pilonidal sinus surgery (anal)	Operation code: pilonidal sinus surgery (anal) || ||	TRUE	igd	0.0094	1.928e-10	exposure	TRUE	reported	ACNE_GCST90245818.h	textfile	2	TRUE
rs3118181	C	T	C	T	-0.0593	-2.05484e-05	0.4906	0.504606	FALSE	FALSE	FALSE	ukb-b-5617	1	183166970	0.00015781	462933	0.9	Operation code: pilonidal sinus surgery (anal) || id:ukb-b-5617	Operation code: pilonidal sinus surgery (anal)	Operation code: pilonidal sinus surgery (anal) || ||	TRUE	igd	0.0094	3.08e-10	exposure	TRUE	reported	ACNE_GCST90245818.h	textfile	2	TRUE
rs34560261	T	C	T	C	-0.1499	-0.000605132	0.1613	0.168728	FALSE	FALSE	FALSE	ukb-b-5617	15	90734426	0.00021419	462933	0.00470002	Operation code: pilonidal sinus surgery (anal) || id:ukb-b-5617	Operation code: pilonidal sinus surgery (anal)	Operation code: pilonidal sinus surgery (anal) || ||	TRUE	igd	0.0135	1.055e-28	exposure	TRUE	reported	ACNE_GCST90245818.h	textfile	2	TRUE
rs37776	T	C	T	C	-0.0922	-3.67389e-05	0.6465	0.669506	FALSE	FALSE	FALSE	ukb-b-5617	5	52628130	0.000167021	462933	0.83	Operation code: pilonidal sinus surgery (anal) || id:ukb-b-5617	Operation code: pilonidal sinus surgery (anal)	Operation code: pilonidal sinus surgery (anal) || ||	TRUE	igd	0.0099	1.039e-20	exposure	TRUE	reported	ACNE_GCST90245818.h	textfile	2	TRUE
rs3801980	A	T	A	T	-0.0527	7.36326e-05	0.7458	0.724504	FALSE	TRUE	FALSE	ukb-b-5617	7	148878620	0.000176269	462933	0.68	Operation code: pilonidal sinus surgery (anal) || id:ukb-b-5617	Operation code: pilonidal sinus surgery (anal)	Operation code: pilonidal sinus surgery (anal) || ||	TRUE	igd	0.0109	1.219e-06	exposure	TRUE	reported	ACNE_GCST90245818.h	textfile	2	TRUE
rs4755391	T	G	T	G	0.0527	8.02817e-05	0.2154	0.216238	FALSE	FALSE	FALSE	ukb-b-5617	11	35239145	0.000192379	462933	0.68	Operation code: pilonidal sinus surgery (anal) || id:ukb-b-5617	Operation code: pilonidal sinus surgery (anal)	Operation code: pilonidal sinus surgery (anal) || ||	TRUE	igd	0.0114	3.563e-06	exposure	TRUE	reported	ACNE_GCST90245818.h	textfile	2	TRUE
rs4760791	G	A	G	A	-0.061	2.09565e-05	0.4141	0.39	FALSE	FALSE	FALSE	ukb-b-5617	12	71691648	0.000167539	462933	0.9	Operation code: pilonidal sinus surgery (anal) || id:ukb-b-5617	Operation code: pilonidal sinus surgery (anal)	Operation code: pilonidal sinus surgery (anal) || ||	TRUE	igd	0.01	1.143e-09	exposure	TRUE	reported	ACNE_GCST90245818.h	textfile	2	TRUE
rs61835491	T	A	T	A	-0.0615	-0.000221514	0.1677	0.157565	FALSE	TRUE	FALSE	ukb-b-5617	10	8186973	0.000216481	462933	0.31	Operation code: pilonidal sinus surgery (anal) || id:ukb-b-5617	Operation code: pilonidal sinus surgery (anal)	Operation code: pilonidal sinus surgery (anal) || ||	TRUE	igd	0.0131	2.646e-06	exposure	TRUE	reported	ACNE_GCST90245818.h	textfile	2	TRUE
rs6498135	G	A	G	A	0.0559	-5.82765e-05	0.5928	0.588703	FALSE	FALSE	FALSE	ukb-b-5617	16	11034933	0.000159626	462933	0.719999	Operation code: pilonidal sinus surgery (anal) || id:ukb-b-5617	Operation code: pilonidal sinus surgery (anal)	Operation code: pilonidal sinus surgery (anal) || ||	TRUE	igd	0.0097	7.394e-09	exposure	TRUE	reported	ACNE_GCST90245818.h	textfile	2	TRUE
rs6542992	T	G	T	G	0.055	-0.000234226	0.2187	0.172508	FALSE	FALSE	FALSE	ukb-b-5617	2	101439596	0.000207944	462933	0.26	Operation code: pilonidal sinus surgery (anal) || id:ukb-b-5617	Operation code: pilonidal sinus surgery (anal)	Operation code: pilonidal sinus surgery (anal) || ||	TRUE	igd	0.0114	1.332e-06	exposure	TRUE	reported	ACNE_GCST90245818.h	textfile	2	TRUE
rs71318973	T	G	T	G	-0.0519	-0.000311798	0.2521	0.24244	FALSE	FALSE	FALSE	ukb-b-5617	22	24658265	0.000184144	462933	0.0899995	Operation code: pilonidal sinus surgery (anal) || id:ukb-b-5617	Operation code: pilonidal sinus surgery (anal)	Operation code: pilonidal sinus surgery (anal) || ||	TRUE	igd	0.0111	2.884e-06	exposure	TRUE	reported	ACNE_GCST90245818.h	textfile	2	TRUE
rs72847272	C	A	C	A	-0.0616	-0.000255854	0.1833	0.139213	FALSE	FALSE	FALSE	ukb-b-5617	17	70063522	0.000228436	462933	0.26	Operation code: pilonidal sinus surgery (anal) || id:ukb-b-5617	Operation code: pilonidal sinus surgery (anal)	Operation code: pilonidal sinus surgery (anal) || ||	TRUE	igd	0.0123	4.921e-07	exposure	TRUE	reported	ACNE_GCST90245818.h	textfile	2	TRUE
rs7410766	C	T	C	T	0.0704	-0.000188882	0.2154	0.182488	FALSE	FALSE	FALSE	ukb-b-5617	22	50321928	0.000209883	462933	0.37	Operation code: pilonidal sinus surgery (anal) || id:ukb-b-5617	Operation code: pilonidal sinus surgery (anal)	Operation code: pilonidal sinus surgery (anal) || ||	TRUE	igd	0.0116	1.255e-09	exposure	TRUE	reported	ACNE_GCST90245818.h	textfile	2	TRUE
rs7598570	C	G	C	G	-0.0476	-4.25874e-05	0.6047	0.664146	FALSE	TRUE	FALSE	ukb-b-5617	2	11295867	0.0001692	462933	0.8	Operation code: pilonidal sinus surgery (anal) || id:ukb-b-5617	Operation code: pilonidal sinus surgery (anal)	Operation code: pilonidal sinus surgery (anal) || ||	TRUE	igd	0.0098	1.163e-06	exposure	TRUE	reported	ACNE_GCST90245818.h	textfile	2	TRUE
rs8078102	A	C	A	C	-0.0684	4.8955e-06	0.7579	0.770702	FALSE	FALSE	FALSE	ukb-b-5617	17	80117478	0.000186721	462933	0.98	Operation code: pilonidal sinus surgery (anal) || id:ukb-b-5617	Operation code: pilonidal sinus surgery (anal)	Operation code: pilonidal sinus surgery (anal) || ||	TRUE	igd	0.0109	3.816e-10	exposure	TRUE	reported	ACNE_GCST90245818.h	textfile	2	TRUE
rs9639838	T	C	T	C	0.0616	0.00027454	0.1971	0.213216	FALSE	FALSE	FALSE	ukb-b-5617	7	40873916	0.000192799	462933	0.15	Operation code: pilonidal sinus surgery (anal) || id:ukb-b-5617	Operation code: pilonidal sinus surgery (anal)	Operation code: pilonidal sinus surgery (anal) || ||	TRUE	igd	0.0119	2.576e-07	exposure	TRUE	reported	ACNE_GCST90245818.h	textfile	2	TRUE
