# Supplementary material for: Risk factors for sacrococcygeal pilonidal sinus: a systematic review and meta-analysis supplemented by genetic causal assessment
Source: Front Surg. 2026 Jan 7;12:1718589. doi: 10.3389/fsurg.2025.1718589 (PMC12819706; doi:10.3389/fsurg.2025.1718589)
Supplement: Supplementary file 2 [file Datasheet2.zip › Supplementary Data 2/MR_pipeline_after_confounding_SNPs_removal/GCST90245818_ukb-b-5617_20251109205253/05.ukb-b-5617_mr_analysis.csv]

id.exposure	id.outcome	outcome	exposure	method	nsnp	b	se	pval
ACNE_GCST90245818.h	ukb-b-5617	Operation code: pilonidal sinus surgery (anal) || id:ukb-b-5617	exposure	Inverse variance weighted	32	0.00115861712387139	0.00048818104677751	0.0176282712935885
ACNE_GCST90245818.h	ukb-b-5617	Operation code: pilonidal sinus surgery (anal) || id:ukb-b-5617	exposure	MR Egger	32	0.00408582600840652	0.00171027596823631	0.0233857983184654
ACNE_GCST90245818.h	ukb-b-5617	Operation code: pilonidal sinus surgery (anal) || id:ukb-b-5617	exposure	Weighted median	32	0.000882810149308029	0.000729630225354392	0.226301204575489
ACNE_GCST90245818.h	ukb-b-5617	Operation code: pilonidal sinus surgery (anal) || id:ukb-b-5617	exposure	Weighted mode	32	0.000465974984122689	0.00155431723949902	0.766335333449177
