# Supplementary material for: Risk factors for sacrococcygeal pilonidal sinus: a systematic review and meta-analysis supplemented by genetic causal assessment
Source: Front Surg. 2026 Jan 7;12:1718589. doi: 10.3389/fsurg.2025.1718589 (PMC12819706; doi:10.3389/fsurg.2025.1718589)
Supplement: Supplementary file 2 [file Datasheet2.zip › Supplementary Data 2/MR_pipeline_after_confounding_SNPs_removal/GCST90245818_ukb-b-5617_20251109205253/06.ukb-b-5617_or_result.csv]

id.exposure	id.outcome	outcome	exposure	method	nsnp	b	se	pval	lo_ci	up_ci	or	or_lci95	or_uci95
ACNE_GCST90245818.h	ukb-b-5617	Operation code: pilonidal sinus surgery (anal) || id:ukb-b-5617	exposure	Inverse variance weighted	32	0.00115861712387139	0.00048818104677751	0.0176282712935885	0.000201782272187465	0.00211545197555531	1.00115928857999	1.0002018026316	1.00211769112274
ACNE_GCST90245818.h	ukb-b-5617	Operation code: pilonidal sinus surgery (anal) || id:ukb-b-5617	exposure	MR Egger	32	0.00408582600840652	0.00171027596823631	0.0233857983184654	0.000733685110663351	0.00743796690614969	1.00409418437523	1.00073395432342	1.00746569729193
ACNE_GCST90245818.h	ukb-b-5617	Operation code: pilonidal sinus surgery (anal) || id:ukb-b-5617	exposure	Weighted median	32	0.000882810149308029	0.000729630225354392	0.226301204575489	-0.000547265092386579	0.00231288539100264	1.00088319994088	0.99945288462984	1.00231556217372
ACNE_GCST90245818.h	ukb-b-5617	Operation code: pilonidal sinus surgery (anal) || id:ukb-b-5617	exposure	Weighted mode	32	0.000465974984122689	0.00155431723949902	0.766335333449177	-0.0025804868052954	0.00351243677354078	1.00046608356733	0.997422839788755	1.00351861260821
