# Supplementary material for: Risk factors for sacrococcygeal pilonidal sinus: a systematic review and meta-analysis supplemented by genetic causal assessment
Source: Front Surg. 2026 Jan 7;12:1718589. doi: 10.3389/fsurg.2025.1718589 (PMC12819706; doi:10.3389/fsurg.2025.1718589)
Supplement: Supplementary file 2 [file Datasheet2.zip › Supplementary Data 2/MR_pipeline_after_confounding_SNPs_removal/GCST90245818_ukb-b-5617_20251109205253/07.ukb-b-5617_heterogeneity.csv]

id.exposure	id.outcome	outcome	exposure	method	Q	Q_df	Q_pval
ACNE_GCST90245818.h	ukb-b-5617	Operation code: pilonidal sinus surgery (anal) || id:ukb-b-5617	exposure	MR Egger	28.7662849383831	30	0.529897673431114
ACNE_GCST90245818.h	ukb-b-5617	Operation code: pilonidal sinus surgery (anal) || id:ukb-b-5617	exposure	Inverse variance weighted	31.9471401927112	31	0.419307471256864
