# Supplementary material for: Risk factors for sacrococcygeal pilonidal sinus: a systematic review and meta-analysis supplemented by genetic causal assessment
Source: Front Surg. 2026 Jan 7;12:1718589. doi: 10.3389/fsurg.2025.1718589 (PMC12819706; doi:10.3389/fsurg.2025.1718589)
Supplement: Supplementary file 2 [file Datasheet2.zip › Supplementary Data 2/MR_pipeline_after_confounding_SNPs_removal/GCST90245818_ukb-b-5617_20251109205253/09.ukb-b-5617_presso_result_or.csv]

Exposure	MR Analysis	Causal Estimate	Sd	T-stat	P-value	lo_ci	up_ci	or	or_lci95	or_uci95	id.exposure	id.outcome
beta.exposure	Raw	0.00115861712387139	0.00048818104677751	2.37333491646067	0.0240093207652084	0.000201782272187465	0.00211545197555531	1.00115928857999	1.0002018026316	1.00211769112274	ACNE_GCST90245818.h	ukb-b-5617
beta.exposure	Outlier-corrected										ACNE_GCST90245818.h	ukb-b-5617
