# Supplementary material for: Risk factors for sacrococcygeal pilonidal sinus: a systematic review and meta-analysis supplemented by genetic causal assessment
Source: Front Surg. 2026 Jan 7;12:1718589. doi: 10.3389/fsurg.2025.1718589 (PMC12819706; doi:10.3389/fsurg.2025.1718589)
Supplement: Supplementary file 2 [file Datasheet2.zip › Supplementary Data 2/MR_pipeline_after_confounding_SNPs_removal/GCST90245818_ukb-b-5617_20251109205253/11.ukb-b-5617_leaveoneout_results.csv]

exposure	outcome	id.exposure	id.outcome	samplesize	SNP	b	se	p
exposure	Operation code: pilonidal sinus surgery (anal) || id:ukb-b-5617	ACNE_GCST90245818.h	ukb-b-5617	462933	rs10734852	0.0011628867182739	0.000507517186344981	0.0219446349749077
exposure	Operation code: pilonidal sinus surgery (anal) || id:ukb-b-5617	ACNE_GCST90245818.h	ukb-b-5617	462933	rs11022666	0.00121375598999196	0.000506691175063495	0.0165997444623294
exposure	Operation code: pilonidal sinus surgery (anal) || id:ukb-b-5617	ACNE_GCST90245818.h	ukb-b-5617	462933	rs12970236	0.00114026823636054	0.00050045076120434	0.0226978537339856
exposure	Operation code: pilonidal sinus surgery (anal) || id:ukb-b-5617	ACNE_GCST90245818.h	ukb-b-5617	462933	rs130291	0.001260455267025	0.000492711631105593	0.0105215331536147
exposure	Operation code: pilonidal sinus surgery (anal) || id:ukb-b-5617	ACNE_GCST90245818.h	ukb-b-5617	462933	rs1481362	0.000862896063907686	0.000500615489274818	0.0847673747613287
exposure	Operation code: pilonidal sinus surgery (anal) || id:ukb-b-5617	ACNE_GCST90245818.h	ukb-b-5617	462933	rs152321	0.00120297501960251	0.000498744652534808	0.0158650269672707
exposure	Operation code: pilonidal sinus surgery (anal) || id:ukb-b-5617	ACNE_GCST90245818.h	ukb-b-5617	462933	rs1801222	0.00116434470328811	0.000501271858090572	0.0201909250505553
exposure	Operation code: pilonidal sinus surgery (anal) || id:ukb-b-5617	ACNE_GCST90245818.h	ukb-b-5617	462933	rs1873408	0.00127536196175763	0.000487150592115968	0.0088445894439169
exposure	Operation code: pilonidal sinus surgery (anal) || id:ukb-b-5617	ACNE_GCST90245818.h	ukb-b-5617	462933	rs2003374	0.00112500239003535	0.000499086849380306	0.0241885263983917
exposure	Operation code: pilonidal sinus surgery (anal) || id:ukb-b-5617	ACNE_GCST90245818.h	ukb-b-5617	462933	rs200949	0.0011893257547545	0.000505584338743449	0.0186537801369475
exposure	Operation code: pilonidal sinus surgery (anal) || id:ukb-b-5617	ACNE_GCST90245818.h	ukb-b-5617	462933	rs2053784	0.00108873706609474	0.000494322045768363	0.0276310425464816
exposure	Operation code: pilonidal sinus surgery (anal) || id:ukb-b-5617	ACNE_GCST90245818.h	ukb-b-5617	462933	rs2247128	0.00109458248165942	0.000495775943926242	0.0272570431454702
exposure	Operation code: pilonidal sinus surgery (anal) || id:ukb-b-5617	ACNE_GCST90245818.h	ukb-b-5617	462933	rs2343784	0.00128426768632601	0.000486425346815677	0.0082853351442421
exposure	Operation code: pilonidal sinus surgery (anal) || id:ukb-b-5617	ACNE_GCST90245818.h	ukb-b-5617	462933	rs2522051	0.0011428362970149	0.000502553462018222	0.022962430566089
exposure	Operation code: pilonidal sinus surgery (anal) || id:ukb-b-5617	ACNE_GCST90245818.h	ukb-b-5617	462933	rs2546221	0.00113389482047488	0.000499625715465174	0.0232386351775352
exposure	Operation code: pilonidal sinus surgery (anal) || id:ukb-b-5617	ACNE_GCST90245818.h	ukb-b-5617	462933	rs2600262	0.00112102207492641	0.000501529831909377	0.0254038820090729
exposure	Operation code: pilonidal sinus surgery (anal) || id:ukb-b-5617	ACNE_GCST90245818.h	ukb-b-5617	462933	rs2696958	0.00134890952819208	0.000489146283086198	0.00582129329317136
exposure	Operation code: pilonidal sinus surgery (anal) || id:ukb-b-5617	ACNE_GCST90245818.h	ukb-b-5617	462933	rs3118181	0.00118603034001175	0.000503796114543031	0.0185632622600744
exposure	Operation code: pilonidal sinus surgery (anal) || id:ukb-b-5617	ACNE_GCST90245818.h	ukb-b-5617	462933	rs34560261	0.00079096521539111	0.000510680042813112	0.121418521498733
exposure	Operation code: pilonidal sinus surgery (anal) || id:ukb-b-5617	ACNE_GCST90245818.h	ukb-b-5617	462933	rs37776	0.00121624680290167	0.000513190108857131	0.0177893748299222
exposure	Operation code: pilonidal sinus surgery (anal) || id:ukb-b-5617	ACNE_GCST90245818.h	ukb-b-5617	462933	rs3801980	0.00121256353371907	0.000496759318032637	0.0146487745208497
exposure	Operation code: pilonidal sinus surgery (anal) || id:ukb-b-5617	ACNE_GCST90245818.h	ukb-b-5617	462933	rs4755391	0.00115217541167093	0.000500533901055438	0.0213412151233513
exposure	Operation code: pilonidal sinus surgery (anal) || id:ukb-b-5617	ACNE_GCST90245818.h	ukb-b-5617	462933	rs4760791	0.00120612433969074	0.000501596508381631	0.0161914675489225
exposure	Operation code: pilonidal sinus surgery (anal) || id:ukb-b-5617	ACNE_GCST90245818.h	ukb-b-5617	462933	rs61835491	0.00111214955724736	0.000497083577959276	0.0252635244018892
exposure	Operation code: pilonidal sinus surgery (anal) || id:ukb-b-5617	ACNE_GCST90245818.h	ukb-b-5617	462933	rs6498135	0.00122286345792458	0.000498599337972479	0.0141828962713886
exposure	Operation code: pilonidal sinus surgery (anal) || id:ukb-b-5617	ACNE_GCST90245818.h	ukb-b-5617	462933	rs6542992	0.00124769876312828	0.00048482778032054	0.0100678965076263
exposure	Operation code: pilonidal sinus surgery (anal) || id:ukb-b-5617	ACNE_GCST90245818.h	ukb-b-5617	462933	rs71318973	0.00106787266548005	0.000485727652421607	0.0279134327678897
exposure	Operation code: pilonidal sinus surgery (anal) || id:ukb-b-5617	ACNE_GCST90245818.h	ukb-b-5617	462933	rs72847272	0.00110739410633713	0.000495253276337644	0.0253507421013302
exposure	Operation code: pilonidal sinus surgery (anal) || id:ukb-b-5617	ACNE_GCST90245818.h	ukb-b-5617	462933	rs7410766	0.00126123990315363	0.000489235248147915	0.00993790336680643
exposure	Operation code: pilonidal sinus surgery (anal) || id:ukb-b-5617	ACNE_GCST90245818.h	ukb-b-5617	462933	rs7598570	0.00116353758226604	0.000500811237817955	0.0201627381042165
exposure	Operation code: pilonidal sinus surgery (anal) || id:ukb-b-5617	ACNE_GCST90245818.h	ukb-b-5617	462933	rs8078102	0.00119801564987887	0.000502478263607122	0.0171156517478975
exposure	Operation code: pilonidal sinus surgery (anal) || id:ukb-b-5617	ACNE_GCST90245818.h	ukb-b-5617	462933	rs9639838	0.00107887350555108	0.000493193615601907	0.0287041992932585
exposure	Operation code: pilonidal sinus surgery (anal) || id:ukb-b-5617	ACNE_GCST90245818.h	ukb-b-5617	462933	All	0.00115861712387139	0.00048818104677751	0.0176282712935885
