# Supplementary material for: Risk factors for sacrococcygeal pilonidal sinus: a systematic review and meta-analysis supplemented by genetic causal assessment
Source: Front Surg. 2026 Jan 7;12:1718589. doi: 10.3389/fsurg.2025.1718589 (PMC12819706; doi:10.3389/fsurg.2025.1718589)
Supplement: Supplementary file 2 [file Datasheet2.zip › Supplementary Data 2/MR_pipeline_after_confounding_SNPs_removal/GCST90245818_ukb-b-5617_20251109205253/12.ukb-b-5617_singlesnp.csv]

exposure	outcome	id.exposure	id.outcome	samplesize	SNP	b	se	p
exposure	Operation code: pilonidal sinus surgery (anal) || id:ukb-b-5617	ACNE_GCST90245818.h	ukb-b-5617	462933	rs10734852	0.00106575542691751	0.00229367583212735	0.642182447313402
exposure	Operation code: pilonidal sinus surgery (anal) || id:ukb-b-5617	ACNE_GCST90245818.h	ukb-b-5617	462933	rs11022666	7.747396373057e-05	0.0021830310880829	0.971689681173634
exposure	Operation code: pilonidal sinus surgery (anal) || id:ukb-b-5617	ACNE_GCST90245818.h	ukb-b-5617	462933	rs12970236	0.00210472173913043	0.0034864347826087	0.546050541013224
exposure	Operation code: pilonidal sinus surgery (anal) || id:ukb-b-5617	ACNE_GCST90245818.h	ukb-b-5617	462933	rs130291	-0.00206348797250859	0.00274737113402062	0.452606162705341
exposure	Operation code: pilonidal sinus surgery (anal) || id:ukb-b-5617	ACNE_GCST90245818.h	ukb-b-5617	462933	rs1481362	0.00469088621444201	0.0017301750547046	0.00670360147193805
exposure	Operation code: pilonidal sinus surgery (anal) || id:ukb-b-5617	ACNE_GCST90245818.h	ukb-b-5617	462933	rs152321	-0.000831353591160221	0.00325664825046041	0.798507693626948
exposure	Operation code: pilonidal sinus surgery (anal) || id:ukb-b-5617	ACNE_GCST90245818.h	ukb-b-5617	462933	rs1801222	0.000880027083333333	0.00338814583333333	0.795066593285065
exposure	Operation code: pilonidal sinus surgery (anal) || id:ukb-b-5617	ACNE_GCST90245818.h	ukb-b-5617	462933	rs1873408	-0.00329611782477341	0.00300922960725076	0.273369417141527
exposure	Operation code: pilonidal sinus surgery (anal) || id:ukb-b-5617	ACNE_GCST90245818.h	ukb-b-5617	462933	rs2003374	0.00288502118644068	0.00347968220338983	0.40704511288806
exposure	Operation code: pilonidal sinus surgery (anal) || id:ukb-b-5617	ACNE_GCST90245818.h	ukb-b-5617	462933	rs200949	0.000413197213290461	0.0024175884244373	0.864292199622964
exposure	Operation code: pilonidal sinus surgery (anal) || id:ukb-b-5617	ACNE_GCST90245818.h	ukb-b-5617	462933	rs2053784	0.00427761111111111	0.00324853703703704	0.187912119441047
exposure	Operation code: pilonidal sinus surgery (anal) || id:ukb-b-5617	ACNE_GCST90245818.h	ukb-b-5617	462933	rs2247128	0.00395612903225806	0.00321468690702087	0.218456753680637
exposure	Operation code: pilonidal sinus surgery (anal) || id:ukb-b-5617	ACNE_GCST90245818.h	ukb-b-5617	462933	rs2343784	-0.00426819639278557	0.00319673346693387	0.181819303732018
exposure	Operation code: pilonidal sinus surgery (anal) || id:ukb-b-5617	ACNE_GCST90245818.h	ukb-b-5617	462933	rs2522051	0.00174631638418079	0.00297380414312618	0.557047129110799
exposure	Operation code: pilonidal sinus surgery (anal) || id:ukb-b-5617	ACNE_GCST90245818.h	ukb-b-5617	462933	rs2546221	0.00251242630385488	0.00359095238095238	0.484143043863021
exposure	Operation code: pilonidal sinus surgery (anal) || id:ukb-b-5617	ACNE_GCST90245818.h	ukb-b-5617	462933	rs2600262	0.00248552671755725	0.00289712977099237	0.390932609360466
exposure	Operation code: pilonidal sinus surgery (anal) || id:ukb-b-5617	ACNE_GCST90245818.h	ukb-b-5617	462933	rs2696958	-0.00433605351170569	0.00262844481605351	0.0990114651689572
exposure	Operation code: pilonidal sinus surgery (anal) || id:ukb-b-5617	ACNE_GCST90245818.h	ukb-b-5617	462933	rs3118181	0.000346516020236088	0.00266121416526138	0.896400484116641
exposure	Operation code: pilonidal sinus surgery (anal) || id:ukb-b-5617	ACNE_GCST90245818.h	ukb-b-5617	462933	rs34560261	0.00403690460306871	0.0014288859239493	0.0047249451605969
exposure	Operation code: pilonidal sinus surgery (anal) || id:ukb-b-5617	ACNE_GCST90245818.h	ukb-b-5617	462933	rs37776	0.000398469631236443	0.00181150759219089	0.825897826773444
exposure	Operation code: pilonidal sinus surgery (anal) || id:ukb-b-5617	ACNE_GCST90245818.h	ukb-b-5617	462933	rs3801980	-0.00139720303605313	0.00334476280834915	0.676145570031297
exposure	Operation code: pilonidal sinus surgery (anal) || id:ukb-b-5617	ACNE_GCST90245818.h	ukb-b-5617	462933	rs4755391	0.00152337191650854	0.00365045540796964	0.676451600844588
exposure	Operation code: pilonidal sinus surgery (anal) || id:ukb-b-5617	ACNE_GCST90245818.h	ukb-b-5617	462933	rs4760791	-0.000343549180327869	0.00274654098360656	0.900456805547698
exposure	Operation code: pilonidal sinus surgery (anal) || id:ukb-b-5617	ACNE_GCST90245818.h	ukb-b-5617	462933	rs61835491	0.00360185365853659	0.0035200162601626	0.306190057874942
exposure	Operation code: pilonidal sinus surgery (anal) || id:ukb-b-5617	ACNE_GCST90245818.h	ukb-b-5617	462933	rs6498135	-0.00104251341681574	0.00285556350626118	0.715050567840223
exposure	Operation code: pilonidal sinus surgery (anal) || id:ukb-b-5617	ACNE_GCST90245818.h	ukb-b-5617	462933	rs6542992	-0.00425865454545455	0.0037808	0.260000563465923
exposure	Operation code: pilonidal sinus surgery (anal) || id:ukb-b-5617	ACNE_GCST90245818.h	ukb-b-5617	462933	rs71318973	0.00600766859344894	0.00354805394990366	0.0904118462765338
exposure	Operation code: pilonidal sinus surgery (anal) || id:ukb-b-5617	ACNE_GCST90245818.h	ukb-b-5617	462933	rs72847272	0.00415347402597403	0.00370837662337662	0.262703166418385
exposure	Operation code: pilonidal sinus surgery (anal) || id:ukb-b-5617	ACNE_GCST90245818.h	ukb-b-5617	462933	rs7410766	-0.00268298295454545	0.00298129261363636	0.368152453155742
exposure	Operation code: pilonidal sinus surgery (anal) || id:ukb-b-5617	ACNE_GCST90245818.h	ukb-b-5617	462933	rs7598570	0.000894693277310924	0.0035546218487395	0.801274053461538
exposure	Operation code: pilonidal sinus surgery (anal) || id:ukb-b-5617	ACNE_GCST90245818.h	ukb-b-5617	462933	rs8078102	-7.15716374269006e-05	0.00272983918128655	0.979083250341832
exposure	Operation code: pilonidal sinus surgery (anal) || id:ukb-b-5617	ACNE_GCST90245818.h	ukb-b-5617	462933	rs9639838	0.00445681818181818	0.0031298538961039	0.154455144598374
exposure	Operation code: pilonidal sinus surgery (anal) || id:ukb-b-5617	ACNE_GCST90245818.h	ukb-b-5617	462933	All - Inverse variance weighted	0.00115861712387139	0.00048818104677751	0.0176282712935885
exposure	Operation code: pilonidal sinus surgery (anal) || id:ukb-b-5617	ACNE_GCST90245818.h	ukb-b-5617	462933	All - MR Egger	0.00408582600840652	0.00171027596823631	0.0233857983184654
