# Supplementary material for: Risk factors for sacrococcygeal pilonidal sinus: a systematic review and meta-analysis supplemented by genetic causal assessment
Source: Front Surg. 2026 Jan 7;12:1718589. doi: 10.3389/fsurg.2025.1718589 (PMC12819706; doi:10.3389/fsurg.2025.1718589)
Supplement: Supplementary file 2 [file Datasheet2.zip › Supplementary Data 2/MR_pipeline_after_confounding_SNPs_removal/ieu-a-93_finngen_R12_L12_PILONIDALCYST_20250626233850/01.ieu-a-93_explore_data.csv]

chr.exposure	pos.exposure	SNP	other_allele.exposure	effect_allele.exposure	beta.exposure	se.exposure	pval.exposure	eaf.exposure	samplesize.exposure	id.exposure	exposure	mr_keep.exposure	pval_origin.exposure	data_source.exposure
8	76642325	rs2596125	C	T	-0.052	0.009	5.89997267139772e-09	0.442	158819	ieu-a-93	Overweight || id:ieu-a-93	TRUE	reported	MedicineITLab
19	34324709	rs10853932	T	C	0.067	0.011	1.29998996537545e-09	0.691	149598	ieu-a-93	Overweight || id:ieu-a-93	TRUE	reported	MedicineITLab
2	632146	rs12623218	T	A	0.11	0.012	5.79962615819643e-22	0.881	157395	ieu-a-93	Overweight || id:ieu-a-93	TRUE	reported	MedicineITLab
16	53800954	rs1421085	T	C	0.14	0.0092	5.79962615819639e-50	0.448	158640	ieu-a-93	Overweight || id:ieu-a-93	TRUE	reported	MedicineITLab
18	57848369	rs523288	A	T	0.099	0.011	1.69980851320349e-20	0.288	155358	ieu-a-93	Overweight || id:ieu-a-93	TRUE	reported	MedicineITLab
16	19933600	rs12444979	C	T	-0.079	0.013	1.79998961724559e-09	0.06	156784	ieu-a-93	Overweight || id:ieu-a-93	TRUE	reported	MedicineITLab
