# Supplementary material for: Risk factors for sacrococcygeal pilonidal sinus: a systematic review and meta-analysis supplemented by genetic causal assessment
Source: Front Surg. 2026 Jan 7;12:1718589. doi: 10.3389/fsurg.2025.1718589 (PMC12819706; doi:10.3389/fsurg.2025.1718589)
Supplement: Supplementary file 2 [file Datasheet2.zip › Supplementary Data 2/MR_pipeline_after_confounding_SNPs_removal/ieu-a-93_finngen_R12_L12_PILONIDALCYST_20250626233850/04.1.finngen_R12_L12_PILONIDALCYST_steiger_filter_data2mranalysis.csv]

SNP	effect_allele.exposure	other_allele.exposure	effect_allele.outcome	other_allele.outcome	beta.exposure	beta.outcome	eaf.exposure	eaf.outcome	remove	palindromic	ambiguous	id.outcome	chr	pos	se.outcome	samplesize.outcome	pval.outcome	outcome	originalname.outcome	outcome.deprecated	mr_keep.outcome	data_source.outcome	chr.exposure	pos.exposure	se.exposure	pval.exposure	samplesize.exposure	id.exposure	exposure	mr_keep.exposure	pval_origin.exposure	data_source.exposure	action	mr_keep	units.outcome	units.exposure	rsq.exposure	effective_n.exposure	rsq.outcome	effective_n.outcome	steiger_dir	steiger_pval	R2	F	F_pow_beta_se
rs10853932	C	T	C	T	0.067	0.0126003	0.691	0.667507	FALSE	FALSE	FALSE	finngen_R12_L12_PILONIDALCYST	19	33833804	0.0246365	474291	0.609037	Pilonidal cyst || id:finngen_R12_L12_PILONIDALCYST	Pilonidal cyst	Pilonidal cyst || ||	TRUE	MedicineITLab	19	34324709	0.011	1.29998996537545e-09	149598	ieu-a-93	Overweight || id:ieu-a-93	TRUE	reported	MedicineITLab	2	TRUE			0.000247934272287504	149598	5.51518975986816e-07	474291	TRUE	4.19216578417251e-07	0.001916973582	287.322369364461	37.099173553719
rs12444979	T	C	T	C	-0.079	-0.012317	0.06	0.125136	FALSE	FALSE	FALSE	finngen_R12_L12_PILONIDALCYST	16	19922278	0.0351253	474291	0.725845	Pilonidal cyst || id:finngen_R12_L12_PILONIDALCYST	Pilonidal cyst	Pilonidal cyst || ||	TRUE	MedicineITLab	16	19933600	0.013	1.79998961724559e-09	156784	ieu-a-93	Overweight || id:ieu-a-93	TRUE	reported	MedicineITLab	2	TRUE			0.000235488115623042	156784	2.59254697105825e-07	474291	TRUE	3.51984307725223e-07	0.0007039848	110.449899964336	36.9289940828402
rs12623218	A	T	A	T	0.11	0.0292552	0.881	0.837167	FALSE	TRUE	FALSE	finngen_R12_L12_PILONIDALCYST	2	632146	0.0315447	474291	0.353708	Pilonidal cyst || id:finngen_R12_L12_PILONIDALCYST	Pilonidal cyst	Pilonidal cyst || ||	TRUE	MedicineITLab	2	632146	0.012	5.79962615819643e-22	157395	ieu-a-93	Overweight || id:ieu-a-93	TRUE	reported	MedicineITLab	2	TRUE			0.000533587526787417	157395	1.81346634435147e-06	474291	TRUE	7.47063859096651e-14	0.0025371038	400.338077651494	84.0277777777778
rs1421085	C	T	C	T	0.14	0.0485084	0.448	0.417784	FALSE	FALSE	FALSE	finngen_R12_L12_PILONIDALCYST	16	53767042	0.023521	474291	0.0391751	Pilonidal cyst || id:finngen_R12_L12_PILONIDALCYST	Pilonidal cyst	Pilonidal cyst || ||	TRUE	MedicineITLab	16	53800954	0.0092	5.79962615819639e-50	158640	ieu-a-93	Overweight || id:ieu-a-93	TRUE	reported	MedicineITLab	2	TRUE			0.00145760449638027	158640	8.96758267868809e-06	474291	TRUE	6.70178367657459e-34	0.0096940032	1552.8910100624	231.568998109641
rs2596125	T	C	T	C	-0.052	-0.0137221	0.442	0.389027	FALSE	FALSE	FALSE	finngen_R12_L12_PILONIDALCYST	8	75730090	0.0238151	474291	0.564486	Pilonidal cyst || id:finngen_R12_L12_PILONIDALCYST	Pilonidal cyst	Pilonidal cyst || ||	TRUE	MedicineITLab	8	76642325	0.009	5.89997267139772e-09	158819	ieu-a-93	Overweight || id:ieu-a-93	TRUE	reported	MedicineITLab	2	TRUE			0.000210151939696963	158819	6.99991851661974e-07	474291	TRUE	2.45203444058269e-06	0.001333807488	212.114223361126	33.3827160493827
rs523288	T	A	T	A	0.099	0.0468916	0.288	0.184678	FALSE	TRUE	FALSE	finngen_R12_L12_PILONIDALCYST	18	60181136	0.0299281	474291	0.11716	Pilonidal cyst || id:finngen_R12_L12_PILONIDALCYST	Pilonidal cyst	Pilonidal cyst || ||	TRUE	MedicineITLab	18	57848369	0.011	1.69980851320349e-20	155358	ieu-a-93	Overweight || id:ieu-a-93	TRUE	reported	MedicineITLab	2	TRUE			0.000521111447081454	155358	5.17590754919359e-06	474291	TRUE	2.03300290770286e-12	0.004019507712	626.974770028832	81
