# Supplementary material for: Risk factors for sacrococcygeal pilonidal sinus: a systematic review and meta-analysis supplemented by genetic causal assessment
Source: Front Surg. 2026 Jan 7;12:1718589. doi: 10.3389/fsurg.2025.1718589 (PMC12819706; doi:10.3389/fsurg.2025.1718589)
Supplement: Supplementary file 2 [file Datasheet2.zip › Supplementary Data 2/MR_pipeline_after_confounding_SNPs_removal/ieu-a-93_finngen_R12_L12_PILONIDALCYST_20250626233850/05.finngen_R12_L12_PILONIDALCYST_mr_analysis.csv]

id.exposure	id.outcome	outcome	exposure	method	nsnp	b	se	pval
ieu-a-93	finngen_R12_L12_PILONIDALCYST	Pilonidal cyst || id:finngen_R12_L12_PILONIDALCYST	Overweight || id:ieu-a-93	Inverse variance weighted	6	0.318537970188982	0.11489538356821	0.00556416243802372
ieu-a-93	finngen_R12_L12_PILONIDALCYST	Pilonidal cyst || id:finngen_R12_L12_PILONIDALCYST	Overweight || id:ieu-a-93	MR Egger	6	0.440269378738695	0.342566293891587	0.268087009304901
ieu-a-93	finngen_R12_L12_PILONIDALCYST	Pilonidal cyst || id:finngen_R12_L12_PILONIDALCYST	Overweight || id:ieu-a-93	Weighted median	6	0.314632668738597	0.135834146267844	0.0205418799916183
ieu-a-93	finngen_R12_L12_PILONIDALCYST	Pilonidal cyst || id:finngen_R12_L12_PILONIDALCYST	Overweight || id:ieu-a-93	Weighted mode	6	0.32434685070273	0.1574581847999	0.0944461923085971
