# Supplementary material for: Risk factors for sacrococcygeal pilonidal sinus: a systematic review and meta-analysis supplemented by genetic causal assessment
Source: Front Surg. 2026 Jan 7;12:1718589. doi: 10.3389/fsurg.2025.1718589 (PMC12819706; doi:10.3389/fsurg.2025.1718589)
Supplement: Supplementary file 2 [file Datasheet2.zip › Supplementary Data 2/MR_pipeline_after_confounding_SNPs_removal/ieu-a-93_finngen_R12_L12_PILONIDALCYST_20250626233850/06.finngen_R12_L12_PILONIDALCYST_or_result.csv]

id.exposure	id.outcome	outcome	exposure	method	nsnp	b	se	pval	lo_ci	up_ci	or	or_lci95	or_uci95
ieu-a-93	finngen_R12_L12_PILONIDALCYST	Pilonidal cyst || id:finngen_R12_L12_PILONIDALCYST	Overweight || id:ieu-a-93	Inverse variance weighted	6	0.318537970188982	0.11489538356821	0.00556416243802372	0.09334301839529	0.543732921982674	1.37511583360065	1.09783824940335	1.72242455284001
ieu-a-93	finngen_R12_L12_PILONIDALCYST	Pilonidal cyst || id:finngen_R12_L12_PILONIDALCYST	Overweight || id:ieu-a-93	MR Egger	6	0.440269378738695	0.342566293891587	0.268087009304901	-0.231160557288815	1.11169931476621	1.55312554116451	0.793612035608766	3.03951910805786
ieu-a-93	finngen_R12_L12_PILONIDALCYST	Pilonidal cyst || id:finngen_R12_L12_PILONIDALCYST	Overweight || id:ieu-a-93	Weighted median	6	0.314632668738597	0.135834146267844	0.0205418799916183	0.0483977420536214	0.580867595423572	1.36975606431062	1.04958803761526	1.7875886619084
ieu-a-93	finngen_R12_L12_PILONIDALCYST	Pilonidal cyst || id:finngen_R12_L12_PILONIDALCYST	Overweight || id:ieu-a-93	Weighted mode	6	0.32434685070273	0.1574581847999	0.0944461923085971	0.015728808494926	0.632964892910534	1.38312696248917	1.01585315730068	1.88318575437404
