# Supplementary material for: Risk factors for sacrococcygeal pilonidal sinus: a systematic review and meta-analysis supplemented by genetic causal assessment
Source: Front Surg. 2026 Jan 7;12:1718589. doi: 10.3389/fsurg.2025.1718589 (PMC12819706; doi:10.3389/fsurg.2025.1718589)
Supplement: Supplementary file 2 [file Datasheet2.zip › Supplementary Data 2/MR_pipeline_after_confounding_SNPs_removal/ieu-a-93_finngen_R12_L12_PILONIDALCYST_20250626233850/11.finngen_R12_L12_PILONIDALCYST_leaveoneout_results.csv]

exposure	outcome	id.exposure	id.outcome	samplesize	SNP	b	se	p
Overweight || id:ieu-a-93	Pilonidal cyst || id:finngen_R12_L12_PILONIDALCYST	ieu-a-93	finngen_R12_L12_PILONIDALCYST	474291	rs10853932	0.332654788783291	0.120951423225963	0.00595375865933384
Overweight || id:ieu-a-93	Pilonidal cyst || id:finngen_R12_L12_PILONIDALCYST	ieu-a-93	finngen_R12_L12_PILONIDALCYST	474291	rs12444979	0.330174535168331	0.11893497588314	0.00550164957191916
Overweight || id:ieu-a-93	Pilonidal cyst || id:finngen_R12_L12_PILONIDALCYST	ieu-a-93	finngen_R12_L12_PILONIDALCYST	474291	rs12623218	0.328592525395177	0.125400198005251	0.0087839324016635
Overweight || id:ieu-a-93	Pilonidal cyst || id:finngen_R12_L12_PILONIDALCYST	ieu-a-93	finngen_R12_L12_PILONIDALCYST	474291	rs1421085	0.293981338317567	0.157476795576394	0.0619262790068927
Overweight || id:ieu-a-93	Pilonidal cyst || id:finngen_R12_L12_PILONIDALCYST	ieu-a-93	finngen_R12_L12_PILONIDALCYST	474291	rs2596125	0.322208593744028	0.118691117142808	0.00663395141522123
Overweight || id:ieu-a-93	Pilonidal cyst || id:finngen_R12_L12_PILONIDALCYST	ieu-a-93	finngen_R12_L12_PILONIDALCYST	474291	rs523288	0.292348641765035	0.124216662692982	0.018595704713588
Overweight || id:ieu-a-93	Pilonidal cyst || id:finngen_R12_L12_PILONIDALCYST	ieu-a-93	finngen_R12_L12_PILONIDALCYST	474291	All	0.318537970188982	0.11489538356821	0.00556416243802372
