# Supplementary material for: Risk factors for sacrococcygeal pilonidal sinus: a systematic review and meta-analysis supplemented by genetic causal assessment
Source: Front Surg. 2026 Jan 7;12:1718589. doi: 10.3389/fsurg.2025.1718589 (PMC12819706; doi:10.3389/fsurg.2025.1718589)
Supplement: Supplementary file 2 [file Datasheet2.zip › Supplementary Data 2/MR_pipeline_after_confounding_SNPs_removal/ieu-a-93_finngen_R12_L12_PILONIDALCYST_20250626233850/12.finngen_R12_L12_PILONIDALCYST_singlesnp.csv]

exposure	outcome	id.exposure	id.outcome	samplesize	SNP	b	se	p
Overweight || id:ieu-a-93	Pilonidal cyst || id:finngen_R12_L12_PILONIDALCYST	ieu-a-93	finngen_R12_L12_PILONIDALCYST	474291	rs10853932	0.188064179104478	0.367708955223881	0.609037068888076
Overweight || id:ieu-a-93	Pilonidal cyst || id:finngen_R12_L12_PILONIDALCYST	ieu-a-93	finngen_R12_L12_PILONIDALCYST	474291	rs12444979	0.155911392405063	0.444624050632911	0.725844242893991
Overweight || id:ieu-a-93	Pilonidal cyst || id:finngen_R12_L12_PILONIDALCYST	ieu-a-93	finngen_R12_L12_PILONIDALCYST	474291	rs12623218	0.265956363636364	0.28677	0.353708274792313
Overweight || id:ieu-a-93	Pilonidal cyst || id:finngen_R12_L12_PILONIDALCYST	ieu-a-93	finngen_R12_L12_PILONIDALCYST	474291	rs1421085	0.346488571428571	0.168007142857143	0.0391749693501536
Overweight || id:ieu-a-93	Pilonidal cyst || id:finngen_R12_L12_PILONIDALCYST	ieu-a-93	finngen_R12_L12_PILONIDALCYST	474291	rs2596125	0.263886538461539	0.457982692307692	0.564484563422823
Overweight || id:ieu-a-93	Pilonidal cyst || id:finngen_R12_L12_PILONIDALCYST	ieu-a-93	finngen_R12_L12_PILONIDALCYST	474291	rs523288	0.473652525252525	0.30230404040404	0.117159471465926
Overweight || id:ieu-a-93	Pilonidal cyst || id:finngen_R12_L12_PILONIDALCYST	ieu-a-93	finngen_R12_L12_PILONIDALCYST	474291	All - Inverse variance weighted	0.318537970188982	0.11489538356821	0.00556416243802372
Overweight || id:ieu-a-93	Pilonidal cyst || id:finngen_R12_L12_PILONIDALCYST	ieu-a-93	finngen_R12_L12_PILONIDALCYST	474291	All - MR Egger	0.440269378738695	0.342566293891587	0.268087009304901
