# Supplementary material for: Risk factors for sacrococcygeal pilonidal sinus: a systematic review and meta-analysis supplemented by genetic causal assessment
Source: Front Surg. 2026 Jan 7;12:1718589. doi: 10.3389/fsurg.2025.1718589 (PMC12819706; doi:10.3389/fsurg.2025.1718589)
Supplement: Supplementary file 2 [file Datasheet2.zip › Supplementary Data 2/MR_pipeline_after_confounding_SNPs_removal/ieu-b-40_finngen_R12_L12_PILONIDALCYST_20250626231420/01.ieu-b-40_explore_data.csv]

chr.exposure	pos.exposure	SNP	other_allele.exposure	effect_allele.exposure	beta.exposure	se.exposure	pval.exposure	eaf.exposure	samplesize.exposure	id.exposure	exposure	mr_keep.exposure	pval_origin.exposure	data_source.exposure
1	1708801	rs12044597	A	G	0.0143	0.0016	1.69980851320349e-18	0.5029	789125	ieu-b-40	body mass index || id:ieu-b-40	TRUE	reported	MedicineITLab
1	112318484	rs12033257	A	G	-0.0146	0.0018	2.39993787680988e-15	0.3835	664083	ieu-b-40	body mass index || id:ieu-b-40	TRUE	reported	MedicineITLab
1	96322205	rs6593688	A	G	0.0137	0.0018	8.60003066888856e-15	0.3733	691779	ieu-b-40	body mass index || id:ieu-b-40	TRUE	reported	MedicineITLab
1	115266306	rs2007231	C	T	-0.0104	0.0018	5.19995996533515e-09	0.6387	691969	ieu-b-40	body mass index || id:ieu-b-40	TRUE	reported	MedicineITLab
2	16613889	rs934224	C	T	0.0107	0.002	4.70002318179801e-08	0.7399	692568	ieu-b-40	body mass index || id:ieu-b-40	TRUE	reported	MedicineITLab
2	86766153	rs7557796	T	C	-0.016	0.0018	2.2998525866862e-19	0.6524	692414	ieu-b-40	body mass index || id:ieu-b-40	TRUE	reported	MedicineITLab
2	113955074	rs902695	G	A	-0.0103	0.0017	2.19998641983517e-09	0.4798	678635	ieu-b-40	body mass index || id:ieu-b-40	TRUE	reported	MedicineITLab
2	208255518	rs17203016	A	G	0.015	0.002	2.09990670376243e-13	0.196	786272	ieu-b-40	body mass index || id:ieu-b-40	TRUE	reported	MedicineITLab
2	137435455	rs4954638	A	C	-0.0118	0.002	2.90001336905407e-09	0.2492	689971	ieu-b-40	body mass index || id:ieu-b-40	TRUE	reported	MedicineITLab
3	82647990	rs6785245	T	C	0.0132	0.0017	4.00036851046125e-14	0.3969	692250	ieu-b-40	body mass index || id:ieu-b-40	TRUE	reported	MedicineITLab
4	95027784	rs7685048	C	T	-0.0101	0.0017	4.09996359041765e-09	0.4654	692398	ieu-b-40	body mass index || id:ieu-b-40	TRUE	reported	MedicineITLab
6	5977833	rs1885728	G	A	0.0108	0.0019	1e-08	0.6787	682316	ieu-b-40	body mass index || id:ieu-b-40	TRUE	reported	MedicineITLab
6	31084639	rs4713436	C	T	-0.0133	0.0024	1.79998961724559e-08	0.1731	691213	ieu-b-40	body mass index || id:ieu-b-40	TRUE	reported	MedicineITLab
6	90296588	rs9362662	A	G	-0.0112	0.0017	1.19999655704811e-10	0.5201	683953	ieu-b-40	body mass index || id:ieu-b-40	TRUE	reported	MedicineITLab
6	142853486	rs262130	C	T	0.0127	0.0023	1.79998961724559e-08	0.1969	679542	ieu-b-40	body mass index || id:ieu-b-40	TRUE	reported	MedicineITLab
7	39077397	rs10248136	C	T	-0.0097	0.0017	2.0000000199681e-08	0.5142	686892	ieu-b-40	body mass index || id:ieu-b-40	TRUE	reported	MedicineITLab
8	143300279	rs4072917	G	A	0.0115	0.0018	6.89922009844049e-11	0.4694	684720	ieu-b-40	body mass index || id:ieu-b-40	TRUE	reported	MedicineITLab
10	87410904	rs7899106	A	G	0.0331	0.0037	1e-18	0.04777	793689	ieu-b-40	body mass index || id:ieu-b-40	TRUE	reported	MedicineITLab
11	13331226	rs4757144	G	A	0.0169	0.0018	5.60015438761557e-22	0.5878	690082	ieu-b-40	body mass index || id:ieu-b-40	TRUE	reported	MedicineITLab
10	126594078	rs17636031	T	C	0.016	0.0019	1.20005182020427e-17	0.2701	782807	ieu-b-40	body mass index || id:ieu-b-40	TRUE	reported	MedicineITLab
12	90216146	rs12299814	C	A	-0.0157	0.002	5.19995996533515e-15	0.2525	687962	ieu-b-40	body mass index || id:ieu-b-40	TRUE	reported	MedicineITLab
13	28011963	rs1218822	G	A	0.0168	0.0017	1.90020300257723e-22	0.6663	794711	ieu-b-40	body mass index || id:ieu-b-40	TRUE	reported	MedicineITLab
13	111984244	rs2479958	A	G	-0.0154	0.0018	1.50003019045595e-17	0.5075	664268	ieu-b-40	body mass index || id:ieu-b-40	TRUE	reported	MedicineITLab
13	96922191	rs1927790	T	C	0.0148	0.0016	1.800113960418e-19	0.4109	794326	ieu-b-40	body mass index || id:ieu-b-40	TRUE	reported	MedicineITLab
15	81058652	rs12593036	A	G	-0.0154	0.0019	3.80014352941586e-16	0.2993	686055	ieu-b-40	body mass index || id:ieu-b-40	TRUE	reported	MedicineITLab
15	78012688	rs11856579	G	A	-0.0141	0.002	8.000184448551e-13	0.2654	681050	ieu-b-40	body mass index || id:ieu-b-40	TRUE	reported	MedicineITLab
18	58051294	rs8097783	G	A	-0.0389	0.0031	7.19946127440843e-36	0.07554	795408	ieu-b-40	body mass index || id:ieu-b-40	TRUE	reported	MedicineITLab
20	6614691	rs1321432	A	C	0.0201	0.0018	3.50025754158434e-29	0.6321	686481	ieu-b-40	body mass index || id:ieu-b-40	TRUE	reported	MedicineITLab
2	100814858	rs4556997	C	A	0.0197	0.0024	6.9008088854845e-17	0.1349	792972	ieu-b-40	body mass index || id:ieu-b-40	TRUE	reported	MedicineITLab
2	67836507	rs2861683	A	C	-0.0144	0.0017	1.2998702373886e-16	0.407	691163	ieu-b-40	body mass index || id:ieu-b-40	TRUE	reported	MedicineITLab
3	42305131	rs754635	C	G	0.0198	0.0027	2.19988510904925e-13	0.8873	690346	ieu-b-40	body mass index || id:ieu-b-40	TRUE	reported	MedicineITLab
3	114319407	rs16822990	A	G	-0.0187	0.0032	3.79996853036855e-09	0.0801	681891	ieu-b-40	body mass index || id:ieu-b-40	TRUE	reported	MedicineITLab
3	156299313	rs7615297	C	G	-0.0149	0.0024	5.69993627094142e-10	0.1465	689710	ieu-b-40	body mass index || id:ieu-b-40	TRUE	reported	MedicineITLab
4	55221467	rs1492767	C	T	0.0094	0.0016	1e-08	0.4957	794161	ieu-b-40	body mass index || id:ieu-b-40	TRUE	reported	MedicineITLab
5	122734005	rs13184896	G	T	-0.0133	0.0016	3.29989407910835e-16	0.4346	794825	ieu-b-40	body mass index || id:ieu-b-40	TRUE	reported	MedicineITLab
6	53958294	rs9382285	A	G	0.023	0.0042	3.89995862874433e-08	0.04613	689207	ieu-b-40	body mass index || id:ieu-b-40	TRUE	reported	MedicineITLab
6	104847441	rs156201	G	C	0.0123	0.002	5.8000267960159e-10	0.7606	691835	ieu-b-40	body mass index || id:ieu-b-40	TRUE	reported	MedicineITLab
7	137403432	rs3800637	T	C	0.0115	0.0018	5.09999793204996e-10	0.336	682001	ieu-b-40	body mass index || id:ieu-b-40	TRUE	reported	MedicineITLab
7	138794618	rs7811342	T	C	-0.0197	0.0029	1.10001852750622e-11	0.1058	676265	ieu-b-40	body mass index || id:ieu-b-40	TRUE	reported	MedicineITLab
11	93221105	rs2605603	G	A	-0.0103	0.0016	2.49999995007974e-10	0.4887	790857	ieu-b-40	body mass index || id:ieu-b-40	TRUE	reported	MedicineITLab
12	108296260	rs11609659	T	C	-0.0154	0.002	2.19988510904925e-14	0.2371	679177	ieu-b-40	body mass index || id:ieu-b-40	TRUE	reported	MedicineITLab
13	54102206	rs12429545	G	A	0.0316	0.0025	9.60063590945352e-38	0.1248	778918	ieu-b-40	body mass index || id:ieu-b-40	TRUE	reported	MedicineITLab
14	25928179	rs10132280	C	A	-0.0223	0.0018	5.60015438761553e-35	0.3017	786578	ieu-b-40	body mass index || id:ieu-b-40	TRUE	reported	MedicineITLab
14	103256877	rs12888955	G	A	-0.0178	0.0018	1.39990962656834e-22	0.6513	691849	ieu-b-40	body mass index || id:ieu-b-40	TRUE	reported	MedicineITLab
18	39644247	rs559231	G	T	0.0135	0.0018	2.39993787680988e-14	0.3956	685154	ieu-b-40	body mass index || id:ieu-b-40	TRUE	reported	MedicineITLab
1	195047936	rs12041258	T	C	-0.0146	0.002	9.49948365876347e-13	0.2287	688602	ieu-b-40	body mass index || id:ieu-b-40	TRUE	reported	MedicineITLab
2	81816251	rs1371108	C	A	0.0119	0.0018	8.99911910870052e-11	0.3247	684620	ieu-b-40	body mass index || id:ieu-b-40	TRUE	reported	MedicineITLab
2	164581241	rs10192119	T	G	0.0166	0.0022	2.99985318119079e-14	0.1673	795369	ieu-b-40	body mass index || id:ieu-b-40	TRUE	reported	MedicineITLab
2	159519368	rs3764835	G	A	-0.0141	0.0024	3.09998790941119e-09	0.1528	689505	ieu-b-40	body mass index || id:ieu-b-40	TRUE	reported	MedicineITLab
5	77801359	rs876605	A	G	-0.0108	0.002	3.4000084782586e-08	0.7352	692586	ieu-b-40	body mass index || id:ieu-b-40	TRUE	reported	MedicineITLab
6	13189275	rs9367368	T	C	-0.0121	0.0018	1e-11	0.3033	786723	ieu-b-40	body mass index || id:ieu-b-40	TRUE	reported	MedicineITLab
6	130384187	rs9375702	C	T	-0.0115	0.0019	7.90005291083221e-10	0.705	690564	ieu-b-40	body mass index || id:ieu-b-40	TRUE	reported	MedicineITLab
6	98539519	rs901630	C	T	-0.0146	0.0017	1.90020300257723e-18	0.3973	794597	ieu-b-40	body mass index || id:ieu-b-40	TRUE	reported	MedicineITLab
6	143185683	rs765875	C	T	-0.0121	0.0017	2.99985318119079e-12	0.4808	690961	ieu-b-40	body mass index || id:ieu-b-40	TRUE	reported	MedicineITLab
7	24354300	rs4307239	A	G	0.0115	0.0017	3.90031784475066e-11	0.4578	687289	ieu-b-40	body mass index || id:ieu-b-40	TRUE	reported	MedicineITLab
7	126721231	rs2283093	C	T	0.0127	0.0021	3.09998790941119e-09	0.2066	691773	ieu-b-40	body mass index || id:ieu-b-40	TRUE	reported	MedicineITLab
10	16759312	rs10795422	A	G	0.0139	0.0019	9.30036514753961e-14	0.6905	692108	ieu-b-40	body mass index || id:ieu-b-40	TRUE	reported	MedicineITLab
10	27361527	rs3904244	T	A	0.0155	0.0025	4.30001529151271e-10	0.1377	691180	ieu-b-40	body mass index || id:ieu-b-40	TRUE	reported	MedicineITLab
11	89997796	rs10741329	G	A	0.011	0.0019	4.00000007987242e-09	0.681	689543	ieu-b-40	body mass index || id:ieu-b-40	TRUE	reported	MedicineITLab
12	2152655	rs2429150	A	C	0.0111	0.0018	2.69997659840121e-10	0.4164	686276	ieu-b-40	body mass index || id:ieu-b-40	TRUE	reported	MedicineITLab
14	47367616	rs3007105	C	T	0.0142	0.0017	1.10001852750622e-17	0.4697	785488	ieu-b-40	body mass index || id:ieu-b-40	TRUE	reported	MedicineITLab
14	91513029	rs1285997	C	G	0.0142	0.0019	1.20005182020427e-13	0.7153	684235	ieu-b-40	body mass index || id:ieu-b-40	TRUE	reported	MedicineITLab
15	51748610	rs3736485	A	G	-0.0134	0.0016	2.49976970217851e-16	0.5443	790404	ieu-b-40	body mass index || id:ieu-b-40	TRUE	reported	MedicineITLab
15	62150364	rs17238110	A	G	-0.0353	0.005	1.99986186963274e-12	0.1634	775505	ieu-b-40	body mass index || id:ieu-b-40	TRUE	reported	MedicineITLab
16	28883241	rs7498665	A	G	0.0271	0.0017	5.60015438761553e-60	0.4038	790299	ieu-b-40	body mass index || id:ieu-b-40	TRUE	reported	MedicineITLab
19	18215247	rs273504	A	G	0.0153	0.0018	4.40047947835983e-18	0.4266	690672	ieu-b-40	body mass index || id:ieu-b-40	TRUE	reported	MedicineITLab
21	40631006	rs2836964	T	C	-0.011	0.0018	1.29998996537545e-09	0.3576	692353	ieu-b-40	body mass index || id:ieu-b-40	TRUE	reported	MedicineITLab
21	46570896	rs427943	A	C	0.017	0.0017	7.29961575729296e-23	0.5669	712095	ieu-b-40	body mass index || id:ieu-b-40	TRUE	reported	MedicineITLab
21	42629895	rs4818225	A	G	0.0117	0.0018	2.3000114603619e-10	0.6606	688274	ieu-b-40	body mass index || id:ieu-b-40	TRUE	reported	MedicineITLab
1	2444414	rs7535528	G	A	-0.0152	0.0018	1.39990962656834e-16	0.3741	632868	ieu-b-40	body mass index || id:ieu-b-40	TRUE	reported	MedicineITLab
1	34602870	rs9426003	G	A	-0.0116	0.0019	1.40000633223953e-09	0.2952	682054	ieu-b-40	body mass index || id:ieu-b-40	TRUE	reported	MedicineITLab
1	190239907	rs10920678	A	G	-0.0155	0.0016	1.50003019045595e-21	0.5709	788624	ieu-b-40	body mass index || id:ieu-b-40	TRUE	reported	MedicineITLab
2	416815	rs4639527	A	G	0.0172	0.0019	3.29989407910835e-20	0.3012	691706	ieu-b-40	body mass index || id:ieu-b-40	TRUE	reported	MedicineITLab
2	147903382	rs429343	A	G	-0.015	0.0017	6.79986045003322e-18	0.5813	689345	ieu-b-40	body mass index || id:ieu-b-40	TRUE	reported	MedicineITLab
2	213413231	rs7599312	G	A	-0.0186	0.0019	6.9008088854845e-24	0.2652	780823	ieu-b-40	body mass index || id:ieu-b-40	TRUE	reported	MedicineITLab
3	20441050	rs4858193	T	C	-0.0129	0.0019	1.5999263828686e-11	0.2779	686850	ieu-b-40	body mass index || id:ieu-b-40	TRUE	reported	MedicineITLab
4	115124089	rs7694732	A	G	-0.0099	0.0017	8.70001497192316e-09	0.4378	690622	ieu-b-40	body mass index || id:ieu-b-40	TRUE	reported	MedicineITLab
4	147376805	rs11736228	A	T	-0.0139	0.002	4.10015240506613e-12	0.2587	691580	ieu-b-40	body mass index || id:ieu-b-40	TRUE	reported	MedicineITLab
5	75003678	rs2307111	T	C	-0.0265	0.0016	1.59992638286859e-58	0.3962	795430	ieu-b-40	body mass index || id:ieu-b-40	TRUE	reported	MedicineITLab
5	95861012	rs11951673	C	T	-0.0123	0.0017	1.10001852750622e-13	0.3941	792278	ieu-b-40	body mass index || id:ieu-b-40	TRUE	reported	MedicineITLab
6	73738661	rs947612	G	A	-0.0116	0.002	5.60002544078e-09	0.7516	692596	ieu-b-40	body mass index || id:ieu-b-40	TRUE	reported	MedicineITLab
6	124925032	rs2875762	G	C	0.0139	0.002	1.20005182020427e-11	0.2473	685199	ieu-b-40	body mass index || id:ieu-b-40	TRUE	reported	MedicineITLab
7	103417557	rs11496125	C	T	0.0169	0.0017	2.99985318119079e-22	0.4212	684574	ieu-b-40	body mass index || id:ieu-b-40	TRUE	reported	MedicineITLab
8	76806584	rs17405819	T	C	-0.0215	0.0018	4.30031233630542e-33	0.301	795493	ieu-b-40	body mass index || id:ieu-b-40	TRUE	reported	MedicineITLab
10	34834482	rs1624134	G	C	0.0101	0.0018	1.09999319893519e-08	0.4068	690572	ieu-b-40	body mass index || id:ieu-b-40	TRUE	reported	MedicineITLab
10	104420210	rs3977755	C	T	-0.0135	0.0019	5.90065196995665e-13	0.2804	731529	ieu-b-40	body mass index || id:ieu-b-40	TRUE	reported	MedicineITLab
10	133992689	rs4880341	C	T	-0.0118	0.0017	1.10001852750622e-11	0.5606	689012	ieu-b-40	body mass index || id:ieu-b-40	TRUE	reported	MedicineITLab
11	130794253	rs7925214	C	T	0.0147	0.0018	4.40047947835983e-17	0.5133	677603	ieu-b-40	body mass index || id:ieu-b-40	TRUE	reported	MedicineITLab
12	110602173	rs10492229	C	T	0.0142	0.0019	7.70016444356872e-14	0.2268	794845	ieu-b-40	body mass index || id:ieu-b-40	TRUE	reported	MedicineITLab
15	60913637	rs339991	A	G	0.0124	0.0018	1.20005182020427e-12	0.5631	686476	ieu-b-40	body mass index || id:ieu-b-40	TRUE	reported	MedicineITLab
17	1846831	rs4516268	C	A	-0.0217	0.0021	5.19995996533517e-25	0.1925	786617	ieu-b-40	body mass index || id:ieu-b-40	TRUE	reported	MedicineITLab
21	30690558	rs2832283	G	A	0.0115	0.002	5.8000267960159e-09	0.2208	792324	ieu-b-40	body mass index || id:ieu-b-40	TRUE	reported	MedicineITLab
20	44904838	rs2425840	A	C	0.0119	0.0018	1.5999263828686e-11	0.4059	681680	ieu-b-40	body mass index || id:ieu-b-40	TRUE	reported	MedicineITLab
22	20116015	rs175165	T	G	-0.0103	0.0018	5.19995996533515e-09	0.3941	690545	ieu-b-40	body mass index || id:ieu-b-40	TRUE	reported	MedicineITLab
1	49589847	rs657452	A	G	-0.0188	0.0017	7.19946127440837e-29	0.6216	767846	ieu-b-40	body mass index || id:ieu-b-40	TRUE	reported	MedicineITLab
1	46505147	rs1707322	A	G	0.0128	0.0018	4.90004422793237e-13	0.7063	795381	ieu-b-40	body mass index || id:ieu-b-40	TRUE	reported	MedicineITLab
1	85201228	rs818524	T	C	0.0106	0.0019	3.4000084782586e-08	0.6939	670078	ieu-b-40	body mass index || id:ieu-b-40	TRUE	reported	MedicineITLab
1	202106797	rs16849710	A	G	-0.0116	0.0018	6.00067353864116e-11	0.515	666229	ieu-b-40	body mass index || id:ieu-b-40	TRUE	reported	MedicineITLab
2	172649755	rs17499593	C	G	0.0125	0.0022	1.09999319893519e-08	0.1897	691663	ieu-b-40	body mass index || id:ieu-b-40	TRUE	reported	MedicineITLab
2	230641763	rs7598508	T	C	0.0154	0.0018	6.70038873807757e-17	0.3292	691660	ieu-b-40	body mass index || id:ieu-b-40	TRUE	reported	MedicineITLab
2	207925963	rs6734537	T	C	0.0133	0.0022	1e-09	0.1971	687293	ieu-b-40	body mass index || id:ieu-b-40	TRUE	reported	MedicineITLab
3	12928762	rs2600226	C	T	-0.0116	0.0019	3.69998531172859e-10	0.6697	685285	ieu-b-40	body mass index || id:ieu-b-40	TRUE	reported	MedicineITLab
3	81808602	rs3772882	C	A	0.0127	0.0018	6.59933234263564e-13	0.3661	691912	ieu-b-40	body mass index || id:ieu-b-40	TRUE	reported	MedicineITLab
3	131758077	rs1320903	G	A	0.0216	0.0018	9.20025786648231e-32	0.3174	691519	ieu-b-40	body mass index || id:ieu-b-40	TRUE	reported	MedicineITLab
3	154034950	rs355777	G	C	0.0153	0.0017	1.39990962656834e-18	0.4106	689978	ieu-b-40	body mass index || id:ieu-b-40	TRUE	reported	MedicineITLab
4	162129844	rs13110266	G	A	-0.0117	0.0017	1.90020300257723e-12	0.4065	791087	ieu-b-40	body mass index || id:ieu-b-40	TRUE	reported	MedicineITLab
4	146056320	rs1804528	G	A	0.0109	0.002	2.99999133271615e-08	0.3507	518856	ieu-b-40	body mass index || id:ieu-b-40	TRUE	reported	MedicineITLab
5	108699161	rs11738695	C	A	0.0097	0.0017	2.0000000199681e-08	0.586	691380	ieu-b-40	body mass index || id:ieu-b-40	TRUE	reported	MedicineITLab
5	167595121	rs17663412	C	A	0.0157	0.0027	6.10000231740111e-09	0.1139	691018	ieu-b-40	body mass index || id:ieu-b-40	TRUE	reported	MedicineITLab
6	31920873	rs4151664	C	T	0.02	0.0035	1.40000633223953e-08	0.05847	779824	ieu-b-40	body mass index || id:ieu-b-40	TRUE	reported	MedicineITLab
6	33771673	rs2281819	T	A	-0.016	0.002	5.10035023959446e-15	0.2302	687785	ieu-b-40	body mass index || id:ieu-b-40	TRUE	reported	MedicineITLab
6	70357368	rs7761673	T	A	-0.0126	0.0021	1.89998424621474e-09	0.2058	691716	ieu-b-40	body mass index || id:ieu-b-40	TRUE	reported	MedicineITLab
8	14502274	rs17119937	T	C	0.0212	0.0036	5.60002544078e-09	0.06905	668272	ieu-b-40	body mass index || id:ieu-b-40	TRUE	reported	MedicineITLab
8	112270826	rs13250058	G	T	0.0112	0.0018	2.90001336905407e-10	0.6771	787870	ieu-b-40	body mass index || id:ieu-b-40	TRUE	reported	MedicineITLab
8	28021769	rs1982441	G	T	0.0175	0.0026	7.00003159130898e-12	0.1381	687705	ieu-b-40	body mass index || id:ieu-b-40	TRUE	reported	MedicineITLab
10	118564313	rs1681740	A	C	-0.0115	0.0018	1.09999319893519e-10	0.3933	673459	ieu-b-40	body mass index || id:ieu-b-40	TRUE	reported	MedicineITLab
12	19265921	rs2943465	T	C	0.0248	0.0039	2.00000001996811e-10	0.9444	686547	ieu-b-40	body mass index || id:ieu-b-40	TRUE	reported	MedicineITLab
11	118938371	rs1784460	T	A	0.0132	0.0018	8.99911910870052e-14	0.4035	680042	ieu-b-40	body mass index || id:ieu-b-40	TRUE	reported	MedicineITLab
15	31877690	rs7172627	A	G	0.0117	0.0017	1.10001852750622e-11	0.4719	690458	ieu-b-40	body mass index || id:ieu-b-40	TRUE	reported	MedicineITLab
16	6702631	rs12932660	C	T	0.0127	0.0019	5.40007759066593e-11	0.7391	690387	ieu-b-40	body mass index || id:ieu-b-40	TRUE	reported	MedicineITLab
16	4015729	rs879620	C	T	0.0231	0.0018	5.30029448835795e-38	0.6179	688377	ieu-b-40	body mass index || id:ieu-b-40	TRUE	reported	MedicineITLab
16	72996162	rs756717	G	A	-0.0148	0.0017	5.40007759066591e-18	0.3973	771976	ieu-b-40	body mass index || id:ieu-b-40	TRUE	reported	MedicineITLab
17	55336155	rs8071182	G	A	0.0133	0.0022	2.10000341026661e-09	0.1735	771437	ieu-b-40	body mass index || id:ieu-b-40	TRUE	reported	MedicineITLab
17	65870073	rs12602912	C	T	0.0176	0.0021	9.89919775080583e-18	0.2048	777510	ieu-b-40	body mass index || id:ieu-b-40	TRUE	reported	MedicineITLab
17	79085335	rs3935648	C	G	-0.0125	0.0022	6.8000170244089e-09	0.2328	629303	ieu-b-40	body mass index || id:ieu-b-40	TRUE	reported	MedicineITLab
17	21261560	rs4986044	C	T	-0.0164	0.0016	3.29989407910835e-23	0.4687	787219	ieu-b-40	body mass index || id:ieu-b-40	TRUE	reported	MedicineITLab
18	42534584	rs9783858	C	T	0.0091	0.0017	3.29997006285229e-08	0.5191	770874	ieu-b-40	body mass index || id:ieu-b-40	TRUE	reported	MedicineITLab
19	46180184	rs11672660	C	T	-0.034	0.0021	1.69980851320351e-60	0.2049	768426	ieu-b-40	body mass index || id:ieu-b-40	TRUE	reported	MedicineITLab
19	30286822	rs17513613	T	C	0.0186	0.0018	3.59997927043357e-26	0.3236	789575	ieu-b-40	body mass index || id:ieu-b-40	TRUE	reported	MedicineITLab
19	30618771	rs1982725	C	T	0.0097	0.0017	3.29997006285229e-08	0.4778	683155	ieu-b-40	body mass index || id:ieu-b-40	TRUE	reported	MedicineITLab
1	96924097	rs11165643	C	T	0.0206	0.0017	1.39990962656833e-35	0.5828	792657	ieu-b-40	body mass index || id:ieu-b-40	TRUE	reported	MedicineITLab
1	174478100	rs12564992	A	G	0.0196	0.0026	5.30029448835795e-14	0.1144	795119	ieu-b-40	body mass index || id:ieu-b-40	TRUE	reported	MedicineITLab
2	105454590	rs10197031	T	C	0.0166	0.0019	1.90020300257723e-18	0.2834	691479	ieu-b-40	body mass index || id:ieu-b-40	TRUE	reported	MedicineITLab
2	220163543	rs11889536	A	G	-0.0189	0.0024	6.40029512108372e-15	0.1493	688977	ieu-b-40	body mass index || id:ieu-b-40	TRUE	reported	MedicineITLab
2	236848488	rs7568228	G	C	-0.0102	0.0017	2.90001336905407e-09	0.5309	685412	ieu-b-40	body mass index || id:ieu-b-40	TRUE	reported	MedicineITLab
3	194825090	rs9288754	T	C	0.0096	0.0017	4.09996359041765e-08	0.5884	689170	ieu-b-40	body mass index || id:ieu-b-40	TRUE	reported	MedicineITLab
4	52927229	rs784944	A	G	-0.0122	0.0019	3.89995862874433e-10	0.7489	688210	ieu-b-40	body mass index || id:ieu-b-40	TRUE	reported	MedicineITLab
6	163033350	rs13191362	A	G	-0.0236	0.0025	5.90065196995668e-21	0.1198	792699	ieu-b-40	body mass index || id:ieu-b-40	TRUE	reported	MedicineITLab
9	137989785	rs10858334	C	G	0.0143	0.0026	2.69997659840121e-08	0.1415	672640	ieu-b-40	body mass index || id:ieu-b-40	TRUE	reported	MedicineITLab
10	21821274	rs7084454	G	A	0.0193	0.0019	4.00036851046125e-25	0.335	678564	ieu-b-40	body mass index || id:ieu-b-40	TRUE	reported	MedicineITLab
10	76047464	rs12098284	C	T	0.0178	0.0026	1.80011396041801e-11	0.1241	686167	ieu-b-40	body mass index || id:ieu-b-40	TRUE	reported	MedicineITLab
11	8639200	rs4929923	T	C	0.0181	0.0017	7.19946127440837e-27	0.6376	794933	ieu-b-40	body mass index || id:ieu-b-40	TRUE	reported	MedicineITLab
11	97831073	rs7933205	A	G	0.0116	0.0021	3.20000015974484e-08	0.7885	692432	ieu-b-40	body mass index || id:ieu-b-40	TRUE	reported	MedicineITLab
11	30422068	rs2065418	T	G	-0.0166	0.0018	3.59997927043357e-20	0.3623	691707	ieu-b-40	body mass index || id:ieu-b-40	TRUE	reported	MedicineITLab
11	56914157	rs6591407	C	A	-0.0118	0.0021	1.89998424621473e-08	0.1861	794246	ieu-b-40	body mass index || id:ieu-b-40	TRUE	reported	MedicineITLab
12	24075508	rs7970953	G	A	0.0135	0.0018	9.79941161095593e-14	0.29	788417	ieu-b-40	body mass index || id:ieu-b-40	TRUE	reported	MedicineITLab
16	49011249	rs6500208	G	A	0.014	0.002	4.10015240506613e-12	0.2006	781931	ieu-b-40	body mass index || id:ieu-b-40	TRUE	reported	MedicineITLab
18	40736590	rs1158805	C	A	-0.0137	0.0018	1.20005182020427e-14	0.3766	691776	ieu-b-40	body mass index || id:ieu-b-40	TRUE	reported	MedicineITLab
20	2815715	rs4813619	G	T	-0.0108	0.0018	2.3000114603619e-09	0.5101	622760	ieu-b-40	body mass index || id:ieu-b-40	TRUE	reported	MedicineITLab
1	219633869	rs11118308	A	G	-0.0101	0.0016	4.7999863240391e-10	0.4703	794625	ieu-b-40	body mass index || id:ieu-b-40	TRUE	reported	MedicineITLab
2	144051398	rs4589691	C	G	0.0141	0.0024	4.70002318179801e-09	0.1579	688253	ieu-b-40	body mass index || id:ieu-b-40	TRUE	reported	MedicineITLab
2	166185707	rs3754963	A	T	-0.0123	0.002	3.29997006285228e-10	0.2574	691535	ieu-b-40	body mass index || id:ieu-b-40	TRUE	reported	MedicineITLab
3	182312152	rs6772756	A	G	-0.0104	0.0019	4.00000007987242e-08	0.3372	681709	ieu-b-40	body mass index || id:ieu-b-40	TRUE	reported	MedicineITLab
4	89054667	rs4148155	A	G	-0.0188	0.0026	5.00034534976978e-13	0.1127	794889	ieu-b-40	body mass index || id:ieu-b-40	TRUE	reported	MedicineITLab
5	60838903	rs17424296	G	A	-0.0108	0.0018	2.39999313805789e-09	0.3659	684366	ieu-b-40	body mass index || id:ieu-b-40	TRUE	reported	MedicineITLab
7	26990816	rs774246	A	G	0.0153	0.0025	5.39995325071584e-10	0.1444	690818	ieu-b-40	body mass index || id:ieu-b-40	TRUE	reported	MedicineITLab
7	75101065	rs17207196	C	T	-0.0221	0.0018	2.09990670376244e-35	0.4118	668894	ieu-b-40	body mass index || id:ieu-b-40	TRUE	reported	MedicineITLab
9	87293457	rs1187352	T	C	0.0119	0.0018	6.00067353864116e-11	0.6518	688522	ieu-b-40	body mass index || id:ieu-b-40	TRUE	reported	MedicineITLab
10	2585792	rs11251352	A	G	0.0109	0.0018	7.00003159130897e-10	0.5988	690804	ieu-b-40	body mass index || id:ieu-b-40	TRUE	reported	MedicineITLab
13	28617708	rs7318817	C	T	-0.0155	0.0018	2.70022528688824e-18	0.6071	691917	ieu-b-40	body mass index || id:ieu-b-40	TRUE	reported	MedicineITLab
12	133423695	rs2306537	A	G	0.0133	0.0019	8.69961433065269e-13	0.3092	691923	ieu-b-40	body mass index || id:ieu-b-40	TRUE	reported	MedicineITLab
15	36402716	rs8036040	C	A	0.0109	0.0017	2.69997659840121e-10	0.4932	691068	ieu-b-40	body mass index || id:ieu-b-40	TRUE	reported	MedicineITLab
17	46978353	rs962273	T	C	0.0137	0.0019	2.60015956316527e-13	0.7057	692594	ieu-b-40	body mass index || id:ieu-b-40	TRUE	reported	MedicineITLab
17	61616959	rs4968656	A	G	0.0116	0.0019	8.19992726270379e-10	0.3216	675153	ieu-b-40	body mass index || id:ieu-b-40	TRUE	reported	MedicineITLab
19	34290995	rs287104	G	A	0.0115	0.0017	4.40047947835983e-11	0.6604	787307	ieu-b-40	body mass index || id:ieu-b-40	TRUE	reported	MedicineITLab
19	1865901	rs12981256	G	A	0.0142	0.0018	1.10001852750622e-15	0.5325	678327	ieu-b-40	body mass index || id:ieu-b-40	TRUE	reported	MedicineITLab
19	18454825	rs17724992	A	G	-0.0183	0.0019	1e-22	0.2596	785851	ieu-b-40	body mass index || id:ieu-b-40	TRUE	reported	MedicineITLab
22	48875699	rs9615905	C	T	0.011	0.0017	2.69997659840121e-10	0.45	690274	ieu-b-40	body mass index || id:ieu-b-40	TRUE	reported	MedicineITLab
1	33232525	rs12022461	G	A	-0.0159	0.0023	2.39993787680988e-12	0.1795	692241	ieu-b-40	body mass index || id:ieu-b-40	TRUE	reported	MedicineITLab
2	50233352	rs930295	A	C	-0.0211	0.0023	1e-19	0.8417	690522	ieu-b-40	body mass index || id:ieu-b-40	TRUE	reported	MedicineITLab
2	142293146	rs17551974	C	A	-0.0141	0.0022	1.89998424621473e-10	0.1782	691115	ieu-b-40	body mass index || id:ieu-b-40	TRUE	reported	MedicineITLab
3	12426936	rs10510419	G	T	-0.0177	0.0023	2.19988510904925e-14	0.1416	789318	ieu-b-40	body mass index || id:ieu-b-40	TRUE	reported	MedicineITLab
3	62481063	rs1452075	C	T	0.0141	0.0018	1.2998702373886e-14	0.7277	783729	ieu-b-40	body mass index || id:ieu-b-40	TRUE	reported	MedicineITLab
4	143675717	rs331966	A	C	0.0112	0.0018	3.20000015974484e-10	0.3792	687189	ieu-b-40	body mass index || id:ieu-b-40	TRUE	reported	MedicineITLab
5	63020706	rs1503526	T	C	0.014	0.0017	5.50047252867635e-17	0.4838	747347	ieu-b-40	body mass index || id:ieu-b-40	TRUE	reported	MedicineITLab
5	87978252	rs16903285	T	C	0.0331	0.0026	7.59976214361039e-38	0.1407	687944	ieu-b-40	body mass index || id:ieu-b-40	TRUE	reported	MedicineITLab
6	160774441	rs486359	G	C	0.0112	0.0017	1.5999263828686e-11	0.4853	770999	ieu-b-40	body mass index || id:ieu-b-40	TRUE	reported	MedicineITLab
9	92119579	rs13287131	T	C	0.0123	0.002	6.8000170244089e-10	0.2491	683808	ieu-b-40	body mass index || id:ieu-b-40	TRUE	reported	MedicineITLab
9	120378483	rs1928295	T	C	-0.0141	0.0016	5.40007759066591e-18	0.4461	793649	ieu-b-40	body mass index || id:ieu-b-40	TRUE	reported	MedicineITLab
12	89905537	rs4842491	C	T	0.0098	0.0018	4.00000007987242e-08	0.7138	795312	ieu-b-40	body mass index || id:ieu-b-40	TRUE	reported	MedicineITLab
13	33380786	rs7983065	C	T	-0.0148	0.0017	8.90020479625527e-18	0.4503	690924	ieu-b-40	body mass index || id:ieu-b-40	TRUE	reported	MedicineITLab
13	59265043	rs9538162	T	C	-0.0156	0.0018	4.79954424931945e-19	0.4138	690345	ieu-b-40	body mass index || id:ieu-b-40	TRUE	reported	MedicineITLab
14	35667554	rs17535082	C	T	-0.0171	0.003	7.79991733536343e-09	0.0939	690550	ieu-b-40	body mass index || id:ieu-b-40	TRUE	reported	MedicineITLab
14	29680331	rs4981693	G	A	0.0206	0.002	6.9008088854845e-24	0.771	689120	ieu-b-40	body mass index || id:ieu-b-40	TRUE	reported	MedicineITLab
15	27040082	rs4906908	T	G	0.0103	0.0017	2.49999995007974e-09	0.5253	691345	ieu-b-40	body mass index || id:ieu-b-40	TRUE	reported	MedicineITLab
16	53712135	rs1477199	A	G	0.0228	0.0024	9.39939714766778e-22	0.1451	794442	ieu-b-40	body mass index || id:ieu-b-40	TRUE	reported	MedicineITLab
16	73595718	rs825688	C	T	-0.0095	0.0017	4.70002318179801e-08	0.456	686144	ieu-b-40	body mass index || id:ieu-b-40	TRUE	reported	MedicineITLab
22	50637922	rs6712	G	C	0.0138	0.0025	4.39997288359989e-08	0.1368	688469	ieu-b-40	body mass index || id:ieu-b-40	TRUE	reported	MedicineITLab
1	66444183	rs1937433	C	G	0.0124	0.0017	8.49962959449619e-13	0.5358	682765	ieu-b-40	body mass index || id:ieu-b-40	TRUE	reported	MedicineITLab
2	41637688	rs10169594	T	C	0.0121	0.0018	1.99986186963274e-11	0.3596	685712	ieu-b-40	body mass index || id:ieu-b-40	TRUE	reported	MedicineITLab
3	13433158	rs9845966	T	G	-0.0105	0.0017	2.49999995007974e-10	0.5479	778076	ieu-b-40	body mass index || id:ieu-b-40	TRUE	reported	MedicineITLab
3	104606144	rs1436344	G	C	0.0141	0.0017	4.10015240506613e-16	0.5922	692017	ieu-b-40	body mass index || id:ieu-b-40	TRUE	reported	MedicineITLab
3	42427191	rs33500	C	T	-0.0167	0.0022	4.30031233630544e-14	0.8082	689500	ieu-b-40	body mass index || id:ieu-b-40	TRUE	reported	MedicineITLab
3	161416468	rs1399896	A	G	0.01	0.0017	5.8000267960159e-09	0.5707	690781	ieu-b-40	body mass index || id:ieu-b-40	TRUE	reported	MedicineITLab
3	183997735	rs865809	A	G	-0.0127	0.002	5.39995325071584e-10	0.7678	689186	ieu-b-40	body mass index || id:ieu-b-40	TRUE	reported	MedicineITLab
4	80712000	rs13147390	T	C	0.0103	0.0018	1e-08	0.3569	681032	ieu-b-40	body mass index || id:ieu-b-40	TRUE	reported	MedicineITLab
4	65700865	rs11945861	G	A	-0.0148	0.002	5.00034534976978e-13	0.2369	682451	ieu-b-40	body mass index || id:ieu-b-40	TRUE	reported	MedicineITLab
4	77096118	rs17001561	G	A	0.0151	0.0023	3.80014352941586e-11	0.1573	794327	ieu-b-40	body mass index || id:ieu-b-40	TRUE	reported	MedicineITLab
4	171632637	rs1522569	T	G	-0.0164	0.0022	2.90001336905407e-13	0.1819	689573	ieu-b-40	body mass index || id:ieu-b-40	TRUE	reported	MedicineITLab
5	88808594	rs12652212	A	G	0.0123	0.0017	9.70063133783958e-14	0.4214	795075	ieu-b-40	body mass index || id:ieu-b-40	TRUE	reported	MedicineITLab
5	73159098	rs2931434	C	T	-0.0104	0.0018	1.40000633223953e-08	0.3168	690664	ieu-b-40	body mass index || id:ieu-b-40	TRUE	reported	MedicineITLab
5	152519088	rs294704	G	T	-0.0113	0.0019	4.00000007987242e-09	0.7239	690036	ieu-b-40	body mass index || id:ieu-b-40	TRUE	reported	MedicineITLab
6	51177811	rs1327259	A	G	-0.0155	0.0018	1.69980851320349e-18	0.3872	685922	ieu-b-40	body mass index || id:ieu-b-40	TRUE	reported	MedicineITLab
6	34579431	rs2744974	C	T	0.0249	0.0018	1.39990962656833e-45	0.338	789647	ieu-b-40	body mass index || id:ieu-b-40	TRUE	reported	MedicineITLab
7	99064466	rs13240600	A	G	-0.0204	0.0024	3.50025754158434e-17	0.1552	692233	ieu-b-40	body mass index || id:ieu-b-40	TRUE	reported	MedicineITLab
7	113460282	rs10953740	A	G	-0.0153	0.0017	1e-18	0.5534	684419	ieu-b-40	body mass index || id:ieu-b-40	TRUE	reported	MedicineITLab
9	103088321	rs7025938	C	G	0.0166	0.0019	3.6999853117286e-19	0.3187	691581	ieu-b-40	body mass index || id:ieu-b-40	TRUE	reported	MedicineITLab
10	102395982	rs17113297	C	T	0.0166	0.0021	2.09990670376243e-15	0.2082	686357	ieu-b-40	body mass index || id:ieu-b-40	TRUE	reported	MedicineITLab
12	939480	rs11611246	G	T	0.024	0.002	5.0003453497698e-32	0.21	779823	ieu-b-40	body mass index || id:ieu-b-40	TRUE	reported	MedicineITLab
12	50247468	rs7138803	G	A	0.03	0.0017	2.2998525866862e-71	0.3772	795588	ieu-b-40	body mass index || id:ieu-b-40	TRUE	reported	MedicineITLab
12	103699685	rs7488867	C	T	-0.0204	0.002	8.40040065263767e-24	0.2639	635746	ieu-b-40	body mass index || id:ieu-b-40	TRUE	reported	MedicineITLab
12	122963550	rs12369179	C	T	-0.0359	0.0031	2.49976970217851e-31	0.08782	674260	ieu-b-40	body mass index || id:ieu-b-40	TRUE	reported	MedicineITLab
12	123425575	rs4148866	C	T	0.0098	0.0018	4.00000007987242e-08	0.4068	676418	ieu-b-40	body mass index || id:ieu-b-40	TRUE	reported	MedicineITLab
13	78365190	rs1144387	G	C	0.0098	0.0017	1.60000006389793e-08	0.5714	687565	ieu-b-40	body mass index || id:ieu-b-40	TRUE	reported	MedicineITLab
15	73051219	rs9806742	G	A	0.0208	0.0026	1.39990962656834e-15	0.8826	692509	ieu-b-40	body mass index || id:ieu-b-40	TRUE	reported	MedicineITLab
17	15943910	rs1075901	T	C	0.0121	0.0016	1.20005182020427e-13	0.5639	794789	ieu-b-40	body mass index || id:ieu-b-40	TRUE	reported	MedicineITLab
18	6873954	rs1241986	G	A	-0.0139	0.0024	1.09999319893519e-08	0.8479	687757	ieu-b-40	body mass index || id:ieu-b-40	TRUE	reported	MedicineITLab
20	15819495	rs8123881	A	G	0.0196	0.0024	4.40047947835983e-16	0.1299	793018	ieu-b-40	body mass index || id:ieu-b-40	TRUE	reported	MedicineITLab
20	25195509	rs6050446	A	G	0.0343	0.0047	4.40047947835983e-13	0.97001	766287	ieu-b-40	body mass index || id:ieu-b-40	TRUE	reported	MedicineITLab
22	40604945	rs4820408	T	G	-0.0151	0.0017	2.09990670376242e-19	0.592	794185	ieu-b-40	body mass index || id:ieu-b-40	TRUE	reported	MedicineITLab
1	77967523	rs12049202	C	T	0.024	0.0022	1e-28	0.203	691566	ieu-b-40	body mass index || id:ieu-b-40	TRUE	reported	MedicineITLab
2	155668460	rs1445652	G	A	0.0123	0.0022	4.3000152915127e-08	0.1855	682166	ieu-b-40	body mass index || id:ieu-b-40	TRUE	reported	MedicineITLab
5	164600151	rs189843	G	C	-0.0098	0.0017	1.70000422215637e-08	0.5557	685314	ieu-b-40	body mass index || id:ieu-b-40	TRUE	reported	MedicineITLab
5	172914939	rs806600	A	G	-0.0095	0.0017	3.29997006285229e-08	0.475	691791	ieu-b-40	body mass index || id:ieu-b-40	TRUE	reported	MedicineITLab
5	112445734	rs10478110	A	C	0.01	0.0017	9.5999727439248e-09	0.4348	680441	ieu-b-40	body mass index || id:ieu-b-40	TRUE	reported	MedicineITLab
7	70067315	rs38314	G	A	-0.012	0.0017	4.70002318179801e-12	0.4912	689782	ieu-b-40	body mass index || id:ieu-b-40	TRUE	reported	MedicineITLab
7	50573325	rs12718572	C	T	-0.0117	0.0018	2.99985318119079e-11	0.4024	686523	ieu-b-40	body mass index || id:ieu-b-40	TRUE	reported	MedicineITLab
9	28410996	rs1412235	G	C	0.0246	0.0017	6.00067353864114e-45	0.3175	790147	ieu-b-40	body mass index || id:ieu-b-40	TRUE	reported	MedicineITLab
9	16720329	rs10962550	G	C	0.0182	0.0022	6.20011864208725e-16	0.1801	690579	ieu-b-40	body mass index || id:ieu-b-40	TRUE	reported	MedicineITLab
9	37209396	rs1472169	C	T	-0.0139	0.0018	2.80027059501064e-15	0.3772	689945	ieu-b-40	body mass index || id:ieu-b-40	TRUE	reported	MedicineITLab
11	45438374	rs10742752	T	C	0.0124	0.0017	1.10001852750622e-13	0.6159	792704	ieu-b-40	body mass index || id:ieu-b-40	TRUE	reported	MedicineITLab
11	43936945	rs10768994	T	C	-0.0114	0.0017	6.40029512108372e-12	0.4337	791685	ieu-b-40	body mass index || id:ieu-b-40	TRUE	reported	MedicineITLab
12	39430048	rs11170468	A	C	-0.0123	0.0019	1.89998424621473e-10	0.2326	795265	ieu-b-40	body mass index || id:ieu-b-40	TRUE	reported	MedicineITLab
15	53072673	rs10518694	C	A	0.0146	0.0025	3.29997006285228e-09	0.1424	690554	ieu-b-40	body mass index || id:ieu-b-40	TRUE	reported	MedicineITLab
15	98280959	rs8027205	C	G	-0.0108	0.0018	1.40000633223953e-09	0.3967	685725	ieu-b-40	body mass index || id:ieu-b-40	TRUE	reported	MedicineITLab
17	46252346	rs208015	T	C	-0.0356	0.0034	1.39990962656834e-25	0.9216	691575	ieu-b-40	body mass index || id:ieu-b-40	TRUE	reported	MedicineITLab
18	22461398	rs4800191	G	C	0.0103	0.0017	2.49999995007974e-09	0.6369	785353	ieu-b-40	body mass index || id:ieu-b-40	TRUE	reported	MedicineITLab
19	31019780	rs11084553	A	G	-0.021	0.0024	1.800113960418e-18	0.1518	691103	ieu-b-40	body mass index || id:ieu-b-40	TRUE	reported	MedicineITLab
1	72838529	rs1993709	A	G	0.0331	0.0021	1.90020300257722e-57	0.8177	786001	ieu-b-40	body mass index || id:ieu-b-40	TRUE	reported	MedicineITLab
1	107962328	rs11185111	G	A	-0.0129	0.0019	7.70016444356872e-12	0.3042	686508	ieu-b-40	body mass index || id:ieu-b-40	TRUE	reported	MedicineITLab
1	225668524	rs10915840	G	A	-0.0118	0.0019	1.29998996537545e-09	0.283	684857	ieu-b-40	body mass index || id:ieu-b-40	TRUE	reported	MedicineITLab
3	61236462	rs2365389	C	T	-0.0174	0.0017	1.29987023738861e-25	0.4143	783625	ieu-b-40	body mass index || id:ieu-b-40	TRUE	reported	MedicineITLab
6	42532102	rs3749897	C	T	0.0122	0.0018	8.4004006526377e-12	0.4172	638224	ieu-b-40	body mass index || id:ieu-b-40	TRUE	reported	MedicineITLab
7	49616203	rs10269783	G	A	0.0133	0.0017	1.39990962656834e-15	0.3896	790551	ieu-b-40	body mass index || id:ieu-b-40	TRUE	reported	MedicineITLab
7	114590228	rs10247983	G	A	0.0201	0.0033	1.70000422215636e-09	0.9213	672411	ieu-b-40	body mass index || id:ieu-b-40	TRUE	reported	MedicineITLab
8	14095900	rs13263601	A	C	0.0154	0.0018	2.19988510904926e-17	0.3478	686196	ieu-b-40	body mass index || id:ieu-b-40	TRUE	reported	MedicineITLab
8	30865733	rs1421334	A	C	-0.0125	0.0018	1e-12	0.5431	680665	ieu-b-40	body mass index || id:ieu-b-40	TRUE	reported	MedicineITLab
8	62117973	rs6471941	G	A	0.0156	0.0021	3.1002734419982e-13	0.1684	793986	ieu-b-40	body mass index || id:ieu-b-40	TRUE	reported	MedicineITLab
9	33804813	rs10971709	C	T	0.0132	0.0021	6.19997588072324e-10	0.2062	688312	ieu-b-40	body mass index || id:ieu-b-40	TRUE	reported	MedicineITLab
9	73791849	rs2174307	G	C	0.0121	0.0017	4.90004422793237e-12	0.4067	686559	ieu-b-40	body mass index || id:ieu-b-40	TRUE	reported	MedicineITLab
12	60953472	rs11173522	C	A	0.0128	0.0021	1.09999319893519e-09	0.2078	691593	ieu-b-40	body mass index || id:ieu-b-40	TRUE	reported	MedicineITLab
16	54255346	rs4783830	G	A	-0.0105	0.0019	2.39999313805789e-08	0.3074	675527	ieu-b-40	body mass index || id:ieu-b-40	TRUE	reported	MedicineITLab
16	72189604	rs12933482	A	G	0.0186	0.0028	4.90004422793237e-11	0.1048	691477	ieu-b-40	body mass index || id:ieu-b-40	TRUE	reported	MedicineITLab
17	4801887	rs12936083	A	G	0.0139	0.0019	4.10015240506613e-13	0.3267	633615	ieu-b-40	body mass index || id:ieu-b-40	TRUE	reported	MedicineITLab
18	21120035	rs7239575	T	C	-0.0202	0.0017	7.39945954312723e-32	0.4832	692313	ieu-b-40	body mass index || id:ieu-b-40	TRUE	reported	MedicineITLab
18	1839601	rs8097672	A	T	0.02	0.0025	8.4004006526377e-16	0.1528	686063	ieu-b-40	body mass index || id:ieu-b-40	TRUE	reported	MedicineITLab
19	19378671	rs998732	A	G	-0.0171	0.0022	1.99986186963274e-14	0.1578	793852	ieu-b-40	body mass index || id:ieu-b-40	TRUE	reported	MedicineITLab
20	21381121	rs1409818	C	T	0.0201	0.0029	2.49976970217851e-12	0.1156	690984	ieu-b-40	body mass index || id:ieu-b-40	TRUE	reported	MedicineITLab
20	62691550	rs6512302	G	C	0.0142	0.002	2.09990670376243e-12	0.7511	686053	ieu-b-40	body mass index || id:ieu-b-40	TRUE	reported	MedicineITLab
21	40309436	rs13047416	C	G	-0.0154	0.0018	2.19988510904926e-17	0.3769	683228	ieu-b-40	body mass index || id:ieu-b-40	TRUE	reported	MedicineITLab
1	6713114	rs2235564	C	T	0.0131	0.0018	3.69998531172859e-13	0.3466	691544	ieu-b-40	body mass index || id:ieu-b-40	TRUE	reported	MedicineITLab
1	17306675	rs2284746	C	G	-0.0104	0.0017	1.40000633223953e-09	0.5238	692206	ieu-b-40	body mass index || id:ieu-b-40	TRUE	reported	MedicineITLab
1	156406853	rs4414033	G	A	0.0129	0.0018	1.39990962656834e-12	0.627	672697	ieu-b-40	body mass index || id:ieu-b-40	TRUE	reported	MedicineITLab
1	151018861	rs6587552	A	G	-0.0173	0.002	1.5999263828686e-17	0.7591	689723	ieu-b-40	body mass index || id:ieu-b-40	TRUE	reported	MedicineITLab
2	55238677	rs3806572	G	A	-0.0145	0.0019	1.5999263828686e-14	0.2788	687646	ieu-b-40	body mass index || id:ieu-b-40	TRUE	reported	MedicineITLab
2	29100642	rs4358081	A	C	0.0097	0.0017	1.49999565138204e-08	0.4631	690038	ieu-b-40	body mass index || id:ieu-b-40	TRUE	reported	MedicineITLab
2	229016917	rs10211055	T	C	0.0157	0.0018	7.19946127440837e-18	0.3456	686577	ieu-b-40	body mass index || id:ieu-b-40	TRUE	reported	MedicineITLab
2	198950240	rs1064213	G	A	0.012	0.0017	2.39993787680988e-12	0.492	692576	ieu-b-40	body mass index || id:ieu-b-40	TRUE	reported	MedicineITLab
3	62711674	rs538579	G	C	0.0137	0.0019	1.2998702373886e-13	0.3228	688452	ieu-b-40	body mass index || id:ieu-b-40	TRUE	reported	MedicineITLab
3	49924424	rs11713193	G	A	0.0239	0.0017	2.39993787680989e-44	0.5073	692159	ieu-b-40	body mass index || id:ieu-b-40	TRUE	reported	MedicineITLab
3	185834499	rs9816226	A	T	0.0323	0.0021	1.59992638286859e-52	0.8199	778333	ieu-b-40	body mass index || id:ieu-b-40	TRUE	reported	MedicineITLab
4	3298800	rs2051559	T	C	0.0176	0.0026	5.00034534976978e-12	0.1308	689307	ieu-b-40	body mass index || id:ieu-b-40	TRUE	reported	MedicineITLab
5	80841914	rs10942267	A	G	-0.0156	0.0019	3.90031784475066e-17	0.3088	689084	ieu-b-40	body mass index || id:ieu-b-40	TRUE	reported	MedicineITLab
5	107439012	rs40067	G	A	-0.0266	0.0023	7.1006809625453e-30	0.1713	681695	ieu-b-40	body mass index || id:ieu-b-40	TRUE	reported	MedicineITLab
5	158271680	rs17056301	T	C	0.0118	0.002	2.39999313805789e-09	0.2636	688085	ieu-b-40	body mass index || id:ieu-b-40	TRUE	reported	MedicineITLab
6	26100023	rs1150659	G	A	-0.0139	0.0019	3.80014352941586e-13	0.2254	790405	ieu-b-40	body mass index || id:ieu-b-40	TRUE	reported	MedicineITLab
6	83433228	rs9294260	G	A	0.0147	0.0016	1.800113960418e-19	0.4731	783533	ieu-b-40	body mass index || id:ieu-b-40	TRUE	reported	MedicineITLab
7	93241640	rs7780752	T	C	0.0139	0.0018	1e-14	0.36	690830	ieu-b-40	body mass index || id:ieu-b-40	TRUE	reported	MedicineITLab
8	32400115	rs7826312	T	C	0.0104	0.0017	4.90004422793237e-10	0.5879	785343	ieu-b-40	body mass index || id:ieu-b-40	TRUE	reported	MedicineITLab
8	132879047	rs12675063	A	T	0.0156	0.0026	1.29998996537545e-09	0.1131	789771	ieu-b-40	body mass index || id:ieu-b-40	TRUE	reported	MedicineITLab
8	93204442	rs7819514	G	A	-0.0107	0.0018	5.69993627094142e-09	0.3216	684955	ieu-b-40	body mass index || id:ieu-b-40	TRUE	reported	MedicineITLab
9	11852043	rs1948080	T	G	-0.0137	0.0018	1.10001852750622e-14	0.3749	690633	ieu-b-40	body mass index || id:ieu-b-40	TRUE	reported	MedicineITLab
9	15634326	rs4740619	T	C	-0.0186	0.0016	2.2998525866862e-30	0.4521	794491	ieu-b-40	body mass index || id:ieu-b-40	TRUE	reported	MedicineITLab
9	118664402	rs9408882	G	A	-0.0093	0.0016	1.29998996537546e-08	0.4594	794283	ieu-b-40	body mass index || id:ieu-b-40	TRUE	reported	MedicineITLab
9	101491066	rs380857	C	A	-0.0151	0.0027	3.59997927043357e-08	0.8878	691507	ieu-b-40	body mass index || id:ieu-b-40	TRUE	reported	MedicineITLab
10	88096047	rs10887578	G	C	0.0128	0.0017	1.5999263828686e-13	0.4896	679172	ieu-b-40	body mass index || id:ieu-b-40	TRUE	reported	MedicineITLab
11	17394073	rs10832778	C	G	0.0125	0.0017	1.2998702373886e-13	0.6222	783042	ieu-b-40	body mass index || id:ieu-b-40	TRUE	reported	MedicineITLab
11	63824364	rs1188017	C	T	-0.0142	0.0021	1.20005182020427e-11	0.1954	769677	ieu-b-40	body mass index || id:ieu-b-40	TRUE	reported	MedicineITLab
11	69445173	rs592483	C	T	-0.0147	0.0017	1.99986186963274e-18	0.5716	781871	ieu-b-40	body mass index || id:ieu-b-40	TRUE	reported	MedicineITLab
11	65594820	rs7102454	T	C	0.0158	0.0018	2.39993787680987e-18	0.3435	691134	ieu-b-40	body mass index || id:ieu-b-40	TRUE	reported	MedicineITLab
11	27679916	rs6265	C	T	-0.0412	0.0021	1e-86	0.1951	795458	ieu-b-40	body mass index || id:ieu-b-40	TRUE	reported	MedicineITLab
11	112826709	rs4937870	A	G	-0.0109	0.0019	8.79994585505891e-09	0.3172	683154	ieu-b-40	body mass index || id:ieu-b-40	TRUE	reported	MedicineITLab
13	40749213	rs17446257	G	A	0.0153	0.0026	2.90001336905407e-09	0.1292	690630	ieu-b-40	body mass index || id:ieu-b-40	TRUE	reported	MedicineITLab
13	81020036	rs7998796	A	G	0.0105	0.0018	1.09999319893519e-08	0.3373	689430	ieu-b-40	body mass index || id:ieu-b-40	TRUE	reported	MedicineITLab
14	73143457	rs768840	G	A	0.0114	0.0018	2.00000001996811e-10	0.4183	677485	ieu-b-40	body mass index || id:ieu-b-40	TRUE	reported	MedicineITLab
15	66686770	rs16953563	G	A	-0.0134	0.002	1.50003019045595e-11	0.2516	691761	ieu-b-40	body mass index || id:ieu-b-40	TRUE	reported	MedicineITLab
16	23833071	rs9927848	C	A	-0.0122	0.002	6.40000038338761e-10	0.7326	687060	ieu-b-40	body mass index || id:ieu-b-40	TRUE	reported	MedicineITLab
17	35064187	rs8065336	T	C	0.012	0.0019	1.89998424621473e-10	0.6901	688722	ieu-b-40	body mass index || id:ieu-b-40	TRUE	reported	MedicineITLab
18	73498528	rs11150911	A	C	-0.0133	0.0018	4.70002318179801e-13	0.7191	781716	ieu-b-40	body mass index || id:ieu-b-40	TRUE	reported	MedicineITLab
19	18830704	rs11880870	A	G	-0.0189	0.0017	1e-28	0.4801	717350	ieu-b-40	body mass index || id:ieu-b-40	TRUE	reported	MedicineITLab
1	201841476	rs2820311	A	G	0.0235	0.0018	4.10015240506613e-38	0.3369	691876	ieu-b-40	body mass index || id:ieu-b-40	TRUE	reported	MedicineITLab
1	177889480	rs543874	A	G	0.0475	0.002	1.19949930314936e-122	0.1952	795504	ieu-b-40	body mass index || id:ieu-b-40	TRUE	reported	MedicineITLab
2	104159785	rs4851029	T	G	0.0121	0.0017	1.69980851320349e-12	0.5247	689752	ieu-b-40	body mass index || id:ieu-b-40	TRUE	reported	MedicineITLab
3	25106437	rs6804842	A	G	0.0156	0.0017	3.59997927043357e-21	0.572	789179	ieu-b-40	body mass index || id:ieu-b-40	TRUE	reported	MedicineITLab
3	88273071	rs9284814	G	A	0.0228	0.0027	3.10027344199818e-17	0.892	692375	ieu-b-40	body mass index || id:ieu-b-40	TRUE	reported	MedicineITLab
5	3488462	rs16871902	G	A	0.0125	0.0017	4.60044666393479e-13	0.4877	690830	ieu-b-40	body mass index || id:ieu-b-40	TRUE	reported	MedicineITLab
5	130440010	rs7724675	G	A	-0.0119	0.0021	9.49992113622595e-09	0.2238	691968	ieu-b-40	body mass index || id:ieu-b-40	TRUE	reported	MedicineITLab
5	139080745	rs13174863	A	G	0.0192	0.0023	2.90001336905407e-16	0.1548	773762	ieu-b-40	body mass index || id:ieu-b-40	TRUE	reported	MedicineITLab
7	39444551	rs10259786	A	G	-0.0114	0.0018	4.09996359041765e-10	0.3537	688834	ieu-b-40	body mass index || id:ieu-b-40	TRUE	reported	MedicineITLab
9	10371073	rs1535660	T	C	-0.0147	0.0025	5.19995996533515e-09	0.8554	690624	ieu-b-40	body mass index || id:ieu-b-40	TRUE	reported	MedicineITLab
9	6942940	rs7037266	C	A	-0.0112	0.0018	3.50001576071014e-10	0.3739	691603	ieu-b-40	body mass index || id:ieu-b-40	TRUE	reported	MedicineITLab
11	28742220	rs491711	A	C	-0.0115	0.0019	1.09999319893519e-09	0.316	685113	ieu-b-40	body mass index || id:ieu-b-40	TRUE	reported	MedicineITLab
11	29243293	rs11030618	C	T	0.011	0.0017	2.39999313805789e-10	0.5679	690005	ieu-b-40	body mass index || id:ieu-b-40	TRUE	reported	MedicineITLab
11	43648368	rs4237643	T	G	-0.0223	0.0019	4.30031233630542e-33	0.6938	692491	ieu-b-40	body mass index || id:ieu-b-40	TRUE	reported	MedicineITLab
11	132641959	rs4936175	T	C	0.0122	0.0017	1.39990962656834e-12	0.4445	692569	ieu-b-40	body mass index || id:ieu-b-40	TRUE	reported	MedicineITLab
15	47709199	rs17311369	C	T	-0.0104	0.0019	3.09998790941119e-08	0.3278	673102	ieu-b-40	body mass index || id:ieu-b-40	TRUE	reported	MedicineITLab
15	99521883	rs12905439	C	G	-0.0118	0.0018	1.40000633223953e-10	0.3393	675205	ieu-b-40	body mass index || id:ieu-b-40	TRUE	reported	MedicineITLab
20	1410582	rs1884389	C	T	-0.0103	0.0017	4.00000007987242e-09	0.4289	683669	ieu-b-40	body mass index || id:ieu-b-40	TRUE	reported	MedicineITLab
20	12430673	rs2423668	T	C	-0.0105	0.0019	2.80001269243454e-08	0.5505	527352	ieu-b-40	body mass index || id:ieu-b-40	TRUE	reported	MedicineITLab
19	47602577	rs9304665	T	A	0.0229	0.002	2.90001336905406e-29	0.7633	689470	ieu-b-40	body mass index || id:ieu-b-40	TRUE	reported	MedicineITLab
22	18220831	rs11538	A	G	0.0135	0.0023	3.29997006285228e-09	0.1805	692349	ieu-b-40	body mass index || id:ieu-b-40	TRUE	reported	MedicineITLab
22	32182708	rs138289	A	T	-0.0103	0.0017	3.29997006285228e-09	0.4829	687258	ieu-b-40	body mass index || id:ieu-b-40	TRUE	reported	MedicineITLab
3	196088464	rs6764533	G	A	0.0116	0.0018	1.40000633223953e-10	0.359	690832	ieu-b-40	body mass index || id:ieu-b-40	TRUE	reported	MedicineITLab
4	112669571	rs326896	C	T	-0.0128	0.0018	2.80027059501064e-13	0.3925	690324	ieu-b-40	body mass index || id:ieu-b-40	TRUE	reported	MedicineITLab
5	43191033	rs7730004	C	T	0.0148	0.0018	9.09913272632251e-16	0.6693	690164	ieu-b-40	body mass index || id:ieu-b-40	TRUE	reported	MedicineITLab
5	95728898	rs6235	C	G	0.0175	0.0019	1.50003019045595e-19	0.2702	691708	ieu-b-40	body mass index || id:ieu-b-40	TRUE	reported	MedicineITLab
6	108996963	rs3800229	G	T	0.0175	0.0018	1.39990962656834e-22	0.7123	792474	ieu-b-40	body mass index || id:ieu-b-40	TRUE	reported	MedicineITLab
13	85903717	rs9547153	A	G	0.0098	0.0017	8.70001497192316e-09	0.3839	775400	ieu-b-40	body mass index || id:ieu-b-40	TRUE	reported	MedicineITLab
14	40834177	rs872281	C	T	-0.0151	0.0023	4.70002318179801e-11	0.1728	685310	ieu-b-40	body mass index || id:ieu-b-40	TRUE	reported	MedicineITLab
16	398151	rs2361988	T	C	-0.0155	0.002	5.19995996533515e-15	0.2539	690251	ieu-b-40	body mass index || id:ieu-b-40	TRUE	reported	MedicineITLab
20	17102860	rs852056	T	C	-0.0128	0.002	1.79998961724559e-10	0.7584	691874	ieu-b-40	body mass index || id:ieu-b-40	TRUE	reported	MedicineITLab
1	154989595	rs6673081	T	C	-0.01	0.0018	1.79998961724559e-08	0.5534	677818	ieu-b-40	body mass index || id:ieu-b-40	TRUE	reported	MedicineITLab
2	35471626	rs17399237	T	C	-0.0129	0.0017	6.70038873807757e-14	0.5497	690950	ieu-b-40	body mass index || id:ieu-b-40	TRUE	reported	MedicineITLab
3	158285280	rs1656377	T	C	0.0099	0.0017	1.60000006389793e-08	0.5885	691955	ieu-b-40	body mass index || id:ieu-b-40	TRUE	reported	MedicineITLab
3	85819412	rs2325036	A	C	-0.0181	0.0017	3.59997927043357e-27	0.3845	790870	ieu-b-40	body mass index || id:ieu-b-40	TRUE	reported	MedicineITLab
3	180441172	rs13069244	G	A	0.0187	0.0032	2.99999133271614e-09	0.07747	791327	ieu-b-40	body mass index || id:ieu-b-40	TRUE	reported	MedicineITLab
3	181329682	rs6443750	T	C	0.0148	0.0021	3.19963176731835e-12	0.8068	776837	ieu-b-40	body mass index || id:ieu-b-40	TRUE	reported	MedicineITLab
6	50803050	rs987237	A	G	0.0409	0.0021	9.30036514753973e-84	0.1803	795612	ieu-b-40	body mass index || id:ieu-b-40	TRUE	reported	MedicineITLab
6	73922654	rs9688431	T	C	-0.0231	0.0035	2.39993787680988e-11	0.06034	789356	ieu-b-40	body mass index || id:ieu-b-40	TRUE	reported	MedicineITLab
8	15536311	rs2543132	G	C	0.0146	0.0022	5.00034534976978e-11	0.8134	688326	ieu-b-40	body mass index || id:ieu-b-40	TRUE	reported	MedicineITLab
9	94180627	rs7869771	A	C	-0.014	0.0019	4.90004422793237e-13	0.2647	679436	ieu-b-40	body mass index || id:ieu-b-40	TRUE	reported	MedicineITLab
9	131027982	rs7871866	G	C	0.0187	0.0024	2.29985258668621e-14	0.1531	683494	ieu-b-40	body mass index || id:ieu-b-40	TRUE	reported	MedicineITLab
10	19909770	rs10827649	A	G	0.0094	0.0016	9.09997082601283e-09	0.4277	790591	ieu-b-40	body mass index || id:ieu-b-40	TRUE	reported	MedicineITLab
10	125220036	rs845084	G	A	0.014	0.002	1.2998702373886e-12	0.2678	685413	ieu-b-40	body mass index || id:ieu-b-40	TRUE	reported	MedicineITLab
11	78040259	rs7117238	G	A	-0.0131	0.0022	2.49999995007974e-09	0.168	788879	ieu-b-40	body mass index || id:ieu-b-40	TRUE	reported	MedicineITLab
11	122505344	rs10750215	G	T	0.0108	0.0017	1.29998996537545e-10	0.3883	788895	ieu-b-40	body mass index || id:ieu-b-40	TRUE	reported	MedicineITLab
12	121714935	rs11615578	C	T	0.013	0.002	8.10027941680351e-11	0.2474	669422	ieu-b-40	body mass index || id:ieu-b-40	TRUE	reported	MedicineITLab
14	69789755	rs3902951	T	G	0.0134	0.002	7.00003159130898e-12	0.2455	773819	ieu-b-40	body mass index || id:ieu-b-40	TRUE	reported	MedicineITLab
15	95271404	rs7181498	T	C	-0.0163	0.0018	1e-19	0.6309	690980	ieu-b-40	body mass index || id:ieu-b-40	TRUE	reported	MedicineITLab
16	62838304	rs1896767	G	A	-0.0109	0.0017	2.39999313805789e-10	0.5376	686262	ieu-b-40	body mass index || id:ieu-b-40	TRUE	reported	MedicineITLab
16	3599655	rs12448257	G	A	0.0184	0.002	8.10027941680351e-20	0.218	779628	ieu-b-40	body mass index || id:ieu-b-40	TRUE	reported	MedicineITLab
1	23299906	rs6692586	A	G	-0.0192	0.0023	1.10001852750622e-16	0.832	690921	ieu-b-40	body mass index || id:ieu-b-40	TRUE	reported	MedicineITLab
1	62594677	rs2481665	T	C	-0.0161	0.0016	7.19946127440837e-23	0.4408	795247	ieu-b-40	body mass index || id:ieu-b-40	TRUE	reported	MedicineITLab
1	209543560	rs17014375	T	G	0.0172	0.0025	1.10001852750622e-11	0.1348	690856	ieu-b-40	body mass index || id:ieu-b-40	TRUE	reported	MedicineITLab
1	243684019	rs946824	T	C	-0.0206	0.0026	1.10001852750622e-15	0.859	689849	ieu-b-40	body mass index || id:ieu-b-40	TRUE	reported	MedicineITLab
3	10027724	rs17535749	G	A	0.015	0.0027	2.49999995007974e-08	0.1023	777038	ieu-b-40	body mass index || id:ieu-b-40	TRUE	reported	MedicineITLab
3	141275436	rs16851483	G	T	0.0369	0.0035	3.19963176731834e-26	0.06928	692316	ieu-b-40	body mass index || id:ieu-b-40	TRUE	reported	MedicineITLab
4	18514827	rs1477887	A	G	0.0138	0.0017	1.99986186963274e-15	0.5433	679023	ieu-b-40	body mass index || id:ieu-b-40	TRUE	reported	MedicineITLab
4	38691024	rs2242189	T	C	-0.0135	0.0018	8.30041869715701e-14	0.3658	676050	ieu-b-40	body mass index || id:ieu-b-40	TRUE	reported	MedicineITLab
6	12124855	rs2228213	G	A	-0.0139	0.0017	4.60044666393479e-16	0.3481	795595	ieu-b-40	body mass index || id:ieu-b-40	TRUE	reported	MedicineITLab
6	120213880	rs2357760	G	A	0.0145	0.0017	6.79986045003322e-17	0.6754	791053	ieu-b-40	body mass index || id:ieu-b-40	TRUE	reported	MedicineITLab
6	126042783	rs1268065	G	A	-0.0102	0.0017	1e-09	0.4794	759626	ieu-b-40	body mass index || id:ieu-b-40	TRUE	reported	MedicineITLab
7	2103668	rs6461115	A	G	-0.0144	0.0019	1.20005182020427e-13	0.2285	791735	ieu-b-40	body mass index || id:ieu-b-40	TRUE	reported	MedicineITLab
7	32369148	rs215634	A	G	-0.0152	0.0018	2.60015956316527e-17	0.6212	681296	ieu-b-40	body mass index || id:ieu-b-40	TRUE	reported	MedicineITLab
7	6718674	rs1830074	T	C	0.0115	0.0019	1.40000633223953e-09	0.288	689911	ieu-b-40	body mass index || id:ieu-b-40	TRUE	reported	MedicineITLab
7	112972483	rs7788008	G	A	-0.0157	0.0017	1.10001852750622e-19	0.4445	690410	ieu-b-40	body mass index || id:ieu-b-40	TRUE	reported	MedicineITLab
7	147668180	rs11773362	C	T	-0.0111	0.0018	1.49999565138204e-09	0.3369	690588	ieu-b-40	body mass index || id:ieu-b-40	TRUE	reported	MedicineITLab
8	116750548	rs2694047	A	G	0.0188	0.002	3.90031784475066e-21	0.747	690295	ieu-b-40	body mass index || id:ieu-b-40	TRUE	reported	MedicineITLab
8	67194171	rs12334877	G	A	-0.0144	0.0022	7.70016444356872e-11	0.198	683820	ieu-b-40	body mass index || id:ieu-b-40	TRUE	reported	MedicineITLab
9	122651784	rs10984756	C	G	0.0174	0.0029	1.09999319893519e-09	0.1048	689917	ieu-b-40	body mass index || id:ieu-b-40	TRUE	reported	MedicineITLab
11	888632	rs12416812	G	A	0.0111	0.0016	6.09958095872238e-12	0.5088	793338	ieu-b-40	body mass index || id:ieu-b-40	TRUE	reported	MedicineITLab
11	76473138	rs1465900	A	C	-0.0125	0.002	4.7999863240391e-10	0.2188	779748	ieu-b-40	body mass index || id:ieu-b-40	TRUE	reported	MedicineITLab
13	99120484	rs7334078	T	C	-0.0121	0.0019	2.19998641983517e-10	0.2882	688374	ieu-b-40	body mass index || id:ieu-b-40	TRUE	reported	MedicineITLab
16	19941968	rs9926784	T	C	-0.0258	0.0021	9.89919775080591e-35	0.1822	789617	ieu-b-40	body mass index || id:ieu-b-40	TRUE	reported	MedicineITLab
16	82438337	rs12922346	G	C	0.0136	0.002	1e-11	0.2657	679615	ieu-b-40	body mass index || id:ieu-b-40	TRUE	reported	MedicineITLab
20	47428485	rs11908637	G	A	-0.012	0.0021	4.90004422793237e-09	0.236	691443	ieu-b-40	body mass index || id:ieu-b-40	TRUE	reported	MedicineITLab
10	12943973	rs12779328	C	T	0.0105	0.0019	4.49997395325803e-08	0.2833	690736	ieu-b-40	body mass index || id:ieu-b-40	TRUE	reported	MedicineITLab
13	58356761	rs6561943	C	T	0.0119	0.0019	4.20000686246632e-10	0.2595	793951	ieu-b-40	body mass index || id:ieu-b-40	TRUE	reported	MedicineITLab
20	32553047	rs4012234	T	G	0.0141	0.0018	9.89919775080583e-16	0.5924	689653	ieu-b-40	body mass index || id:ieu-b-40	TRUE	reported	MedicineITLab
1	47684677	rs977747	T	G	-0.0169	0.0017	1.29987023738861e-24	0.5949	793546	ieu-b-40	body mass index || id:ieu-b-40	TRUE	reported	MedicineITLab
1	98299475	rs10747488	C	A	-0.0123	0.002	1.19999655704811e-09	0.7601	689295	ieu-b-40	body mass index || id:ieu-b-40	TRUE	reported	MedicineITLab
1	110082886	rs7550711	C	T	0.0649	0.005	3.19963176731834e-38	0.03058	769184	ieu-b-40	body mass index || id:ieu-b-40	TRUE	reported	MedicineITLab
2	46957845	rs4952843	A	G	-0.0131	0.0018	6.79986045003322e-14	0.3807	692482	ieu-b-40	body mass index || id:ieu-b-40	TRUE	reported	MedicineITLab
2	207174316	rs3732084	T	C	0.0107	0.0018	1.09999319893519e-09	0.6139	691763	ieu-b-40	body mass index || id:ieu-b-40	TRUE	reported	MedicineITLab
3	35443653	rs17033117	C	T	0.0137	0.0022	8.89999986382574e-10	0.1872	691863	ieu-b-40	body mass index || id:ieu-b-40	TRUE	reported	MedicineITLab
3	116935744	rs2903971	T	G	-0.0145	0.0023	1.49999565138204e-10	0.1797	690796	ieu-b-40	body mass index || id:ieu-b-40	TRUE	reported	MedicineITLab
3	107820063	rs7640424	C	T	-0.0136	0.0018	2.29985258668621e-14	0.2969	790612	ieu-b-40	body mass index || id:ieu-b-40	TRUE	reported	MedicineITLab
4	55495793	rs6815910	T	A	-0.0128	0.0017	1.39990962656834e-13	0.5435	689263	ieu-b-40	body mass index || id:ieu-b-40	TRUE	reported	MedicineITLab
4	95991417	rs1863652	G	A	-0.0115	0.0018	1.40000633223953e-10	0.3449	692539	ieu-b-40	body mass index || id:ieu-b-40	TRUE	reported	MedicineITLab
5	153537893	rs7715256	G	T	-0.0166	0.0016	2.19988510904926e-24	0.5781	795302	ieu-b-40	body mass index || id:ieu-b-40	TRUE	reported	MedicineITLab
5	176527577	rs6556301	G	T	-0.0111	0.0018	4.09996359041765e-10	0.3596	734744	ieu-b-40	body mass index || id:ieu-b-40	TRUE	reported	MedicineITLab
6	97922184	rs200810	T	C	-0.0136	0.0017	5.50047252867633e-16	0.3716	793699	ieu-b-40	body mass index || id:ieu-b-40	TRUE	reported	MedicineITLab
7	77830091	rs3807645	G	A	-0.0166	0.0021	2.39993787680988e-15	0.221	683086	ieu-b-40	body mass index || id:ieu-b-40	TRUE	reported	MedicineITLab
7	150638484	rs2907948	G	A	-0.0141	0.0019	1.2998702373886e-13	0.2427	794299	ieu-b-40	body mass index || id:ieu-b-40	TRUE	reported	MedicineITLab
9	27800007	rs10968114	A	C	-0.0113	0.0017	6.09958095872238e-11	0.4681	686025	ieu-b-40	body mass index || id:ieu-b-40	TRUE	reported	MedicineITLab
10	33969931	rs12762034	T	C	0.024	0.0032	7.29961575729299e-14	0.07583	692191	ieu-b-40	body mass index || id:ieu-b-40	TRUE	reported	MedicineITLab
10	65314711	rs2163188	G	C	0.0131	0.0017	1.99986186963274e-14	0.474	686502	ieu-b-40	body mass index || id:ieu-b-40	TRUE	reported	MedicineITLab
12	14413931	rs12422552	G	C	-0.0134	0.002	1.5999263828686e-11	0.2663	689543	ieu-b-40	body mass index || id:ieu-b-40	TRUE	reported	MedicineITLab
12	82465797	rs11115176	T	C	-0.0121	0.0019	2.00000001996811e-10	0.2399	792384	ieu-b-40	body mass index || id:ieu-b-40	TRUE	reported	MedicineITLab
14	104149475	rs709400	A	G	-0.015	0.0017	4.60044666393479e-19	0.3818	795379	ieu-b-40	body mass index || id:ieu-b-40	TRUE	reported	MedicineITLab
14	63094407	rs4430672	T	C	-0.0127	0.0022	3.89995862874433e-09	0.8004	691400	ieu-b-40	body mass index || id:ieu-b-40	TRUE	reported	MedicineITLab
14	94006257	rs9989141	C	T	0.0162	0.0017	3.59997927043357e-21	0.6387	752768	ieu-b-40	body mass index || id:ieu-b-40	TRUE	reported	MedicineITLab
16	53798523	rs8047395	G	A	0.0642	0.0017	1e-200	0.5061	788856	ieu-b-40	body mass index || id:ieu-b-40	TRUE	reported	MedicineITLab
16	82872628	rs7206608	C	G	0.0132	0.0019	1.2998702373886e-12	0.3146	689058	ieu-b-40	body mass index || id:ieu-b-40	TRUE	reported	MedicineITLab
17	78611724	rs12939549	A	G	-0.018	0.0016	2.70022528688824e-28	0.4335	793950	ieu-b-40	body mass index || id:ieu-b-40	TRUE	reported	MedicineITLab
18	58227112	rs1430387	T	C	-0.0114	0.0017	5.79962615819643e-11	0.4295	689325	ieu-b-40	body mass index || id:ieu-b-40	TRUE	reported	MedicineITLab
18	56882326	rs9951619	T	G	0.0156	0.002	1.39990962656834e-15	0.7643	772643	ieu-b-40	body mass index || id:ieu-b-40	TRUE	reported	MedicineITLab
1	57874879	rs17425707	T	C	0.0167	0.0028	4.39997288359989e-09	0.1003	688867	ieu-b-40	body mass index || id:ieu-b-40	TRUE	reported	MedicineITLab
2	181550962	rs1528435	C	T	0.0164	0.0017	9.09913272632251e-23	0.6331	794198	ieu-b-40	body mass index || id:ieu-b-40	TRUE	reported	MedicineITLab
5	50591460	rs7704281	G	A	0.0271	0.0041	6.49980009683026e-11	0.04531	788585	ieu-b-40	body mass index || id:ieu-b-40	TRUE	reported	MedicineITLab
6	40371918	rs1579557	C	T	0.0213	0.0019	1.10001852750622e-29	0.2998	692405	ieu-b-40	body mass index || id:ieu-b-40	TRUE	reported	MedicineITLab
8	118863061	rs11781699	T	C	0.0132	0.0021	3.09998790941119e-10	0.1896	784642	ieu-b-40	body mass index || id:ieu-b-40	TRUE	reported	MedicineITLab
8	95582606	rs12680842	A	G	-0.0133	0.0018	4.40047947835983e-14	0.3205	782549	ieu-b-40	body mass index || id:ieu-b-40	TRUE	reported	MedicineITLab
8	85089437	rs2196618	A	G	0.0147	0.002	1.2998702373886e-13	0.7246	688851	ieu-b-40	body mass index || id:ieu-b-40	TRUE	reported	MedicineITLab
9	23200766	rs10811871	A	G	-0.0108	0.0018	1.60000006389793e-09	0.3829	686376	ieu-b-40	body mass index || id:ieu-b-40	TRUE	reported	MedicineITLab
10	53679060	rs1937683	C	T	0.0109	0.0018	3.20000015974484e-09	0.6699	692539	ieu-b-40	body mass index || id:ieu-b-40	TRUE	reported	MedicineITLab
11	84814393	rs349088	C	A	-0.0128	0.0017	1.80011396041801e-13	0.4976	684401	ieu-b-40	body mass index || id:ieu-b-40	TRUE	reported	MedicineITLab
11	134601012	rs12364470	T	G	0.0178	0.0022	1.10001852750622e-15	0.1626	787411	ieu-b-40	body mass index || id:ieu-b-40	TRUE	reported	MedicineITLab
12	41846769	rs2608703	C	A	0.0142	0.0017	1.90020300257723e-16	0.4546	686700	ieu-b-40	body mass index || id:ieu-b-40	TRUE	reported	MedicineITLab
12	91237920	rs11105839	T	A	-0.0109	0.0017	1.09999319893519e-10	0.3799	781573	ieu-b-40	body mass index || id:ieu-b-40	TRUE	reported	MedicineITLab
12	69642315	rs10878946	C	T	-0.0141	0.0019	3.59997927043357e-13	0.714	685707	ieu-b-40	body mass index || id:ieu-b-40	TRUE	reported	MedicineITLab
14	62360464	rs217671	A	G	0.0144	0.0019	1.2998702373886e-13	0.2719	691456	ieu-b-40	body mass index || id:ieu-b-40	TRUE	reported	MedicineITLab
15	68104367	rs13329567	C	T	-0.0293	0.002	1e-50	0.2308	793953	ieu-b-40	body mass index || id:ieu-b-40	TRUE	reported	MedicineITLab
16	24534662	rs7196720	T	C	-0.0129	0.0017	7.29961575729299e-14	0.5068	689863	ieu-b-40	body mass index || id:ieu-b-40	TRUE	reported	MedicineITLab
17	31464270	rs11656076	G	A	-0.0142	0.0021	5.60015438761557e-12	0.2254	691283	ieu-b-40	body mass index || id:ieu-b-40	TRUE	reported	MedicineITLab
17	42304644	rs7222349	G	A	0.0115	0.0018	3.29997006285228e-10	0.3441	692215	ieu-b-40	body mass index || id:ieu-b-40	TRUE	reported	MedicineITLab
18	36182440	rs1365466	C	T	-0.0137	0.0019	3.29989407910835e-13	0.7406	791868	ieu-b-40	body mass index || id:ieu-b-40	TRUE	reported	MedicineITLab
17	34914787	rs12150665	T	C	-0.0162	0.0017	1.5999263828686e-22	0.4058	795501	ieu-b-40	body mass index || id:ieu-b-40	TRUE	reported	MedicineITLab
18	52586691	rs8090983	A	G	0.0118	0.0018	2.00000001996811e-10	0.3314	682470	ieu-b-40	body mass index || id:ieu-b-40	TRUE	reported	MedicineITLab
19	4060707	rs895330	C	G	-0.0201	0.0023	5.50047252867635e-19	0.1924	684271	ieu-b-40	body mass index || id:ieu-b-40	TRUE	reported	MedicineITLab
20	41987392	rs2143253	G	A	-0.0188	0.0026	1.10001852750622e-12	0.1189	684760	ieu-b-40	body mass index || id:ieu-b-40	TRUE	reported	MedicineITLab
20	51107290	rs17806379	C	T	-0.0258	0.0022	1.50003019045595e-30	0.1789	690043	ieu-b-40	body mass index || id:ieu-b-40	TRUE	reported	MedicineITLab
1	11129848	rs2791653	A	G	-0.0141	0.0019	1.2998702373886e-13	0.7577	795271	ieu-b-40	body mass index || id:ieu-b-40	TRUE	reported	MedicineITLab
1	7728391	rs1891216	T	G	0.0107	0.0018	2.39999313805789e-09	0.3759	685079	ieu-b-40	body mass index || id:ieu-b-40	TRUE	reported	MedicineITLab
1	74995225	rs7551507	C	T	-0.0184	0.0016	9.30036514753958e-30	0.5633	794579	ieu-b-40	body mass index || id:ieu-b-40	TRUE	reported	MedicineITLab
2	25150296	rs10182181	A	G	0.0325	0.0016	6.70038873807751e-90	0.4753	792111	ieu-b-40	body mass index || id:ieu-b-40	TRUE	reported	MedicineITLab
2	219652286	rs7594289	A	G	0.0111	0.0017	1.60000006389793e-10	0.4292	686852	ieu-b-40	body mass index || id:ieu-b-40	TRUE	reported	MedicineITLab
3	44041777	rs7637852	A	G	-0.0139	0.0019	1.6998085132035e-13	0.6951	691815	ieu-b-40	body mass index || id:ieu-b-40	TRUE	reported	MedicineITLab
3	94038085	rs1454687	C	G	-0.0202	0.0017	5.19995996533517e-32	0.5227	692324	ieu-b-40	body mass index || id:ieu-b-40	TRUE	reported	MedicineITLab
3	119618053	rs12629015	A	G	-0.0135	0.0023	2.10000341026661e-09	0.1852	691059	ieu-b-40	body mass index || id:ieu-b-40	TRUE	reported	MedicineITLab
4	28561990	rs6448587	A	C	-0.0167	0.0023	2.29985258668621e-13	0.1891	691097	ieu-b-40	body mass index || id:ieu-b-40	TRUE	reported	MedicineITLab
5	27185904	rs4518345	G	A	-0.0117	0.0019	1e-09	0.2842	688609	ieu-b-40	body mass index || id:ieu-b-40	TRUE	reported	MedicineITLab
5	64168193	rs2367112	T	G	-0.0119	0.0016	2.29985258668621e-13	0.4919	794305	ieu-b-40	body mass index || id:ieu-b-40	TRUE	reported	MedicineITLab
5	105876806	rs11739877	C	T	0.0117	0.0018	6.59933234263564e-11	0.6118	692540	ieu-b-40	body mass index || id:ieu-b-40	TRUE	reported	MedicineITLab
5	140992235	rs3844598	A	G	0.0095	0.0017	3.79996853036855e-08	0.521	690704	ieu-b-40	body mass index || id:ieu-b-40	TRUE	reported	MedicineITLab
6	24947772	rs16889835	C	T	-0.0145	0.0025	4.30001529151271e-09	0.1429	681849	ieu-b-40	body mass index || id:ieu-b-40	TRUE	reported	MedicineITLab
6	51779638	rs1266874	A	G	0.014	0.0018	9.79941161095593e-15	0.3558	691020	ieu-b-40	body mass index || id:ieu-b-40	TRUE	reported	MedicineITLab
6	100600097	rs17789218	T	C	0.013	0.0019	7.39945954312723e-12	0.2392	793904	ieu-b-40	body mass index || id:ieu-b-40	TRUE	reported	MedicineITLab
6	153395344	rs1538247	T	C	0.0108	0.0019	1e-08	0.3181	682726	ieu-b-40	body mass index || id:ieu-b-40	TRUE	reported	MedicineITLab
7	76818677	rs11505821	A	T	0.0311	0.0035	2.70022528688824e-19	0.0601	758322	ieu-b-40	body mass index || id:ieu-b-40	TRUE	reported	MedicineITLab
8	10761585	rs6985109	G	A	-0.0177	0.0017	1.50003019045595e-26	0.5338	793993	ieu-b-40	body mass index || id:ieu-b-40	TRUE	reported	MedicineITLab
10	84279949	rs999889	G	A	-0.0108	0.0019	1.40000633223953e-08	0.2818	690572	ieu-b-40	body mass index || id:ieu-b-40	TRUE	reported	MedicineITLab
12	112610714	rs11066188	G	A	-0.012	0.0017	8.10027941680351e-13	0.4181	792755	ieu-b-40	body mass index || id:ieu-b-40	TRUE	reported	MedicineITLab
13	65477940	rs8181823	A	C	0.0127	0.002	4.09996359041765e-10	0.7614	691345	ieu-b-40	body mass index || id:ieu-b-40	TRUE	reported	MedicineITLab
13	67472713	rs9571687	C	A	-0.0129	0.0018	2.80027059501064e-12	0.329	690974	ieu-b-40	body mass index || id:ieu-b-40	TRUE	reported	MedicineITLab
13	112230701	rs9522285	G	A	0.0127	0.0017	2.49976970217851e-13	0.4143	690681	ieu-b-40	body mass index || id:ieu-b-40	TRUE	reported	MedicineITLab
13	86536006	rs1330052	C	G	0.0132	0.0018	1.50003019045595e-13	0.3504	691613	ieu-b-40	body mass index || id:ieu-b-40	TRUE	reported	MedicineITLab
14	88308044	rs12888545	A	G	0.0136	0.002	9.09913272632251e-12	0.2519	688605	ieu-b-40	body mass index || id:ieu-b-40	TRUE	reported	MedicineITLab
19	51774806	rs10408324	C	T	-0.0124	0.0019	9.49948365876347e-11	0.2744	690737	ieu-b-40	body mass index || id:ieu-b-40	TRUE	reported	MedicineITLab
1	167280354	rs10733051	A	G	-0.0097	0.0016	2.90001336905407e-09	0.4802	781928	ieu-b-40	body mass index || id:ieu-b-40	TRUE	reported	MedicineITLab
2	6160943	rs2693826	G	A	-0.0137	0.0017	1.99986186963274e-15	0.4421	690808	ieu-b-40	body mass index || id:ieu-b-40	TRUE	reported	MedicineITLab
2	58935282	rs4671328	T	G	-0.0219	0.0017	2.19988510904924e-36	0.5533	679487	ieu-b-40	body mass index || id:ieu-b-40	TRUE	reported	MedicineITLab
2	165427825	rs1521527	G	C	-0.0121	0.0017	3.10027344199819e-12	0.5324	678175	ieu-b-40	body mass index || id:ieu-b-40	TRUE	reported	MedicineITLab
2	175079125	rs12328930	T	C	0.0098	0.0017	1.79998961724559e-08	0.4235	690521	ieu-b-40	body mass index || id:ieu-b-40	TRUE	reported	MedicineITLab
3	123093541	rs2124499	G	C	-0.0123	0.0017	3.40016505804071e-13	0.3718	785955	ieu-b-40	body mass index || id:ieu-b-40	TRUE	reported	MedicineITLab
4	25423538	rs6841761	G	T	-0.0131	0.0016	6.40029512108372e-16	0.5252	793477	ieu-b-40	body mass index || id:ieu-b-40	TRUE	reported	MedicineITLab
4	68156598	rs17767510	G	C	0.0129	0.0023	1.89998424621473e-08	0.1697	683125	ieu-b-40	body mass index || id:ieu-b-40	TRUE	reported	MedicineITLab
4	130731284	rs4864201	T	C	-0.0141	0.0017	1.50003019045595e-16	0.6469	795263	ieu-b-40	body mass index || id:ieu-b-40	TRUE	reported	MedicineITLab
4	180167906	rs7683836	G	A	-0.0114	0.0017	6.29941180548559e-11	0.5405	686968	ieu-b-40	body mass index || id:ieu-b-40	TRUE	reported	MedicineITLab
5	144543996	rs7703576	T	C	0.0103	0.0019	4.79998632403909e-08	0.2885	690818	ieu-b-40	body mass index || id:ieu-b-40	TRUE	reported	MedicineITLab
5	119372533	rs6595205	C	G	-0.0114	0.0016	1.99986186963274e-12	0.5305	794525	ieu-b-40	body mass index || id:ieu-b-40	TRUE	reported	MedicineITLab
7	3125220	rs4722398	C	T	0.0158	0.0025	3.59997927043357e-10	0.1336	692509	ieu-b-40	body mass index || id:ieu-b-40	TRUE	reported	MedicineITLab
9	81367391	rs10867256	C	T	-0.0118	0.0017	8.69961433065269e-12	0.553	689493	ieu-b-40	body mass index || id:ieu-b-40	TRUE	reported	MedicineITLab
9	96484342	rs9650755	A	G	0.0154	0.002	2.80027059501064e-15	0.2664	691183	ieu-b-40	body mass index || id:ieu-b-40	TRUE	reported	MedicineITLab
9	109072075	rs7024334	T	G	-0.0138	0.002	3.10027344199819e-12	0.7742	782431	ieu-b-40	body mass index || id:ieu-b-40	TRUE	reported	MedicineITLab
11	115044850	rs1048932	C	A	-0.016	0.0017	3.80014352941585e-22	0.4162	795167	ieu-b-40	body mass index || id:ieu-b-40	TRUE	reported	MedicineITLab
13	53651850	rs1112613	G	A	-0.0133	0.0023	3.4000084782586e-09	0.1762	682816	ieu-b-40	body mass index || id:ieu-b-40	TRUE	reported	MedicineITLab
13	98223320	rs9300422	A	G	-0.0103	0.0018	4.00000007987242e-09	0.6903	795011	ieu-b-40	body mass index || id:ieu-b-40	TRUE	reported	MedicineITLab
15	46539116	rs1836303	A	G	0.0116	0.0018	5.30029448835795e-11	0.3873	688991	ieu-b-40	body mass index || id:ieu-b-40	TRUE	reported	MedicineITLab
18	63461201	rs17710386	T	C	0.0126	0.0018	1e-12	0.3319	783810	ieu-b-40	body mass index || id:ieu-b-40	TRUE	reported	MedicineITLab
20	61530915	rs6011457	T	A	-0.0116	0.0017	2.70022528688824e-11	0.4975	690692	ieu-b-40	body mass index || id:ieu-b-40	TRUE	reported	MedicineITLab
