# Supplementary material for: Risk factors for sacrococcygeal pilonidal sinus: a systematic review and meta-analysis supplemented by genetic causal assessment
Source: Front Surg. 2026 Jan 7;12:1718589. doi: 10.3389/fsurg.2025.1718589 (PMC12819706; doi:10.3389/fsurg.2025.1718589)
Supplement: Supplementary file 2 [file Datasheet2.zip › Supplementary Data 2/MR_pipeline_after_confounding_SNPs_removal/ieu-b-40_finngen_R12_L12_PILONIDALCYST_20250626231420/02.finngen_R12_L12_PILONIDALCYST_outcome_data.csv]

SNP	chr	pos	beta.outcome	se.outcome	samplesize.outcome	pval.outcome	eaf.outcome	effect_allele.outcome	other_allele.outcome	outcome	id.outcome	originalname.outcome	outcome.deprecated	mr_keep.outcome	data_source.outcome
rs12044597	1	1777362	-0.00494388	0.0232316	474291	0.831476	0.517264	G	A	Pilonidal cyst || id:finngen_R12_L12_PILONIDALCYST	finngen_R12_L12_PILONIDALCYST	Pilonidal cyst	Pilonidal cyst || ||	TRUE	MedicineITLab
rs12022461	1	32766924	-4.64314e-06	0.0295776	474291	0.999875	0.191059	A	G	Pilonidal cyst || id:finngen_R12_L12_PILONIDALCYST	finngen_R12_L12_PILONIDALCYST	Pilonidal cyst	Pilonidal cyst || ||	TRUE	MedicineITLab
rs1371108	2	81589127	-0.0187656	0.0253893	474291	0.459837	0.300895	A	C	Pilonidal cyst || id:finngen_R12_L12_PILONIDALCYST	finngen_R12_L12_PILONIDALCYST	Pilonidal cyst	Pilonidal cyst || ||	TRUE	MedicineITLab
rs1452075	3	62495388	0.0116608	0.0256471	474291	0.649352	0.708044	T	C	Pilonidal cyst || id:finngen_R12_L12_PILONIDALCYST	finngen_R12_L12_PILONIDALCYST	Pilonidal cyst	Pilonidal cyst || ||	TRUE	MedicineITLab
rs2365389	3	61250788	0.0263646	0.0234448	474291	0.260785	0.43717	T	C	Pilonidal cyst || id:finngen_R12_L12_PILONIDALCYST	finngen_R12_L12_PILONIDALCYST	Pilonidal cyst	Pilonidal cyst || ||	TRUE	MedicineITLab
rs11736228	4	146455653	-0.0402711	0.0274433	474291	0.142259	0.236345	T	A	Pilonidal cyst || id:finngen_R12_L12_PILONIDALCYST	finngen_R12_L12_PILONIDALCYST	Pilonidal cyst	Pilonidal cyst || ||	TRUE	MedicineITLab
rs1891216	1	7668331	0.0184749	0.0235933	474291	0.433594	0.418724	G	T	Pilonidal cyst || id:finngen_R12_L12_PILONIDALCYST	finngen_R12_L12_PILONIDALCYST	Pilonidal cyst	Pilonidal cyst || ||	TRUE	MedicineITLab
rs12041258	1	195078806	0.00222552	0.0273585	474291	0.935166	0.236825	C	T	Pilonidal cyst || id:finngen_R12_L12_PILONIDALCYST	finngen_R12_L12_PILONIDALCYST	Pilonidal cyst	Pilonidal cyst || ||	TRUE	MedicineITLab
rs946824	1	243520717	-0.00837668	0.0327299	474291	0.798002	0.852825	C	T	Pilonidal cyst || id:finngen_R12_L12_PILONIDALCYST	finngen_R12_L12_PILONIDALCYST	Pilonidal cyst	Pilonidal cyst || ||	TRUE	MedicineITLab
rs1454687	3	94319241	-0.022564	0.0233679	474291	0.334247	0.555205	G	C	Pilonidal cyst || id:finngen_R12_L12_PILONIDALCYST	finngen_R12_L12_PILONIDALCYST	Pilonidal cyst	Pilonidal cyst || ||	TRUE	MedicineITLab
rs1436344	3	104887300	0.00449444	0.0241273	474291	0.852225	0.633013	C	G	Pilonidal cyst || id:finngen_R12_L12_PILONIDALCYST	finngen_R12_L12_PILONIDALCYST	Pilonidal cyst	Pilonidal cyst || ||	TRUE	MedicineITLab
rs1399896	3	161698680	-0.0193326	0.0232985	474291	0.406662	0.512105	G	A	Pilonidal cyst || id:finngen_R12_L12_PILONIDALCYST	finngen_R12_L12_PILONIDALCYST	Pilonidal cyst	Pilonidal cyst || ||	TRUE	MedicineITLab
rs7694732	4	114202933	-0.0154933	0.0234098	474291	0.50808	0.4562	G	A	Pilonidal cyst || id:finngen_R12_L12_PILONIDALCYST	finngen_R12_L12_PILONIDALCYST	Pilonidal cyst	Pilonidal cyst || ||	TRUE	MedicineITLab
rs977747	1	47219005	-0.0134082	0.0241218	474291	0.578312	0.634546	G	T	Pilonidal cyst || id:finngen_R12_L12_PILONIDALCYST	finngen_R12_L12_PILONIDALCYST	Pilonidal cyst	Pilonidal cyst || ||	TRUE	MedicineITLab
rs17499593	2	171793245	0.0577746	0.0348146	474291	0.0970175	0.127833	G	C	Pilonidal cyst || id:finngen_R12_L12_PILONIDALCYST	finngen_R12_L12_PILONIDALCYST	Pilonidal cyst	Pilonidal cyst || ||	TRUE	MedicineITLab
rs6734537	2	207061239	-0.0113601	0.0325851	474291	0.727369	0.148452	C	T	Pilonidal cyst || id:finngen_R12_L12_PILONIDALCYST	finngen_R12_L12_PILONIDALCYST	Pilonidal cyst	Pilonidal cyst || ||	TRUE	MedicineITLab
rs2791653	1	11069791	-0.0288279	0.0276738	474291	0.297549	0.772139	G	A	Pilonidal cyst || id:finngen_R12_L12_PILONIDALCYST	finngen_R12_L12_PILONIDALCYST	Pilonidal cyst	Pilonidal cyst || ||	TRUE	MedicineITLab
rs657452	1	49124175	0.00187773	0.0235596	474291	0.936475	0.573458	G	A	Pilonidal cyst || id:finngen_R12_L12_PILONIDALCYST	finngen_R12_L12_PILONIDALCYST	Pilonidal cyst	Pilonidal cyst || ||	TRUE	MedicineITLab
rs7730004	5	43190931	0.0178906	0.0234223	474291	0.44497	0.554792	T	C	Pilonidal cyst || id:finngen_R12_L12_PILONIDALCYST	finngen_R12_L12_PILONIDALCYST	Pilonidal cyst	Pilonidal cyst || ||	TRUE	MedicineITLab
rs7704281	5	51295626	-0.0522711	0.0604716	474291	0.387373	0.0383574	A	G	Pilonidal cyst || id:finngen_R12_L12_PILONIDALCYST	finngen_R12_L12_PILONIDALCYST	Pilonidal cyst	Pilonidal cyst || ||	TRUE	MedicineITLab
rs930295	2	50006214	-0.0251321	0.0345737	474291	0.467279	0.871167	C	A	Pilonidal cyst || id:finngen_R12_L12_PILONIDALCYST	finngen_R12_L12_PILONIDALCYST	Pilonidal cyst	Pilonidal cyst || ||	TRUE	MedicineITLab
rs17551974	2	141535577	-0.0368649	0.0283145	474291	0.192923	0.214305	A	C	Pilonidal cyst || id:finngen_R12_L12_PILONIDALCYST	finngen_R12_L12_PILONIDALCYST	Pilonidal cyst	Pilonidal cyst || ||	TRUE	MedicineITLab
rs7568228	2	235939844	0.0236619	0.0232189	474291	0.308165	0.479833	C	G	Pilonidal cyst || id:finngen_R12_L12_PILONIDALCYST	finngen_R12_L12_PILONIDALCYST	Pilonidal cyst	Pilonidal cyst || ||	TRUE	MedicineITLab
rs13069244	3	180723384	-0.0102094	0.0561132	474291	0.855628	0.0461144	A	G	Pilonidal cyst || id:finngen_R12_L12_PILONIDALCYST	finngen_R12_L12_PILONIDALCYST	Pilonidal cyst	Pilonidal cyst || ||	TRUE	MedicineITLab
rs1522569	4	170711486	0.0432532	0.0415699	474291	0.29811	0.0862019	G	T	Pilonidal cyst || id:finngen_R12_L12_PILONIDALCYST	finngen_R12_L12_PILONIDALCYST	Pilonidal cyst	Pilonidal cyst || ||	TRUE	MedicineITLab
rs4589691	2	143293829	-0.0520354	0.0333338	474291	0.118514	0.141766	G	C	Pilonidal cyst || id:finngen_R12_L12_PILONIDALCYST	finngen_R12_L12_PILONIDALCYST	Pilonidal cyst	Pilonidal cyst || ||	TRUE	MedicineITLab
rs3754963	2	165329197	0.000887481	0.0252665	474291	0.97198	0.301937	T	A	Pilonidal cyst || id:finngen_R12_L12_PILONIDALCYST	finngen_R12_L12_PILONIDALCYST	Pilonidal cyst	Pilonidal cyst || ||	TRUE	MedicineITLab
rs10192119	2	163724731	0.0344061	0.0292569	474291	0.239595	0.19749	G	T	Pilonidal cyst || id:finngen_R12_L12_PILONIDALCYST	finngen_R12_L12_PILONIDALCYST	Pilonidal cyst	Pilonidal cyst || ||	TRUE	MedicineITLab
rs754635	3	42263639	0.0308969	0.0383997	474291	0.421045	0.897892	G	C	Pilonidal cyst || id:finngen_R12_L12_PILONIDALCYST	finngen_R12_L12_PILONIDALCYST	Pilonidal cyst	Pilonidal cyst || ||	TRUE	MedicineITLab
rs16822990	3	114600560	0.00795189	0.0452969	474291	0.860647	0.0715713	G	A	Pilonidal cyst || id:finngen_R12_L12_PILONIDALCYST	finngen_R12_L12_PILONIDALCYST	Pilonidal cyst	Pilonidal cyst || ||	TRUE	MedicineITLab
rs9288754	3	195104361	-0.0382229	0.0239469	474291	0.110455	0.610853	C	T	Pilonidal cyst || id:finngen_R12_L12_PILONIDALCYST	finngen_R12_L12_PILONIDALCYST	Pilonidal cyst	Pilonidal cyst || ||	TRUE	MedicineITLab
rs1937433	1	65978500	0.055498	0.0234179	474291	0.017793	0.564151	G	C	Pilonidal cyst || id:finngen_R12_L12_PILONIDALCYST	finngen_R12_L12_PILONIDALCYST	Pilonidal cyst	Pilonidal cyst || ||	TRUE	MedicineITLab
rs10733051	1	167311117	-0.00675152	0.02344	474291	0.77332	0.567186	G	A	Pilonidal cyst || id:finngen_R12_L12_PILONIDALCYST	finngen_R12_L12_PILONIDALCYST	Pilonidal cyst	Pilonidal cyst || ||	TRUE	MedicineITLab
rs10920678	1	190270777	-0.0233871	0.0232775	474291	0.315037	0.472264	G	A	Pilonidal cyst || id:finngen_R12_L12_PILONIDALCYST	finngen_R12_L12_PILONIDALCYST	Pilonidal cyst	Pilonidal cyst || ||	TRUE	MedicineITLab
rs902695	2	113197497	0.000132754	0.0235412	474291	0.995501	0.418136	A	G	Pilonidal cyst || id:finngen_R12_L12_PILONIDALCYST	finngen_R12_L12_PILONIDALCYST	Pilonidal cyst	Pilonidal cyst || ||	TRUE	MedicineITLab
rs4858193	3	20399558	-0.0363819	0.0264968	474291	0.169731	0.261402	C	T	Pilonidal cyst || id:finngen_R12_L12_PILONIDALCYST	finngen_R12_L12_PILONIDALCYST	Pilonidal cyst	Pilonidal cyst || ||	TRUE	MedicineITLab
rs326896	4	111748415	0.000983552	0.0246596	474291	0.968185	0.329554	T	C	Pilonidal cyst || id:finngen_R12_L12_PILONIDALCYST	finngen_R12_L12_PILONIDALCYST	Pilonidal cyst	Pilonidal cyst || ||	TRUE	MedicineITLab
rs9426003	1	34137269	0.0198664	0.0267817	474291	0.458216	0.254089	A	G	Pilonidal cyst || id:finngen_R12_L12_PILONIDALCYST	finngen_R12_L12_PILONIDALCYST	Pilonidal cyst	Pilonidal cyst || ||	TRUE	MedicineITLab
rs10747488	1	97833919	0.00389535	0.0248816	474291	0.875595	0.681397	A	C	Pilonidal cyst || id:finngen_R12_L12_PILONIDALCYST	finngen_R12_L12_PILONIDALCYST	Pilonidal cyst	Pilonidal cyst || ||	TRUE	MedicineITLab
rs4639527	2	416815	0.0484506	0.0240057	474291	0.0435602	0.375469	G	A	Pilonidal cyst || id:finngen_R12_L12_PILONIDALCYST	finngen_R12_L12_PILONIDALCYST	Pilonidal cyst	Pilonidal cyst || ||	TRUE	MedicineITLab
rs6815910	4	54629626	-0.0134049	0.0233227	474291	0.565455	0.515382	A	T	Pilonidal cyst || id:finngen_R12_L12_PILONIDALCYST	finngen_R12_L12_PILONIDALCYST	Pilonidal cyst	Pilonidal cyst || ||	TRUE	MedicineITLab
rs4864201	4	129810129	-0.0120189	0.0240624	474291	0.617435	0.617075	C	T	Pilonidal cyst || id:finngen_R12_L12_PILONIDALCYST	finngen_R12_L12_PILONIDALCYST	Pilonidal cyst	Pilonidal cyst || ||	TRUE	MedicineITLab
rs2367112	5	64872366	-0.0228139	0.0233429	474291	0.328401	0.52873	G	T	Pilonidal cyst || id:finngen_R12_L12_PILONIDALCYST	finngen_R12_L12_PILONIDALCYST	Pilonidal cyst	Pilonidal cyst || ||	TRUE	MedicineITLab
rs7535528	1	2512975	-0.0109234	0.0243007	474291	0.653064	0.354309	A	G	Pilonidal cyst || id:finngen_R12_L12_PILONIDALCYST	finngen_R12_L12_PILONIDALCYST	Pilonidal cyst	Pilonidal cyst || ||	TRUE	MedicineITLab
rs6593688	1	95856649	0.00387693	0.02385	474291	0.870869	0.385528	G	A	Pilonidal cyst || id:finngen_R12_L12_PILONIDALCYST	finngen_R12_L12_PILONIDALCYST	Pilonidal cyst	Pilonidal cyst || ||	TRUE	MedicineITLab
rs10169594	2	41410548	0.0135446	0.0241946	474291	0.575603	0.362857	C	T	Pilonidal cyst || id:finngen_R12_L12_PILONIDALCYST	finngen_R12_L12_PILONIDALCYST	Pilonidal cyst	Pilonidal cyst || ||	TRUE	MedicineITLab
rs7637852	3	44000285	-0.037703	0.0236744	474291	0.111259	0.586732	G	A	Pilonidal cyst || id:finngen_R12_L12_PILONIDALCYST	finngen_R12_L12_PILONIDALCYST	Pilonidal cyst	Pilonidal cyst || ||	TRUE	MedicineITLab
rs2903971	3	117216897	-0.0231892	0.0274999	474291	0.399091	0.233882	G	T	Pilonidal cyst || id:finngen_R12_L12_PILONIDALCYST	finngen_R12_L12_PILONIDALCYST	Pilonidal cyst	Pilonidal cyst || ||	TRUE	MedicineITLab
rs1656377	3	158567491	0.0137964	0.0234125	474291	0.555675	0.559395	C	T	Pilonidal cyst || id:finngen_R12_L12_PILONIDALCYST	finngen_R12_L12_PILONIDALCYST	Pilonidal cyst	Pilonidal cyst || ||	TRUE	MedicineITLab
rs7685048	4	94106633	0.0198259	0.0238295	474291	0.405416	0.387584	T	C	Pilonidal cyst || id:finngen_R12_L12_PILONIDALCYST	finngen_R12_L12_PILONIDALCYST	Pilonidal cyst	Pilonidal cyst || ||	TRUE	MedicineITLab
rs7550711	1	109540264	0.144666	0.0481076	474291	0.00263718	0.056444	T	C	Pilonidal cyst || id:finngen_R12_L12_PILONIDALCYST	finngen_R12_L12_PILONIDALCYST	Pilonidal cyst	Pilonidal cyst || ||	TRUE	MedicineITLab
rs2007231	1	114723685	0.0273468	0.0251764	474291	0.277387	0.689803	T	C	Pilonidal cyst || id:finngen_R12_L12_PILONIDALCYST	finngen_R12_L12_PILONIDALCYST	Pilonidal cyst	Pilonidal cyst || ||	TRUE	MedicineITLab
rs4414033	1	156437061	0.00741038	0.0235484	474291	0.753	0.5702	A	G	Pilonidal cyst || id:finngen_R12_L12_PILONIDALCYST	finngen_R12_L12_PILONIDALCYST	Pilonidal cyst	Pilonidal cyst || ||	TRUE	MedicineITLab
rs2693826	2	6020811	0.00536106	0.0231648	474291	0.81698	0.507322	A	G	Pilonidal cyst || id:finngen_R12_L12_PILONIDALCYST	finngen_R12_L12_PILONIDALCYST	Pilonidal cyst	Pilonidal cyst || ||	TRUE	MedicineITLab
rs4358081	2	28877776	0.00788352	0.0233873	474291	0.736053	0.448237	C	A	Pilonidal cyst || id:finngen_R12_L12_PILONIDALCYST	finngen_R12_L12_PILONIDALCYST	Pilonidal cyst	Pilonidal cyst || ||	TRUE	MedicineITLab
rs3806572	2	55011541	0.0334029	0.0271165	474291	0.218013	0.2417	A	G	Pilonidal cyst || id:finngen_R12_L12_PILONIDALCYST	finngen_R12_L12_PILONIDALCYST	Pilonidal cyst	Pilonidal cyst || ||	TRUE	MedicineITLab
rs7598508	2	229777047	0.00883601	0.0251192	474291	0.725015	0.307775	C	T	Pilonidal cyst || id:finngen_R12_L12_PILONIDALCYST	finngen_R12_L12_PILONIDALCYST	Pilonidal cyst	Pilonidal cyst || ||	TRUE	MedicineITLab
rs10510419	3	12385437	0.0354309	0.033347	474291	0.288012	0.142855	T	G	Pilonidal cyst || id:finngen_R12_L12_PILONIDALCYST	finngen_R12_L12_PILONIDALCYST	Pilonidal cyst	Pilonidal cyst || ||	TRUE	MedicineITLab
rs3772882	3	81759451	0.00917282	0.0233603	474291	0.694565	0.451626	A	C	Pilonidal cyst || id:finngen_R12_L12_PILONIDALCYST	finngen_R12_L12_PILONIDALCYST	Pilonidal cyst	Pilonidal cyst || ||	TRUE	MedicineITLab
rs6772756	3	182594364	0.0301817	0.024349	474291	0.215144	0.36052	G	A	Pilonidal cyst || id:finngen_R12_L12_PILONIDALCYST	finngen_R12_L12_PILONIDALCYST	Pilonidal cyst	Pilonidal cyst || ||	TRUE	MedicineITLab
rs784944	4	52061063	-0.01966	0.0258089	474291	0.446209	0.717834	G	A	Pilonidal cyst || id:finngen_R12_L12_PILONIDALCYST	finngen_R12_L12_PILONIDALCYST	Pilonidal cyst	Pilonidal cyst || ||	TRUE	MedicineITLab
rs17425707	1	57409207	0.0533647	0.0465813	474291	0.25195	0.0674938	C	T	Pilonidal cyst || id:finngen_R12_L12_PILONIDALCYST	finngen_R12_L12_PILONIDALCYST	Pilonidal cyst	Pilonidal cyst || ||	TRUE	MedicineITLab
rs10915840	1	225480822	0.022391	0.02757	474291	0.416706	0.233603	A	G	Pilonidal cyst || id:finngen_R12_L12_PILONIDALCYST	finngen_R12_L12_PILONIDALCYST	Pilonidal cyst	Pilonidal cyst || ||	TRUE	MedicineITLab
rs934224	2	16432621	-0.0305605	0.0253561	474291	0.228107	0.69994	T	C	Pilonidal cyst || id:finngen_R12_L12_PILONIDALCYST	finngen_R12_L12_PILONIDALCYST	Pilonidal cyst	Pilonidal cyst || ||	TRUE	MedicineITLab
rs2861683	2	67609375	0.0416811	0.0235639	474291	0.0769184	0.412872	C	A	Pilonidal cyst || id:finngen_R12_L12_PILONIDALCYST	finngen_R12_L12_PILONIDALCYST	Pilonidal cyst	Pilonidal cyst || ||	TRUE	MedicineITLab
rs10197031	2	104838132	-0.00344218	0.0244758	474291	0.888158	0.343048	C	T	Pilonidal cyst || id:finngen_R12_L12_PILONIDALCYST	finngen_R12_L12_PILONIDALCYST	Pilonidal cyst	Pilonidal cyst || ||	TRUE	MedicineITLab
rs3764835	2	158662856	-0.0123579	0.0301199	474291	0.681594	0.183479	A	G	Pilonidal cyst || id:finngen_R12_L12_PILONIDALCYST	finngen_R12_L12_PILONIDALCYST	Pilonidal cyst	Pilonidal cyst || ||	TRUE	MedicineITLab
rs7599312	2	212548507	-0.0111557	0.0253886	474291	0.660373	0.303354	A	G	Pilonidal cyst || id:finngen_R12_L12_PILONIDALCYST	finngen_R12_L12_PILONIDALCYST	Pilonidal cyst	Pilonidal cyst || ||	TRUE	MedicineITLab
rs7594289	2	218787563	0.0176582	0.0234347	474291	0.451146	0.464453	G	A	Pilonidal cyst || id:finngen_R12_L12_PILONIDALCYST	finngen_R12_L12_PILONIDALCYST	Pilonidal cyst	Pilonidal cyst || ||	TRUE	MedicineITLab
rs6448587	4	28560368	0.0568381	0.0278436	474291	0.0412173	0.224767	C	A	Pilonidal cyst || id:finngen_R12_L12_PILONIDALCYST	finngen_R12_L12_PILONIDALCYST	Pilonidal cyst	Pilonidal cyst || ||	TRUE	MedicineITLab
rs1492767	4	54355300	0.0166814	0.0235002	474291	0.477802	0.421499	T	C	Pilonidal cyst || id:finngen_R12_L12_PILONIDALCYST	finngen_R12_L12_PILONIDALCYST	Pilonidal cyst	Pilonidal cyst || ||	TRUE	MedicineITLab
rs4556997	2	100198396	-0.0469549	0.0338093	474291	0.164888	0.137778	A	C	Pilonidal cyst || id:finngen_R12_L12_PILONIDALCYST	finngen_R12_L12_PILONIDALCYST	Pilonidal cyst	Pilonidal cyst || ||	TRUE	MedicineITLab
rs6785245	3	82598839	0.0246377	0.0243769	474291	0.312161	0.349442	C	T	Pilonidal cyst || id:finngen_R12_L12_PILONIDALCYST	finngen_R12_L12_PILONIDALCYST	Pilonidal cyst	Pilonidal cyst || ||	TRUE	MedicineITLab
rs2284746	1	16980180	-0.0280939	0.0232542	474291	0.227001	0.494134	G	C	Pilonidal cyst || id:finngen_R12_L12_PILONIDALCYST	finngen_R12_L12_PILONIDALCYST	Pilonidal cyst	Pilonidal cyst || ||	TRUE	MedicineITLab
rs1707322	1	46039475	0.0151191	0.0264062	474291	0.566944	0.737501	G	A	Pilonidal cyst || id:finngen_R12_L12_PILONIDALCYST	finngen_R12_L12_PILONIDALCYST	Pilonidal cyst	Pilonidal cyst || ||	TRUE	MedicineITLab
rs4671328	2	58708147	-0.0685716	0.0235444	474291	0.00358625	0.599521	G	T	Pilonidal cyst || id:finngen_R12_L12_PILONIDALCYST	finngen_R12_L12_PILONIDALCYST	Pilonidal cyst	Pilonidal cyst || ||	TRUE	MedicineITLab
rs10211055	2	228152201	0.0186328	0.0250841	474291	0.457594	0.314655	C	T	Pilonidal cyst || id:finngen_R12_L12_PILONIDALCYST	finngen_R12_L12_PILONIDALCYST	Pilonidal cyst	Pilonidal cyst || ||	TRUE	MedicineITLab
rs33500	3	42385699	-0.0594083	0.0298508	474291	0.0465715	0.813081	T	C	Pilonidal cyst || id:finngen_R12_L12_PILONIDALCYST	finngen_R12_L12_PILONIDALCYST	Pilonidal cyst	Pilonidal cyst || ||	TRUE	MedicineITLab
rs2242189	4	38689403	0.00848545	0.0239451	474291	0.723061	0.388983	C	T	Pilonidal cyst || id:finngen_R12_L12_PILONIDALCYST	finngen_R12_L12_PILONIDALCYST	Pilonidal cyst	Pilonidal cyst || ||	TRUE	MedicineITLab
rs2481665	1	62129005	0.0154416	0.0241582	474291	0.522703	0.367599	C	T	Pilonidal cyst || id:finngen_R12_L12_PILONIDALCYST	finngen_R12_L12_PILONIDALCYST	Pilonidal cyst	Pilonidal cyst || ||	TRUE	MedicineITLab
rs17535749	3	9986040	-0.0728057	0.041646	474291	0.0804285	0.0842907	A	G	Pilonidal cyst || id:finngen_R12_L12_PILONIDALCYST	finngen_R12_L12_PILONIDALCYST	Pilonidal cyst	Pilonidal cyst || ||	TRUE	MedicineITLab
rs6804842	3	25064946	0.0355266	0.0233206	474291	0.127658	0.533913	G	A	Pilonidal cyst || id:finngen_R12_L12_PILONIDALCYST	finngen_R12_L12_PILONIDALCYST	Pilonidal cyst	Pilonidal cyst || ||	TRUE	MedicineITLab
rs13147390	4	79790846	0.00769337	0.0252259	474291	0.760382	0.304842	C	T	Pilonidal cyst || id:finngen_R12_L12_PILONIDALCYST	finngen_R12_L12_PILONIDALCYST	Pilonidal cyst	Pilonidal cyst || ||	TRUE	MedicineITLab
rs4518345	5	27185797	-0.0132767	0.0271855	474291	0.625286	0.243213	A	G	Pilonidal cyst || id:finngen_R12_L12_PILONIDALCYST	finngen_R12_L12_PILONIDALCYST	Pilonidal cyst	Pilonidal cyst || ||	TRUE	MedicineITLab
rs331966	4	142754564	-0.000968318	0.024143	474291	0.968007	0.366512	C	A	Pilonidal cyst || id:finngen_R12_L12_PILONIDALCYST	finngen_R12_L12_PILONIDALCYST	Pilonidal cyst	Pilonidal cyst || ||	TRUE	MedicineITLab
rs16871902	5	3488348	0.0180459	0.0232486	474291	0.437622	0.504999	A	G	Pilonidal cyst || id:finngen_R12_L12_PILONIDALCYST	finngen_R12_L12_PILONIDALCYST	Pilonidal cyst	Pilonidal cyst || ||	TRUE	MedicineITLab
rs7551507	1	74529541	-0.0674009	0.0232057	474291	0.00367841	0.491001	T	C	Pilonidal cyst || id:finngen_R12_L12_PILONIDALCYST	finngen_R12_L12_PILONIDALCYST	Pilonidal cyst	Pilonidal cyst || ||	TRUE	MedicineITLab
rs4851029	2	103543327	0.00580198	0.0233182	474291	0.803502	0.499502	G	T	Pilonidal cyst || id:finngen_R12_L12_PILONIDALCYST	finngen_R12_L12_PILONIDALCYST	Pilonidal cyst	Pilonidal cyst || ||	TRUE	MedicineITLab
rs12328930	2	174214397	0.00656534	0.0240871	474291	0.785187	0.373792	C	T	Pilonidal cyst || id:finngen_R12_L12_PILONIDALCYST	finngen_R12_L12_PILONIDALCYST	Pilonidal cyst	Pilonidal cyst || ||	TRUE	MedicineITLab
rs1528435	2	180686235	0.0277108	0.024206	474291	0.252298	0.639697	T	C	Pilonidal cyst || id:finngen_R12_L12_PILONIDALCYST	finngen_R12_L12_PILONIDALCYST	Pilonidal cyst	Pilonidal cyst || ||	TRUE	MedicineITLab
rs3732084	2	206309592	-0.0142214	0.0232861	474291	0.541382	0.518485	C	T	Pilonidal cyst || id:finngen_R12_L12_PILONIDALCYST	finngen_R12_L12_PILONIDALCYST	Pilonidal cyst	Pilonidal cyst || ||	TRUE	MedicineITLab
rs1863652	4	95070266	0.0245002	0.0254322	474291	0.335371	0.29664	A	G	Pilonidal cyst || id:finngen_R12_L12_PILONIDALCYST	finngen_R12_L12_PILONIDALCYST	Pilonidal cyst	Pilonidal cyst || ||	TRUE	MedicineITLab
rs543874	1	177920345	-0.0127413	0.030154	474291	0.67263	0.17911	G	A	Pilonidal cyst || id:finngen_R12_L12_PILONIDALCYST	finngen_R12_L12_PILONIDALCYST	Pilonidal cyst	Pilonidal cyst || ||	TRUE	MedicineITLab
rs6587552	1	151046385	-0.0494749	0.0260442	474291	0.0574791	0.726088	G	A	Pilonidal cyst || id:finngen_R12_L12_PILONIDALCYST	finngen_R12_L12_PILONIDALCYST	Pilonidal cyst	Pilonidal cyst || ||	TRUE	MedicineITLab
rs11713193	3	49886991	-0.0297753	0.0237525	474291	0.210002	0.398268	A	G	Pilonidal cyst || id:finngen_R12_L12_PILONIDALCYST	finngen_R12_L12_PILONIDALCYST	Pilonidal cyst	Pilonidal cyst || ||	TRUE	MedicineITLab
rs355777	3	154317161	0.0493156	0.0235395	474291	0.0361701	0.432037	C	G	Pilonidal cyst || id:finngen_R12_L12_PILONIDALCYST	finngen_R12_L12_PILONIDALCYST	Pilonidal cyst	Pilonidal cyst || ||	TRUE	MedicineITLab
rs7683836	4	179246752	-0.0390654	0.0232759	474291	0.093276	0.475793	A	G	Pilonidal cyst || id:finngen_R12_L12_PILONIDALCYST	finngen_R12_L12_PILONIDALCYST	Pilonidal cyst	Pilonidal cyst || ||	TRUE	MedicineITLab
rs4954638	2	136677885	-0.0189498	0.0245102	474291	0.439441	0.342811	C	A	Pilonidal cyst || id:finngen_R12_L12_PILONIDALCYST	finngen_R12_L12_PILONIDALCYST	Pilonidal cyst	Pilonidal cyst || ||	TRUE	MedicineITLab
rs17033117	3	35402161	-0.0479268	0.0313374	474291	0.126171	0.166084	T	C	Pilonidal cyst || id:finngen_R12_L12_PILONIDALCYST	finngen_R12_L12_PILONIDALCYST	Pilonidal cyst	Pilonidal cyst || ||	TRUE	MedicineITLab
rs7640424	3	108101216	-0.0710035	0.0244336	474291	0.00366109	0.354585	T	C	Pilonidal cyst || id:finngen_R12_L12_PILONIDALCYST	finngen_R12_L12_PILONIDALCYST	Pilonidal cyst	Pilonidal cyst || ||	TRUE	MedicineITLab
rs10968114	9	27800009	-0.0372408	0.0232101	474291	0.108602	0.510724	C	A	Pilonidal cyst || id:finngen_R12_L12_PILONIDALCYST	finngen_R12_L12_PILONIDALCYST	Pilonidal cyst	Pilonidal cyst || ||	TRUE	MedicineITLab
rs1412235	9	28410998	0.00486047	0.0239202	474291	0.838982	0.377365	C	G	Pilonidal cyst || id:finngen_R12_L12_PILONIDALCYST	finngen_R12_L12_PILONIDALCYST	Pilonidal cyst	Pilonidal cyst || ||	TRUE	MedicineITLab
rs10971709	9	33804815	0.00685463	0.0300825	474291	0.819754	0.183446	T	C	Pilonidal cyst || id:finngen_R12_L12_PILONIDALCYST	finngen_R12_L12_PILONIDALCYST	Pilonidal cyst	Pilonidal cyst || ||	TRUE	MedicineITLab
rs1928295	9	117616205	-0.0339131	0.0233084	474291	0.145676	0.513014	C	T	Pilonidal cyst || id:finngen_R12_L12_PILONIDALCYST	finngen_R12_L12_PILONIDALCYST	Pilonidal cyst	Pilonidal cyst || ||	TRUE	MedicineITLab
rs845084	10	123460520	0.0375344	0.0265009	474291	0.156675	0.259947	A	G	Pilonidal cyst || id:finngen_R12_L12_PILONIDALCYST	finngen_R12_L12_PILONIDALCYST	Pilonidal cyst	Pilonidal cyst || ||	TRUE	MedicineITLab
rs11066188	12	112172910	0.0615093	0.0237587	474291	0.00962764	0.377369	A	G	Pilonidal cyst || id:finngen_R12_L12_PILONIDALCYST	finngen_R12_L12_PILONIDALCYST	Pilonidal cyst	Pilonidal cyst || ||	TRUE	MedicineITLab
rs11615578	12	121277132	0.00446261	0.0276872	474291	0.871952	0.230455	T	C	Pilonidal cyst || id:finngen_R12_L12_PILONIDALCYST	finngen_R12_L12_PILONIDALCYST	Pilonidal cyst	Pilonidal cyst || ||	TRUE	MedicineITLab
rs9538162	13	58690909	0.0635217	0.0235866	474291	0.00707864	0.400102	C	T	Pilonidal cyst || id:finngen_R12_L12_PILONIDALCYST	finngen_R12_L12_PILONIDALCYST	Pilonidal cyst	Pilonidal cyst || ||	TRUE	MedicineITLab
rs4981693	14	29211125	0.00663946	0.0247201	474291	0.788248	0.67123	A	G	Pilonidal cyst || id:finngen_R12_L12_PILONIDALCYST	finngen_R12_L12_PILONIDALCYST	Pilonidal cyst	Pilonidal cyst || ||	TRUE	MedicineITLab
rs12888955	14	102790540	-0.0129837	0.0239916	474291	0.588384	0.625632	A	G	Pilonidal cyst || id:finngen_R12_L12_PILONIDALCYST	finngen_R12_L12_PILONIDALCYST	Pilonidal cyst	Pilonidal cyst || ||	TRUE	MedicineITLab
rs4906908	15	26794935	0.0427468	0.0232442	474291	0.0659098	0.51272	G	T	Pilonidal cyst || id:finngen_R12_L12_PILONIDALCYST	finngen_R12_L12_PILONIDALCYST	Pilonidal cyst	Pilonidal cyst || ||	TRUE	MedicineITLab
rs8036040	15	36110515	0.0237315	0.0232422	474291	0.30723	0.486593	A	C	Pilonidal cyst || id:finngen_R12_L12_PILONIDALCYST	finngen_R12_L12_PILONIDALCYST	Pilonidal cyst	Pilonidal cyst || ||	TRUE	MedicineITLab
rs17311369	15	47417002	-0.0226495	0.0255068	474291	0.374552	0.295677	T	C	Pilonidal cyst || id:finngen_R12_L12_PILONIDALCYST	finngen_R12_L12_PILONIDALCYST	Pilonidal cyst	Pilonidal cyst || ||	TRUE	MedicineITLab
rs339991	15	60621438	0.0257773	0.0239512	474291	0.281819	0.617261	G	A	Pilonidal cyst || id:finngen_R12_L12_PILONIDALCYST	finngen_R12_L12_PILONIDALCYST	Pilonidal cyst	Pilonidal cyst || ||	TRUE	MedicineITLab
rs13329567	15	67812029	-0.0140802	0.0315796	474291	0.655697	0.160986	T	C	Pilonidal cyst || id:finngen_R12_L12_PILONIDALCYST	finngen_R12_L12_PILONIDALCYST	Pilonidal cyst	Pilonidal cyst || ||	TRUE	MedicineITLab
rs10811871	9	23200768	0.0103751	0.0239846	474291	0.665325	0.375513	G	A	Pilonidal cyst || id:finngen_R12_L12_PILONIDALCYST	finngen_R12_L12_PILONIDALCYST	Pilonidal cyst	Pilonidal cyst || ||	TRUE	MedicineITLab
rs7024334	9	106309794	-0.0186191	0.0285993	474291	0.515026	0.792696	G	T	Pilonidal cyst || id:finngen_R12_L12_PILONIDALCYST	finngen_R12_L12_PILONIDALCYST	Pilonidal cyst	Pilonidal cyst || ||	TRUE	MedicineITLab
rs12779328	10	12901973	-0.0263217	0.0279221	474291	0.345842	0.224457	T	C	Pilonidal cyst || id:finngen_R12_L12_PILONIDALCYST	finngen_R12_L12_PILONIDALCYST	Pilonidal cyst	Pilonidal cyst || ||	TRUE	MedicineITLab
rs12762034	10	33681003	0.0640213	0.0396745	474291	0.106601	0.0955537	C	T	Pilonidal cyst || id:finngen_R12_L12_PILONIDALCYST	finngen_R12_L12_PILONIDALCYST	Pilonidal cyst	Pilonidal cyst || ||	TRUE	MedicineITLab
rs2163188	10	63554951	0.0770989	0.0231982	474291	0.000888996	0.483671	C	G	Pilonidal cyst || id:finngen_R12_L12_PILONIDALCYST	finngen_R12_L12_PILONIDALCYST	Pilonidal cyst	Pilonidal cyst || ||	TRUE	MedicineITLab
rs7488867	12	103305907	-0.0397087	0.0253011	474291	0.116545	0.304074	T	C	Pilonidal cyst || id:finngen_R12_L12_PILONIDALCYST	finngen_R12_L12_PILONIDALCYST	Pilonidal cyst	Pilonidal cyst || ||	TRUE	MedicineITLab
rs7318817	13	28043571	-0.000924836	0.0238765	474291	0.969102	0.610499	T	C	Pilonidal cyst || id:finngen_R12_L12_PILONIDALCYST	finngen_R12_L12_PILONIDALCYST	Pilonidal cyst	Pilonidal cyst || ||	TRUE	MedicineITLab
rs7334078	13	98468230	-0.0291396	0.0267026	474291	0.275157	0.254153	C	T	Pilonidal cyst || id:finngen_R12_L12_PILONIDALCYST	finngen_R12_L12_PILONIDALCYST	Pilonidal cyst	Pilonidal cyst || ||	TRUE	MedicineITLab
rs7117238	11	78329213	0.00118395	0.0291156	474291	0.967564	0.19832	A	G	Pilonidal cyst || id:finngen_R12_L12_PILONIDALCYST	finngen_R12_L12_PILONIDALCYST	Pilonidal cyst	Pilonidal cyst || ||	TRUE	MedicineITLab
rs10750215	11	122634636	0.0427223	0.0238385	474291	0.0731072	0.393688	T	G	Pilonidal cyst || id:finngen_R12_L12_PILONIDALCYST	finngen_R12_L12_PILONIDALCYST	Pilonidal cyst	Pilonidal cyst || ||	TRUE	MedicineITLab
rs11105839	12	90844143	0.0116038	0.0241924	474291	0.631478	0.361041	A	T	Pilonidal cyst || id:finngen_R12_L12_PILONIDALCYST	finngen_R12_L12_PILONIDALCYST	Pilonidal cyst	Pilonidal cyst || ||	TRUE	MedicineITLab
rs11609659	12	107902483	0.0281276	0.0268422	474291	0.29469	0.252779	C	T	Pilonidal cyst || id:finngen_R12_L12_PILONIDALCYST	finngen_R12_L12_PILONIDALCYST	Pilonidal cyst	Pilonidal cyst || ||	TRUE	MedicineITLab
rs10492229	12	110164368	-0.0148846	0.0261235	474291	0.568828	0.272049	T	C	Pilonidal cyst || id:finngen_R12_L12_PILONIDALCYST	finngen_R12_L12_PILONIDALCYST	Pilonidal cyst	Pilonidal cyst || ||	TRUE	MedicineITLab
rs12369179	12	122479003	0.0294067	0.0419275	474291	0.483072	0.0844106	T	C	Pilonidal cyst || id:finngen_R12_L12_PILONIDALCYST	finngen_R12_L12_PILONIDALCYST	Pilonidal cyst	Pilonidal cyst || ||	TRUE	MedicineITLab
rs17535082	14	35198348	-0.016929	0.0559551	474291	0.762237	0.0456053	T	C	Pilonidal cyst || id:finngen_R12_L12_PILONIDALCYST	finngen_R12_L12_PILONIDALCYST	Pilonidal cyst	Pilonidal cyst || ||	TRUE	MedicineITLab
rs10962550	9	16720331	0.0275657	0.0305917	474291	0.367544	0.175336	C	G	Pilonidal cyst || id:finngen_R12_L12_PILONIDALCYST	finngen_R12_L12_PILONIDALCYST	Pilonidal cyst	Pilonidal cyst || ||	TRUE	MedicineITLab
rs10867256	9	78752475	-0.00211434	0.023832	474291	0.929306	0.603097	T	C	Pilonidal cyst || id:finngen_R12_L12_PILONIDALCYST	finngen_R12_L12_PILONIDALCYST	Pilonidal cyst	Pilonidal cyst || ||	TRUE	MedicineITLab
rs1948080	9	11852043	-0.0333802	0.025344	474291	0.187811	0.302793	G	T	Pilonidal cyst || id:finngen_R12_L12_PILONIDALCYST	finngen_R12_L12_PILONIDALCYST	Pilonidal cyst	Pilonidal cyst || ||	TRUE	MedicineITLab
rs11251352	10	2543600	0.0146256	0.0233352	474291	0.530817	0.542067	G	A	Pilonidal cyst || id:finngen_R12_L12_PILONIDALCYST	finngen_R12_L12_PILONIDALCYST	Pilonidal cyst	Pilonidal cyst || ||	TRUE	MedicineITLab
rs7138803	12	49853685	0.0125482	0.0239939	474291	0.600992	0.38242	A	G	Pilonidal cyst || id:finngen_R12_L12_PILONIDALCYST	finngen_R12_L12_PILONIDALCYST	Pilonidal cyst	Pilonidal cyst || ||	TRUE	MedicineITLab
rs10878946	12	69248535	0.0153249	0.024332	474291	0.52881	0.646623	T	C	Pilonidal cyst || id:finngen_R12_L12_PILONIDALCYST	finngen_R12_L12_PILONIDALCYST	Pilonidal cyst	Pilonidal cyst || ||	TRUE	MedicineITLab
rs709400	14	103683138	0.00650081	0.0251858	474291	0.796319	0.308781	G	A	Pilonidal cyst || id:finngen_R12_L12_PILONIDALCYST	finngen_R12_L12_PILONIDALCYST	Pilonidal cyst	Pilonidal cyst || ||	TRUE	MedicineITLab
rs7172627	15	31585487	0.0374155	0.0233392	474291	0.108909	0.449413	G	A	Pilonidal cyst || id:finngen_R12_L12_PILONIDALCYST	finngen_R12_L12_PILONIDALCYST	Pilonidal cyst	Pilonidal cyst || ||	TRUE	MedicineITLab
rs3844598	5	141612668	0.000786265	0.0235301	474291	0.973343	0.565673	G	A	Pilonidal cyst || id:finngen_R12_L12_PILONIDALCYST	finngen_R12_L12_PILONIDALCYST	Pilonidal cyst	Pilonidal cyst || ||	TRUE	MedicineITLab
rs1150659	6	26099795	-0.0226461	0.0284918	474291	0.426712	0.208146	A	G	Pilonidal cyst || id:finngen_R12_L12_PILONIDALCYST	finngen_R12_L12_PILONIDALCYST	Pilonidal cyst	Pilonidal cyst || ||	TRUE	MedicineITLab
rs4151664	6	31953096	-0.0351932	0.0739204	474291	0.634005	0.0249971	T	C	Pilonidal cyst || id:finngen_R12_L12_PILONIDALCYST	finngen_R12_L12_PILONIDALCYST	Pilonidal cyst	Pilonidal cyst || ||	TRUE	MedicineITLab
rs1327259	6	51313013	-0.0141545	0.0234068	474291	0.545368	0.459653	G	A	Pilonidal cyst || id:finngen_R12_L12_PILONIDALCYST	finngen_R12_L12_PILONIDALCYST	Pilonidal cyst	Pilonidal cyst || ||	TRUE	MedicineITLab
rs1266874	6	51914840	0.00588819	0.0233491	474291	0.800901	0.483734	G	A	Pilonidal cyst || id:finngen_R12_L12_PILONIDALCYST	finngen_R12_L12_PILONIDALCYST	Pilonidal cyst	Pilonidal cyst || ||	TRUE	MedicineITLab
rs17789218	6	100152221	0.0777105	0.0281665	474291	0.00579842	0.208122	C	T	Pilonidal cyst || id:finngen_R12_L12_PILONIDALCYST	finngen_R12_L12_PILONIDALCYST	Pilonidal cyst	Pilonidal cyst || ||	TRUE	MedicineITLab
rs6461115	7	2064033	-0.036929	0.0252361	474291	0.143374	0.302247	G	A	Pilonidal cyst || id:finngen_R12_L12_PILONIDALCYST	finngen_R12_L12_PILONIDALCYST	Pilonidal cyst	Pilonidal cyst || ||	TRUE	MedicineITLab
rs10259786	7	39404952	0.0266626	0.024331	474291	0.273154	0.350305	G	A	Pilonidal cyst || id:finngen_R12_L12_PILONIDALCYST	finngen_R12_L12_PILONIDALCYST	Pilonidal cyst	Pilonidal cyst || ||	TRUE	MedicineITLab
rs7788008	7	113332428	-0.00110762	0.0237688	474291	0.962832	0.401332	A	G	Pilonidal cyst || id:finngen_R12_L12_PILONIDALCYST	finngen_R12_L12_PILONIDALCYST	Pilonidal cyst	Pilonidal cyst || ||	TRUE	MedicineITLab
rs1421334	8	31008217	0.0049242	0.0237957	474291	0.836059	0.590781	C	A	Pilonidal cyst || id:finngen_R12_L12_PILONIDALCYST	finngen_R12_L12_PILONIDALCYST	Pilonidal cyst	Pilonidal cyst || ||	TRUE	MedicineITLab
rs1993709	1	72372846	0.0383759	0.0334428	474291	0.251171	0.860527	G	A	Pilonidal cyst || id:finngen_R12_L12_PILONIDALCYST	finngen_R12_L12_PILONIDALCYST	Pilonidal cyst	Pilonidal cyst || ||	TRUE	MedicineITLab
rs6673081	1	155017119	0.0430739	0.0237461	474291	0.0696883	0.595142	C	T	Pilonidal cyst || id:finngen_R12_L12_PILONIDALCYST	finngen_R12_L12_PILONIDALCYST	Pilonidal cyst	Pilonidal cyst || ||	TRUE	MedicineITLab
rs16849710	1	202137669	-0.0436419	0.0232686	474291	0.0607142	0.527549	G	A	Pilonidal cyst || id:finngen_R12_L12_PILONIDALCYST	finngen_R12_L12_PILONIDALCYST	Pilonidal cyst	Pilonidal cyst || ||	TRUE	MedicineITLab
rs4952843	2	46730706	-0.000690844	0.0245696	474291	0.977568	0.338527	G	A	Pilonidal cyst || id:finngen_R12_L12_PILONIDALCYST	finngen_R12_L12_PILONIDALCYST	Pilonidal cyst	Pilonidal cyst || ||	TRUE	MedicineITLab
rs7557796	2	86539030	-0.0732038	0.0236043	474291	0.00192677	0.606536	C	T	Pilonidal cyst || id:finngen_R12_L12_PILONIDALCYST	finngen_R12_L12_PILONIDALCYST	Pilonidal cyst	Pilonidal cyst || ||	TRUE	MedicineITLab
rs17203016	2	207390794	0.0730269	0.0284839	474291	0.0103533	0.203631	G	A	Pilonidal cyst || id:finngen_R12_L12_PILONIDALCYST	finngen_R12_L12_PILONIDALCYST	Pilonidal cyst	Pilonidal cyst || ||	TRUE	MedicineITLab
rs2325036	3	85770262	-0.000220616	0.0233855	474291	0.992473	0.458045	C	A	Pilonidal cyst || id:finngen_R12_L12_PILONIDALCYST	finngen_R12_L12_PILONIDALCYST	Pilonidal cyst	Pilonidal cyst || ||	TRUE	MedicineITLab
rs1320903	3	132039233	0.00117691	0.0255082	474291	0.9632	0.294185	A	G	Pilonidal cyst || id:finngen_R12_L12_PILONIDALCYST	finngen_R12_L12_PILONIDALCYST	Pilonidal cyst	Pilonidal cyst || ||	TRUE	MedicineITLab
rs865809	3	184279947	0.0146061	0.0258116	474291	0.57148	0.717238	G	A	Pilonidal cyst || id:finngen_R12_L12_PILONIDALCYST	finngen_R12_L12_PILONIDALCYST	Pilonidal cyst	Pilonidal cyst || ||	TRUE	MedicineITLab
rs17001561	4	76174965	0.07042	0.0360922	474291	0.0510434	0.116396	A	G	Pilonidal cyst || id:finngen_R12_L12_PILONIDALCYST	finngen_R12_L12_PILONIDALCYST	Pilonidal cyst	Pilonidal cyst || ||	TRUE	MedicineITLab
rs4148155	4	88133515	-0.0309693	0.0439422	474291	0.480951	0.0750962	G	A	Pilonidal cyst || id:finngen_R12_L12_PILONIDALCYST	finngen_R12_L12_PILONIDALCYST	Pilonidal cyst	Pilonidal cyst || ||	TRUE	MedicineITLab
rs9408882	9	115902123	0.00327532	0.0233436	474291	0.888416	0.477158	A	G	Pilonidal cyst || id:finngen_R12_L12_PILONIDALCYST	finngen_R12_L12_PILONIDALCYST	Pilonidal cyst	Pilonidal cyst || ||	TRUE	MedicineITLab
rs3904244	10	27072598	0.0185807	0.0275533	474291	0.500084	0.231361	A	T	Pilonidal cyst || id:finngen_R12_L12_PILONIDALCYST	finngen_R12_L12_PILONIDALCYST	Pilonidal cyst	Pilonidal cyst || ||	TRUE	MedicineITLab
rs4880341	10	132179185	0.0601065	0.0232334	474291	0.00967966	0.511682	T	C	Pilonidal cyst || id:finngen_R12_L12_PILONIDALCYST	finngen_R12_L12_PILONIDALCYST	Pilonidal cyst	Pilonidal cyst || ||	TRUE	MedicineITLab
rs10741329	11	90264628	-0.00434761	0.0263196	474291	0.868798	0.727628	A	G	Pilonidal cyst || id:finngen_R12_L12_PILONIDALCYST	finngen_R12_L12_PILONIDALCYST	Pilonidal cyst	Pilonidal cyst || ||	TRUE	MedicineITLab
rs2608703	12	41452967	0.00349721	0.0234458	474291	0.881426	0.44073	A	C	Pilonidal cyst || id:finngen_R12_L12_PILONIDALCYST	finngen_R12_L12_PILONIDALCYST	Pilonidal cyst	Pilonidal cyst || ||	TRUE	MedicineITLab
rs7983065	13	32806648	-0.00482349	0.0234951	474291	0.83734	0.4481	T	C	Pilonidal cyst || id:finngen_R12_L12_PILONIDALCYST	finngen_R12_L12_PILONIDALCYST	Pilonidal cyst	Pilonidal cyst || ||	TRUE	MedicineITLab
rs1836303	15	46246918	0.0416476	0.0248827	474291	0.0941781	0.323305	G	A	Pilonidal cyst || id:finngen_R12_L12_PILONIDALCYST	finngen_R12_L12_PILONIDALCYST	Pilonidal cyst	Pilonidal cyst || ||	TRUE	MedicineITLab
rs294704	5	153139528	0.0104319	0.0273239	474291	0.702619	0.763186	T	G	Pilonidal cyst || id:finngen_R12_L12_PILONIDALCYST	finngen_R12_L12_PILONIDALCYST	Pilonidal cyst	Pilonidal cyst || ||	TRUE	MedicineITLab
rs9367368	6	13189043	-0.00388525	0.023863	474291	0.870664	0.384285	C	T	Pilonidal cyst || id:finngen_R12_L12_PILONIDALCYST	finngen_R12_L12_PILONIDALCYST	Pilonidal cyst	Pilonidal cyst || ||	TRUE	MedicineITLab
rs2281819	6	33803896	-0.0358603	0.0254217	474291	0.158357	0.299937	A	T	Pilonidal cyst || id:finngen_R12_L12_PILONIDALCYST	finngen_R12_L12_PILONIDALCYST	Pilonidal cyst	Pilonidal cyst || ||	TRUE	MedicineITLab
rs9382285	6	54093496	-0.010126	0.0524306	474291	0.846855	0.0525704	G	A	Pilonidal cyst || id:finngen_R12_L12_PILONIDALCYST	finngen_R12_L12_PILONIDALCYST	Pilonidal cyst	Pilonidal cyst || ||	TRUE	MedicineITLab
rs1538247	6	153074209	-0.015707	0.0248519	474291	0.527371	0.322883	C	T	Pilonidal cyst || id:finngen_R12_L12_PILONIDALCYST	finngen_R12_L12_PILONIDALCYST	Pilonidal cyst	Pilonidal cyst || ||	TRUE	MedicineITLab
rs10248136	7	39037797	-0.0548143	0.0232987	474291	0.0186389	0.483255	T	C	Pilonidal cyst || id:finngen_R12_L12_PILONIDALCYST	finngen_R12_L12_PILONIDALCYST	Pilonidal cyst	Pilonidal cyst || ||	TRUE	MedicineITLab
rs380857	9	98728784	-0.0247863	0.0303108	474291	0.413505	0.818957	A	C	Pilonidal cyst || id:finngen_R12_L12_PILONIDALCYST	finngen_R12_L12_PILONIDALCYST	Pilonidal cyst	Pilonidal cyst || ||	TRUE	MedicineITLab
rs4842491	12	89511760	0.01734	0.0253072	474291	0.493228	0.695286	T	C	Pilonidal cyst || id:finngen_R12_L12_PILONIDALCYST	finngen_R12_L12_PILONIDALCYST	Pilonidal cyst	Pilonidal cyst || ||	TRUE	MedicineITLab
rs12429545	13	53528071	0.0324757	0.0334976	474291	0.332299	0.140542	A	G	Pilonidal cyst || id:finngen_R12_L12_PILONIDALCYST	finngen_R12_L12_PILONIDALCYST	Pilonidal cyst	Pilonidal cyst || ||	TRUE	MedicineITLab
rs1927790	13	96269937	0.00832356	0.0232801	474291	0.720688	0.483995	C	T	Pilonidal cyst || id:finngen_R12_L12_PILONIDALCYST	finngen_R12_L12_PILONIDALCYST	Pilonidal cyst	Pilonidal cyst || ||	TRUE	MedicineITLab
rs4430672	14	62627689	0.0715181	0.0285488	474291	0.0122411	0.791312	C	T	Pilonidal cyst || id:finngen_R12_L12_PILONIDALCYST	finngen_R12_L12_PILONIDALCYST	Pilonidal cyst	Pilonidal cyst || ||	TRUE	MedicineITLab
rs768840	14	72676749	-0.0146878	0.024167	474291	0.543343	0.36784	A	G	Pilonidal cyst || id:finngen_R12_L12_PILONIDALCYST	finngen_R12_L12_PILONIDALCYST	Pilonidal cyst	Pilonidal cyst || ||	TRUE	MedicineITLab
rs9806742	15	72758878	0.00526473	0.0509817	474291	0.917751	0.945608	A	G	Pilonidal cyst || id:finngen_R12_L12_PILONIDALCYST	finngen_R12_L12_PILONIDALCYST	Pilonidal cyst	Pilonidal cyst || ||	TRUE	MedicineITLab
rs10858334	9	135097939	0.021552	0.0435836	474291	0.620955	0.0776135	G	C	Pilonidal cyst || id:finngen_R12_L12_PILONIDALCYST	finngen_R12_L12_PILONIDALCYST	Pilonidal cyst	Pilonidal cyst || ||	TRUE	MedicineITLab
rs10795422	10	16717313	-0.00551253	0.0259946	474291	0.832057	0.722096	G	A	Pilonidal cyst || id:finngen_R12_L12_PILONIDALCYST	finngen_R12_L12_PILONIDALCYST	Pilonidal cyst	Pilonidal cyst || ||	TRUE	MedicineITLab
rs1937683	10	51919300	-0.00129289	0.0246181	474291	0.958116	0.662858	T	C	Pilonidal cyst || id:finngen_R12_L12_PILONIDALCYST	finngen_R12_L12_PILONIDALCYST	Pilonidal cyst	Pilonidal cyst || ||	TRUE	MedicineITLab
rs999889	10	82520193	0.0158096	0.0271727	474291	0.560688	0.242034	A	G	Pilonidal cyst || id:finngen_R12_L12_PILONIDALCYST	finngen_R12_L12_PILONIDALCYST	Pilonidal cyst	Pilonidal cyst || ||	TRUE	MedicineITLab
rs4237643	11	43626818	0.0158249	0.0251052	474291	0.52847	0.691801	G	T	Pilonidal cyst || id:finngen_R12_L12_PILONIDALCYST	finngen_R12_L12_PILONIDALCYST	Pilonidal cyst	Pilonidal cyst || ||	TRUE	MedicineITLab
rs1188017	11	64056892	-0.0692051	0.0279469	474291	0.0132749	0.221928	T	C	Pilonidal cyst || id:finngen_R12_L12_PILONIDALCYST	finngen_R12_L12_PILONIDALCYST	Pilonidal cyst	Pilonidal cyst || ||	TRUE	MedicineITLab
rs7925214	11	130924358	0.0195262	0.0233248	474291	0.402511	0.527223	T	C	Pilonidal cyst || id:finngen_R12_L12_PILONIDALCYST	finngen_R12_L12_PILONIDALCYST	Pilonidal cyst	Pilonidal cyst || ||	TRUE	MedicineITLab
rs12422552	12	14260997	-0.00718245	0.0284792	474291	0.800887	0.211527	C	G	Pilonidal cyst || id:finngen_R12_L12_PILONIDALCYST	finngen_R12_L12_PILONIDALCYST	Pilonidal cyst	Pilonidal cyst || ||	TRUE	MedicineITLab
rs4148866	12	122941028	-0.0282088	0.0238297	474291	0.236506	0.400223	T	C	Pilonidal cyst || id:finngen_R12_L12_PILONIDALCYST	finngen_R12_L12_PILONIDALCYST	Pilonidal cyst	Pilonidal cyst || ||	TRUE	MedicineITLab
rs8181823	13	64903808	0.0108502	0.0261982	474291	0.678758	0.730386	C	A	Pilonidal cyst || id:finngen_R12_L12_PILONIDALCYST	finngen_R12_L12_PILONIDALCYST	Pilonidal cyst	Pilonidal cyst || ||	TRUE	MedicineITLab
rs7998796	13	80445901	-0.0121971	0.0240268	474291	0.611702	0.372409	G	A	Pilonidal cyst || id:finngen_R12_L12_PILONIDALCYST	finngen_R12_L12_PILONIDALCYST	Pilonidal cyst	Pilonidal cyst || ||	TRUE	MedicineITLab
rs2479958	13	111331897	0.0150562	0.0233703	474291	0.519417	0.508215	G	A	Pilonidal cyst || id:finngen_R12_L12_PILONIDALCYST	finngen_R12_L12_PILONIDALCYST	Pilonidal cyst	Pilonidal cyst || ||	TRUE	MedicineITLab
rs1285997	14	91046685	0.0150258	0.0263675	474291	0.568772	0.736558	G	C	Pilonidal cyst || id:finngen_R12_L12_PILONIDALCYST	finngen_R12_L12_PILONIDALCYST	Pilonidal cyst	Pilonidal cyst || ||	TRUE	MedicineITLab
rs11165643	1	96458541	0.064791	0.0238042	474291	0.00649217	0.60289	T	C	Pilonidal cyst || id:finngen_R12_L12_PILONIDALCYST	finngen_R12_L12_PILONIDALCYST	Pilonidal cyst	Pilonidal cyst || ||	TRUE	MedicineITLab
rs11185111	1	107419706	-0.0404141	0.0235971	474291	0.0867721	0.426079	A	G	Pilonidal cyst || id:finngen_R12_L12_PILONIDALCYST	finngen_R12_L12_PILONIDALCYST	Pilonidal cyst	Pilonidal cyst || ||	TRUE	MedicineITLab
rs12564992	1	174508962	0.0765402	0.0419668	474291	0.0681789	0.0830572	G	A	Pilonidal cyst || id:finngen_R12_L12_PILONIDALCYST	finngen_R12_L12_PILONIDALCYST	Pilonidal cyst	Pilonidal cyst || ||	TRUE	MedicineITLab
rs17014375	1	209370215	-0.00742767	0.0378266	474291	0.844327	0.10442	G	T	Pilonidal cyst || id:finngen_R12_L12_PILONIDALCYST	finngen_R12_L12_PILONIDALCYST	Pilonidal cyst	Pilonidal cyst || ||	TRUE	MedicineITLab
rs11118308	1	219460527	0.0258637	0.0233563	474291	0.268141	0.452412	G	A	Pilonidal cyst || id:finngen_R12_L12_PILONIDALCYST	finngen_R12_L12_PILONIDALCYST	Pilonidal cyst	Pilonidal cyst || ||	TRUE	MedicineITLab
rs10182181	2	24927427	0.0299885	0.023562	474291	0.203108	0.418783	G	A	Pilonidal cyst || id:finngen_R12_L12_PILONIDALCYST	finngen_R12_L12_PILONIDALCYST	Pilonidal cyst	Pilonidal cyst || ||	TRUE	MedicineITLab
rs2600226	3	12887263	-0.0202022	0.0242399	474291	0.404604	0.632053	T	C	Pilonidal cyst || id:finngen_R12_L12_PILONIDALCYST	finngen_R12_L12_PILONIDALCYST	Pilonidal cyst	Pilonidal cyst || ||	TRUE	MedicineITLab
rs9845966	3	13391658	-0.0275835	0.0232587	474291	0.235646	0.487681	G	T	Pilonidal cyst || id:finngen_R12_L12_PILONIDALCYST	finngen_R12_L12_PILONIDALCYST	Pilonidal cyst	Pilonidal cyst || ||	TRUE	MedicineITLab
rs2124499	3	123374694	0.00574161	0.0242605	474291	0.812917	0.356554	C	G	Pilonidal cyst || id:finngen_R12_L12_PILONIDALCYST	finngen_R12_L12_PILONIDALCYST	Pilonidal cyst	Pilonidal cyst || ||	TRUE	MedicineITLab
rs9816226	3	186116710	0.0580707	0.031715	474291	0.0670981	0.839225	T	A	Pilonidal cyst || id:finngen_R12_L12_PILONIDALCYST	finngen_R12_L12_PILONIDALCYST	Pilonidal cyst	Pilonidal cyst || ||	TRUE	MedicineITLab
rs1477887	4	18513204	-0.0273862	0.0236874	474291	0.24762	0.407678	G	A	Pilonidal cyst || id:finngen_R12_L12_PILONIDALCYST	finngen_R12_L12_PILONIDALCYST	Pilonidal cyst	Pilonidal cyst || ||	TRUE	MedicineITLab
rs6841761	4	25421916	-0.00922067	0.0238557	474291	0.699114	0.611205	T	G	Pilonidal cyst || id:finngen_R12_L12_PILONIDALCYST	finngen_R12_L12_PILONIDALCYST	Pilonidal cyst	Pilonidal cyst || ||	TRUE	MedicineITLab
rs17767510	4	67290880	-0.00897016	0.0322606	474291	0.780971	0.153989	C	G	Pilonidal cyst || id:finngen_R12_L12_PILONIDALCYST	finngen_R12_L12_PILONIDALCYST	Pilonidal cyst	Pilonidal cyst || ||	TRUE	MedicineITLab
rs13110266	4	161208692	-0.00849488	0.0237098	474291	0.720129	0.415762	A	G	Pilonidal cyst || id:finngen_R12_L12_PILONIDALCYST	finngen_R12_L12_PILONIDALCYST	Pilonidal cyst	Pilonidal cyst || ||	TRUE	MedicineITLab
rs17424296	5	61543076	0.0123128	0.0247014	474291	0.618154	0.32756	A	G	Pilonidal cyst || id:finngen_R12_L12_PILONIDALCYST	finngen_R12_L12_PILONIDALCYST	Pilonidal cyst	Pilonidal cyst || ||	TRUE	MedicineITLab
rs1503526	5	63724879	0.0347802	0.0236904	474291	0.142073	0.575721	C	T	Pilonidal cyst || id:finngen_R12_L12_PILONIDALCYST	finngen_R12_L12_PILONIDALCYST	Pilonidal cyst	Pilonidal cyst || ||	TRUE	MedicineITLab
rs2235564	1	6653054	-0.00142977	0.0244377	474291	0.953345	0.346583	T	C	Pilonidal cyst || id:finngen_R12_L12_PILONIDALCYST	finngen_R12_L12_PILONIDALCYST	Pilonidal cyst	Pilonidal cyst || ||	TRUE	MedicineITLab
rs12049202	1	77501838	0.00735863	0.0258587	474291	0.775974	0.2837	T	C	Pilonidal cyst || id:finngen_R12_L12_PILONIDALCYST	finngen_R12_L12_PILONIDALCYST	Pilonidal cyst	Pilonidal cyst || ||	TRUE	MedicineITLab
rs429343	2	147145814	-0.00169118	0.0233179	474291	0.942182	0.530403	G	A	Pilonidal cyst || id:finngen_R12_L12_PILONIDALCYST	finngen_R12_L12_PILONIDALCYST	Pilonidal cyst	Pilonidal cyst || ||	TRUE	MedicineITLab
rs11889536	2	219298821	-0.0249955	0.0521771	474291	0.631902	0.0534312	G	A	Pilonidal cyst || id:finngen_R12_L12_PILONIDALCYST	finngen_R12_L12_PILONIDALCYST	Pilonidal cyst	Pilonidal cyst || ||	TRUE	MedicineITLab
rs538579	3	62725999	-0.0449098	0.026306	474291	0.0877829	0.264642	C	G	Pilonidal cyst || id:finngen_R12_L12_PILONIDALCYST	finngen_R12_L12_PILONIDALCYST	Pilonidal cyst	Pilonidal cyst || ||	TRUE	MedicineITLab
rs7615297	3	156581524	-0.0362428	0.0315384	474291	0.250489	0.160909	G	C	Pilonidal cyst || id:finngen_R12_L12_PILONIDALCYST	finngen_R12_L12_PILONIDALCYST	Pilonidal cyst	Pilonidal cyst || ||	TRUE	MedicineITLab
rs6764533	3	196361593	-0.0110749	0.0252696	474291	0.661191	0.304058	A	G	Pilonidal cyst || id:finngen_R12_L12_PILONIDALCYST	finngen_R12_L12_PILONIDALCYST	Pilonidal cyst	Pilonidal cyst || ||	TRUE	MedicineITLab
rs1804528	4	145135168	-0.0156312	0.0237418	474291	0.51029	0.398797	A	G	Pilonidal cyst || id:finngen_R12_L12_PILONIDALCYST	finngen_R12_L12_PILONIDALCYST	Pilonidal cyst	Pilonidal cyst || ||	TRUE	MedicineITLab
rs6692586	1	22973413	-0.0888237	0.0364419	474291	0.0147931	0.884389	G	A	Pilonidal cyst || id:finngen_R12_L12_PILONIDALCYST	finngen_R12_L12_PILONIDALCYST	Pilonidal cyst	Pilonidal cyst || ||	TRUE	MedicineITLab
rs818524	1	84735545	-0.0101359	0.0263119	474291	0.700074	0.731792	C	T	Pilonidal cyst || id:finngen_R12_L12_PILONIDALCYST	finngen_R12_L12_PILONIDALCYST	Pilonidal cyst	Pilonidal cyst || ||	TRUE	MedicineITLab
rs2820311	1	201872348	-0.00682116	0.0254132	474291	0.788383	0.295572	G	A	Pilonidal cyst || id:finngen_R12_L12_PILONIDALCYST	finngen_R12_L12_PILONIDALCYST	Pilonidal cyst	Pilonidal cyst || ||	TRUE	MedicineITLab
rs17399237	2	35246560	0.019716	0.0238276	474291	0.407985	0.613851	C	T	Pilonidal cyst || id:finngen_R12_L12_PILONIDALCYST	finngen_R12_L12_PILONIDALCYST	Pilonidal cyst	Pilonidal cyst || ||	TRUE	MedicineITLab
rs1445652	2	154811948	-0.000335841	0.0338542	474291	0.992085	0.138429	A	G	Pilonidal cyst || id:finngen_R12_L12_PILONIDALCYST	finngen_R12_L12_PILONIDALCYST	Pilonidal cyst	Pilonidal cyst || ||	TRUE	MedicineITLab
rs1521527	2	164571315	-0.0201551	0.0234767	474291	0.390608	0.566656	C	G	Pilonidal cyst || id:finngen_R12_L12_PILONIDALCYST	finngen_R12_L12_PILONIDALCYST	Pilonidal cyst	Pilonidal cyst || ||	TRUE	MedicineITLab
rs1064213	2	198085516	0.0187583	0.0237349	474291	0.429336	0.39817	A	G	Pilonidal cyst || id:finngen_R12_L12_PILONIDALCYST	finngen_R12_L12_PILONIDALCYST	Pilonidal cyst	Pilonidal cyst || ||	TRUE	MedicineITLab
rs9284814	3	88223921	0.0396595	0.0363288	474291	0.274973	0.883945	A	G	Pilonidal cyst || id:finngen_R12_L12_PILONIDALCYST	finngen_R12_L12_PILONIDALCYST	Pilonidal cyst	Pilonidal cyst || ||	TRUE	MedicineITLab
rs12629015	3	119899206	-0.0123855	0.0265602	474291	0.640988	0.257126	G	A	Pilonidal cyst || id:finngen_R12_L12_PILONIDALCYST	finngen_R12_L12_PILONIDALCYST	Pilonidal cyst	Pilonidal cyst || ||	TRUE	MedicineITLab
rs16851483	3	141556594	-0.0158314	0.0541425	474291	0.769979	0.0484942	T	G	Pilonidal cyst || id:finngen_R12_L12_PILONIDALCYST	finngen_R12_L12_PILONIDALCYST	Pilonidal cyst	Pilonidal cyst || ||	TRUE	MedicineITLab
rs6443750	3	181611894	-0.0035372	0.0286492	474291	0.901738	0.790236	C	T	Pilonidal cyst || id:finngen_R12_L12_PILONIDALCYST	finngen_R12_L12_PILONIDALCYST	Pilonidal cyst	Pilonidal cyst || ||	TRUE	MedicineITLab
rs2051559	4	3297073	0.0186513	0.0372356	474291	0.61644	0.11045	C	T	Pilonidal cyst || id:finngen_R12_L12_PILONIDALCYST	finngen_R12_L12_PILONIDALCYST	Pilonidal cyst	Pilonidal cyst || ||	TRUE	MedicineITLab
rs11945861	4	64835147	0.00472596	0.0276945	474291	0.864502	0.229728	A	G	Pilonidal cyst || id:finngen_R12_L12_PILONIDALCYST	finngen_R12_L12_PILONIDALCYST	Pilonidal cyst	Pilonidal cyst || ||	TRUE	MedicineITLab
rs876605	5	78505536	0.0417157	0.026627	474291	0.117192	0.740159	G	A	Pilonidal cyst || id:finngen_R12_L12_PILONIDALCYST	finngen_R12_L12_PILONIDALCYST	Pilonidal cyst	Pilonidal cyst || ||	TRUE	MedicineITLab
rs10942267	5	81546095	0.0389318	0.0280847	474291	0.165678	0.218899	G	A	Pilonidal cyst || id:finngen_R12_L12_PILONIDALCYST	finngen_R12_L12_PILONIDALCYST	Pilonidal cyst	Pilonidal cyst || ||	TRUE	MedicineITLab
rs6235	5	96393194	0.027557	0.0256896	474291	0.283411	0.286416	G	C	Pilonidal cyst || id:finngen_R12_L12_PILONIDALCYST	finngen_R12_L12_PILONIDALCYST	Pilonidal cyst	Pilonidal cyst || ||	TRUE	MedicineITLab
rs11951673	5	96525308	0.0424799	0.0253493	474291	0.0937821	0.301614	T	C	Pilonidal cyst || id:finngen_R12_L12_PILONIDALCYST	finngen_R12_L12_PILONIDALCYST	Pilonidal cyst	Pilonidal cyst || ||	TRUE	MedicineITLab
rs11739877	5	106541105	0.0404766	0.02336	474291	0.0831438	0.533471	T	C	Pilonidal cyst || id:finngen_R12_L12_PILONIDALCYST	finngen_R12_L12_PILONIDALCYST	Pilonidal cyst	Pilonidal cyst || ||	TRUE	MedicineITLab
rs2875762	6	124603886	0.0333017	0.0372495	474291	0.371312	0.109728	C	G	Pilonidal cyst || id:finngen_R12_L12_PILONIDALCYST	finngen_R12_L12_PILONIDALCYST	Pilonidal cyst	Pilonidal cyst || ||	TRUE	MedicineITLab
rs1268065	6	125721637	-0.0396682	0.0232968	474291	0.0886176	0.485301	A	G	Pilonidal cyst || id:finngen_R12_L12_PILONIDALCYST	finngen_R12_L12_PILONIDALCYST	Pilonidal cyst	Pilonidal cyst || ||	TRUE	MedicineITLab
rs4722398	7	3085586	-0.0170682	0.045687	474291	0.708709	0.0701645	T	C	Pilonidal cyst || id:finngen_R12_L12_PILONIDALCYST	finngen_R12_L12_PILONIDALCYST	Pilonidal cyst	Pilonidal cyst || ||	TRUE	MedicineITLab
rs2283093	7	127081177	0.0569713	0.0297749	474291	0.0556968	0.186778	T	C	Pilonidal cyst || id:finngen_R12_L12_PILONIDALCYST	finngen_R12_L12_PILONIDALCYST	Pilonidal cyst	Pilonidal cyst || ||	TRUE	MedicineITLab
rs3800637	7	137718686	-0.0303025	0.0246423	474291	0.218811	0.337124	C	T	Pilonidal cyst || id:finngen_R12_L12_PILONIDALCYST	finngen_R12_L12_PILONIDALCYST	Pilonidal cyst	Pilonidal cyst || ||	TRUE	MedicineITLab
rs11773362	7	147971088	-0.0663494	0.0240425	474291	0.00578602	0.378337	T	C	Pilonidal cyst || id:finngen_R12_L12_PILONIDALCYST	finngen_R12_L12_PILONIDALCYST	Pilonidal cyst	Pilonidal cyst || ||	TRUE	MedicineITLab
rs9294260	6	82723511	-0.00243849	0.0233248	474291	0.916737	0.507409	A	G	Pilonidal cyst || id:finngen_R12_L12_PILONIDALCYST	finngen_R12_L12_PILONIDALCYST	Pilonidal cyst	Pilonidal cyst || ||	TRUE	MedicineITLab
rs10953740	7	113820227	0.017864	0.0232737	474291	0.442746	0.519539	G	A	Pilonidal cyst || id:finngen_R12_L12_PILONIDALCYST	finngen_R12_L12_PILONIDALCYST	Pilonidal cyst	Pilonidal cyst || ||	TRUE	MedicineITLab
rs17663412	5	168168116	0.0388574	0.0431982	474291	0.368378	0.0775773	A	C	Pilonidal cyst || id:finngen_R12_L12_PILONIDALCYST	finngen_R12_L12_PILONIDALCYST	Pilonidal cyst	Pilonidal cyst || ||	TRUE	MedicineITLab
rs806600	5	173487936	-0.461159	0.360073	474291	0.200286	0.00120439	T	A	Pilonidal cyst || id:finngen_R12_L12_PILONIDALCYST	finngen_R12_L12_PILONIDALCYST	Pilonidal cyst	Pilonidal cyst || ||	TRUE	MedicineITLab
rs11505821	7	77189360	-0.0195267	0.0481668	474291	0.685185	0.0624571	T	A	Pilonidal cyst || id:finngen_R12_L12_PILONIDALCYST	finngen_R12_L12_PILONIDALCYST	Pilonidal cyst	Pilonidal cyst || ||	TRUE	MedicineITLab
rs189843	5	165173145	0.0169758	0.0238316	474291	0.476266	0.610935	C	G	Pilonidal cyst || id:finngen_R12_L12_PILONIDALCYST	finngen_R12_L12_PILONIDALCYST	Pilonidal cyst	Pilonidal cyst || ||	TRUE	MedicineITLab
rs2228213	6	12124622	0.007109	0.0244358	474291	0.771108	0.346211	A	G	Pilonidal cyst || id:finngen_R12_L12_PILONIDALCYST	finngen_R12_L12_PILONIDALCYST	Pilonidal cyst	Pilonidal cyst || ||	TRUE	MedicineITLab
rs156201	6	104399566	-0.0250681	0.0240929	474291	0.298119	0.625937	C	G	Pilonidal cyst || id:finngen_R12_L12_PILONIDALCYST	finngen_R12_L12_PILONIDALCYST	Pilonidal cyst	Pilonidal cyst || ||	TRUE	MedicineITLab
rs2357760	6	119892734	0.0104833	0.0245762	474291	0.6697	0.665316	A	G	Pilonidal cyst || id:finngen_R12_L12_PILONIDALCYST	finngen_R12_L12_PILONIDALCYST	Pilonidal cyst	Pilonidal cyst || ||	TRUE	MedicineITLab
rs11496125	7	103777110	0.0108062	0.0233469	474291	0.64347	0.465471	T	C	Pilonidal cyst || id:finngen_R12_L12_PILONIDALCYST	finngen_R12_L12_PILONIDALCYST	Pilonidal cyst	Pilonidal cyst || ||	TRUE	MedicineITLab
rs10247983	7	114950173	-0.0281588	0.0416633	474291	0.499126	0.914175	A	G	Pilonidal cyst || id:finngen_R12_L12_PILONIDALCYST	finngen_R12_L12_PILONIDALCYST	Pilonidal cyst	Pilonidal cyst || ||	TRUE	MedicineITLab
rs11781699	8	117850822	0.0170858	0.0258508	474291	0.508652	0.283495	C	T	Pilonidal cyst || id:finngen_R12_L12_PILONIDALCYST	finngen_R12_L12_PILONIDALCYST	Pilonidal cyst	Pilonidal cyst || ||	TRUE	MedicineITLab
rs2694047	8	115738322	0.0659905	0.0256275	474291	0.0100244	0.706418	G	A	Pilonidal cyst || id:finngen_R12_L12_PILONIDALCYST	finngen_R12_L12_PILONIDALCYST	Pilonidal cyst	Pilonidal cyst || ||	TRUE	MedicineITLab
rs12675063	8	131866800	0.00341146	0.0469419	474291	0.942066	0.0656212	T	A	Pilonidal cyst || id:finngen_R12_L12_PILONIDALCYST	finngen_R12_L12_PILONIDALCYST	Pilonidal cyst	Pilonidal cyst || ||	TRUE	MedicineITLab
rs16903285	5	88682435	0.000967205	0.0374338	474291	0.979387	0.107487	C	T	Pilonidal cyst || id:finngen_R12_L12_PILONIDALCYST	finngen_R12_L12_PILONIDALCYST	Pilonidal cyst	Pilonidal cyst || ||	TRUE	MedicineITLab
rs12652212	5	89512777	0.015728	0.0241837	474291	0.515462	0.361138	G	A	Pilonidal cyst || id:finngen_R12_L12_PILONIDALCYST	finngen_R12_L12_PILONIDALCYST	Pilonidal cyst	Pilonidal cyst || ||	TRUE	MedicineITLab
rs11738695	5	109363460	-0.0182667	0.0234721	474291	0.436432	0.578427	A	C	Pilonidal cyst || id:finngen_R12_L12_PILONIDALCYST	finngen_R12_L12_PILONIDALCYST	Pilonidal cyst	Pilonidal cyst || ||	TRUE	MedicineITLab
rs40067	5	108103311	-0.0371224	0.0285478	474291	0.193478	0.211452	A	G	Pilonidal cyst || id:finngen_R12_L12_PILONIDALCYST	finngen_R12_L12_PILONIDALCYST	Pilonidal cyst	Pilonidal cyst || ||	TRUE	MedicineITLab
rs10478110	5	113110037	0.0164444	0.0232821	474291	0.479995	0.493138	C	A	Pilonidal cyst || id:finngen_R12_L12_PILONIDALCYST	finngen_R12_L12_PILONIDALCYST	Pilonidal cyst	Pilonidal cyst || ||	TRUE	MedicineITLab
rs6595205	5	120036838	-0.0586909	0.0233235	474291	0.0118563	0.457366	G	C	Pilonidal cyst || id:finngen_R12_L12_PILONIDALCYST	finngen_R12_L12_PILONIDALCYST	Pilonidal cyst	Pilonidal cyst || ||	TRUE	MedicineITLab
rs13184896	5	123398311	-0.042123	0.0234182	474291	0.0720626	0.43865	T	G	Pilonidal cyst || id:finngen_R12_L12_PILONIDALCYST	finngen_R12_L12_PILONIDALCYST	Pilonidal cyst	Pilonidal cyst || ||	TRUE	MedicineITLab
rs7724675	5	131104317	-0.0701012	0.026511	474291	0.00818748	0.265933	A	G	Pilonidal cyst || id:finngen_R12_L12_PILONIDALCYST	finngen_R12_L12_PILONIDALCYST	Pilonidal cyst	Pilonidal cyst || ||	TRUE	MedicineITLab
rs12334877	8	66281936	-0.00881559	0.0274028	474291	0.747677	0.236439	A	G	Pilonidal cyst || id:finngen_R12_L12_PILONIDALCYST	finngen_R12_L12_PILONIDALCYST	Pilonidal cyst	Pilonidal cyst || ||	TRUE	MedicineITLab
rs1535660	9	10371073	-0.00574582	0.0374178	474291	0.877958	0.890773	C	T	Pilonidal cyst || id:finngen_R12_L12_PILONIDALCYST	finngen_R12_L12_PILONIDALCYST	Pilonidal cyst	Pilonidal cyst || ||	TRUE	MedicineITLab
rs1681740	10	116804802	0.0193696	0.0242376	474291	0.4242	0.362911	C	A	Pilonidal cyst || id:finngen_R12_L12_PILONIDALCYST	finngen_R12_L12_PILONIDALCYST	Pilonidal cyst	Pilonidal cyst || ||	TRUE	MedicineITLab
rs4757144	11	13309679	-0.00522519	0.0232808	474291	0.822414	0.50973	A	G	Pilonidal cyst || id:finngen_R12_L12_PILONIDALCYST	finngen_R12_L12_PILONIDALCYST	Pilonidal cyst	Pilonidal cyst || ||	TRUE	MedicineITLab
rs1330052	13	85961871	0.00797102	0.0234024	474291	0.7334	0.440493	G	C	Pilonidal cyst || id:finngen_R12_L12_PILONIDALCYST	finngen_R12_L12_PILONIDALCYST	Pilonidal cyst	Pilonidal cyst || ||	TRUE	MedicineITLab
rs7206608	16	82839023	0.00135101	0.0243066	474291	0.955675	0.354478	G	C	Pilonidal cyst || id:finngen_R12_L12_PILONIDALCYST	finngen_R12_L12_PILONIDALCYST	Pilonidal cyst	Pilonidal cyst || ||	TRUE	MedicineITLab
rs4516268	17	1943537	-0.0419479	0.0268215	474291	0.117826	0.252975	A	C	Pilonidal cyst || id:finngen_R12_L12_PILONIDALCYST	finngen_R12_L12_PILONIDALCYST	Pilonidal cyst	Pilonidal cyst || ||	TRUE	MedicineITLab
rs12933482	16	72155705	0.0750249	0.0488217	474291	0.124364	0.060425	G	A	Pilonidal cyst || id:finngen_R12_L12_PILONIDALCYST	finngen_R12_L12_PILONIDALCYST	Pilonidal cyst	Pilonidal cyst || ||	TRUE	MedicineITLab
rs12905439	15	98978654	-0.0192016	0.0246166	474291	0.435376	0.341131	G	C	Pilonidal cyst || id:finngen_R12_L12_PILONIDALCYST	finngen_R12_L12_PILONIDALCYST	Pilonidal cyst	Pilonidal cyst || ||	TRUE	MedicineITLab
rs12932660	16	6652630	0.0255445	0.0271452	474291	0.346689	0.757883	T	C	Pilonidal cyst || id:finngen_R12_L12_PILONIDALCYST	finngen_R12_L12_PILONIDALCYST	Pilonidal cyst	Pilonidal cyst || ||	TRUE	MedicineITLab
rs7498665	16	28871920	0.0690815	0.0234648	474291	0.00323952	0.413157	G	A	Pilonidal cyst || id:finngen_R12_L12_PILONIDALCYST	finngen_R12_L12_PILONIDALCYST	Pilonidal cyst	Pilonidal cyst || ||	TRUE	MedicineITLab
rs1465900	11	76762094	-0.0404112	0.0286931	474291	0.159014	0.207993	C	A	Pilonidal cyst || id:finngen_R12_L12_PILONIDALCYST	finngen_R12_L12_PILONIDALCYST	Pilonidal cyst	Pilonidal cyst || ||	TRUE	MedicineITLab
rs9300422	13	97571066	-0.0477799	0.0256661	474291	0.0626599	0.712137	G	A	Pilonidal cyst || id:finngen_R12_L12_PILONIDALCYST	finngen_R12_L12_PILONIDALCYST	Pilonidal cyst	Pilonidal cyst || ||	TRUE	MedicineITLab
rs11030618	11	29221746	0.0202438	0.0233113	474291	0.385169	0.54821	T	C	Pilonidal cyst || id:finngen_R12_L12_PILONIDALCYST	finngen_R12_L12_PILONIDALCYST	Pilonidal cyst	Pilonidal cyst || ||	TRUE	MedicineITLab
rs491711	11	28720673	0.0100877	0.0276826	474291	0.715555	0.23029	C	A	Pilonidal cyst || id:finngen_R12_L12_PILONIDALCYST	finngen_R12_L12_PILONIDALCYST	Pilonidal cyst	Pilonidal cyst || ||	TRUE	MedicineITLab
rs6471941	8	61205414	-0.0217253	0.0248232	474291	0.381465	0.327396	A	G	Pilonidal cyst || id:finngen_R12_L12_PILONIDALCYST	finngen_R12_L12_PILONIDALCYST	Pilonidal cyst	Pilonidal cyst || ||	TRUE	MedicineITLab
rs12680842	8	94570378	-0.00853333	0.0236348	474291	0.718062	0.415371	G	A	Pilonidal cyst || id:finngen_R12_L12_PILONIDALCYST	finngen_R12_L12_PILONIDALCYST	Pilonidal cyst	Pilonidal cyst || ||	TRUE	MedicineITLab
rs13174863	5	139701160	-0.037648	0.0325576	474291	0.247537	0.151904	G	A	Pilonidal cyst || id:finngen_R12_L12_PILONIDALCYST	finngen_R12_L12_PILONIDALCYST	Pilonidal cyst	Pilonidal cyst || ||	TRUE	MedicineITLab
rs987237	6	50835337	0.0700854	0.0283508	474291	0.0134332	0.211965	G	A	Pilonidal cyst || id:finngen_R12_L12_PILONIDALCYST	finngen_R12_L12_PILONIDALCYST	Pilonidal cyst	Pilonidal cyst || ||	TRUE	MedicineITLab
rs3800229	6	108675760	0.0419523	0.0242115	474291	0.0831419	0.63907	T	G	Pilonidal cyst || id:finngen_R12_L12_PILONIDALCYST	finngen_R12_L12_PILONIDALCYST	Pilonidal cyst	Pilonidal cyst || ||	TRUE	MedicineITLab
rs486359	6	160353409	-0.00389064	0.0231879	474291	0.86675	0.496771	C	G	Pilonidal cyst || id:finngen_R12_L12_PILONIDALCYST	finngen_R12_L12_PILONIDALCYST	Pilonidal cyst	Pilonidal cyst || ||	TRUE	MedicineITLab
rs13263601	8	14238391	-0.0335535	0.0262912	474291	0.201876	0.268065	C	A	Pilonidal cyst || id:finngen_R12_L12_PILONIDALCYST	finngen_R12_L12_PILONIDALCYST	Pilonidal cyst	Pilonidal cyst || ||	TRUE	MedicineITLab
rs2543132	8	15678802	0.0327219	0.0318368	474291	0.304043	0.842069	C	G	Pilonidal cyst || id:finngen_R12_L12_PILONIDALCYST	finngen_R12_L12_PILONIDALCYST	Pilonidal cyst	Pilonidal cyst || ||	TRUE	MedicineITLab
rs1982441	8	28164252	0.0152862	0.029898	474291	0.609155	0.184345	T	G	Pilonidal cyst || id:finngen_R12_L12_PILONIDALCYST	finngen_R12_L12_PILONIDALCYST	Pilonidal cyst	Pilonidal cyst || ||	TRUE	MedicineITLab
rs17056301	5	158844672	0.00297129	0.0279975	474291	0.915482	0.221248	C	T	Pilonidal cyst || id:finngen_R12_L12_PILONIDALCYST	finngen_R12_L12_PILONIDALCYST	Pilonidal cyst	Pilonidal cyst || ||	TRUE	MedicineITLab
rs16889835	6	24947544	0.00630852	0.0328475	474291	0.847699	0.146951	T	C	Pilonidal cyst || id:finngen_R12_L12_PILONIDALCYST	finngen_R12_L12_PILONIDALCYST	Pilonidal cyst	Pilonidal cyst || ||	TRUE	MedicineITLab
rs2744974	6	34611654	0.0246254	0.0246411	474291	0.317618	0.333661	T	C	Pilonidal cyst || id:finngen_R12_L12_PILONIDALCYST	finngen_R12_L12_PILONIDALCYST	Pilonidal cyst	Pilonidal cyst || ||	TRUE	MedicineITLab
rs7761673	6	69647476	0.00992717	0.032771	474291	0.761947	0.151318	A	T	Pilonidal cyst || id:finngen_R12_L12_PILONIDALCYST	finngen_R12_L12_PILONIDALCYST	Pilonidal cyst	Pilonidal cyst || ||	TRUE	MedicineITLab
rs947612	6	73028938	-0.0642881	0.0262072	474291	0.0141645	0.728448	A	G	Pilonidal cyst || id:finngen_R12_L12_PILONIDALCYST	finngen_R12_L12_PILONIDALCYST	Pilonidal cyst	Pilonidal cyst || ||	TRUE	MedicineITLab
rs765875	6	142864546	0.00198979	0.0236261	474291	0.932882	0.580009	T	C	Pilonidal cyst || id:finngen_R12_L12_PILONIDALCYST	finngen_R12_L12_PILONIDALCYST	Pilonidal cyst	Pilonidal cyst || ||	TRUE	MedicineITLab
rs17119937	8	14644765	-0.0991613	0.0526866	474291	0.0598232	0.0527378	C	T	Pilonidal cyst || id:finngen_R12_L12_PILONIDALCYST	finngen_R12_L12_PILONIDALCYST	Pilonidal cyst	Pilonidal cyst || ||	TRUE	MedicineITLab
rs7703576	5	145164433	-0.044824	0.0247521	474291	0.0701536	0.328084	C	T	Pilonidal cyst || id:finngen_R12_L12_PILONIDALCYST	finngen_R12_L12_PILONIDALCYST	Pilonidal cyst	Pilonidal cyst || ||	TRUE	MedicineITLab
rs6556301	5	177100576	-0.0052243	0.0241559	474291	0.828774	0.370471	T	G	Pilonidal cyst || id:finngen_R12_L12_PILONIDALCYST	finngen_R12_L12_PILONIDALCYST	Pilonidal cyst	Pilonidal cyst || ||	TRUE	MedicineITLab
rs9375702	6	130063042	-0.0395931	0.0250632	474291	0.114169	0.689666	T	C	Pilonidal cyst || id:finngen_R12_L12_PILONIDALCYST	finngen_R12_L12_PILONIDALCYST	Pilonidal cyst	Pilonidal cyst || ||	TRUE	MedicineITLab
rs13191362	6	162612318	-0.0220181	0.0482186	474291	0.647937	0.0612255	G	A	Pilonidal cyst || id:finngen_R12_L12_PILONIDALCYST	finngen_R12_L12_PILONIDALCYST	Pilonidal cyst	Pilonidal cyst || ||	TRUE	MedicineITLab
rs7780752	7	93612328	0.0369478	0.0263495	474291	0.160849	0.265252	C	T	Pilonidal cyst || id:finngen_R12_L12_PILONIDALCYST	finngen_R12_L12_PILONIDALCYST	Pilonidal cyst	Pilonidal cyst || ||	TRUE	MedicineITLab
rs2907948	7	150941396	0.0139912	0.030968	474291	0.651417	0.169639	A	G	Pilonidal cyst || id:finngen_R12_L12_PILONIDALCYST	finngen_R12_L12_PILONIDALCYST	Pilonidal cyst	Pilonidal cyst || ||	TRUE	MedicineITLab
rs3749897	6	42564364	0.0444804	0.0233346	474291	0.0566252	0.449398	T	C	Pilonidal cyst || id:finngen_R12_L12_PILONIDALCYST	finngen_R12_L12_PILONIDALCYST	Pilonidal cyst	Pilonidal cyst || ||	TRUE	MedicineITLab
rs774246	7	26951197	0.00403842	0.0357855	474291	0.910149	0.119886	G	A	Pilonidal cyst || id:finngen_R12_L12_PILONIDALCYST	finngen_R12_L12_PILONIDALCYST	Pilonidal cyst	Pilonidal cyst || ||	TRUE	MedicineITLab
rs4307239	7	24314681	0.0285306	0.0234252	474291	0.223246	0.454264	G	A	Pilonidal cyst || id:finngen_R12_L12_PILONIDALCYST	finngen_R12_L12_PILONIDALCYST	Pilonidal cyst	Pilonidal cyst || ||	TRUE	MedicineITLab
rs7715256	5	154158333	-0.0160861	0.0237334	474291	0.497909	0.591297	T	G	Pilonidal cyst || id:finngen_R12_L12_PILONIDALCYST	finngen_R12_L12_PILONIDALCYST	Pilonidal cyst	Pilonidal cyst || ||	TRUE	MedicineITLab
rs1885728	6	5977600	-0.0161504	0.0250313	474291	0.518792	0.683549	A	G	Pilonidal cyst || id:finngen_R12_L12_PILONIDALCYST	finngen_R12_L12_PILONIDALCYST	Pilonidal cyst	Pilonidal cyst || ||	TRUE	MedicineITLab
rs10269783	7	49576607	0.00987826	0.0233149	474291	0.671794	0.458861	A	G	Pilonidal cyst || id:finngen_R12_L12_PILONIDALCYST	finngen_R12_L12_PILONIDALCYST	Pilonidal cyst	Pilonidal cyst || ||	TRUE	MedicineITLab
rs12718572	7	50505627	-0.0124478	0.0249837	474291	0.61832	0.31772	T	C	Pilonidal cyst || id:finngen_R12_L12_PILONIDALCYST	finngen_R12_L12_PILONIDALCYST	Pilonidal cyst	Pilonidal cyst || ||	TRUE	MedicineITLab
rs38314	7	70602329	0.0370597	0.0232476	474291	0.110908	0.530197	A	G	Pilonidal cyst || id:finngen_R12_L12_PILONIDALCYST	finngen_R12_L12_PILONIDALCYST	Pilonidal cyst	Pilonidal cyst || ||	TRUE	MedicineITLab
rs17207196	7	75471799	-0.0243477	0.0232351	474291	0.294692	0.51438	T	C	Pilonidal cyst || id:finngen_R12_L12_PILONIDALCYST	finngen_R12_L12_PILONIDALCYST	Pilonidal cyst	Pilonidal cyst || ||	TRUE	MedicineITLab
rs7811342	7	139109872	0.0206204	0.0307223	474291	0.502101	0.175261	C	T	Pilonidal cyst || id:finngen_R12_L12_PILONIDALCYST	finngen_R12_L12_PILONIDALCYST	Pilonidal cyst	Pilonidal cyst || ||	TRUE	MedicineITLab
rs1579557	6	40404179	0.0425972	0.0245994	474291	0.0833374	0.333205	T	C	Pilonidal cyst || id:finngen_R12_L12_PILONIDALCYST	finngen_R12_L12_PILONIDALCYST	Pilonidal cyst	Pilonidal cyst || ||	TRUE	MedicineITLab
rs901630	6	98091643	-0.0107174	0.0245795	474291	0.662813	0.338717	T	C	Pilonidal cyst || id:finngen_R12_L12_PILONIDALCYST	finngen_R12_L12_PILONIDALCYST	Pilonidal cyst	Pilonidal cyst || ||	TRUE	MedicineITLab
rs6985109	8	10904075	-0.0357491	0.0236238	474291	0.130211	0.426546	A	G	Pilonidal cyst || id:finngen_R12_L12_PILONIDALCYST	finngen_R12_L12_PILONIDALCYST	Pilonidal cyst	Pilonidal cyst || ||	TRUE	MedicineITLab
rs9688431	6	73212931	-0.0568275	0.0681447	474291	0.404324	0.0302263	C	T	Pilonidal cyst || id:finngen_R12_L12_PILONIDALCYST	finngen_R12_L12_PILONIDALCYST	Pilonidal cyst	Pilonidal cyst || ||	TRUE	MedicineITLab
rs262130	6	142532349	-0.024009	0.0287251	474291	0.403257	0.204369	T	C	Pilonidal cyst || id:finngen_R12_L12_PILONIDALCYST	finngen_R12_L12_PILONIDALCYST	Pilonidal cyst	Pilonidal cyst || ||	TRUE	MedicineITLab
rs3807645	7	78200774	-0.0316992	0.0289726	474291	0.273907	0.202631	A	G	Pilonidal cyst || id:finngen_R12_L12_PILONIDALCYST	finngen_R12_L12_PILONIDALCYST	Pilonidal cyst	Pilonidal cyst || ||	TRUE	MedicineITLab
rs200810	6	97474308	0.00165911	0.0239207	474291	0.944704	0.389342	C	T	Pilonidal cyst || id:finngen_R12_L12_PILONIDALCYST	finngen_R12_L12_PILONIDALCYST	Pilonidal cyst	Pilonidal cyst || ||	TRUE	MedicineITLab
rs4713436	6	31116862	0.0228109	0.0292797	474291	0.43594	0.195693	T	C	Pilonidal cyst || id:finngen_R12_L12_PILONIDALCYST	finngen_R12_L12_PILONIDALCYST	Pilonidal cyst	Pilonidal cyst || ||	TRUE	MedicineITLab
rs1830074	7	6679043	0.0583014	0.0250448	474291	0.0199187	0.315086	C	T	Pilonidal cyst || id:finngen_R12_L12_PILONIDALCYST	finngen_R12_L12_PILONIDALCYST	Pilonidal cyst	Pilonidal cyst || ||	TRUE	MedicineITLab
rs9650755	9	93722060	0.0347636	0.0251951	474291	0.167655	0.310751	G	A	Pilonidal cyst || id:finngen_R12_L12_PILONIDALCYST	finngen_R12_L12_PILONIDALCYST	Pilonidal cyst	Pilonidal cyst || ||	TRUE	MedicineITLab
rs10984756	9	119889506	-0.0467199	0.041421	474291	0.25935	0.0859111	G	C	Pilonidal cyst || id:finngen_R12_L12_PILONIDALCYST	finngen_R12_L12_PILONIDALCYST	Pilonidal cyst	Pilonidal cyst || ||	TRUE	MedicineITLab
rs12416812	11	888632	-0.0191992	0.0233989	474291	0.411921	0.565473	A	G	Pilonidal cyst || id:finngen_R12_L12_PILONIDALCYST	finngen_R12_L12_PILONIDALCYST	Pilonidal cyst	Pilonidal cyst || ||	TRUE	MedicineITLab
rs7933205	11	97960345	0.0435601	0.0324061	474291	0.178885	0.848043	G	A	Pilonidal cyst || id:finngen_R12_L12_PILONIDALCYST	finngen_R12_L12_PILONIDALCYST	Pilonidal cyst	Pilonidal cyst || ||	TRUE	MedicineITLab
rs12364470	11	134731118	0.0256379	0.0277225	474291	0.355068	0.226736	G	T	Pilonidal cyst || id:finngen_R12_L12_PILONIDALCYST	finngen_R12_L12_PILONIDALCYST	Pilonidal cyst	Pilonidal cyst || ||	TRUE	MedicineITLab
rs17446257	13	40175076	0.0275162	0.0319672	474291	0.389369	0.159189	A	G	Pilonidal cyst || id:finngen_R12_L12_PILONIDALCYST	finngen_R12_L12_PILONIDALCYST	Pilonidal cyst	Pilonidal cyst || ||	TRUE	MedicineITLab
rs9547153	13	85329582	0.000546076	0.023761	474291	0.981665	0.401325	G	A	Pilonidal cyst || id:finngen_R12_L12_PILONIDALCYST	finngen_R12_L12_PILONIDALCYST	Pilonidal cyst	Pilonidal cyst || ||	TRUE	MedicineITLab
rs2174307	9	71176933	0.026788	0.0232646	474291	0.249548	0.491773	C	G	Pilonidal cyst || id:finngen_R12_L12_PILONIDALCYST	finngen_R12_L12_PILONIDALCYST	Pilonidal cyst	Pilonidal cyst || ||	TRUE	MedicineITLab
rs7869771	9	91418345	0.020671	0.0286067	474291	0.46993	0.209423	C	A	Pilonidal cyst || id:finngen_R12_L12_PILONIDALCYST	finngen_R12_L12_PILONIDALCYST	Pilonidal cyst	Pilonidal cyst || ||	TRUE	MedicineITLab
rs10742752	11	45416824	0.0231537	0.0234842	474291	0.324169	0.572621	C	T	Pilonidal cyst || id:finngen_R12_L12_PILONIDALCYST	finngen_R12_L12_PILONIDALCYST	Pilonidal cyst	Pilonidal cyst || ||	TRUE	MedicineITLab
rs2605603	11	93487939	0.00133776	0.0232395	474291	0.954096	0.515986	A	G	Pilonidal cyst || id:finngen_R12_L12_PILONIDALCYST	finngen_R12_L12_PILONIDALCYST	Pilonidal cyst	Pilonidal cyst || ||	TRUE	MedicineITLab
rs7970953	12	23922574	0.0013624	0.0252659	474291	0.956997	0.305468	A	G	Pilonidal cyst || id:finngen_R12_L12_PILONIDALCYST	finngen_R12_L12_PILONIDALCYST	Pilonidal cyst	Pilonidal cyst || ||	TRUE	MedicineITLab
rs3007105	14	46898413	0.0110949	0.0244252	474291	0.649655	0.35	T	C	Pilonidal cyst || id:finngen_R12_L12_PILONIDALCYST	finngen_R12_L12_PILONIDALCYST	Pilonidal cyst	Pilonidal cyst || ||	TRUE	MedicineITLab
rs12888545	14	87841700	-0.0265914	0.0275638	474291	0.334684	0.23322	G	A	Pilonidal cyst || id:finngen_R12_L12_PILONIDALCYST	finngen_R12_L12_PILONIDALCYST	Pilonidal cyst	Pilonidal cyst || ||	TRUE	MedicineITLab
rs9362662	6	89586869	0.0201318	0.0235739	474291	0.393113	0.576084	G	A	Pilonidal cyst || id:finngen_R12_L12_PILONIDALCYST	finngen_R12_L12_PILONIDALCYST	Pilonidal cyst	Pilonidal cyst || ||	TRUE	MedicineITLab
rs215634	7	32329536	-0.0375576	0.0259203	474291	0.147347	0.713481	G	A	Pilonidal cyst || id:finngen_R12_L12_PILONIDALCYST	finngen_R12_L12_PILONIDALCYST	Pilonidal cyst	Pilonidal cyst || ||	TRUE	MedicineITLab
rs7826312	8	32542597	0.0275202	0.0235405	474291	0.24238	0.576484	C	T	Pilonidal cyst || id:finngen_R12_L12_PILONIDALCYST	finngen_R12_L12_PILONIDALCYST	Pilonidal cyst	Pilonidal cyst || ||	TRUE	MedicineITLab
rs17636031	10	124905509	0.0585972	0.0282702	474291	0.0381944	0.217445	C	T	Pilonidal cyst || id:finngen_R12_L12_PILONIDALCYST	finngen_R12_L12_PILONIDALCYST	Pilonidal cyst	Pilonidal cyst || ||	TRUE	MedicineITLab
rs1784460	11	119067660	0.022631	0.0255235	474291	0.375254	0.295342	A	T	Pilonidal cyst || id:finngen_R12_L12_PILONIDALCYST	finngen_R12_L12_PILONIDALCYST	Pilonidal cyst	Pilonidal cyst || ||	TRUE	MedicineITLab
rs12299814	12	89822369	0.0214814	0.0245367	474291	0.381312	0.341229	A	C	Pilonidal cyst || id:finngen_R12_L12_PILONIDALCYST	finngen_R12_L12_PILONIDALCYST	Pilonidal cyst	Pilonidal cyst || ||	TRUE	MedicineITLab
rs1112613	13	53077715	-0.0520629	0.0292284	474291	0.0748738	0.196814	A	G	Pilonidal cyst || id:finngen_R12_L12_PILONIDALCYST	finngen_R12_L12_PILONIDALCYST	Pilonidal cyst	Pilonidal cyst || ||	TRUE	MedicineITLab
rs9522285	13	111578354	-0.0186382	0.0232331	474291	0.422422	0.475738	A	G	Pilonidal cyst || id:finngen_R12_L12_PILONIDALCYST	finngen_R12_L12_PILONIDALCYST	Pilonidal cyst	Pilonidal cyst || ||	TRUE	MedicineITLab
rs9989141	14	93539911	0.0475536	0.0240407	474291	0.0479237	0.625221	T	C	Pilonidal cyst || id:finngen_R12_L12_PILONIDALCYST	finngen_R12_L12_PILONIDALCYST	Pilonidal cyst	Pilonidal cyst || ||	TRUE	MedicineITLab
rs11856579	15	77720346	-0.0242735	0.0283003	474291	0.391053	0.216164	A	G	Pilonidal cyst || id:finngen_R12_L12_PILONIDALCYST	finngen_R12_L12_PILONIDALCYST	Pilonidal cyst	Pilonidal cyst || ||	TRUE	MedicineITLab
rs12098284	10	74287706	0.0461353	0.0446442	474291	0.301417	0.0732737	T	C	Pilonidal cyst || id:finngen_R12_L12_PILONIDALCYST	finngen_R12_L12_PILONIDALCYST	Pilonidal cyst	Pilonidal cyst || ||	TRUE	MedicineITLab
rs7102454	11	65827349	0.0315231	0.0257949	474291	0.221681	0.285019	C	T	Pilonidal cyst || id:finngen_R12_L12_PILONIDALCYST	finngen_R12_L12_PILONIDALCYST	Pilonidal cyst	Pilonidal cyst || ||	TRUE	MedicineITLab
rs2943465	12	19112987	0.0398304	0.0433036	474291	0.35768	0.921571	C	T	Pilonidal cyst || id:finngen_R12_L12_PILONIDALCYST	finngen_R12_L12_PILONIDALCYST	Pilonidal cyst	Pilonidal cyst || ||	TRUE	MedicineITLab
rs1218822	13	27437826	0.027408	0.024649	474291	0.266167	0.667545	A	G	Pilonidal cyst || id:finngen_R12_L12_PILONIDALCYST	finngen_R12_L12_PILONIDALCYST	Pilonidal cyst	Pilonidal cyst || ||	TRUE	MedicineITLab
rs7025938	9	100326039	-0.0290455	0.0239197	474291	0.224637	0.388871	G	C	Pilonidal cyst || id:finngen_R12_L12_PILONIDALCYST	finngen_R12_L12_PILONIDALCYST	Pilonidal cyst	Pilonidal cyst || ||	TRUE	MedicineITLab
rs10887578	10	86336290	0.0353337	0.0233003	474291	0.129407	0.512617	C	G	Pilonidal cyst || id:finngen_R12_L12_PILONIDALCYST	finngen_R12_L12_PILONIDALCYST	Pilonidal cyst	Pilonidal cyst || ||	TRUE	MedicineITLab
rs3977755	10	102660453	0.0580816	0.0286516	474291	0.0426452	0.206728	T	C	Pilonidal cyst || id:finngen_R12_L12_PILONIDALCYST	finngen_R12_L12_PILONIDALCYST	Pilonidal cyst	Pilonidal cyst || ||	TRUE	MedicineITLab
rs6265	11	27658369	-0.112655	0.0329233	474291	0.0006222	0.154542	T	C	Pilonidal cyst || id:finngen_R12_L12_PILONIDALCYST	finngen_R12_L12_PILONIDALCYST	Pilonidal cyst	Pilonidal cyst || ||	TRUE	MedicineITLab
rs6591407	11	57146683	-0.0210047	0.0329146	474291	0.52337	0.148365	A	C	Pilonidal cyst || id:finngen_R12_L12_PILONIDALCYST	finngen_R12_L12_PILONIDALCYST	Pilonidal cyst	Pilonidal cyst || ||	TRUE	MedicineITLab
rs349088	11	85103349	0.0442448	0.0239347	474291	0.0645208	0.609996	A	C	Pilonidal cyst || id:finngen_R12_L12_PILONIDALCYST	finngen_R12_L12_PILONIDALCYST	Pilonidal cyst	Pilonidal cyst || ||	TRUE	MedicineITLab
rs11173522	12	60559691	0.00707611	0.0293155	474291	0.809262	0.192923	A	C	Pilonidal cyst || id:finngen_R12_L12_PILONIDALCYST	finngen_R12_L12_PILONIDALCYST	Pilonidal cyst	Pilonidal cyst || ||	TRUE	MedicineITLab
rs11115176	12	82072018	-0.0509455	0.0278891	474291	0.0677423	0.22506	C	T	Pilonidal cyst || id:finngen_R12_L12_PILONIDALCYST	finngen_R12_L12_PILONIDALCYST	Pilonidal cyst	Pilonidal cyst || ||	TRUE	MedicineITLab
rs9571687	13	66898581	-0.00831943	0.0278408	474291	0.765077	0.224083	A	C	Pilonidal cyst || id:finngen_R12_L12_PILONIDALCYST	finngen_R12_L12_PILONIDALCYST	Pilonidal cyst	Pilonidal cyst || ||	TRUE	MedicineITLab
rs872281	14	40364973	-0.0280106	0.027277	474291	0.30447	0.240142	T	C	Pilonidal cyst || id:finngen_R12_L12_PILONIDALCYST	finngen_R12_L12_PILONIDALCYST	Pilonidal cyst	Pilonidal cyst || ||	TRUE	MedicineITLab
rs17238110	15	61858165	-0.0894726	0.0378715	474291	0.0181506	0.105652	G	A	Pilonidal cyst || id:finngen_R12_L12_PILONIDALCYST	finngen_R12_L12_PILONIDALCYST	Pilonidal cyst	Pilonidal cyst || ||	TRUE	MedicineITLab
rs8027205	15	97737729	0.0120982	0.0233833	474291	0.604887	0.449924	G	C	Pilonidal cyst || id:finngen_R12_L12_PILONIDALCYST	finngen_R12_L12_PILONIDALCYST	Pilonidal cyst	Pilonidal cyst || ||	TRUE	MedicineITLab
rs9926784	16	19930646	0.00800064	0.0307881	474291	0.794971	0.171651	C	T	Pilonidal cyst || id:finngen_R12_L12_PILONIDALCYST	finngen_R12_L12_PILONIDALCYST	Pilonidal cyst	Pilonidal cyst || ||	TRUE	MedicineITLab
rs9927848	16	23821750	-0.0223653	0.0292713	474291	0.444825	0.802522	A	C	Pilonidal cyst || id:finngen_R12_L12_PILONIDALCYST	finngen_R12_L12_PILONIDALCYST	Pilonidal cyst	Pilonidal cyst || ||	TRUE	MedicineITLab
rs6500208	16	48977338	0.0340839	0.0251864	474291	0.175971	0.311026	A	G	Pilonidal cyst || id:finngen_R12_L12_PILONIDALCYST	finngen_R12_L12_PILONIDALCYST	Pilonidal cyst	Pilonidal cyst || ||	TRUE	MedicineITLab
rs12922346	16	82404732	0.0147449	0.0289805	474291	0.610901	0.203828	C	G	Pilonidal cyst || id:finngen_R12_L12_PILONIDALCYST	finngen_R12_L12_PILONIDALCYST	Pilonidal cyst	Pilonidal cyst || ||	TRUE	MedicineITLab
rs12936083	17	4898592	0.0189965	0.0236608	474291	0.422052	0.413824	G	A	Pilonidal cyst || id:finngen_R12_L12_PILONIDALCYST	finngen_R12_L12_PILONIDALCYST	Pilonidal cyst	Pilonidal cyst || ||	TRUE	MedicineITLab
rs2361988	16	348151	-0.0210367	0.0289316	474291	0.467154	0.203144	C	T	Pilonidal cyst || id:finngen_R12_L12_PILONIDALCYST	finngen_R12_L12_PILONIDALCYST	Pilonidal cyst	Pilonidal cyst || ||	TRUE	MedicineITLab
rs879620	16	3965728	0.0400321	0.0235464	474291	0.0891046	0.579024	T	C	Pilonidal cyst || id:finngen_R12_L12_PILONIDALCYST	finngen_R12_L12_PILONIDALCYST	Pilonidal cyst	Pilonidal cyst || ||	TRUE	MedicineITLab
rs7181498	15	94728175	0.000601458	0.0234232	474291	0.979514	0.555068	C	T	Pilonidal cyst || id:finngen_R12_L12_PILONIDALCYST	finngen_R12_L12_PILONIDALCYST	Pilonidal cyst	Pilonidal cyst || ||	TRUE	MedicineITLab
rs12448257	16	3549655	0.070905	0.031527	474291	0.0245109	0.161707	A	G	Pilonidal cyst || id:finngen_R12_L12_PILONIDALCYST	finngen_R12_L12_PILONIDALCYST	Pilonidal cyst	Pilonidal cyst || ||	TRUE	MedicineITLab
rs7196720	16	24523341	-0.00664365	0.0232806	474291	0.775359	0.520758	C	T	Pilonidal cyst || id:finngen_R12_L12_PILONIDALCYST	finngen_R12_L12_PILONIDALCYST	Pilonidal cyst	Pilonidal cyst || ||	TRUE	MedicineITLab
rs4783830	16	54221434	-0.0413265	0.0249318	474291	0.0974025	0.318931	A	G	Pilonidal cyst || id:finngen_R12_L12_PILONIDALCYST	finngen_R12_L12_PILONIDALCYST	Pilonidal cyst	Pilonidal cyst || ||	TRUE	MedicineITLab
rs8047395	16	53764611	0.0364474	0.0232396	474291	0.116804	0.507458	A	G	Pilonidal cyst || id:finngen_R12_L12_PILONIDALCYST	finngen_R12_L12_PILONIDALCYST	Pilonidal cyst	Pilonidal cyst || ||	TRUE	MedicineITLab
rs756717	16	72962263	0.000641609	0.0237655	474291	0.978462	0.406396	A	G	Pilonidal cyst || id:finngen_R12_L12_PILONIDALCYST	finngen_R12_L12_PILONIDALCYST	Pilonidal cyst	Pilonidal cyst || ||	TRUE	MedicineITLab
rs825688	16	73561819	0.0132753	0.0234824	474291	0.571849	0.431754	T	C	Pilonidal cyst || id:finngen_R12_L12_PILONIDALCYST	finngen_R12_L12_PILONIDALCYST	Pilonidal cyst	Pilonidal cyst || ||	TRUE	MedicineITLab
rs1477199	16	53678223	0.0427072	0.036762	474291	0.245348	0.113645	G	A	Pilonidal cyst || id:finngen_R12_L12_PILONIDALCYST	finngen_R12_L12_PILONIDALCYST	Pilonidal cyst	Pilonidal cyst || ||	TRUE	MedicineITLab
rs1896767	16	62804400	-0.0125967	0.0232378	474291	0.587763	0.493219	A	G	Pilonidal cyst || id:finngen_R12_L12_PILONIDALCYST	finngen_R12_L12_PILONIDALCYST	Pilonidal cyst	Pilonidal cyst || ||	TRUE	MedicineITLab
rs17405819	8	75894349	-0.0178146	0.0258029	474291	0.489936	0.282408	C	T	Pilonidal cyst || id:finngen_R12_L12_PILONIDALCYST	finngen_R12_L12_PILONIDALCYST	Pilonidal cyst	Pilonidal cyst || ||	TRUE	MedicineITLab
rs7037266	9	6942940	-0.00226555	0.0236732	474291	0.923758	0.402683	A	C	Pilonidal cyst || id:finngen_R12_L12_PILONIDALCYST	finngen_R12_L12_PILONIDALCYST	Pilonidal cyst	Pilonidal cyst || ||	TRUE	MedicineITLab
rs2196618	8	84177202	0.00613058	0.0265178	474291	0.817169	0.735599	G	A	Pilonidal cyst || id:finngen_R12_L12_PILONIDALCYST	finngen_R12_L12_PILONIDALCYST	Pilonidal cyst	Pilonidal cyst || ||	TRUE	MedicineITLab
rs1075901	17	16040596	0.0588928	0.0236167	474291	0.0126424	0.594577	C	T	Pilonidal cyst || id:finngen_R12_L12_PILONIDALCYST	finngen_R12_L12_PILONIDALCYST	Pilonidal cyst	Pilonidal cyst || ||	TRUE	MedicineITLab
rs4986044	17	21358248	0.034687	0.0232348	474291	0.135466	0.498639	T	C	Pilonidal cyst || id:finngen_R12_L12_PILONIDALCYST	finngen_R12_L12_PILONIDALCYST	Pilonidal cyst	Pilonidal cyst || ||	TRUE	MedicineITLab
rs12602912	17	67873957	0.0326989	0.0273831	474291	0.232429	0.238735	T	C	Pilonidal cyst || id:finngen_R12_L12_PILONIDALCYST	finngen_R12_L12_PILONIDALCYST	Pilonidal cyst	Pilonidal cyst || ||	TRUE	MedicineITLab
rs12939549	17	80637924	-0.0424132	0.0242592	474291	0.0804063	0.360188	G	A	Pilonidal cyst || id:finngen_R12_L12_PILONIDALCYST	finngen_R12_L12_PILONIDALCYST	Pilonidal cyst	Pilonidal cyst || ||	TRUE	MedicineITLab
rs8123881	20	15838850	0.0284385	0.0273389	474291	0.298237	0.235282	G	A	Pilonidal cyst || id:finngen_R12_L12_PILONIDALCYST	finngen_R12_L12_PILONIDALCYST	Pilonidal cyst	Pilonidal cyst || ||	TRUE	MedicineITLab
rs852056	20	17122215	-0.0341374	0.0273997	474291	0.212799	0.766471	C	T	Pilonidal cyst || id:finngen_R12_L12_PILONIDALCYST	finngen_R12_L12_PILONIDALCYST	Pilonidal cyst	Pilonidal cyst || ||	TRUE	MedicineITLab
rs11538	22	17738065	0.0122285	0.0295743	474291	0.679251	0.191766	G	A	Pilonidal cyst || id:finngen_R12_L12_PILONIDALCYST	finngen_R12_L12_PILONIDALCYST	Pilonidal cyst	Pilonidal cyst || ||	TRUE	MedicineITLab
rs138289	22	31786722	0.00770549	0.024046	474291	0.74863	0.373186	T	A	Pilonidal cyst || id:finngen_R12_L12_PILONIDALCYST	finngen_R12_L12_PILONIDALCYST	Pilonidal cyst	Pilonidal cyst || ||	TRUE	MedicineITLab
rs895330	19	4060709	-0.00225071	0.031389	474291	0.942838	0.164171	G	C	Pilonidal cyst || id:finngen_R12_L12_PILONIDALCYST	finngen_R12_L12_PILONIDALCYST	Pilonidal cyst	Pilonidal cyst || ||	TRUE	MedicineITLab
rs17513613	19	29795915	-0.00601124	0.0243272	474291	0.804831	0.35391	C	T	Pilonidal cyst || id:finngen_R12_L12_PILONIDALCYST	finngen_R12_L12_PILONIDALCYST	Pilonidal cyst	Pilonidal cyst || ||	TRUE	MedicineITLab
rs1982725	19	30127864	0.00754862	0.0232903	474291	0.745854	0.463121	T	C	Pilonidal cyst || id:finngen_R12_L12_PILONIDALCYST	finngen_R12_L12_PILONIDALCYST	Pilonidal cyst	Pilonidal cyst || ||	TRUE	MedicineITLab
rs1321432	20	6634044	0.0235528	0.0247819	474291	0.341908	0.675205	C	A	Pilonidal cyst || id:finngen_R12_L12_PILONIDALCYST	finngen_R12_L12_PILONIDALCYST	Pilonidal cyst	Pilonidal cyst || ||	TRUE	MedicineITLab
rs17806379	20	52490751	0.0074396	0.0319749	474291	0.816018	0.156491	T	C	Pilonidal cyst || id:finngen_R12_L12_PILONIDALCYST	finngen_R12_L12_PILONIDALCYST	Pilonidal cyst	Pilonidal cyst || ||	TRUE	MedicineITLab
rs4818225	21	41257968	-0.0158191	0.0235678	474291	0.502082	0.585968	G	A	Pilonidal cyst || id:finngen_R12_L12_PILONIDALCYST	finngen_R12_L12_PILONIDALCYST	Pilonidal cyst	Pilonidal cyst || ||	TRUE	MedicineITLab
rs9615905	22	48479887	0.0140051	0.0233981	474291	0.549467	0.437141	T	C	Pilonidal cyst || id:finngen_R12_L12_PILONIDALCYST	finngen_R12_L12_PILONIDALCYST	Pilonidal cyst	Pilonidal cyst || ||	TRUE	MedicineITLab
rs4800191	18	24881434	-0.0098197	0.0243573	474291	0.686836	0.642831	C	G	Pilonidal cyst || id:finngen_R12_L12_PILONIDALCYST	finngen_R12_L12_PILONIDALCYST	Pilonidal cyst	Pilonidal cyst || ||	TRUE	MedicineITLab
rs1365466	18	38602476	0.0195566	0.0292589	474291	0.503879	0.802129	T	C	Pilonidal cyst || id:finngen_R12_L12_PILONIDALCYST	finngen_R12_L12_PILONIDALCYST	Pilonidal cyst	Pilonidal cyst || ||	TRUE	MedicineITLab
rs287104	19	33800090	0.0148513	0.0234852	474291	0.527145	0.562474	A	G	Pilonidal cyst || id:finngen_R12_L12_PILONIDALCYST	finngen_R12_L12_PILONIDALCYST	Pilonidal cyst	Pilonidal cyst || ||	TRUE	MedicineITLab
rs6050446	20	25214873	0.137801	0.078647	474291	0.079748	0.977283	G	A	Pilonidal cyst || id:finngen_R12_L12_PILONIDALCYST	finngen_R12_L12_PILONIDALCYST	Pilonidal cyst	Pilonidal cyst || ||	TRUE	MedicineITLab
rs13047416	21	38937512	-0.0166873	0.023275	474291	0.473398	0.488417	G	C	Pilonidal cyst || id:finngen_R12_L12_PILONIDALCYST	finngen_R12_L12_PILONIDALCYST	Pilonidal cyst	Pilonidal cyst || ||	TRUE	MedicineITLab
rs3935648	17	81111535	-0.0371558	0.0305473	474291	0.223856	0.177795	G	C	Pilonidal cyst || id:finngen_R12_L12_PILONIDALCYST	finngen_R12_L12_PILONIDALCYST	Pilonidal cyst	Pilonidal cyst || ||	TRUE	MedicineITLab
rs8090983	18	54919460	-0.00577845	0.0244511	474291	0.813179	0.345842	G	A	Pilonidal cyst || id:finngen_R12_L12_PILONIDALCYST	finngen_R12_L12_PILONIDALCYST	Pilonidal cyst	Pilonidal cyst || ||	TRUE	MedicineITLab
rs11150911	18	75786573	-0.0411231	0.0252395	474291	0.103246	0.692859	C	A	Pilonidal cyst || id:finngen_R12_L12_PILONIDALCYST	finngen_R12_L12_PILONIDALCYST	Pilonidal cyst	Pilonidal cyst || ||	TRUE	MedicineITLab
rs7239575	18	23540071	-0.0132169	0.0232694	474291	0.570038	0.493744	C	T	Pilonidal cyst || id:finngen_R12_L12_PILONIDALCYST	finngen_R12_L12_PILONIDALCYST	Pilonidal cyst	Pilonidal cyst || ||	TRUE	MedicineITLab
rs11672660	19	45676926	-0.00830106	0.0266674	474291	0.755586	0.258357	T	C	Pilonidal cyst || id:finngen_R12_L12_PILONIDALCYST	finngen_R12_L12_PILONIDALCYST	Pilonidal cyst	Pilonidal cyst || ||	TRUE	MedicineITLab
rs8097783	18	60384061	0.0379228	0.0584874	474291	0.51673	0.0412704	A	G	Pilonidal cyst || id:finngen_R12_L12_PILONIDALCYST	finngen_R12_L12_PILONIDALCYST	Pilonidal cyst	Pilonidal cyst || ||	TRUE	MedicineITLab
rs2143253	20	43358752	-0.0438945	0.0385997	474291	0.255467	0.0997929	A	G	Pilonidal cyst || id:finngen_R12_L12_PILONIDALCYST	finngen_R12_L12_PILONIDALCYST	Pilonidal cyst	Pilonidal cyst || ||	TRUE	MedicineITLab
rs11908637	20	48811948	-0.0143627	0.0259831	474291	0.58042	0.276292	A	G	Pilonidal cyst || id:finngen_R12_L12_PILONIDALCYST	finngen_R12_L12_PILONIDALCYST	Pilonidal cyst	Pilonidal cyst || ||	TRUE	MedicineITLab
rs6712	22	50199493	0.0153853	0.0343351	474291	0.654086	0.132324	C	G	Pilonidal cyst || id:finngen_R12_L12_PILONIDALCYST	finngen_R12_L12_PILONIDALCYST	Pilonidal cyst	Pilonidal cyst || ||	TRUE	MedicineITLab
rs1430387	18	60559879	-0.0409035	0.0232634	474291	0.0786991	0.510301	C	T	Pilonidal cyst || id:finngen_R12_L12_PILONIDALCYST	finngen_R12_L12_PILONIDALCYST	Pilonidal cyst	Pilonidal cyst || ||	TRUE	MedicineITLab
rs17724992	19	18344015	0.0220717	0.0279313	474291	0.429403	0.223514	G	A	Pilonidal cyst || id:finngen_R12_L12_PILONIDALCYST	finngen_R12_L12_PILONIDALCYST	Pilonidal cyst	Pilonidal cyst || ||	TRUE	MedicineITLab
rs4813619	20	2835069	0.0307735	0.0234227	474291	0.188901	0.556446	T	G	Pilonidal cyst || id:finngen_R12_L12_PILONIDALCYST	finngen_R12_L12_PILONIDALCYST	Pilonidal cyst	Pilonidal cyst || ||	TRUE	MedicineITLab
rs6512302	20	64060197	0.045604	0.028478	474291	0.109294	0.786339	C	G	Pilonidal cyst || id:finngen_R12_L12_PILONIDALCYST	finngen_R12_L12_PILONIDALCYST	Pilonidal cyst	Pilonidal cyst || ||	TRUE	MedicineITLab
rs7819514	8	92192214	0.0129212	0.0239543	474291	0.589603	0.382184	A	G	Pilonidal cyst || id:finngen_R12_L12_PILONIDALCYST	finngen_R12_L12_PILONIDALCYST	Pilonidal cyst	Pilonidal cyst || ||	TRUE	MedicineITLab
rs13250058	8	111258597	0.00314099	0.0248415	474291	0.899383	0.673992	T	G	Pilonidal cyst || id:finngen_R12_L12_PILONIDALCYST	finngen_R12_L12_PILONIDALCYST	Pilonidal cyst	Pilonidal cyst || ||	TRUE	MedicineITLab
rs4072917	8	142218918	0.0460932	0.0234418	474291	0.0492663	0.440976	A	G	Pilonidal cyst || id:finngen_R12_L12_PILONIDALCYST	finngen_R12_L12_PILONIDALCYST	Pilonidal cyst	Pilonidal cyst || ||	TRUE	MedicineITLab
rs1187352	9	84678542	0.0396299	0.0250261	474291	0.113298	0.686564	C	T	Pilonidal cyst || id:finngen_R12_L12_PILONIDALCYST	finngen_R12_L12_PILONIDALCYST	Pilonidal cyst	Pilonidal cyst || ||	TRUE	MedicineITLab
rs13287131	9	89504664	-0.00817591	0.0258933	474291	0.752189	0.28213	C	T	Pilonidal cyst || id:finngen_R12_L12_PILONIDALCYST	finngen_R12_L12_PILONIDALCYST	Pilonidal cyst	Pilonidal cyst || ||	TRUE	MedicineITLab
rs10827649	10	19620841	-0.00873629	0.0234988	474291	0.71006	0.432297	G	A	Pilonidal cyst || id:finngen_R12_L12_PILONIDALCYST	finngen_R12_L12_PILONIDALCYST	Pilonidal cyst	Pilonidal cyst || ||	TRUE	MedicineITLab
rs7899106	10	85651147	-0.0128342	0.0560901	474291	0.819013	0.0444357	G	A	Pilonidal cyst || id:finngen_R12_L12_PILONIDALCYST	finngen_R12_L12_PILONIDALCYST	Pilonidal cyst	Pilonidal cyst || ||	TRUE	MedicineITLab
rs17113297	10	100636225	0.0182467	0.0275842	474291	0.508296	0.231722	T	C	Pilonidal cyst || id:finngen_R12_L12_PILONIDALCYST	finngen_R12_L12_PILONIDALCYST	Pilonidal cyst	Pilonidal cyst || ||	TRUE	MedicineITLab
rs10768994	11	43915395	0.0131651	0.0235709	474291	0.57648	0.423502	C	T	Pilonidal cyst || id:finngen_R12_L12_PILONIDALCYST	finngen_R12_L12_PILONIDALCYST	Pilonidal cyst	Pilonidal cyst || ||	TRUE	MedicineITLab
rs4936175	11	132772064	0.0105581	0.0242105	474291	0.662769	0.357955	C	T	Pilonidal cyst || id:finngen_R12_L12_PILONIDALCYST	finngen_R12_L12_PILONIDALCYST	Pilonidal cyst	Pilonidal cyst || ||	TRUE	MedicineITLab
rs2306537	12	132847109	-0.0133678	0.0264752	474291	0.613616	0.263114	G	A	Pilonidal cyst || id:finngen_R12_L12_PILONIDALCYST	finngen_R12_L12_PILONIDALCYST	Pilonidal cyst	Pilonidal cyst || ||	TRUE	MedicineITLab
rs217671	14	61893746	-0.0278299	0.0283803	474291	0.326788	0.213498	G	A	Pilonidal cyst || id:finngen_R12_L12_PILONIDALCYST	finngen_R12_L12_PILONIDALCYST	Pilonidal cyst	Pilonidal cyst || ||	TRUE	MedicineITLab
rs4740619	9	15634328	-0.0369247	0.0232237	474291	0.111844	0.512357	C	T	Pilonidal cyst || id:finngen_R12_L12_PILONIDALCYST	finngen_R12_L12_PILONIDALCYST	Pilonidal cyst	Pilonidal cyst || ||	TRUE	MedicineITLab
rs1472169	9	37209399	-0.019872	0.0252547	474291	0.431362	0.306585	T	C	Pilonidal cyst || id:finngen_R12_L12_PILONIDALCYST	finngen_R12_L12_PILONIDALCYST	Pilonidal cyst	Pilonidal cyst || ||	TRUE	MedicineITLab
rs1624134	10	34545554	-0.0332341	0.0232667	474291	0.153177	0.477942	C	G	Pilonidal cyst || id:finngen_R12_L12_PILONIDALCYST	finngen_R12_L12_PILONIDALCYST	Pilonidal cyst	Pilonidal cyst || ||	TRUE	MedicineITLab
rs4929923	11	8617653	-0.00666194	0.0243274	474291	0.784204	0.64713	C	T	Pilonidal cyst || id:finngen_R12_L12_PILONIDALCYST	finngen_R12_L12_PILONIDALCYST	Pilonidal cyst	Pilonidal cyst || ||	TRUE	MedicineITLab
rs2065418	11	30400521	-0.0128009	0.0251944	474291	0.611394	0.307798	G	T	Pilonidal cyst || id:finngen_R12_L12_PILONIDALCYST	finngen_R12_L12_PILONIDALCYST	Pilonidal cyst	Pilonidal cyst || ||	TRUE	MedicineITLab
rs4937870	11	112955986	-0.0262309	0.0237848	474291	0.270095	0.415297	G	A	Pilonidal cyst || id:finngen_R12_L12_PILONIDALCYST	finngen_R12_L12_PILONIDALCYST	Pilonidal cyst	Pilonidal cyst || ||	TRUE	MedicineITLab
rs1048932	11	115174130	0.00376476	0.0235131	474291	0.872792	0.427472	A	C	Pilonidal cyst || id:finngen_R12_L12_PILONIDALCYST	finngen_R12_L12_PILONIDALCYST	Pilonidal cyst	Pilonidal cyst || ||	TRUE	MedicineITLab
rs2429150	12	2043489	0.00709562	0.0233633	474291	0.761349	0.456565	C	A	Pilonidal cyst || id:finngen_R12_L12_PILONIDALCYST	finngen_R12_L12_PILONIDALCYST	Pilonidal cyst	Pilonidal cyst || ||	TRUE	MedicineITLab
rs11170468	12	39036246	-0.00776617	0.0298463	474291	0.794705	0.188634	C	A	Pilonidal cyst || id:finngen_R12_L12_PILONIDALCYST	finngen_R12_L12_PILONIDALCYST	Pilonidal cyst	Pilonidal cyst || ||	TRUE	MedicineITLab
rs10132280	14	25458973	-0.00504065	0.0244281	474291	0.83652	0.347903	A	C	Pilonidal cyst || id:finngen_R12_L12_PILONIDALCYST	finngen_R12_L12_PILONIDALCYST	Pilonidal cyst	Pilonidal cyst || ||	TRUE	MedicineITLab
rs12593036	15	80766311	-0.0148155	0.0258037	474291	0.565857	0.281739	G	A	Pilonidal cyst || id:finngen_R12_L12_PILONIDALCYST	finngen_R12_L12_PILONIDALCYST	Pilonidal cyst	Pilonidal cyst || ||	TRUE	MedicineITLab
rs7871866	9	128265703	0.000602967	0.0295918	474291	0.983743	0.192659	C	G	Pilonidal cyst || id:finngen_R12_L12_PILONIDALCYST	finngen_R12_L12_PILONIDALCYST	Pilonidal cyst	Pilonidal cyst || ||	TRUE	MedicineITLab
rs7084454	10	21532345	-0.0155683	0.0251874	474291	0.536509	0.306871	A	G	Pilonidal cyst || id:finngen_R12_L12_PILONIDALCYST	finngen_R12_L12_PILONIDALCYST	Pilonidal cyst	Pilonidal cyst || ||	TRUE	MedicineITLab
rs10832778	11	17372526	-0.0295926	0.0233731	474291	0.205478	0.560856	G	C	Pilonidal cyst || id:finngen_R12_L12_PILONIDALCYST	finngen_R12_L12_PILONIDALCYST	Pilonidal cyst	Pilonidal cyst || ||	TRUE	MedicineITLab
rs592483	11	69630405	-0.0254464	0.0233993	474291	0.276822	0.448458	T	C	Pilonidal cyst || id:finngen_R12_L12_PILONIDALCYST	finngen_R12_L12_PILONIDALCYST	Pilonidal cyst	Pilonidal cyst || ||	TRUE	MedicineITLab
rs11611246	12	830314	0.031553	0.0283178	474291	0.265173	0.215797	T	G	Pilonidal cyst || id:finngen_R12_L12_PILONIDALCYST	finngen_R12_L12_PILONIDALCYST	Pilonidal cyst	Pilonidal cyst || ||	TRUE	MedicineITLab
rs6561943	13	57782627	-0.00509047	0.0262447	474291	0.846206	0.266547	T	C	Pilonidal cyst || id:finngen_R12_L12_PILONIDALCYST	finngen_R12_L12_PILONIDALCYST	Pilonidal cyst	Pilonidal cyst || ||	TRUE	MedicineITLab
rs1144387	13	77791055	0.0504489	0.023402	474291	0.0311028	0.549621	C	G	Pilonidal cyst || id:finngen_R12_L12_PILONIDALCYST	finngen_R12_L12_PILONIDALCYST	Pilonidal cyst	Pilonidal cyst || ||	TRUE	MedicineITLab
rs3736485	15	51456413	-0.00828452	0.023602	474291	0.725581	0.587143	G	A	Pilonidal cyst || id:finngen_R12_L12_PILONIDALCYST	finngen_R12_L12_PILONIDALCYST	Pilonidal cyst	Pilonidal cyst || ||	TRUE	MedicineITLab
rs10518694	15	52780476	0.0100875	0.0376385	474291	0.788691	0.108039	A	C	Pilonidal cyst || id:finngen_R12_L12_PILONIDALCYST	finngen_R12_L12_PILONIDALCYST	Pilonidal cyst	Pilonidal cyst || ||	TRUE	MedicineITLab
rs427943	21	45150981	0.0152748	0.0235386	474291	0.516387	0.583291	C	A	Pilonidal cyst || id:finngen_R12_L12_PILONIDALCYST	finngen_R12_L12_PILONIDALCYST	Pilonidal cyst	Pilonidal cyst || ||	TRUE	MedicineITLab
rs12981256	19	1865902	0.014816	0.0234001	474291	0.526629	0.438639	A	G	Pilonidal cyst || id:finngen_R12_L12_PILONIDALCYST	finngen_R12_L12_PILONIDALCYST	Pilonidal cyst	Pilonidal cyst || ||	TRUE	MedicineITLab
rs11084553	19	30528873	-0.0223783	0.034348	474291	0.514713	0.130668	G	A	Pilonidal cyst || id:finngen_R12_L12_PILONIDALCYST	finngen_R12_L12_PILONIDALCYST	Pilonidal cyst	Pilonidal cyst || ||	TRUE	MedicineITLab
rs2423668	20	12450025	-0.0208617	0.0234308	474291	0.373276	0.560467	C	T	Pilonidal cyst || id:finngen_R12_L12_PILONIDALCYST	finngen_R12_L12_PILONIDALCYST	Pilonidal cyst	Pilonidal cyst || ||	TRUE	MedicineITLab
rs4820408	22	40208941	-0.0161651	0.0237728	474291	0.496515	0.601518	G	T	Pilonidal cyst || id:finngen_R12_L12_PILONIDALCYST	finngen_R12_L12_PILONIDALCYST	Pilonidal cyst	Pilonidal cyst || ||	TRUE	MedicineITLab
rs4968656	17	63539598	0.00383337	0.0252038	474291	0.879112	0.308876	G	A	Pilonidal cyst || id:finngen_R12_L12_PILONIDALCYST	finngen_R12_L12_PILONIDALCYST	Pilonidal cyst	Pilonidal cyst || ||	TRUE	MedicineITLab
rs9783858	18	44954619	0.0166681	0.0233234	474291	0.474824	0.523905	T	C	Pilonidal cyst || id:finngen_R12_L12_PILONIDALCYST	finngen_R12_L12_PILONIDALCYST	Pilonidal cyst	Pilonidal cyst || ||	TRUE	MedicineITLab
rs17710386	18	65793965	0.0035567	0.0239755	474291	0.882069	0.392153	C	T	Pilonidal cyst || id:finngen_R12_L12_PILONIDALCYST	finngen_R12_L12_PILONIDALCYST	Pilonidal cyst	Pilonidal cyst || ||	TRUE	MedicineITLab
rs9304665	19	47099320	0.0352837	0.025868	474291	0.17257	0.71917	A	T	Pilonidal cyst || id:finngen_R12_L12_PILONIDALCYST	finngen_R12_L12_PILONIDALCYST	Pilonidal cyst	Pilonidal cyst || ||	TRUE	MedicineITLab
rs10408324	19	51271552	-0.0133094	0.0252753	474291	0.598486	0.304732	T	C	Pilonidal cyst || id:finngen_R12_L12_PILONIDALCYST	finngen_R12_L12_PILONIDALCYST	Pilonidal cyst	Pilonidal cyst || ||	TRUE	MedicineITLab
rs1409818	20	21400483	0.00450134	0.0469957	474291	0.923694	0.0662569	T	C	Pilonidal cyst || id:finngen_R12_L12_PILONIDALCYST	finngen_R12_L12_PILONIDALCYST	Pilonidal cyst	Pilonidal cyst || ||	TRUE	MedicineITLab
rs12150665	17	36558947	-0.0020567	0.0241009	474291	0.931993	0.36856	C	T	Pilonidal cyst || id:finngen_R12_L12_PILONIDALCYST	finngen_R12_L12_PILONIDALCYST	Pilonidal cyst	Pilonidal cyst || ||	TRUE	MedicineITLab
rs8065336	17	36707741	-0.0316382	0.0264748	474291	0.232074	0.260645	T	C	Pilonidal cyst || id:finngen_R12_L12_PILONIDALCYST	finngen_R12_L12_PILONIDALCYST	Pilonidal cyst	Pilonidal cyst || ||	TRUE	MedicineITLab
rs962273	17	48900991	0.00559506	0.0259119	474291	0.829045	0.722703	C	T	Pilonidal cyst || id:finngen_R12_L12_PILONIDALCYST	finngen_R12_L12_PILONIDALCYST	Pilonidal cyst	Pilonidal cyst || ||	TRUE	MedicineITLab
rs8071182	17	57258794	0.0165745	0.0324214	474291	0.609196	0.15282	A	G	Pilonidal cyst || id:finngen_R12_L12_PILONIDALCYST	finngen_R12_L12_PILONIDALCYST	Pilonidal cyst	Pilonidal cyst || ||	TRUE	MedicineITLab
rs1241986	18	6873955	-0.0293857	0.0302649	474291	0.331574	0.817921	A	G	Pilonidal cyst || id:finngen_R12_L12_PILONIDALCYST	finngen_R12_L12_PILONIDALCYST	Pilonidal cyst	Pilonidal cyst || ||	TRUE	MedicineITLab
rs273504	19	18104437	0.0244748	0.023297	474291	0.293462	0.488631	G	A	Pilonidal cyst || id:finngen_R12_L12_PILONIDALCYST	finngen_R12_L12_PILONIDALCYST	Pilonidal cyst	Pilonidal cyst || ||	TRUE	MedicineITLab
rs6011457	20	62899563	0.00792998	0.0237808	474291	0.738787	0.396035	A	T	Pilonidal cyst || id:finngen_R12_L12_PILONIDALCYST	finngen_R12_L12_PILONIDALCYST	Pilonidal cyst	Pilonidal cyst || ||	TRUE	MedicineITLab
rs175165	22	20128492	-0.0155595	0.0234188	474291	0.506433	0.447138	G	T	Pilonidal cyst || id:finngen_R12_L12_PILONIDALCYST	finngen_R12_L12_PILONIDALCYST	Pilonidal cyst	Pilonidal cyst || ||	TRUE	MedicineITLab
rs9951619	18	59215094	0.0469673	0.0248992	474291	0.0592543	0.672519	G	T	Pilonidal cyst || id:finngen_R12_L12_PILONIDALCYST	finngen_R12_L12_PILONIDALCYST	Pilonidal cyst	Pilonidal cyst || ||	TRUE	MedicineITLab
rs998732	19	19267862	0.0265968	0.0388474	474291	0.493565	0.100149	G	A	Pilonidal cyst || id:finngen_R12_L12_PILONIDALCYST	finngen_R12_L12_PILONIDALCYST	Pilonidal cyst	Pilonidal cyst || ||	TRUE	MedicineITLab
rs1884389	20	1429938	0.00905968	0.0234548	474291	0.699304	0.434387	T	C	Pilonidal cyst || id:finngen_R12_L12_PILONIDALCYST	finngen_R12_L12_PILONIDALCYST	Pilonidal cyst	Pilonidal cyst || ||	TRUE	MedicineITLab
rs11656076	17	33137252	0.0242182	0.0263392	474291	0.357848	0.263367	A	G	Pilonidal cyst || id:finngen_R12_L12_PILONIDALCYST	finngen_R12_L12_PILONIDALCYST	Pilonidal cyst	Pilonidal cyst || ||	TRUE	MedicineITLab
rs1158805	18	43156625	-0.000742857	0.0233405	474291	0.97461	0.447611	A	C	Pilonidal cyst || id:finngen_R12_L12_PILONIDALCYST	finngen_R12_L12_PILONIDALCYST	Pilonidal cyst	Pilonidal cyst || ||	TRUE	MedicineITLab
rs11880870	19	18719894	0.027689	0.0232511	474291	0.233706	0.529224	G	A	Pilonidal cyst || id:finngen_R12_L12_PILONIDALCYST	finngen_R12_L12_PILONIDALCYST	Pilonidal cyst	Pilonidal cyst || ||	TRUE	MedicineITLab
rs2836964	21	39259080	-0.0103372	0.0274264	474291	0.706241	0.23558	C	T	Pilonidal cyst || id:finngen_R12_L12_PILONIDALCYST	finngen_R12_L12_PILONIDALCYST	Pilonidal cyst	Pilonidal cyst || ||	TRUE	MedicineITLab
rs208015	17	48174984	-0.0371195	0.0377626	474291	0.325622	0.893847	C	T	Pilonidal cyst || id:finngen_R12_L12_PILONIDALCYST	finngen_R12_L12_PILONIDALCYST	Pilonidal cyst	Pilonidal cyst || ||	TRUE	MedicineITLab
rs8097672	18	1839600	0.0199163	0.0306232	474291	0.515456	0.174211	T	A	Pilonidal cyst || id:finngen_R12_L12_PILONIDALCYST	finngen_R12_L12_PILONIDALCYST	Pilonidal cyst	Pilonidal cyst || ||	TRUE	MedicineITLab
rs559231	18	42064283	0.0443923	0.0235528	474291	0.0594566	0.422334	T	G	Pilonidal cyst || id:finngen_R12_L12_PILONIDALCYST	finngen_R12_L12_PILONIDALCYST	Pilonidal cyst	Pilonidal cyst || ||	TRUE	MedicineITLab
rs4012234	20	33965241	-0.00613782	0.0243474	474291	0.800969	0.648875	G	T	Pilonidal cyst || id:finngen_R12_L12_PILONIDALCYST	finngen_R12_L12_PILONIDALCYST	Pilonidal cyst	Pilonidal cyst || ||	TRUE	MedicineITLab
rs2425840	20	46276199	0.0653831	0.0243714	474291	0.00730113	0.335556	C	A	Pilonidal cyst || id:finngen_R12_L12_PILONIDALCYST	finngen_R12_L12_PILONIDALCYST	Pilonidal cyst	Pilonidal cyst || ||	TRUE	MedicineITLab
rs2832283	21	29318237	-0.00725406	0.0267211	474291	0.786026	0.257746	A	G	Pilonidal cyst || id:finngen_R12_L12_PILONIDALCYST	finngen_R12_L12_PILONIDALCYST	Pilonidal cyst	Pilonidal cyst || ||	TRUE	MedicineITLab
rs7222349	17	44227276	0.0249202	0.0253958	474291	0.326459	0.297751	A	G	Pilonidal cyst || id:finngen_R12_L12_PILONIDALCYST	finngen_R12_L12_PILONIDALCYST	Pilonidal cyst	Pilonidal cyst || ||	TRUE	MedicineITLab
