# Supplementary material for: Risk factors for sacrococcygeal pilonidal sinus: a systematic review and meta-analysis supplemented by genetic causal assessment
Source: Front Surg. 2026 Jan 7;12:1718589. doi: 10.3389/fsurg.2025.1718589 (PMC12819706; doi:10.3389/fsurg.2025.1718589)
Supplement: Supplementary file 2 [file Datasheet2.zip › Supplementary Data 2/MR_pipeline_after_confounding_SNPs_removal/ieu-b-40_finngen_R12_L12_PILONIDALCYST_20250626231420/04.1.finngen_R12_L12_PILONIDALCYST_steiger_filter_data2mranalysis.csv]

SNP	effect_allele.exposure	other_allele.exposure	effect_allele.outcome	other_allele.outcome	beta.exposure	beta.outcome	eaf.exposure	eaf.outcome	remove	palindromic	ambiguous	id.outcome	chr	pos	se.outcome	samplesize.outcome	pval.outcome	outcome	originalname.outcome	outcome.deprecated	mr_keep.outcome	data_source.outcome	chr.exposure	pos.exposure	se.exposure	pval.exposure	samplesize.exposure	id.exposure	exposure	mr_keep.exposure	pval_origin.exposure	data_source.exposure	action	mr_keep	units.outcome	units.exposure	rsq.exposure	effective_n.exposure	rsq.outcome	effective_n.outcome	steiger_dir	steiger_pval	R2	F	F_pow_beta_se
rs10132280	A	C	A	C	-0.0223	-0.00504065	0.3017	0.347903	FALSE	FALSE	FALSE	finngen_R12_L12_PILONIDALCYST	14	25458973	0.0244281	474291	0.83652	Pilonidal cyst || id:finngen_R12_L12_PILONIDALCYST	Pilonidal cyst	Pilonidal cyst || ||	TRUE	MedicineITLab	14	25928179	0.0018	5.60015438761553e-35	786578	ieu-b-40	body mass index || id:ieu-b-40	TRUE	reported	MedicineITLab	2	TRUE			0.000195091922842492	786578	8.97740083102598e-08	474291	TRUE	1.04471548740252e-13	0.0002095352400638	164.84993285868	153.484567901235
rs10169594	C	T	C	T	0.0121	0.0135446	0.3596	0.362857	FALSE	FALSE	FALSE	finngen_R12_L12_PILONIDALCYST	2	41410548	0.0241946	474291	0.575603	Pilonidal cyst || id:finngen_R12_L12_PILONIDALCYST	Pilonidal cyst	Pilonidal cyst || ||	TRUE	MedicineITLab	2	41637688	0.0018	1.99986186963274e-11	685712	ieu-b-40	body mass index || id:ieu-b-40	TRUE	reported	MedicineITLab	2	TRUE			6.58956321115586e-05	685712	6.60772766829306e-07	474291	TRUE	0.000109767567951425	6.74328853088e-05	46.2425220517832	45.1882716049383
rs10182181	G	A	G	A	0.0325	0.0299885	0.4753	0.418783	FALSE	FALSE	FALSE	finngen_R12_L12_PILONIDALCYST	2	24927427	0.023562	474291	0.203108	Pilonidal cyst || id:finngen_R12_L12_PILONIDALCYST	Pilonidal cyst	Pilonidal cyst || ||	TRUE	MedicineITLab	2	25150296	0.0016	6.70038873807751e-90	792111	ieu-b-40	body mass index || id:ieu-b-40	TRUE	reported	MedicineITLab	2	TRUE			0.000520613769353654	792111	3.41539271358762e-06	474291	TRUE	3.20413224199334e-30	0.000526836184875	417.531654348993	412.59765625
rs10192119	G	T	G	T	0.0166	0.0344061	0.1673	0.19749	FALSE	FALSE	FALSE	finngen_R12_L12_PILONIDALCYST	2	163724731	0.0292569	474291	0.239595	Pilonidal cyst || id:finngen_R12_L12_PILONIDALCYST	Pilonidal cyst	Pilonidal cyst || ||	TRUE	MedicineITLab	2	164581241	0.0022	2.99985318119079e-14	795369	ieu-b-40	body mass index || id:ieu-b-40	TRUE	reported	MedicineITLab	2	TRUE			7.1576780471635e-05	795369	2.91588210937642e-06	474291	TRUE	0.000232420719466042	7.67769184952e-05	61.0705161388118	56.9338842975207
rs10197031	C	T	C	T	0.0166	-0.00344218	0.2834	0.343048	FALSE	FALSE	FALSE	finngen_R12_L12_PILONIDALCYST	2	104838132	0.0244758	474291	0.888158	Pilonidal cyst || id:finngen_R12_L12_PILONIDALCYST	Pilonidal cyst	Pilonidal cyst || ||	TRUE	MedicineITLab	2	105454590	0.0019	1.90020300257723e-18	691479	ieu-b-40	body mass index || id:ieu-b-40	TRUE	reported	MedicineITLab	2	TRUE			0.000110378197016694	691479	4.17013670118046e-08	474291	TRUE	4.64633840991823e-08	0.0001119238965728	77.4014633038434	76.3324099722992
rs10211055	C	T	C	T	0.0157	0.0186328	0.3456	0.314655	FALSE	FALSE	FALSE	finngen_R12_L12_PILONIDALCYST	2	228152201	0.0250841	474291	0.457594	Pilonidal cyst || id:finngen_R12_L12_PILONIDALCYST	Pilonidal cyst	Pilonidal cyst || ||	TRUE	MedicineITLab	2	229016917	0.0018	7.19946127440837e-18	686577	ieu-b-40	body mass index || id:ieu-b-40	TRUE	reported	MedicineITLab	2	TRUE			0.000110794496687355	686577	1.16336405278821e-06	474291	TRUE	5.62104125363897e-07	0.0001114926723072	76.556616991127	76.0771604938272
rs10247983	A	G	A	G	0.0201	-0.0281588	0.9213	0.914175	FALSE	FALSE	FALSE	finngen_R12_L12_PILONIDALCYST	7	114950173	0.0416633	474291	0.499126	Pilonidal cyst || id:finngen_R12_L12_PILONIDALCYST	Pilonidal cyst	Pilonidal cyst || ||	TRUE	MedicineITLab	7	114590228	0.0033	1.70000422215636e-09	672411	ieu-b-40	body mass index || id:ieu-b-40	TRUE	reported	MedicineITLab	2	TRUE			5.51704792388779e-05	672411	9.63113530198633e-07	474291	TRUE	0.000674744190587035	5.85865486062e-05	39.3964306626463	37.099173553719
rs10248136	T	C	T	C	-0.0097	-0.0548143	0.5142	0.483255	FALSE	FALSE	FALSE	finngen_R12_L12_PILONIDALCYST	7	39037797	0.0232987	474291	0.0186389	Pilonidal cyst || id:finngen_R12_L12_PILONIDALCYST	Pilonidal cyst	Pilonidal cyst || ||	TRUE	MedicineITLab	7	39077397	0.0017	2.0000000199681e-08	686892	ieu-b-40	body mass index || id:ieu-b-40	TRUE	reported	MedicineITLab	2	TRUE			4.73955806071711e-05	686892	1.16701448199616e-05	474291	TRUE	0.0661894336890474	4.70070553848e-05	32.2901941402096	32.5570934256055
rs10259786	G	A	G	A	-0.0114	0.0266626	0.3537	0.350305	FALSE	FALSE	FALSE	finngen_R12_L12_PILONIDALCYST	7	39404952	0.024331	474291	0.273154	Pilonidal cyst || id:finngen_R12_L12_PILONIDALCYST	Pilonidal cyst	Pilonidal cyst || ||	TRUE	MedicineITLab	7	39444551	0.0018	4.09996359041765e-10	688834	ieu-b-40	body mass index || id:ieu-b-40	TRUE	reported	MedicineITLab	2	TRUE			5.82272245662758e-05	688834	2.53186721552093e-06	474291	TRUE	0.00136984294651077	5.94167528952e-05	40.9305926932183	40.1111111111111
rs10269783	A	G	A	G	0.0133	0.00987826	0.3896	0.458861	FALSE	FALSE	FALSE	finngen_R12_L12_PILONIDALCYST	7	49576607	0.0233149	474291	0.671794	Pilonidal cyst || id:finngen_R12_L12_PILONIDALCYST	Pilonidal cyst	Pilonidal cyst || ||	TRUE	MedicineITLab	7	49616203	0.0017	1.39990962656834e-15	790551	ieu-b-40	body mass index || id:ieu-b-40	TRUE	reported	MedicineITLab	2	TRUE			7.74181915024683e-05	790551	3.78486657922313e-07	474291	TRUE	8.35966056797404e-06	8.41330727552e-05	66.5169128058152	61.2076124567474
rs10408324	T	C	T	C	-0.0124	-0.0133094	0.2744	0.304732	FALSE	FALSE	FALSE	finngen_R12_L12_PILONIDALCYST	19	51271552	0.0252753	474291	0.598486	Pilonidal cyst || id:finngen_R12_L12_PILONIDALCYST	Pilonidal cyst	Pilonidal cyst || ||	TRUE	MedicineITLab	19	51774806	0.0019	9.49948365876347e-11	690737	ieu-b-40	body mass index || id:ieu-b-40	TRUE	reported	MedicineITLab	2	TRUE			6.16592058399352e-05	690737	5.846298835142e-07	474291	TRUE	0.000170865839199873	6.12286588928e-05	42.2953673889408	42.5927977839335
rs10478110	C	A	C	A	0.01	0.0164444	0.4348	0.493138	FALSE	FALSE	FALSE	finngen_R12_L12_PILONIDALCYST	5	113110037	0.0232821	474291	0.479995	Pilonidal cyst || id:finngen_R12_L12_PILONIDALCYST	Pilonidal cyst	Pilonidal cyst || ||	TRUE	MedicineITLab	5	112445734	0.0017	9.5999727439248e-09	680441	ieu-b-40	body mass index || id:ieu-b-40	TRUE	reported	MedicineITLab	2	TRUE			5.08499903875721e-05	680441	1.05183654217782e-06	474291	TRUE	0.00124789051318623	4.9149792e-05	33.445079137371	34.6020761245675
rs1048932	A	C	A	C	-0.016	0.00376476	0.4162	0.427472	FALSE	FALSE	FALSE	finngen_R12_L12_PILONIDALCYST	11	115174130	0.0235131	474291	0.872792	Pilonidal cyst || id:finngen_R12_L12_PILONIDALCYST	Pilonidal cyst	Pilonidal cyst || ||	TRUE	MedicineITLab	11	115044850	0.0017	3.80014352941585e-22	795167	ieu-b-40	body mass index || id:ieu-b-40	TRUE	reported	MedicineITLab	2	TRUE			0.000111387508286893	795167	5.4051995692537e-08	474291	TRUE	1.84402783088204e-08	0.00012440451072	98.9344206548638	88.5813148788927
rs10492229	T	C	T	C	0.0142	-0.0148846	0.2268	0.272049	FALSE	FALSE	FALSE	finngen_R12_L12_PILONIDALCYST	12	110164368	0.0261235	474291	0.568828	Pilonidal cyst || id:finngen_R12_L12_PILONIDALCYST	Pilonidal cyst	Pilonidal cyst || ||	TRUE	MedicineITLab	12	110602173	0.0019	7.70016444356872e-14	794845	ieu-b-40	body mass index || id:ieu-b-40	TRUE	reported	MedicineITLab	2	TRUE			7.02680036084801e-05	794845	6.84491817738796e-07	474291	TRUE	3.8244479658208e-05	7.07198905728e-05	56.2151855143242	55.8559556786704
rs10510419	T	G	T	G	-0.0177	0.0354309	0.1416	0.142855	FALSE	FALSE	FALSE	finngen_R12_L12_PILONIDALCYST	3	12385437	0.033347	474291	0.288012	Pilonidal cyst || id:finngen_R12_L12_PILONIDALCYST	Pilonidal cyst	Pilonidal cyst || ||	TRUE	MedicineITLab	3	12426936	0.0023	2.19988510904925e-14	789318	ieu-b-40	body mass index || id:ieu-b-40	TRUE	reported	MedicineITLab	2	TRUE			7.50252359734533e-05	789318	2.38016323912895e-06	474291	TRUE	0.000106635363798185	7.61604481152e-05	60.1192389726777	59.2230623818526
rs10518694	A	C	A	C	0.0146	0.0100875	0.1424	0.108039	FALSE	FALSE	FALSE	finngen_R12_L12_PILONIDALCYST	15	52780476	0.0376385	474291	0.788691	Pilonidal cyst || id:finngen_R12_L12_PILONIDALCYST	Pilonidal cyst	Pilonidal cyst || ||	TRUE	MedicineITLab	15	53072673	0.0025	3.29997006285228e-09	690554	ieu-b-40	body mass index || id:ieu-b-40	TRUE	reported	MedicineITLab	2	TRUE			4.93864555389051e-05	690554	1.51446542480274e-07	474291	TRUE	0.000431368008690775	5.20631533568e-05	35.9541865651739	34.1056
rs1064213	A	G	A	G	0.012	0.0187583	0.492	0.39817	FALSE	FALSE	FALSE	finngen_R12_L12_PILONIDALCYST	2	198085516	0.0237349	474291	0.429336	Pilonidal cyst || id:finngen_R12_L12_PILONIDALCYST	Pilonidal cyst	Pilonidal cyst || ||	TRUE	MedicineITLab	2	198950240	0.0017	2.39993787680988e-12	692576	ieu-b-40	body mass index || id:ieu-b-40	TRUE	reported	MedicineITLab	2	TRUE			7.19394679734631e-05	692576	1.31694766791956e-06	474291	TRUE	9.96709715421831e-05	7.1981568e-05	49.8561511999698	49.8269896193772
rs10733051	G	A	G	A	-0.0097	-0.00675152	0.4802	0.567186	FALSE	FALSE	FALSE	finngen_R12_L12_PILONIDALCYST	1	167311117	0.02344	474291	0.77332	Pilonidal cyst || id:finngen_R12_L12_PILONIDALCYST	Pilonidal cyst	Pilonidal cyst || ||	TRUE	MedicineITLab	1	167280354	0.0016	2.90001336905407e-09	781928	ieu-b-40	body mass index || id:ieu-b-40	TRUE	reported	MedicineITLab	2	TRUE			4.70021187919731e-05	781928	1.74922136831609e-07	474291	TRUE	0.000469022699953385	4.69712259128e-05	36.7297480343847	36.75390625
rs10741329	A	G	A	G	0.011	-0.00434761	0.681	0.727628	FALSE	FALSE	FALSE	finngen_R12_L12_PILONIDALCYST	11	90264628	0.0263196	474291	0.868798	Pilonidal cyst || id:finngen_R12_L12_PILONIDALCYST	Pilonidal cyst	Pilonidal cyst || ||	TRUE	MedicineITLab	11	89997796	0.0019	4.00000007987242e-09	689543	ieu-b-40	body mass index || id:ieu-b-40	TRUE	reported	MedicineITLab	2	TRUE			4.8606792543771e-05	689543	5.75306805331575e-08	474291	TRUE	0.000358781021326908	5.2571838e-05	36.2523435986928	33.5180055401662
rs10742752	C	T	C	T	0.0124	0.0231537	0.6159	0.572621	FALSE	FALSE	FALSE	finngen_R12_L12_PILONIDALCYST	11	45416824	0.0234842	474291	0.324169	Pilonidal cyst || id:finngen_R12_L12_PILONIDALCYST	Pilonidal cyst	Pilonidal cyst || ||	TRUE	MedicineITLab	11	45438374	0.0017	1.10001852750622e-13	792704	ieu-b-40	body mass index || id:ieu-b-40	TRUE	reported	MedicineITLab	2	TRUE			6.7112964973885e-05	792704	2.04948772093571e-06	474291	TRUE	0.000230600242588872	7.27491422688e-05	57.6725862059412	53.204152249135
rs10747488	A	C	A	C	-0.0123	0.00389535	0.7601	0.681397	FALSE	FALSE	FALSE	finngen_R12_L12_PILONIDALCYST	1	97833919	0.0248816	474291	0.875595	Pilonidal cyst || id:finngen_R12_L12_PILONIDALCYST	Pilonidal cyst	Pilonidal cyst || ||	TRUE	MedicineITLab	1	98299475	0.002	1.19999655704811e-09	689295	ieu-b-40	body mass index || id:ieu-b-40	TRUE	reported	MedicineITLab	2	TRUE			5.48684300272965e-05	689295	5.16765233686884e-08	474291	TRUE	0.000141290918830568	5.51748548142e-05	38.0337397055107	37.8225
rs10750215	T	G	T	G	0.0108	0.0427223	0.3883	0.393688	FALSE	FALSE	FALSE	finngen_R12_L12_PILONIDALCYST	11	122634636	0.0238385	474291	0.0731072	Pilonidal cyst || id:finngen_R12_L12_PILONIDALCYST	Pilonidal cyst	Pilonidal cyst || ||	TRUE	MedicineITLab	11	122505344	0.0017	1.29998996537545e-10	788895	ieu-b-40	body mass index || id:ieu-b-40	TRUE	reported	MedicineITLab	2	TRUE			5.11575040999358e-05	788895	6.77182003733834e-06	474291	TRUE	0.0132681644051698	5.54093911008e-05	43.7145029676751	40.3598615916955
rs1075901	C	T	C	T	0.0121	0.0588928	0.5639	0.594577	FALSE	FALSE	FALSE	finngen_R12_L12_PILONIDALCYST	17	16040596	0.0236167	474291	0.0126424	Pilonidal cyst || id:finngen_R12_L12_PILONIDALCYST	Pilonidal cyst	Pilonidal cyst || ||	TRUE	MedicineITLab	17	15943910	0.0016	1.20005182020427e-13	794789	ieu-b-40	body mass index || id:ieu-b-40	TRUE	reported	MedicineITLab	2	TRUE			7.19529775374166e-05	794789	1.31110427575518e-05	474291	TRUE	0.00805613433941004	7.20093544478e-05	57.2362203367811	57.19140625
rs10768994	C	T	C	T	-0.0114	0.0131651	0.4337	0.423502	FALSE	FALSE	FALSE	finngen_R12_L12_PILONIDALCYST	11	43915395	0.0235709	474291	0.57648	Pilonidal cyst || id:finngen_R12_L12_PILONIDALCYST	Pilonidal cyst	Pilonidal cyst || ||	TRUE	MedicineITLab	11	43936945	0.0017	6.40029512108372e-12	791685	ieu-b-40	body mass index || id:ieu-b-40	TRUE	reported	MedicineITLab	2	TRUE			5.67983700213903e-05	791685	6.57737579624362e-07	474291	TRUE	0.000249451293368036	6.38374722552e-05	50.5422680380471	44.9688581314879
rs10795422	G	A	G	A	0.0139	-0.00551253	0.6905	0.722096	FALSE	FALSE	FALSE	finngen_R12_L12_PILONIDALCYST	10	16717313	0.0259946	474291	0.832057	Pilonidal cyst || id:finngen_R12_L12_PILONIDALCYST	Pilonidal cyst	Pilonidal cyst || ||	TRUE	MedicineITLab	10	16759312	0.0019	9.30036514753961e-14	692108	ieu-b-40	body mass index || id:ieu-b-40	TRUE	reported	MedicineITLab	2	TRUE			7.7324336394729e-05	692108	9.48183864347073e-08	474291	TRUE	6.74216666142511e-06	8.2581721595e-05	57.1600253795313	53.5207756232687
rs10811871	G	A	G	A	-0.0108	0.0103751	0.3829	0.375513	FALSE	FALSE	FALSE	finngen_R12_L12_PILONIDALCYST	9	23200768	0.0239846	474291	0.665325	Pilonidal cyst || id:finngen_R12_L12_PILONIDALCYST	Pilonidal cyst	Pilonidal cyst || ||	TRUE	MedicineITLab	9	23200766	0.0018	1.60000006389793e-09	686376	ieu-b-40	body mass index || id:ieu-b-40	TRUE	reported	MedicineITLab	2	TRUE			5.24467883626404e-05	686376	3.94526699246529e-07	474291	TRUE	0.000460406392702711	5.51211689952e-05	37.8358228026942	36
rs10827649	G	A	G	A	0.0094	-0.00873629	0.4277	0.432297	FALSE	FALSE	FALSE	finngen_R12_L12_PILONIDALCYST	10	19620841	0.0234988	474291	0.71006	Pilonidal cyst || id:finngen_R12_L12_PILONIDALCYST	Pilonidal cyst	Pilonidal cyst || ||	TRUE	MedicineITLab	10	19909770	0.0016	9.09997082601283e-09	790591	ieu-b-40	body mass index || id:ieu-b-40	TRUE	reported	MedicineITLab	2	TRUE			4.36562084454506e-05	790591	2.91420121588559e-07	474291	TRUE	0.000954573432813998	4.32562333112e-05	34.1993815736968	34.515625
rs10858334	G	C	G	C	0.0143	0.021552	0.1415	0.0776135	FALSE	TRUE	FALSE	finngen_R12_L12_PILONIDALCYST	9	135097939	0.0435836	474291	0.620955	Pilonidal cyst || id:finngen_R12_L12_PILONIDALCYST	Pilonidal cyst	Pilonidal cyst || ||	TRUE	MedicineITLab	9	137989785	0.0026	2.69997659840121e-08	672640	ieu-b-40	body mass index || id:ieu-b-40	TRUE	reported	MedicineITLab	2	TRUE			4.4970161740204e-05	672640	5.15567675221399e-07	474291	TRUE	0.00158787438680017	4.9681970195e-05	33.4196414216535	30.25
rs10867256	T	C	T	C	-0.0118	-0.00211434	0.553	0.603097	FALSE	FALSE	FALSE	finngen_R12_L12_PILONIDALCYST	9	78752475	0.023832	474291	0.929306	Pilonidal cyst || id:finngen_R12_L12_PILONIDALCYST	Pilonidal cyst	Pilonidal cyst || ||	TRUE	MedicineITLab	9	81367391	0.0017	8.69961433065269e-12	689493	ieu-b-40	body mass index || id:ieu-b-40	TRUE	reported	MedicineITLab	2	TRUE			6.98726514723692e-05	689493	1.65953192735232e-08	474291	TRUE	1.28388198354273e-05	6.883774968e-05	47.4662763362616	48.1799307958478
rs10878946	T	C	T	C	-0.0141	0.0153249	0.714	0.646623	FALSE	FALSE	FALSE	finngen_R12_L12_PILONIDALCYST	12	69248535	0.024332	474291	0.52881	Pilonidal cyst || id:finngen_R12_L12_PILONIDALCYST	Pilonidal cyst	Pilonidal cyst || ||	TRUE	MedicineITLab	12	69642315	0.0019	3.59997927043357e-13	685707	ieu-b-40	body mass index || id:ieu-b-40	TRUE	reported	MedicineITLab	2	TRUE			8.03080033491439e-05	685707	8.36365803327236e-07	474291	TRUE	2.03565776271987e-05	8.119559448e-05	55.6807461441927	55.0720221606648
rs10915840	A	G	A	G	-0.0118	0.022391	0.283	0.233603	FALSE	FALSE	FALSE	finngen_R12_L12_PILONIDALCYST	1	225480822	0.02757	474291	0.416706	Pilonidal cyst || id:finngen_R12_L12_PILONIDALCYST	Pilonidal cyst	Pilonidal cyst || ||	TRUE	MedicineITLab	1	225668524	0.0019	1.29998996537545e-09	684857	ieu-b-40	body mass index || id:ieu-b-40	TRUE	reported	MedicineITLab	2	TRUE			5.63162493746779e-05	684857	1.39068826948857e-06	474291	TRUE	0.000812926135110998	5.650665528e-05	38.7010522688039	38.5706371191136
rs10920678	G	A	G	A	-0.0155	-0.0233871	0.5709	0.472264	FALSE	FALSE	FALSE	finngen_R12_L12_PILONIDALCYST	1	190270777	0.0232775	474291	0.315037	Pilonidal cyst || id:finngen_R12_L12_PILONIDALCYST	Pilonidal cyst	Pilonidal cyst || ||	TRUE	MedicineITLab	1	190239907	0.0016	1.50003019045595e-21	788624	ieu-b-40	body mass index || id:ieu-b-40	TRUE	reported	MedicineITLab	2	TRUE			0.000118987917548351	788624	2.12831594139969e-06	474291	TRUE	2.70873722479268e-07	0.000117709617795	92.8393222858711	93.84765625
rs10942267	G	A	G	A	-0.0156	0.0389318	0.3088	0.218899	FALSE	FALSE	FALSE	finngen_R12_L12_PILONIDALCYST	5	81546095	0.0280847	474291	0.165678	Pilonidal cyst || id:finngen_R12_L12_PILONIDALCYST	Pilonidal cyst	Pilonidal cyst || ||	TRUE	MedicineITLab	5	80841914	0.0019	3.90031784475066e-17	689084	ieu-b-40	body mass index || id:ieu-b-40	TRUE	reported	MedicineITLab	2	TRUE			9.78202130565722e-05	689084	4.05158147880166e-06	474291	TRUE	2.9735600546666e-05	0.0001038867628032	71.5939359481967	67.4127423822715
rs10953740	G	A	G	A	-0.0153	0.017864	0.5534	0.519539	FALSE	FALSE	FALSE	finngen_R12_L12_PILONIDALCYST	7	113820227	0.0232737	474291	0.442746	Pilonidal cyst || id:finngen_R12_L12_PILONIDALCYST	Pilonidal cyst	Pilonidal cyst || ||	TRUE	MedicineITLab	7	113460282	0.0017	1e-18	684419	ieu-b-40	body mass index || id:ieu-b-40	TRUE	reported	MedicineITLab	2	TRUE			0.000118334896522707	684419	1.24217551502715e-06	474291	TRUE	2.36553793906511e-07	0.0001157099566392	79.2030259718322	81
rs10962550	C	G	C	G	0.0182	0.0275657	0.1801	0.175336	FALSE	TRUE	FALSE	finngen_R12_L12_PILONIDALCYST	9	16720331	0.0305917	474291	0.367544	Pilonidal cyst || id:finngen_R12_L12_PILONIDALCYST	Pilonidal cyst	Pilonidal cyst || ||	TRUE	MedicineITLab	9	16720329	0.0022	6.20011864208725e-16	690579	ieu-b-40	body mass index || id:ieu-b-40	TRUE	reported	MedicineITLab	2	TRUE			9.90928380349161e-05	690579	1.7119340560511e-06	474291	TRUE	4.5426002616525e-06	9.78244400952e-05	67.5619175743814	68.4380165289256
rs10968114	C	A	C	A	-0.0113	-0.0372408	0.4681	0.510724	FALSE	FALSE	FALSE	finngen_R12_L12_PILONIDALCYST	9	27800009	0.0232101	474291	0.108602	Pilonidal cyst || id:finngen_R12_L12_PILONIDALCYST	Pilonidal cyst	Pilonidal cyst || ||	TRUE	MedicineITLab	9	27800007	0.0017	6.09958095872238e-11	686025	ieu-b-40	body mass index || id:ieu-b-40	TRUE	reported	MedicineITLab	2	TRUE			6.44009684081905e-05	686025	5.42798414944617e-06	474291	TRUE	0.00256163186285588	6.35851227582e-05	43.6236304838481	44.1833910034602
rs10971709	T	C	T	C	0.0132	0.00685463	0.2062	0.183446	FALSE	FALSE	FALSE	finngen_R12_L12_PILONIDALCYST	9	33804815	0.0300825	474291	0.819754	Pilonidal cyst || id:finngen_R12_L12_PILONIDALCYST	Pilonidal cyst	Pilonidal cyst || ||	TRUE	MedicineITLab	9	33804813	0.0021	6.19997588072324e-10	688312	ieu-b-40	body mass index || id:ieu-b-40	TRUE	reported	MedicineITLab	2	TRUE			5.73984632747377e-05	688312	1.09470495559643e-07	474291	TRUE	0.000123332071241811	5.70397500288e-05	39.2632699094243	39.5102040816327
rs10984756	G	C	G	C	0.0174	-0.0467199	0.1048	0.0859111	FALSE	TRUE	FALSE	finngen_R12_L12_PILONIDALCYST	9	119889506	0.041421	474291	0.25935	Pilonidal cyst || id:finngen_R12_L12_PILONIDALCYST	Pilonidal cyst	Pilonidal cyst || ||	TRUE	MedicineITLab	9	122651784	0.0029	1.09999319893519e-09	689917	ieu-b-40	body mass index || id:ieu-b-40	TRUE	reported	MedicineITLab	2	TRUE			5.21776184105828e-05	689917	2.68236845223055e-06	474291	TRUE	0.0030632617725794	5.68080456192e-05	39.1949493818429	36
rs11030618	T	C	T	C	0.011	0.0202438	0.5679	0.54821	FALSE	FALSE	FALSE	finngen_R12_L12_PILONIDALCYST	11	29221746	0.0233113	474291	0.385169	Pilonidal cyst || id:finngen_R12_L12_PILONIDALCYST	Pilonidal cyst	Pilonidal cyst || ||	TRUE	MedicineITLab	11	29243293	0.0017	2.39999313805789e-10	690005	ieu-b-40	body mass index || id:ieu-b-40	TRUE	reported	MedicineITLab	2	TRUE			6.06750575524232e-05	690005	1.59003742385334e-06	474291	TRUE	0.000537619279525086	5.938428078e-05	40.9777653261642	41.8685121107267
rs11066188	A	G	A	G	-0.012	0.0615093	0.4181	0.377369	FALSE	FALSE	FALSE	finngen_R12_L12_PILONIDALCYST	12	112172910	0.0237587	474291	0.00962764	Pilonidal cyst || id:finngen_R12_L12_PILONIDALCYST	Pilonidal cyst	Pilonidal cyst || ||	TRUE	MedicineITLab	12	112610714	0.0017	8.10027941680351e-13	792755	ieu-b-40	body mass index || id:ieu-b-40	TRUE	reported	MedicineITLab	2	TRUE			6.28491573479588e-05	792755	1.41314599528571e-05	474291	TRUE	0.0231535521892836	7.006820832e-05	55.5506746865512	49.8269896193772
rs11084553	G	A	G	A	-0.021	-0.0223783	0.1518	0.130668	FALSE	FALSE	FALSE	finngen_R12_L12_PILONIDALCYST	19	30528873	0.034348	474291	0.514713	Pilonidal cyst || id:finngen_R12_L12_PILONIDALCYST	Pilonidal cyst	Pilonidal cyst || ||	TRUE	MedicineITLab	19	31019780	0.0024	1.800113960418e-18	691103	ieu-b-40	body mass index || id:ieu-b-40	TRUE	reported	MedicineITLab	2	TRUE			0.000110771101600973	691103	8.94968673039304e-07	474291	TRUE	3.76986419049528e-07	0.00011356346232	78.4927362797132	76.5625
rs11105839	A	T	A	T	-0.0109	0.0116038	0.3799	0.361041	FALSE	TRUE	FALSE	finngen_R12_L12_PILONIDALCYST	12	90844143	0.0241924	474291	0.631478	Pilonidal cyst || id:finngen_R12_L12_PILONIDALCYST	Pilonidal cyst	Pilonidal cyst || ||	TRUE	MedicineITLab	12	91237920	0.0017	1.09999319893519e-10	781573	ieu-b-40	body mass index || id:ieu-b-40	TRUE	reported	MedicineITLab	2	TRUE			5.25973511405537e-05	781573	4.85064283378563e-07	474291	TRUE	0.000368223855614176	5.59775667438e-05	43.7528919979506	41.1107266435986
rs11115176	C	T	C	T	-0.0121	-0.0509455	0.2399	0.22506	FALSE	FALSE	FALSE	finngen_R12_L12_PILONIDALCYST	12	82072018	0.0278891	474291	0.0677423	Pilonidal cyst || id:finngen_R12_L12_PILONIDALCYST	Pilonidal cyst	Pilonidal cyst || ||	TRUE	MedicineITLab	12	82465797	0.0019	2.00000001996811e-10	792384	ieu-b-40	body mass index || id:ieu-b-40	TRUE	reported	MedicineITLab	2	TRUE			5.11807574838102e-05	792384	7.03552565454222e-06	474291	TRUE	0.0142029660586497	5.33951384318e-05	42.3116058149163	40.5567867036011
rs11118308	G	A	G	A	-0.0101	0.0258637	0.4703	0.452412	FALSE	FALSE	FALSE	finngen_R12_L12_PILONIDALCYST	1	219460527	0.0233563	474291	0.268141	Pilonidal cyst || id:finngen_R12_L12_PILONIDALCYST	Pilonidal cyst	Pilonidal cyst || ||	TRUE	MedicineITLab	1	219633869	0.0016	4.7999863240391e-10	794625	ieu-b-40	body mass index || id:ieu-b-40	TRUE	reported	MedicineITLab	2	TRUE			5.01441037133235e-05	794625	2.58540773190152e-06	474291	TRUE	0.00285478993065959	5.08250359982e-05	40.3887953419749	39.84765625
rs1112613	A	G	A	G	-0.0133	-0.0520629	0.1762	0.196814	FALSE	FALSE	FALSE	finngen_R12_L12_PILONIDALCYST	13	53077715	0.0292284	474291	0.0748738	Pilonidal cyst || id:finngen_R12_L12_PILONIDALCYST	Pilonidal cyst	Pilonidal cyst || ||	TRUE	MedicineITLab	13	53651850	0.0023	3.4000084782586e-09	682816	ieu-b-40	body mass index || id:ieu-b-40	TRUE	reported	MedicineITLab	2	TRUE			4.89693033005806e-05	682816	6.68960799037304e-06	474291	TRUE	0.0196040078517677	5.13524264568e-05	35.0659564406227	33.4385633270321
rs11150911	C	A	C	A	-0.0133	-0.0411231	0.7191	0.692859	FALSE	FALSE	FALSE	finngen_R12_L12_PILONIDALCYST	18	75786573	0.0252395	474291	0.103246	Pilonidal cyst || id:finngen_R12_L12_PILONIDALCYST	Pilonidal cyst	Pilonidal cyst || ||	TRUE	MedicineITLab	18	73498528	0.0018	4.70002318179801e-13	781716	ieu-b-40	body mass index || id:ieu-b-40	TRUE	reported	MedicineITLab	2	TRUE			6.98361117523864e-05	781716	5.59712123743979e-06	474291	TRUE	0.00113361947000229	7.14618583182e-05	55.8667274535154	54.5956790123457
rs11165643	T	C	T	C	0.0206	0.064791	0.5828	0.60289	FALSE	FALSE	FALSE	finngen_R12_L12_PILONIDALCYST	1	96458541	0.0238042	474291	0.00649217	Pilonidal cyst || id:finngen_R12_L12_PILONIDALCYST	Pilonidal cyst	Pilonidal cyst || ||	TRUE	MedicineITLab	1	96924097	0.0017	1.39990962656833e-35	792657	ieu-b-40	body mass index || id:ieu-b-40	TRUE	reported	MedicineITLab	2	TRUE			0.000185213206277726	792657	1.56196877979388e-05	474291	TRUE	1.43262670771347e-07	0.0002063613114752	163.607087520522	146.837370242215
rs11170468	C	A	C	A	-0.0123	-0.00776617	0.2326	0.188634	FALSE	FALSE	FALSE	finngen_R12_L12_PILONIDALCYST	12	39036246	0.0298463	474291	0.794705	Pilonidal cyst || id:finngen_R12_L12_PILONIDALCYST	Pilonidal cyst	Pilonidal cyst || ||	TRUE	MedicineITLab	12	39430048	0.0019	1.89998424621473e-10	795265	ieu-b-40	body mass index || id:ieu-b-40	TRUE	reported	MedicineITLab	2	TRUE			5.26949938383534e-05	795265	1.4275445540259e-07	474291	TRUE	0.000176234173771416	5.40096948792e-05	42.9542319236772	41.9085872576177
rs11173522	A	C	A	C	0.0128	0.00707611	0.2078	0.192923	FALSE	FALSE	FALSE	finngen_R12_L12_PILONIDALCYST	12	60559691	0.0293155	474291	0.809262	Pilonidal cyst || id:finngen_R12_L12_PILONIDALCYST	Pilonidal cyst	Pilonidal cyst || ||	TRUE	MedicineITLab	12	60953472	0.0021	1.09999319893519e-09	691593	ieu-b-40	body mass index || id:ieu-b-40	TRUE	reported	MedicineITLab	2	TRUE			5.37166211845286e-05	691593	1.22843288421788e-07	474291	TRUE	0.000214169674198715	5.39424063488e-05	37.3080952376064	37.1519274376417
rs11185111	A	G	A	G	-0.0129	-0.0404141	0.3042	0.426079	FALSE	FALSE	FALSE	finngen_R12_L12_PILONIDALCYST	1	107419706	0.0235971	474291	0.0867721	Pilonidal cyst || id:finngen_R12_L12_PILONIDALCYST	Pilonidal cyst	Pilonidal cyst || ||	TRUE	MedicineITLab	1	107962328	0.0019	7.70016444356872e-12	686508	ieu-b-40	body mass index || id:ieu-b-40	TRUE	reported	MedicineITLab	2	TRUE			6.71426875151604e-05	686508	6.18447472906957e-06	474291	TRUE	0.00250487683696823	7.04454666552e-05	48.3646426014124	46.0969529085873
rs11251352	G	A	G	A	0.0109	0.0146256	0.5988	0.542067	FALSE	FALSE	FALSE	finngen_R12_L12_PILONIDALCYST	10	2543600	0.0233352	474291	0.530817	Pilonidal cyst || id:finngen_R12_L12_PILONIDALCYST	Pilonidal cyst	Pilonidal cyst || ||	TRUE	MedicineITLab	10	2585792	0.0018	7.00003159130897e-10	690804	ieu-b-40	body mass index || id:ieu-b-40	TRUE	reported	MedicineITLab	2	TRUE			5.30800528284352e-05	690804	8.28248992405383e-07	474291	TRUE	0.000722277102663687	5.70854866272e-05	39.4370196144988	36.6697530864198
rs11496125	T	C	T	C	0.0169	0.0108062	0.4212	0.465471	FALSE	FALSE	FALSE	finngen_R12_L12_PILONIDALCYST	7	103777110	0.0233469	474291	0.64347	Pilonidal cyst || id:finngen_R12_L12_PILONIDALCYST	Pilonidal cyst	Pilonidal cyst || ||	TRUE	MedicineITLab	7	103417557	0.0017	2.99985318119079e-22	684574	ieu-b-40	body mass index || id:ieu-b-40	TRUE	reported	MedicineITLab	2	TRUE			0.000144342340470241	684574	4.51693985231726e-07	474291	TRUE	1.92633360637476e-09	0.0001392580436832	95.3454350990616	98.8269896193772
rs11505821	T	A	T	A	0.0311	-0.0195267	0.0601	0.0624571	FALSE	TRUE	FALSE	finngen_R12_L12_PILONIDALCYST	7	77189360	0.0481668	474291	0.685185	Pilonidal cyst || id:finngen_R12_L12_PILONIDALCYST	Pilonidal cyst	Pilonidal cyst || ||	TRUE	MedicineITLab	7	76818677	0.0035	2.70022528688824e-19	758322	ieu-b-40	body mass index || id:ieu-b-40	TRUE	reported	MedicineITLab	2	TRUE			0.000104108685476415	758322	3.46512508106861e-07	474291	TRUE	2.060202805458e-07	0.0001092714976158	82.8718175996327	78.9559183673469
rs1150659	A	G	A	G	-0.0139	-0.0226461	0.2254	0.208146	FALSE	FALSE	FALSE	finngen_R12_L12_PILONIDALCYST	6	26099795	0.0284918	474291	0.426712	Pilonidal cyst || id:finngen_R12_L12_PILONIDALCYST	Pilonidal cyst	Pilonidal cyst || ||	TRUE	MedicineITLab	6	26100023	0.0019	3.80014352941586e-13	790405	ieu-b-40	body mass index || id:ieu-b-40	TRUE	reported	MedicineITLab	2	TRUE			6.77086901259948e-05	790405	1.33199758177603e-06	474291	TRUE	0.000117292166318039	6.74669380728e-05	53.3296682429801	53.5207756232687
rs11538	G	A	G	A	0.0135	0.0122285	0.1805	0.191766	FALSE	FALSE	FALSE	finngen_R12_L12_PILONIDALCYST	22	17738065	0.0295743	474291	0.679251	Pilonidal cyst || id:finngen_R12_L12_PILONIDALCYST	Pilonidal cyst	Pilonidal cyst || ||	TRUE	MedicineITLab	22	18220831	0.0023	3.29997006285228e-09	692349	ieu-b-40	body mass index || id:ieu-b-40	TRUE	reported	MedicineITLab	2	TRUE			4.97584037698463e-05	692349	3.60474226699867e-07	474291	TRUE	0.000617256117211078	5.3916748875e-05	37.3311121055562	34.4517958412098
rs1158805	A	C	A	C	-0.0137	-0.000742857	0.3766	0.447611	FALSE	FALSE	FALSE	finngen_R12_L12_PILONIDALCYST	18	43156625	0.0233405	474291	0.97461	Pilonidal cyst || id:finngen_R12_L12_PILONIDALCYST	Pilonidal cyst	Pilonidal cyst || ||	TRUE	MedicineITLab	18	40736590	0.0018	1.20005182020427e-14	691776	ieu-b-40	body mass index || id:ieu-b-40	TRUE	reported	MedicineITLab	2	TRUE			8.37327823657663e-05	691776	2.13573358154101e-09	474291	TRUE	1.36867959052796e-06	8.81288785272e-05	60.9706400884093	57.929012345679
rs11609659	C	T	C	T	-0.0154	0.0281276	0.2371	0.252779	FALSE	FALSE	FALSE	finngen_R12_L12_PILONIDALCYST	12	107902483	0.0268422	474291	0.29469	Pilonidal cyst || id:finngen_R12_L12_PILONIDALCYST	Pilonidal cyst	Pilonidal cyst || ||	TRUE	MedicineITLab	12	108296260	0.002	2.19988510904925e-14	679177	ieu-b-40	body mass index || id:ieu-b-40	TRUE	reported	MedicineITLab	2	TRUE			8.72894682628582e-05	679177	2.31518170035711e-06	474291	TRUE	3.5747867141424e-05	8.57967044088e-05	58.2759766035855	59.29
rs11611246	T	G	T	G	0.024	0.031553	0.21	0.215797	FALSE	FALSE	FALSE	finngen_R12_L12_PILONIDALCYST	12	830314	0.0283178	474291	0.265173	Pilonidal cyst || id:finngen_R12_L12_PILONIDALCYST	Pilonidal cyst	Pilonidal cyst || ||	TRUE	MedicineITLab	12	939480	0.002	5.0003453497698e-32	779823	ieu-b-40	body mass index || id:ieu-b-40	TRUE	reported	MedicineITLab	2	TRUE			0.000184623669010789	779823	2.61768934596254e-06	474291	TRUE	7.99130754797419e-11	0.0001911168	149.065382991788	144
rs11615578	T	C	T	C	0.013	0.00446261	0.2474	0.230455	FALSE	FALSE	FALSE	finngen_R12_L12_PILONIDALCYST	12	121277132	0.0276872	474291	0.871952	Pilonidal cyst || id:finngen_R12_L12_PILONIDALCYST	Pilonidal cyst	Pilonidal cyst || ||	TRUE	MedicineITLab	12	121714935	0.002	8.10027941680351e-11	669422	ieu-b-40	body mass index || id:ieu-b-40	TRUE	reported	MedicineITLab	2	TRUE			6.31103546167092e-05	669422	5.47742849403642e-08	474291	TRUE	4.85648882978984e-05	6.293331512e-05	42.131471280789	42.25
rs11656076	A	G	A	G	-0.0142	0.0242182	0.2254	0.263367	FALSE	FALSE	FALSE	finngen_R12_L12_PILONIDALCYST	17	33137252	0.0263392	474291	0.357848	Pilonidal cyst || id:finngen_R12_L12_PILONIDALCYST	Pilonidal cyst	Pilonidal cyst || ||	TRUE	MedicineITLab	17	31464270	0.0021	5.60015438761557e-12	691283	ieu-b-40	body mass index || id:ieu-b-40	TRUE	reported	MedicineITLab	2	TRUE			6.61385629461981e-05	691283	1.78252133354242e-06	474291	TRUE	0.000311839059186724	7.04106070752e-05	48.6769422426052	45.7233560090703
rs11672660	T	C	T	C	-0.034	-0.00830106	0.2049	0.258357	FALSE	FALSE	FALSE	finngen_R12_L12_PILONIDALCYST	19	45676926	0.0266674	474291	0.755586	Pilonidal cyst || id:finngen_R12_L12_PILONIDALCYST	Pilonidal cyst	Pilonidal cyst || ||	TRUE	MedicineITLab	19	46180184	0.0021	1.69980851320351e-60	768426	ieu-b-40	body mass index || id:ieu-b-40	TRUE	reported	MedicineITLab	2	TRUE			0.000341012421749154	768426	2.04297294070383e-07	474291	TRUE	1.72425000001181e-22	0.00037666176888	289.54500362308	262.131519274377
rs11713193	A	G	A	G	0.0239	-0.0297753	0.5073	0.398268	FALSE	FALSE	FALSE	finngen_R12_L12_PILONIDALCYST	3	49886991	0.0237525	474291	0.210002	Pilonidal cyst || id:finngen_R12_L12_PILONIDALCYST	Pilonidal cyst	Pilonidal cyst || ||	TRUE	MedicineITLab	3	49924424	0.0017	2.39993787680989e-44	692159	ieu-b-40	body mass index || id:ieu-b-40	TRUE	reported	MedicineITLab	2	TRUE			0.00028547583075086	692159	3.31321140007283e-06	474291	TRUE	1.25767037641167e-15	0.0002855441204382	197.697813218331	197.650519031142
rs11736228	T	A	T	A	-0.0139	-0.0402711	0.2587	0.236345	FALSE	TRUE	FALSE	finngen_R12_L12_PILONIDALCYST	4	146455653	0.0274433	474291	0.142259	Pilonidal cyst || id:finngen_R12_L12_PILONIDALCYST	Pilonidal cyst	Pilonidal cyst || ||	TRUE	MedicineITLab	4	147376805	0.002	4.10015240506613e-12	691580	ieu-b-40	body mass index || id:ieu-b-40	TRUE	reported	MedicineITLab	2	TRUE			6.98390154125175e-05	691580	4.54014051708538e-06	474291	TRUE	0.000957966004004163	7.41054288702e-05	51.2534824484931	48.3025
rs11738695	A	C	A	C	0.0097	-0.0182667	0.586	0.578427	FALSE	FALSE	FALSE	finngen_R12_L12_PILONIDALCYST	5	109363460	0.0234721	474291	0.436432	Pilonidal cyst || id:finngen_R12_L12_PILONIDALCYST	Pilonidal cyst	Pilonidal cyst || ||	TRUE	MedicineITLab	5	108699161	0.0017	2.0000000199681e-08	691380	ieu-b-40	body mass index || id:ieu-b-40	TRUE	reported	MedicineITLab	2	TRUE			4.70879321867316e-05	691380	1.27694647065087e-06	474291	TRUE	0.00236381800361154	4.565322072e-05	31.5650734822189	32.5570934256055
rs11739877	T	C	T	C	0.0117	0.0404766	0.6118	0.533471	FALSE	FALSE	FALSE	finngen_R12_L12_PILONIDALCYST	5	106541105	0.02336	474291	0.0831438	Pilonidal cyst || id:finngen_R12_L12_PILONIDALCYST	Pilonidal cyst	Pilonidal cyst || ||	TRUE	MedicineITLab	5	105876806	0.0018	6.59933234263564e-11	692540	ieu-b-40	body mass index || id:ieu-b-40	TRUE	reported	MedicineITLab	2	TRUE			6.10037609360071e-05	692540	6.33018746490335e-06	474291	TRUE	0.00496698573782402	6.50229580728e-05	45.0337975685519	42.25
rs11773362	T	C	T	C	-0.0111	-0.0663494	0.3369	0.378337	FALSE	FALSE	FALSE	finngen_R12_L12_PILONIDALCYST	7	147971088	0.0240425	474291	0.00578602	Pilonidal cyst || id:finngen_R12_L12_PILONIDALCYST	Pilonidal cyst	Pilonidal cyst || ||	TRUE	MedicineITLab	7	147668180	0.0018	1.49999565138204e-09	690588	ieu-b-40	body mass index || id:ieu-b-40	TRUE	reported	MedicineITLab	2	TRUE			5.50629231655027e-05	690588	1.6057011723051e-05	474291	TRUE	0.0702936497408905	5.50498312638e-05	38.0187356981276	38.0277777777778
rs11781699	C	T	C	T	0.0132	0.0170858	0.1896	0.283495	FALSE	FALSE	FALSE	finngen_R12_L12_PILONIDALCYST	8	117850822	0.0258508	474291	0.508652	Pilonidal cyst || id:finngen_R12_L12_PILONIDALCYST	Pilonidal cyst	Pilonidal cyst || ||	TRUE	MedicineITLab	8	118863061	0.0021	3.09998790941119e-10	784642	ieu-b-40	body mass index || id:ieu-b-40	TRUE	reported	MedicineITLab	2	TRUE			5.03520272516823e-05	784642	9.2104152142537e-07	474291	TRUE	0.000849036844699374	5.35445932032e-05	42.0154793127069	39.5102040816327
rs11856579	A	G	A	G	-0.0141	-0.0242735	0.2654	0.216164	FALSE	FALSE	FALSE	finngen_R12_L12_PILONIDALCYST	15	77720346	0.0283003	474291	0.391053	Pilonidal cyst || id:finngen_R12_L12_PILONIDALCYST	Pilonidal cyst	Pilonidal cyst || ||	TRUE	MedicineITLab	15	78012688	0.002	8.000184448551e-13	681050	ieu-b-40	body mass index || id:ieu-b-40	TRUE	reported	MedicineITLab	2	TRUE			7.29741119630337e-05	681050	1.55109714705819e-06	474291	TRUE	0.000114096365929591	7.75211244408e-05	52.7996998502605	49.7025
rs1187352	C	T	C	T	0.0119	0.0396299	0.6518	0.686564	FALSE	FALSE	FALSE	finngen_R12_L12_PILONIDALCYST	9	84678542	0.0250261	474291	0.113298	Pilonidal cyst || id:finngen_R12_L12_PILONIDALCYST	Pilonidal cyst	Pilonidal cyst || ||	TRUE	MedicineITLab	9	87293457	0.0018	6.00067353864116e-11	688522	ieu-b-40	body mass index || id:ieu-b-40	TRUE	reported	MedicineITLab	2	TRUE			6.34753032906783e-05	688522	5.2870601731207e-06	474291	TRUE	0.00266753899113719	6.42786935672e-05	44.2600110705774	43.7067901234568
rs1188017	T	C	T	C	-0.0142	-0.0692051	0.1954	0.221928	FALSE	FALSE	FALSE	finngen_R12_L12_PILONIDALCYST	11	64056892	0.0279469	474291	0.0132749	Pilonidal cyst || id:finngen_R12_L12_PILONIDALCYST	Pilonidal cyst	Pilonidal cyst || ||	TRUE	MedicineITLab	11	63824364	0.0021	1.20005182020427e-11	769677	ieu-b-40	body mass index || id:ieu-b-40	TRUE	reported	MedicineITLab	2	TRUE			5.94025269447273e-05	769677	1.29288605701561e-05	474291	TRUE	0.0259201005808172	6.34032137952e-05	48.8029628425075	45.7233560090703
rs11880870	G	A	G	A	-0.0189	0.027689	0.4801	0.529224	FALSE	FALSE	FALSE	finngen_R12_L12_PILONIDALCYST	19	18719894	0.0232511	474291	0.233706	Pilonidal cyst || id:finngen_R12_L12_PILONIDALCYST	Pilonidal cyst	Pilonidal cyst || ||	TRUE	MedicineITLab	19	18830704	0.0017	1e-28	717350	ieu-b-40	body mass index || id:ieu-b-40	TRUE	reported	MedicineITLab	2	TRUE			0.000172274520366944	717350	2.9900825857967e-06	474291	TRUE	1.13071630773084e-09	0.0001783220825358	127.941804111844	123.602076124568
rs11889536	G	A	G	A	-0.0189	-0.0249955	0.1493	0.0534312	FALSE	FALSE	FALSE	finngen_R12_L12_PILONIDALCYST	2	219298821	0.0521771	474291	0.631902	Pilonidal cyst || id:finngen_R12_L12_PILONIDALCYST	Pilonidal cyst	Pilonidal cyst || ||	TRUE	MedicineITLab	2	220163543	0.0024	6.40029512108372e-15	688977	ieu-b-40	body mass index || id:ieu-b-40	TRUE	reported	MedicineITLab	2	TRUE			9.00033286945375e-05	688977	4.83860890104131e-07	474291	TRUE	3.16700049610318e-06	9.07381341342e-05	62.5219790928357	62.015625
rs11908637	A	G	A	G	-0.012	-0.0143627	0.236	0.276292	FALSE	FALSE	FALSE	finngen_R12_L12_PILONIDALCYST	20	48811948	0.0259831	474291	0.58042	Pilonidal cyst || id:finngen_R12_L12_PILONIDALCYST	Pilonidal cyst	Pilonidal cyst || ||	TRUE	MedicineITLab	20	47428485	0.0021	4.90004422793237e-09	691443	ieu-b-40	body mass index || id:ieu-b-40	TRUE	reported	MedicineITLab	2	TRUE			4.72224228355359e-05	691443	6.44238858920875e-07	474291	TRUE	0.00128576014179744	5.1927552e-05	35.9067030296207	32.6530612244898
rs11945861	A	G	A	G	-0.0148	0.00472596	0.2369	0.229728	FALSE	FALSE	FALSE	finngen_R12_L12_PILONIDALCYST	4	64835147	0.0276945	474291	0.864502	Pilonidal cyst || id:finngen_R12_L12_PILONIDALCYST	Pilonidal cyst	Pilonidal cyst || ||	TRUE	MedicineITLab	4	65700865	0.002	5.00034534976978e-13	682451	ieu-b-40	body mass index || id:ieu-b-40	TRUE	reported	MedicineITLab	2	TRUE			8.02339902127426e-05	682451	6.13973952002624e-08	474291	TRUE	4.07925299643482e-06	7.91953970912e-05	54.0511001478318	54.76
rs11951673	T	C	T	C	-0.0123	0.0424799	0.3941	0.301614	FALSE	FALSE	FALSE	finngen_R12_L12_PILONIDALCYST	5	96525308	0.0253493	474291	0.0937821	Pilonidal cyst || id:finngen_R12_L12_PILONIDALCYST	Pilonidal cyst	Pilonidal cyst || ||	TRUE	MedicineITLab	5	95861012	0.0017	1.10001852750622e-13	792278	ieu-b-40	body mass index || id:ieu-b-40	TRUE	reported	MedicineITLab	2	TRUE			6.60704378470754e-05	792278	5.92092289266014e-06	474291	TRUE	0.00192140079791232	7.22516227902e-05	57.2473629125994	52.3494809688582
rs12022461	A	G	A	G	-0.0159	-4.64314e-06	0.1795	0.191059	FALSE	FALSE	FALSE	finngen_R12_L12_PILONIDALCYST	1	32766924	0.0295776	474291	0.999875	Pilonidal cyst || id:finngen_R12_L12_PILONIDALCYST	Pilonidal cyst	Pilonidal cyst || ||	TRUE	MedicineITLab	1	33232525	0.0023	2.39993787680988e-12	692241	ieu-b-40	body mass index || id:ieu-b-40	TRUE	reported	MedicineITLab	2	TRUE			6.90323299691744e-05	692241	5.19582652116672e-14	474291	TRUE	1.04406145052565e-05	7.4467587195e-05	51.5532071352271	47.7901701323252
rs12041258	C	T	C	T	-0.0146	0.00222552	0.2287	0.236825	FALSE	FALSE	FALSE	finngen_R12_L12_PILONIDALCYST	1	195078806	0.0273585	474291	0.935166	Pilonidal cyst || id:finngen_R12_L12_PILONIDALCYST	Pilonidal cyst	Pilonidal cyst || ||	TRUE	MedicineITLab	1	195047936	0.002	9.49948365876347e-13	688602	ieu-b-40	body mass index || id:ieu-b-40	TRUE	reported	MedicineITLab	2	TRUE			7.73829164455164e-05	688602	1.39519650541827e-08	474291	TRUE	4.23769160374967e-06	7.52012748792e-05	51.7874923672659	53.29
rs12044597	G	A	G	A	0.0143	-0.00494388	0.5029	0.517264	FALSE	FALSE	FALSE	finngen_R12_L12_PILONIDALCYST	1	1777362	0.0232316	474291	0.831476	Pilonidal cyst || id:finngen_R12_L12_PILONIDALCYST	Pilonidal cyst	Pilonidal cyst || ||	TRUE	MedicineITLab	1	1708801	0.0016	1.69980851320349e-18	789125	ieu-b-40	body mass index || id:ieu-b-40	TRUE	reported	MedicineITLab	2	TRUE			0.000101214666576867	789125	9.54848576468363e-08	474291	TRUE	1.10994004335199e-07	0.0001022415604782	80.6894167411203	79.87890625
rs12049202	T	C	T	C	0.024	0.00735863	0.203	0.2837	FALSE	FALSE	FALSE	finngen_R12_L12_PILONIDALCYST	1	77501838	0.0258587	474291	0.775974	Pilonidal cyst || id:finngen_R12_L12_PILONIDALCYST	Pilonidal cyst	Pilonidal cyst || ||	TRUE	MedicineITLab	1	77967523	0.0022	1e-28	691566	ieu-b-40	body mass index || id:ieu-b-40	TRUE	reported	MedicineITLab	2	TRUE			0.000172056076325223	691566	1.70740846963953e-07	474291	TRUE	1.59828844211061e-11	0.000186383232	128.91996197403	119.00826446281
rs12098284	T	C	T	C	0.0178	0.0461353	0.1241	0.0732737	FALSE	FALSE	FALSE	finngen_R12_L12_PILONIDALCYST	10	74287706	0.0446442	474291	0.301417	Pilonidal cyst || id:finngen_R12_L12_PILONIDALCYST	Pilonidal cyst	Pilonidal cyst || ||	TRUE	MedicineITLab	10	76047464	0.0026	1.80011396041801e-11	686167	ieu-b-40	body mass index || id:ieu-b-40	TRUE	reported	MedicineITLab	2	TRUE			6.83022613662042e-05	686167	2.25160693542193e-06	474291	TRUE	0.000340862298407083	6.88805027192e-05	47.2666458986512	46.8698224852071
rs12150665	C	T	C	T	-0.0162	-0.0020567	0.4058	0.36856	FALSE	FALSE	FALSE	finngen_R12_L12_PILONIDALCYST	17	36558947	0.0241009	474291	0.931993	Pilonidal cyst || id:finngen_R12_L12_PILONIDALCYST	Pilonidal cyst	Pilonidal cyst || ||	TRUE	MedicineITLab	17	34914787	0.0017	1.5999263828686e-22	795501	ieu-b-40	body mass index || id:ieu-b-40	TRUE	reported	MedicineITLab	2	TRUE			0.000114141342027572	795501	1.53543810973559e-08	474291	TRUE	8.59531632266926e-09	0.0001265624038368	100.69300963912	90.8096885813149
rs1218822	A	G	A	G	0.0168	0.027408	0.6663	0.667545	FALSE	FALSE	FALSE	finngen_R12_L12_PILONIDALCYST	13	27437826	0.024649	474291	0.266167	Pilonidal cyst || id:finngen_R12_L12_PILONIDALCYST	Pilonidal cyst	Pilonidal cyst || ||	TRUE	MedicineITLab	13	28011963	0.0017	1.90020300257723e-22	794711	ieu-b-40	body mass index || id:ieu-b-40	TRUE	reported	MedicineITLab	2	TRUE			0.0001228737810821	794711	2.60682511890703e-06	474291	TRUE	2.44943226329285e-07	0.0001255089161088	99.7555854273111	97.6608996539792
rs12299814	A	C	A	C	-0.0157	0.0214814	0.2525	0.341229	FALSE	FALSE	FALSE	finngen_R12_L12_PILONIDALCYST	12	89822369	0.0245367	474291	0.381312	Pilonidal cyst || id:finngen_R12_L12_PILONIDALCYST	Pilonidal cyst	Pilonidal cyst || ||	TRUE	MedicineITLab	12	90216146	0.002	5.19995996533515e-15	687962	ieu-b-40	body mass index || id:ieu-b-40	TRUE	reported	MedicineITLab	2	TRUE			8.95647723629499e-05	687962	1.61602882862527e-06	474291	TRUE	1.4182336048792e-05	9.3046893875e-05	64.0184978326189	61.6225
rs12328930	C	T	C	T	0.0098	0.00656534	0.4235	0.373792	FALSE	FALSE	FALSE	finngen_R12_L12_PILONIDALCYST	2	174214397	0.0240871	474291	0.785187	Pilonidal cyst || id:finngen_R12_L12_PILONIDALCYST	Pilonidal cyst	Pilonidal cyst || ||	TRUE	MedicineITLab	2	175079125	0.0017	1.79998961724559e-08	690521	ieu-b-40	body mass index || id:ieu-b-40	TRUE	reported	MedicineITLab	2	TRUE			4.81235631109037e-05	690521	1.56639862071978e-07	474291	TRUE	0.00052315467521314	4.689589982e-05	32.3840285259641	33.2318339100346
rs12334877	A	G	A	G	-0.0144	-0.00881559	0.198	0.236439	FALSE	FALSE	FALSE	finngen_R12_L12_PILONIDALCYST	8	66281936	0.0274028	474291	0.747677	Pilonidal cyst || id:finngen_R12_L12_PILONIDALCYST	Pilonidal cyst	Pilonidal cyst || ||	TRUE	MedicineITLab	8	67194171	0.0022	7.70016444356872e-11	683820	ieu-b-40	body mass index || id:ieu-b-40	TRUE	reported	MedicineITLab	2	TRUE			6.2648674283234e-05	683820	2.18207532363822e-07	474291	TRUE	8.09651790541016e-05	6.585587712e-05	45.0364000920746	42.8429752066116
rs12364470	G	T	G	T	0.0178	0.0256379	0.1626	0.226736	FALSE	FALSE	FALSE	finngen_R12_L12_PILONIDALCYST	11	134731118	0.0277225	474291	0.355068	Pilonidal cyst || id:finngen_R12_L12_PILONIDALCYST	Pilonidal cyst	Pilonidal cyst || ||	TRUE	MedicineITLab	11	134601012	0.0022	1.10001852750622e-15	787411	ieu-b-40	body mass index || id:ieu-b-40	TRUE	reported	MedicineITLab	2	TRUE			8.31300734296408e-05	787411	1.80325140281921e-06	474291	TRUE	2.33671718215711e-05	8.62826545632e-05	67.9456012737985	65.4628099173554
rs12369179	T	C	T	C	-0.0359	0.0294067	0.08782	0.0844106	FALSE	FALSE	FALSE	finngen_R12_L12_PILONIDALCYST	12	122479003	0.0419275	474291	0.483072	Pilonidal cyst || id:finngen_R12_L12_PILONIDALCYST	Pilonidal cyst	Pilonidal cyst || ||	TRUE	MedicineITLab	12	122963550	0.0031	2.49976970217851e-31	674260	ieu-b-40	body mass index || id:ieu-b-40	TRUE	reported	MedicineITLab	2	TRUE			0.000198862560958451	674260	1.03717286016331e-06	474291	TRUE	5.04892474449441e-12	0.000206487074606712	139.254316166544	134.111342351717
rs12416812	A	G	A	G	0.0111	-0.0191992	0.5088	0.565473	FALSE	FALSE	FALSE	finngen_R12_L12_PILONIDALCYST	11	888632	0.0233989	474291	0.411921	Pilonidal cyst || id:finngen_R12_L12_PILONIDALCYST	Pilonidal cyst	Pilonidal cyst || ||	TRUE	MedicineITLab	11	888632	0.0016	6.09958095872238e-12	793338	ieu-b-40	body mass index || id:ieu-b-40	TRUE	reported	MedicineITLab	2	TRUE			6.06628044303709e-05	793338	1.41948796211582e-06	474291	TRUE	0.000325154686099094	6.15859172352e-05	48.8613344058013	48.12890625
rs1241986	A	G	A	G	-0.0139	-0.0293857	0.8479	0.817921	FALSE	FALSE	FALSE	finngen_R12_L12_PILONIDALCYST	18	6873955	0.0302649	474291	0.331574	Pilonidal cyst || id:finngen_R12_L12_PILONIDALCYST	Pilonidal cyst	Pilonidal cyst || ||	TRUE	MedicineITLab	18	6873954	0.0024	1.09999319893519e-08	687757	ieu-b-40	body mass index || id:ieu-b-40	TRUE	reported	MedicineITLab	2	TRUE			4.87699353231802e-05	687757	1.9876946965516e-06	474291	TRUE	0.00314598353018637	4.98348832878e-05	34.2758982909918	33.5434027777778
rs12422552	C	G	C	G	-0.0134	-0.00718245	0.2663	0.211527	FALSE	TRUE	FALSE	finngen_R12_L12_PILONIDALCYST	12	14260997	0.0284792	474291	0.800887	Pilonidal cyst || id:finngen_R12_L12_PILONIDALCYST	Pilonidal cyst	Pilonidal cyst || ||	TRUE	MedicineITLab	12	14413931	0.002	1.5999263828686e-11	689543	ieu-b-40	body mass index || id:ieu-b-40	TRUE	reported	MedicineITLab	2	TRUE			6.50970396160513e-05	689543	1.34105484999455e-07	474291	TRUE	4.44682374289025e-05	7.01664134072e-05	48.3860139402714	44.89
rs12429545	A	G	A	G	0.0316	0.0324757	0.1248	0.140542	FALSE	FALSE	FALSE	finngen_R12_L12_PILONIDALCYST	13	53528071	0.0334976	474291	0.332299	Pilonidal cyst || id:finngen_R12_L12_PILONIDALCYST	Pilonidal cyst	Pilonidal cyst || ||	TRUE	MedicineITLab	13	54102206	0.0025	9.60063590945352e-38	778918	ieu-b-40	body mass index || id:ieu-b-40	TRUE	reported	MedicineITLab	2	TRUE			0.00020507581705696	778918	1.98173575078015e-06	474291	TRUE	2.35903899253678e-12	0.0002181353521152	169.946187199549	159.7696
rs12448257	A	G	A	G	0.0184	0.070905	0.218	0.161707	FALSE	FALSE	FALSE	finngen_R12_L12_PILONIDALCYST	16	3549655	0.031527	474291	0.0245109	Pilonidal cyst || id:finngen_R12_L12_PILONIDALCYST	Pilonidal cyst	Pilonidal cyst || ||	TRUE	MedicineITLab	16	3599655	0.002	8.10027941680351e-20	779628	ieu-b-40	body mass index || id:ieu-b-40	TRUE	reported	MedicineITLab	2	TRUE			0.000108553090926142	779628	1.06645060585221e-05	474291	TRUE	0.000102468068694755	0.00011543270912	90.0047307702956	84.64
rs12564992	G	A	G	A	0.0196	0.0765402	0.1144	0.0830572	FALSE	FALSE	FALSE	finngen_R12_L12_PILONIDALCYST	1	174508962	0.0419668	474291	0.0681789	Pilonidal cyst || id:finngen_R12_L12_PILONIDALCYST	Pilonidal cyst	Pilonidal cyst || ||	TRUE	MedicineITLab	1	174478100	0.0026	5.30029448835795e-14	795119	ieu-b-40	body mass index || id:ieu-b-40	TRUE	reported	MedicineITLab	2	TRUE			7.14666407985803e-05	795119	7.0132832088058e-06	474291	TRUE	0.00155396103055483	7.78405275648e-05	61.8971448621519	56.8284023668639
rs12593036	G	A	G	A	-0.0154	-0.0148155	0.2993	0.281739	FALSE	FALSE	FALSE	finngen_R12_L12_PILONIDALCYST	15	80766311	0.0258037	474291	0.565857	Pilonidal cyst || id:finngen_R12_L12_PILONIDALCYST	Pilonidal cyst	Pilonidal cyst || ||	TRUE	MedicineITLab	15	81058652	0.0019	3.80014352941586e-16	686055	ieu-b-40	body mass index || id:ieu-b-40	TRUE	reported	MedicineITLab	2	TRUE			9.57491630961554e-05	686055	6.95064813067963e-07	474291	TRUE	2.13293961929793e-06	9.94741579832e-05	68.2513337508044	65.6952908587258
rs12602912	T	C	T	C	0.0176	0.0326989	0.2048	0.238735	FALSE	FALSE	FALSE	finngen_R12_L12_PILONIDALCYST	17	67873957	0.0273831	474291	0.232429	Pilonidal cyst || id:finngen_R12_L12_PILONIDALCYST	Pilonidal cyst	Pilonidal cyst || ||	TRUE	MedicineITLab	17	65870073	0.0021	9.89919775080583e-18	777510	ieu-b-40	body mass index || id:ieu-b-40	TRUE	reported	MedicineITLab	2	TRUE			9.03322124587975e-05	777510	3.00646881462478e-06	474291	TRUE	2.46905768387646e-05	0.0001008931438592	78.4531418798088	70.2403628117914
rs12629015	G	A	G	A	-0.0135	-0.0123855	0.1852	0.257126	FALSE	FALSE	FALSE	finngen_R12_L12_PILONIDALCYST	3	119899206	0.0265602	474291	0.640988	Pilonidal cyst || id:finngen_R12_L12_PILONIDALCYST	Pilonidal cyst	Pilonidal cyst || ||	TRUE	MedicineITLab	3	119618053	0.0023	2.10000341026661e-09	691059	ieu-b-40	body mass index || id:ieu-b-40	TRUE	reported	MedicineITLab	2	TRUE			4.98512834324384e-05	691059	4.58480800682837e-07	474291	TRUE	0.000710688665075329	5.500339992e-05	38.0125753593999	34.4517958412098
rs12652212	G	A	G	A	0.0123	0.015728	0.4214	0.361138	FALSE	FALSE	FALSE	finngen_R12_L12_PILONIDALCYST	5	89512777	0.0241837	474291	0.515462	Pilonidal cyst || id:finngen_R12_L12_PILONIDALCYST	Pilonidal cyst	Pilonidal cyst || ||	TRUE	MedicineITLab	5	88808594	0.0017	9.70063133783958e-14	795075	ieu-b-40	body mass index || id:ieu-b-40	TRUE	reported	MedicineITLab	2	TRUE			6.583802290171e-05	795075	8.91780697419533e-07	474291	TRUE	9.30965195335727e-05	7.37756728632e-05	58.6613733326517	52.3494809688582
rs1266874	G	A	G	A	0.014	0.00588819	0.3558	0.483734	FALSE	FALSE	FALSE	finngen_R12_L12_PILONIDALCYST	6	51914840	0.0233491	474291	0.800901	Pilonidal cyst || id:finngen_R12_L12_PILONIDALCYST	Pilonidal cyst	Pilonidal cyst || ||	TRUE	MedicineITLab	6	51779638	0.0018	9.79941161095593e-15	691020	ieu-b-40	body mass index || id:ieu-b-40	TRUE	reported	MedicineITLab	2	TRUE			8.75353924349199e-05	691020	1.34085010329227e-07	474291	TRUE	1.86312850377612e-06	8.984889312e-05	62.0927813936751	60.4938271604938
rs12675063	T	A	T	A	0.0156	0.00341146	0.1131	0.0656212	FALSE	TRUE	FALSE	finngen_R12_L12_PILONIDALCYST	8	131866800	0.0469419	474291	0.942066	Pilonidal cyst || id:finngen_R12_L12_PILONIDALCYST	Pilonidal cyst	Pilonidal cyst || ||	TRUE	MedicineITLab	8	132879047	0.0026	1.29998996537545e-09	789771	ieu-b-40	body mass index || id:ieu-b-40	TRUE	reported	MedicineITLab	2	TRUE			4.55808712277081e-05	789771	1.11356656287037e-08	474291	TRUE	0.000297123742682017	4.88220995808e-05	38.5600633470814	36
rs1268065	A	G	A	G	-0.0102	-0.0396682	0.4794	0.485301	FALSE	FALSE	FALSE	finngen_R12_L12_PILONIDALCYST	6	125721637	0.0232968	474291	0.0886176	Pilonidal cyst || id:finngen_R12_L12_PILONIDALCYST	Pilonidal cyst	Pilonidal cyst || ||	TRUE	MedicineITLab	6	126042783	0.0017	1e-09	759626	ieu-b-40	body mass index || id:ieu-b-40	TRUE	reported	MedicineITLab	2	TRUE			4.73896216728537e-05	759626	6.11289222039513e-06	474291	TRUE	0.0171315099897281	5.19316991712e-05	39.450613788631	36
rs12680842	G	A	G	A	-0.0133	-0.00853333	0.3205	0.415371	FALSE	FALSE	FALSE	finngen_R12_L12_PILONIDALCYST	8	94570378	0.0236348	474291	0.718062	Pilonidal cyst || id:finngen_R12_L12_PILONIDALCYST	Pilonidal cyst	Pilonidal cyst || ||	TRUE	MedicineITLab	8	95582606	0.0018	4.40047947835983e-14	782549	ieu-b-40	body mass index || id:ieu-b-40	TRUE	reported	MedicineITLab	2	TRUE			6.97617782966268e-05	782549	2.7484639626966e-07	474291	TRUE	2.09926951012449e-05	7.7046119955e-05	60.2968556712003	54.5956790123457
rs12718572	T	C	T	C	-0.0117	-0.0124478	0.4024	0.31772	FALSE	FALSE	FALSE	finngen_R12_L12_PILONIDALCYST	7	50505627	0.0249837	474291	0.61832	Pilonidal cyst || id:finngen_R12_L12_PILONIDALCYST	Pilonidal cyst	Pilonidal cyst || ||	TRUE	MedicineITLab	7	50573325	0.0018	2.99985318119079e-11	686523	ieu-b-40	body mass index || id:ieu-b-40	TRUE	reported	MedicineITLab	2	TRUE			6.1538394313998e-05	686523	5.23393604312328e-07	474291	TRUE	0.000162183168956619	6.58370374272e-05	45.201484703399	42.25
rs12762034	C	T	C	T	0.024	0.0640213	0.07583	0.0955537	FALSE	FALSE	FALSE	finngen_R12_L12_PILONIDALCYST	10	33681003	0.0396745	474291	0.106601	Pilonidal cyst || id:finngen_R12_L12_PILONIDALCYST	Pilonidal cyst	Pilonidal cyst || ||	TRUE	MedicineITLab	10	33969931	0.0032	7.29961575729299e-14	692191	ieu-b-40	body mass index || id:ieu-b-40	TRUE	reported	MedicineITLab	2	TRUE			8.12573289596425e-05	692191	5.49010456299518e-06	474291	TRUE	0.000401231948401799	8.07319423872e-05	55.8862742765287	56.25
rs12779328	T	C	T	C	0.0105	-0.0263217	0.2833	0.224457	FALSE	FALSE	FALSE	finngen_R12_L12_PILONIDALCYST	10	12901973	0.0279221	474291	0.345842	Pilonidal cyst || id:finngen_R12_L12_PILONIDALCYST	Pilonidal cyst	Pilonidal cyst || ||	TRUE	MedicineITLab	10	12943973	0.0019	4.49997395325803e-08	690736	ieu-b-40	body mass index || id:ieu-b-40	TRUE	reported	MedicineITLab	2	TRUE			4.42121221185411e-05	690736	1.87364732599649e-06	474291	TRUE	0.00510753878955395	4.4770564755e-05	30.9259358470936	30.5401662049862
rs1285997	G	C	G	C	0.0142	0.0150258	0.7153	0.736558	FALSE	TRUE	FALSE	finngen_R12_L12_PILONIDALCYST	14	91046685	0.0263675	474291	0.568772	Pilonidal cyst || id:finngen_R12_L12_PILONIDALCYST	Pilonidal cyst	Pilonidal cyst || ||	TRUE	MedicineITLab	14	91513029	0.0019	1.20005182020427e-13	684235	ieu-b-40	body mass index || id:ieu-b-40	TRUE	reported	MedicineITLab	2	TRUE			8.16262828081014e-05	684235	6.84689942830591e-07	474291	TRUE	1.39957975181918e-05	8.21263225848e-05	56.1981554290069	55.8559556786704
rs12888545	G	A	G	A	0.0136	-0.0265914	0.2519	0.23322	FALSE	FALSE	FALSE	finngen_R12_L12_PILONIDALCYST	14	87841700	0.0275638	474291	0.334684	Pilonidal cyst || id:finngen_R12_L12_PILONIDALCYST	Pilonidal cyst	Pilonidal cyst || ||	TRUE	MedicineITLab	14	88308044	0.002	9.09913272632251e-12	688605	ieu-b-40	body mass index || id:ieu-b-40	TRUE	reported	MedicineITLab	2	TRUE			6.71459392012108e-05	688605	1.962277034819e-06	474291	TRUE	0.000317858109775748	6.97100885888e-05	48.0059226296327	46.24
rs12888955	A	G	A	G	-0.0178	-0.0129837	0.6513	0.625632	FALSE	FALSE	FALSE	finngen_R12_L12_PILONIDALCYST	14	102790540	0.0239916	474291	0.588384	Pilonidal cyst || id:finngen_R12_L12_PILONIDALCYST	Pilonidal cyst	Pilonidal cyst || ||	TRUE	MedicineITLab	14	103256877	0.0018	1.39990962656834e-22	691849	ieu-b-40	body mass index || id:ieu-b-40	TRUE	reported	MedicineITLab	2	TRUE			0.000141326482766555	691849	6.17497494452469e-07	474291	TRUE	3.87147364679088e-09	0.0001439139938808	99.5807959945152	97.7901234567901
rs12905439	G	C	G	C	-0.0118	-0.0192016	0.3393	0.341131	FALSE	TRUE	FALSE	finngen_R12_L12_PILONIDALCYST	15	98978654	0.0246166	474291	0.435376	Pilonidal cyst || id:finngen_R12_L12_PILONIDALCYST	Pilonidal cyst	Pilonidal cyst || ||	TRUE	MedicineITLab	15	99521883	0.0018	1.40000633223953e-10	675205	ieu-b-40	body mass index || id:ieu-b-40	TRUE	reported	MedicineITLab	2	TRUE			6.36439315648377e-05	675205	1.28284767014181e-06	474291	TRUE	0.000302606841104804	6.24283960248e-05	42.1544719172001	42.9753086419753
rs12922346	C	G	C	G	0.0136	0.0147449	0.2657	0.203828	FALSE	TRUE	FALSE	finngen_R12_L12_PILONIDALCYST	16	82404732	0.0289805	474291	0.610901	Pilonidal cyst || id:finngen_R12_L12_PILONIDALCYST	Pilonidal cyst	Pilonidal cyst || ||	TRUE	MedicineITLab	16	82438337	0.002	1e-11	679615	ieu-b-40	body mass index || id:ieu-b-40	TRUE	reported	MedicineITLab	2	TRUE			6.80340930846464e-05	679615	5.45793834611899e-07	474291	TRUE	7.21521625320804e-05	7.21726904192e-05	49.0530389436576	46.24
rs12932660	T	C	T	C	0.0127	0.0255445	0.7391	0.757883	FALSE	FALSE	FALSE	finngen_R12_L12_PILONIDALCYST	16	6652630	0.0271452	474291	0.346689	Pilonidal cyst || id:finngen_R12_L12_PILONIDALCYST	Pilonidal cyst	Pilonidal cyst || ||	TRUE	MedicineITLab	16	6702631	0.0019	5.40007759066593e-11	690387	ieu-b-40	body mass index || id:ieu-b-40	TRUE	reported	MedicineITLab	2	TRUE			6.47113989163294e-05	690387	1.86708830190819e-06	474291	TRUE	0.000398718779218888	6.22034852702e-05	42.9470246328812	44.6786703601108
rs12933482	G	A	G	A	0.0186	0.0750249	0.1048	0.060425	FALSE	FALSE	FALSE	finngen_R12_L12_PILONIDALCYST	16	72155705	0.0488217	474291	0.124364	Pilonidal cyst || id:finngen_R12_L12_PILONIDALCYST	Pilonidal cyst	Pilonidal cyst || ||	TRUE	MedicineITLab	16	72189604	0.0028	4.90004422793237e-11	691477	ieu-b-40	body mass index || id:ieu-b-40	TRUE	reported	MedicineITLab	2	TRUE			6.3812480757667e-05	691477	4.97897379241067e-06	474291	TRUE	0.00226145762854088	6.49138309632e-05	44.8892051955569	44.1275510204082
rs12936083	G	A	G	A	0.0139	0.0189965	0.3267	0.413824	FALSE	FALSE	FALSE	finngen_R12_L12_PILONIDALCYST	17	4898592	0.0236608	474291	0.422052	Pilonidal cyst || id:finngen_R12_L12_PILONIDALCYST	Pilonidal cyst	Pilonidal cyst || ||	TRUE	MedicineITLab	17	4801887	0.0019	4.10015240506613e-13	633615	ieu-b-40	body mass index || id:ieu-b-40	TRUE	reported	MedicineITLab	2	TRUE			8.44620535700039e-05	633615	1.35907896956257e-06	474291	TRUE	2.92253925889884e-05	8.49996906462e-05	53.8614871991604	53.5207756232687
rs12939549	G	A	G	A	-0.018	-0.0424132	0.4335	0.360188	FALSE	FALSE	FALSE	finngen_R12_L12_PILONIDALCYST	17	80637924	0.0242592	474291	0.0804063	Pilonidal cyst || id:finngen_R12_L12_PILONIDALCYST	Pilonidal cyst	Pilonidal cyst || ||	TRUE	MedicineITLab	17	78611724	0.0016	2.70022528688824e-28	793950	ieu-b-40	body mass index || id:ieu-b-40	TRUE	reported	MedicineITLab	2	TRUE			0.000159383647300753	793950	6.44470851628663e-06	474291	TRUE	3.87908993813414e-08	0.000159134382	126.364533262043	126.5625
rs12981256	A	G	A	G	0.0142	0.014816	0.5325	0.438639	FALSE	FALSE	FALSE	finngen_R12_L12_PILONIDALCYST	19	1865902	0.0234001	474291	0.526629	Pilonidal cyst || id:finngen_R12_L12_PILONIDALCYST	Pilonidal cyst	Pilonidal cyst || ||	TRUE	MedicineITLab	19	1865901	0.0018	1.10001852750622e-15	678327	ieu-b-40	body mass index || id:ieu-b-40	TRUE	reported	MedicineITLab	2	TRUE			9.17390020478126e-05	678327	8.4524593831131e-07	474291	TRUE	4.76864292826755e-06	0.0001003940355	68.1066216291271	62.2345679012346
rs13069244	A	G	A	G	0.0187	-0.0102094	0.07747	0.0461144	FALSE	FALSE	FALSE	finngen_R12_L12_PILONIDALCYST	3	180723384	0.0561132	474291	0.855628	Pilonidal cyst || id:finngen_R12_L12_PILONIDALCYST	Pilonidal cyst	Pilonidal cyst || ||	TRUE	MedicineITLab	3	180441172	0.0032	2.99999133271614e-09	791327	ieu-b-40	body mass index || id:ieu-b-40	TRUE	reported	MedicineITLab	2	TRUE			4.31528643951168e-05	791327	6.9795477733899e-08	474291	TRUE	0.000595923794225384	4.9983568962558e-05	39.5552248206039	34.1494140625
rs13110266	A	G	A	G	-0.0117	-0.00849488	0.4065	0.415762	FALSE	FALSE	FALSE	finngen_R12_L12_PILONIDALCYST	4	161208692	0.0237098	474291	0.720129	Pilonidal cyst || id:finngen_R12_L12_PILONIDALCYST	Pilonidal cyst	Pilonidal cyst || ||	TRUE	MedicineITLab	4	162129844	0.0017	1.90020300257723e-12	791087	ieu-b-40	body mass index || id:ieu-b-40	TRUE	reported	MedicineITLab	2	TRUE			5.98721326490389e-05	791087	2.70654682852564e-07	474291	TRUE	8.48672381739734e-05	6.6051546795e-05	52.255839475349	47.3667820069204
rs13147390	C	T	C	T	0.0103	0.00769337	0.3569	0.304842	FALSE	FALSE	FALSE	finngen_R12_L12_PILONIDALCYST	4	79790846	0.0252259	474291	0.760382	Pilonidal cyst || id:finngen_R12_L12_PILONIDALCYST	Pilonidal cyst	Pilonidal cyst || ||	TRUE	MedicineITLab	4	80712000	0.0018	1e-08	681032	ieu-b-40	body mass index || id:ieu-b-40	TRUE	reported	MedicineITLab	2	TRUE			4.80775485919158e-05	681032	1.96108655477914e-07	474291	TRUE	0.000598761698160647	4.87000607102e-05	33.1678176201992	32.7438271604938
rs13174863	G	A	G	A	0.0192	-0.037648	0.1548	0.151904	FALSE	FALSE	FALSE	finngen_R12_L12_PILONIDALCYST	5	139701160	0.0325576	474291	0.247537	Pilonidal cyst || id:finngen_R12_L12_PILONIDALCYST	Pilonidal cyst	Pilonidal cyst || ||	TRUE	MedicineITLab	5	139080745	0.0023	2.90001336905407e-16	773762	ieu-b-40	body mass index || id:ieu-b-40	TRUE	reported	MedicineITLab	2	TRUE			9.00536663567945e-05	773762	2.8192577087713e-06	474291	TRUE	2.28006859201684e-05	9.64634738688e-05	74.6467782282637	69.6862003780718
rs13184896	T	G	T	G	-0.0133	-0.042123	0.4346	0.43865	FALSE	FALSE	FALSE	finngen_R12_L12_PILONIDALCYST	5	123398311	0.0234182	474291	0.0720626	Pilonidal cyst || id:finngen_R12_L12_PILONIDALCYST	Pilonidal cyst	Pilonidal cyst || ||	TRUE	MedicineITLab	5	122734005	0.0016	3.29989407910835e-16	794825	ieu-b-40	body mass index || id:ieu-b-40	TRUE	reported	MedicineITLab	2	TRUE			8.69270891656055e-05	794825	6.82158903309448e-06	474291	TRUE	0.000254113881620138	8.69318263352e-05	69.1014221160496	69.09765625
rs13191362	G	A	G	A	-0.0236	-0.0220181	0.1198	0.0612255	FALSE	FALSE	FALSE	finngen_R12_L12_PILONIDALCYST	6	162612318	0.0482186	474291	0.647937	Pilonidal cyst || id:finngen_R12_L12_PILONIDALCYST	Pilonidal cyst	Pilonidal cyst || ||	TRUE	MedicineITLab	6	163033350	0.0025	5.90065196995668e-21	792699	ieu-b-40	body mass index || id:ieu-b-40	TRUE	reported	MedicineITLab	2	TRUE			0.000112405601550385	792699	4.39629921312866e-07	474291	TRUE	6.14811660703943e-08	0.0001174605916032	93.1215966999213	89.1136
rs1320903	A	G	A	G	0.0216	0.00117691	0.3174	0.294185	FALSE	FALSE	FALSE	finngen_R12_L12_PILONIDALCYST	3	132039233	0.0255082	474291	0.9632	Pilonidal cyst || id:finngen_R12_L12_PILONIDALCYST	Pilonidal cyst	Pilonidal cyst || ||	TRUE	MedicineITLab	3	131758077	0.0018	9.20025786648231e-32	691519	ieu-b-40	body mass index || id:ieu-b-40	TRUE	reported	MedicineITLab	2	TRUE			0.000208194476774027	691519	4.48832012269323e-09	474291	TRUE	2.57210832496064e-14	0.0002021672037888	139.830327368709	144
rs1321432	C	A	C	A	0.0201	0.0235528	0.6321	0.675205	FALSE	FALSE	FALSE	finngen_R12_L12_PILONIDALCYST	20	6634044	0.0247819	474291	0.341908	Pilonidal cyst || id:finngen_R12_L12_PILONIDALCYST	Pilonidal cyst	Pilonidal cyst || ||	TRUE	MedicineITLab	20	6614691	0.0018	3.50025754158434e-29	686481	ieu-b-40	body mass index || id:ieu-b-40	TRUE	reported	MedicineITLab	2	TRUE			0.000181610506109116	686481	1.90446067203195e-06	474291	TRUE	1.48581294044445e-10	0.0001879047197118	129.01688696502	124.694444444444
rs13250058	T	G	T	G	0.0112	0.00314099	0.6771	0.673992	FALSE	FALSE	FALSE	finngen_R12_L12_PILONIDALCYST	8	111258597	0.0248415	474291	0.899383	Pilonidal cyst || id:finngen_R12_L12_PILONIDALCYST	Pilonidal cyst	Pilonidal cyst || ||	TRUE	MedicineITLab	8	112270826	0.0018	2.90001336905407e-10	787870	ieu-b-40	body mass index || id:ieu-b-40	TRUE	reported	MedicineITLab	2	TRUE			4.91378593354819e-05	787870	3.37081104301816e-08	474291	TRUE	0.000203744790927925	5.48512968192e-05	43.2179520830671	38.7160493827161
rs13263601	C	A	C	A	0.0154	-0.0335535	0.3478	0.268065	FALSE	FALSE	FALSE	finngen_R12_L12_PILONIDALCYST	8	14238391	0.0262912	474291	0.201876	Pilonidal cyst || id:finngen_R12_L12_PILONIDALCYST	Pilonidal cyst	Pilonidal cyst || ||	TRUE	MedicineITLab	8	14095900	0.0018	2.19988510904926e-17	686196	ieu-b-40	body mass index || id:ieu-b-40	TRUE	reported	MedicineITLab	2	TRUE			0.000106660395728597	686196	3.43407910922809e-06	474291	TRUE	7.1872525300753e-06	0.0001075924530912	73.8372400862533	73.1975308641975
rs1327259	G	A	G	A	-0.0155	-0.0141545	0.3872	0.459653	FALSE	FALSE	FALSE	finngen_R12_L12_PILONIDALCYST	6	51313013	0.0234068	474291	0.545368	Pilonidal cyst || id:finngen_R12_L12_PILONIDALCYST	Pilonidal cyst	Pilonidal cyst || ||	TRUE	MedicineITLab	6	51177811	0.0018	1.69980851320349e-18	685922	ieu-b-40	body mass index || id:ieu-b-40	TRUE	reported	MedicineITLab	2	TRUE			0.000108093100261063	685922	7.71012802895567e-07	474291	TRUE	4.63999160734763e-07	0.00011401119488	78.2114757758961	74.1512345679012
rs13287131	C	T	C	T	0.0123	-0.00817591	0.2491	0.28213	FALSE	FALSE	FALSE	finngen_R12_L12_PILONIDALCYST	9	89504664	0.0258933	474291	0.752189	Pilonidal cyst || id:finngen_R12_L12_PILONIDALCYST	Pilonidal cyst	Pilonidal cyst || ||	TRUE	MedicineITLab	9	92119579	0.002	6.8000170244089e-10	683808	ieu-b-40	body mass index || id:ieu-b-40	TRUE	reported	MedicineITLab	2	TRUE			5.53086812449783e-05	683808	2.10210427009294e-07	474291	TRUE	0.000221576649873987	5.65973439102e-05	38.7037938817912	37.8225
rs13329567	T	C	T	C	-0.0293	-0.0140802	0.2308	0.160986	FALSE	FALSE	FALSE	finngen_R12_L12_PILONIDALCYST	15	67812029	0.0315796	474291	0.655697	Pilonidal cyst || id:finngen_R12_L12_PILONIDALCYST	Pilonidal cyst	Pilonidal cyst || ||	TRUE	MedicineITLab	15	68104367	0.002	1e-50	793953	ieu-b-40	body mass index || id:ieu-b-40	TRUE	reported	MedicineITLab	2	TRUE			0.000270249043674766	793953	4.19141982801633e-07	474291	TRUE	7.57926339050114e-18	0.0003048177944928	242.0841843225	214.6225
rs1365466	T	C	T	C	-0.0137	0.0195566	0.7406	0.802129	FALSE	FALSE	FALSE	finngen_R12_L12_PILONIDALCYST	18	38602476	0.0292589	474291	0.503879	Pilonidal cyst || id:finngen_R12_L12_PILONIDALCYST	Pilonidal cyst	Pilonidal cyst || ||	TRUE	MedicineITLab	18	36182440	0.0019	3.29989407910835e-13	791868	ieu-b-40	body mass index || id:ieu-b-40	TRUE	reported	MedicineITLab	2	TRUE			6.5652870999629e-05	791868	9.41948709335564e-07	474291	TRUE	0.000102552166135937	7.21148674232e-05	57.1094300459161	51.9916897506925
rs1371108	A	C	A	C	0.0119	-0.0187656	0.3247	0.300895	FALSE	FALSE	FALSE	finngen_R12_L12_PILONIDALCYST	2	81589127	0.0253893	474291	0.459837	Pilonidal cyst || id:finngen_R12_L12_PILONIDALCYST	Pilonidal cyst	Pilonidal cyst || ||	TRUE	MedicineITLab	2	81816251	0.0018	8.99911910870052e-11	684620	ieu-b-40	body mass index || id:ieu-b-40	TRUE	reported	MedicineITLab	2	TRUE			6.38370595142028e-05	684620	1.15180750132901e-06	474291	TRUE	0.000251036561673806	6.21016239102e-05	42.5185300279143	43.7067901234568
rs1399896	G	A	G	A	0.01	-0.0193326	0.5707	0.512105	FALSE	FALSE	FALSE	finngen_R12_L12_PILONIDALCYST	3	161698680	0.0232985	474291	0.406662	Pilonidal cyst || id:finngen_R12_L12_PILONIDALCYST	Pilonidal cyst	Pilonidal cyst || ||	TRUE	MedicineITLab	3	161416468	0.0017	5.8000267960159e-09	690781	ieu-b-40	body mass index || id:ieu-b-40	TRUE	reported	MedicineITLab	2	TRUE			5.0088874944814e-05	690781	1.45171353260034e-06	474291	TRUE	0.00184450259929642	4.9000302e-05	33.8500382773563	34.6020761245675
rs1409818	T	C	T	C	0.0201	0.00450134	0.1156	0.0662569	FALSE	FALSE	FALSE	finngen_R12_L12_PILONIDALCYST	20	21400483	0.0469957	474291	0.923694	Pilonidal cyst || id:finngen_R12_L12_PILONIDALCYST	Pilonidal cyst	Pilonidal cyst || ||	TRUE	MedicineITLab	20	21381121	0.0029	2.49976970217851e-12	690984	ieu-b-40	body mass index || id:ieu-b-40	TRUE	reported	MedicineITLab	2	TRUE			6.95183078496738e-05	690984	1.93430221533073e-08	474291	TRUE	1.37347538798315e-05	8.26092498528e-05	57.0862205316425	48.0392390011891
rs1412235	C	G	C	G	0.0246	0.00486047	0.3175	0.377365	FALSE	TRUE	FALSE	finngen_R12_L12_PILONIDALCYST	9	28410998	0.0239202	474291	0.838982	Pilonidal cyst || id:finngen_R12_L12_PILONIDALCYST	Pilonidal cyst	Pilonidal cyst || ||	TRUE	MedicineITLab	9	28410996	0.0017	6.00067353864114e-45	790147	ieu-b-40	body mass index || id:ieu-b-40	TRUE	reported	MedicineITLab	2	TRUE			0.000264941808922029	790147	8.70530177069634e-08	474291	TRUE	3.27402503858196e-18	0.0002622687795	207.284729090935	209.397923875433
rs1421334	C	A	C	A	-0.0125	0.0049242	0.5431	0.590781	FALSE	FALSE	FALSE	finngen_R12_L12_PILONIDALCYST	8	31008217	0.0237957	474291	0.836059	Pilonidal cyst || id:finngen_R12_L12_PILONIDALCYST	Pilonidal cyst	Pilonidal cyst || ||	TRUE	MedicineITLab	8	30865733	0.0018	1e-12	680665	ieu-b-40	body mass index || id:ieu-b-40	TRUE	reported	MedicineITLab	2	TRUE			7.08454728656919e-05	680665	9.0288264679631e-08	474291	TRUE	1.77665519055775e-05	7.7544496875e-05	52.7857631218716	48.2253086419753
rs1430387	C	T	C	T	-0.0114	-0.0409035	0.4295	0.510301	FALSE	FALSE	FALSE	finngen_R12_L12_PILONIDALCYST	18	60559879	0.0232634	474291	0.0786991	Pilonidal cyst || id:finngen_R12_L12_PILONIDALCYST	Pilonidal cyst	Pilonidal cyst || ||	TRUE	MedicineITLab	18	58227112	0.0017	5.79962615819643e-11	689325	ieu-b-40	body mass index || id:ieu-b-40	TRUE	reported	MedicineITLab	2	TRUE			6.52320098451547e-05	689325	6.51821501616118e-06	474291	TRUE	0.00341229027745442	6.368813262e-05	43.9044908370513	44.9688581314879
rs1436344	C	G	C	G	0.0141	0.00449444	0.5922	0.633013	FALSE	TRUE	FALSE	finngen_R12_L12_PILONIDALCYST	3	104887300	0.0241273	474291	0.852225	Pilonidal cyst || id:finngen_R12_L12_PILONIDALCYST	Pilonidal cyst	Pilonidal cyst || ||	TRUE	MedicineITLab	3	104606144	0.0017	4.10015240506613e-16	692017	ieu-b-40	body mass index || id:ieu-b-40	TRUE	reported	MedicineITLab	2	TRUE			9.93989287134342e-05	692017	7.3162854494431e-08	474291	TRUE	2.6671255382294e-07	9.60248959992e-05	66.4570499361949	68.7923875432526
rs1445652	A	G	A	G	0.0123	-0.000335841	0.1855	0.138429	FALSE	FALSE	FALSE	finngen_R12_L12_PILONIDALCYST	2	154811948	0.0338542	474291	0.992085	Pilonidal cyst || id:finngen_R12_L12_PILONIDALCYST	Pilonidal cyst	Pilonidal cyst || ||	TRUE	MedicineITLab	2	155668460	0.0022	4.3000152915127e-08	682166	ieu-b-40	body mass index || id:ieu-b-40	TRUE	reported	MedicineITLab	2	TRUE			4.58201139397134e-05	682166	2.07491000706987e-10	474291	TRUE	0.000353157965579991	4.5716736555e-05	31.1877376768921	31.2582644628099
rs1452075	T	C	T	C	0.0141	0.0116608	0.7277	0.708044	FALSE	FALSE	FALSE	finngen_R12_L12_PILONIDALCYST	3	62495388	0.0256471	474291	0.649352	Pilonidal cyst || id:finngen_R12_L12_PILONIDALCYST	Pilonidal cyst	Pilonidal cyst || ||	TRUE	MedicineITLab	3	62481063	0.0018	1.2998702373886e-14	783729	ieu-b-40	body mass index || id:ieu-b-40	TRUE	reported	MedicineITLab	2	TRUE			7.8287856972161e-05	783729	4.35849870521715e-07	474291	TRUE	8.55319087874073e-06	7.87894805502e-05	61.7543088130797	61.3611111111111
rs1465900	C	A	C	A	-0.0125	-0.0404112	0.2188	0.207993	FALSE	FALSE	FALSE	finngen_R12_L12_PILONIDALCYST	11	76762094	0.0286931	474291	0.159014	Pilonidal cyst || id:finngen_R12_L12_PILONIDALCYST	Pilonidal cyst	Pilonidal cyst || ||	TRUE	MedicineITLab	11	76473138	0.002	4.7999863240391e-10	779748	ieu-b-40	body mass index || id:ieu-b-40	TRUE	reported	MedicineITLab	2	TRUE			5.00939321340232e-05	779748	4.18218924935998e-06	474291	TRUE	0.00627467094820127	5.341455e-05	41.6520065274853	39.0625
rs1472169	T	C	T	C	-0.0139	-0.019872	0.3772	0.306585	FALSE	FALSE	FALSE	finngen_R12_L12_PILONIDALCYST	9	37209399	0.0252547	474291	0.431362	Pilonidal cyst || id:finngen_R12_L12_PILONIDALCYST	Pilonidal cyst	Pilonidal cyst || ||	TRUE	MedicineITLab	9	37209396	0.0018	2.80027059501064e-15	689945	ieu-b-40	body mass index || id:ieu-b-40	TRUE	reported	MedicineITLab	2	TRUE			8.64238964055124e-05	689945	1.30543457170621e-06	474291	TRUE	1.5390939703895e-05	9.07778482272e-05	62.6372270121061	59.6327160493827
rs1477199	G	A	G	A	0.0228	0.0427072	0.1451	0.113645	FALSE	FALSE	FALSE	finngen_R12_L12_PILONIDALCYST	16	53678223	0.036762	474291	0.245348	Pilonidal cyst || id:finngen_R12_L12_PILONIDALCYST	Pilonidal cyst	Pilonidal cyst || ||	TRUE	MedicineITLab	16	53712135	0.0024	9.39939714766778e-22	794442	ieu-b-40	body mass index || id:ieu-b-40	TRUE	reported	MedicineITLab	2	TRUE			0.00011358913018101	794442	2.84550693306661e-06	474291	TRUE	1.01317878033097e-06	0.0001289681348832	102.470660526578	90.25
rs1477887	G	A	G	A	0.0138	-0.0273862	0.5433	0.407678	FALSE	FALSE	FALSE	finngen_R12_L12_PILONIDALCYST	4	18513204	0.0236874	474291	0.24762	Pilonidal cyst || id:finngen_R12_L12_PILONIDALCYST	Pilonidal cyst	Pilonidal cyst || ||	TRUE	MedicineITLab	4	18514827	0.0017	1.99986186963274e-15	679023	ieu-b-40	body mass index || id:ieu-b-40	TRUE	reported	MedicineITLab	2	TRUE			9.70364678525963e-05	679023	2.81828225952408e-06	474291	TRUE	1.57103644396021e-05	9.45058918968e-05	64.1775503782953	65.8961937716263
rs1492767	T	C	T	C	0.0094	0.0166814	0.4957	0.421499	FALSE	FALSE	FALSE	finngen_R12_L12_PILONIDALCYST	4	54355300	0.0235002	474291	0.477802	Pilonidal cyst || id:finngen_R12_L12_PILONIDALCYST	Pilonidal cyst	Pilonidal cyst || ||	TRUE	MedicineITLab	4	55221467	0.0016	1e-08	794161	ieu-b-40	body mass index || id:ieu-b-40	TRUE	reported	MedicineITLab	2	TRUE			4.345996828347e-05	794161	1.06237627192551e-06	474291	TRUE	0.00243927441453107	4.41767324472e-05	35.0848995997585	34.515625
rs1503526	C	T	C	T	0.014	0.0347802	0.4838	0.575721	FALSE	FALSE	FALSE	finngen_R12_L12_PILONIDALCYST	5	63724879	0.0236904	474291	0.142073	Pilonidal cyst || id:finngen_R12_L12_PILONIDALCYST	Pilonidal cyst	Pilonidal cyst || ||	TRUE	MedicineITLab	5	63020706	0.0017	5.50047252867635e-17	747347	ieu-b-40	body mass index || id:ieu-b-40	TRUE	reported	MedicineITLab	2	TRUE			9.07397724297433e-05	747347	4.54437683017105e-06	474291	TRUE	6.80604081348036e-05	9.789712352e-05	73.1700889182872	67.8200692041523
rs1522569	G	T	G	T	-0.0164	0.0432532	0.1819	0.0862019	FALSE	FALSE	FALSE	finngen_R12_L12_PILONIDALCYST	4	170711486	0.0415699	474291	0.29811	Pilonidal cyst || id:finngen_R12_L12_PILONIDALCYST	Pilonidal cyst	Pilonidal cyst || ||	TRUE	MedicineITLab	4	171632637	0.0022	2.90001336905407e-13	689573	ieu-b-40	body mass index || id:ieu-b-40	TRUE	reported	MedicineITLab	2	TRUE			8.05802014181469e-05	689573	2.28262454829553e-06	474291	TRUE	7.56507372270444e-05	8.00491608288e-05	55.2039989156641	55.5702479338843
rs1528435	T	C	T	C	0.0164	0.0277108	0.6331	0.639697	FALSE	FALSE	FALSE	finngen_R12_L12_PILONIDALCYST	2	180686235	0.024206	474291	0.252298	Pilonidal cyst || id:finngen_R12_L12_PILONIDALCYST	Pilonidal cyst	Pilonidal cyst || ||	TRUE	MedicineITLab	2	181550962	0.0017	9.09913272632251e-23	794198	ieu-b-40	body mass index || id:ieu-b-40	TRUE	reported	MedicineITLab	2	TRUE			0.000117168607700107	794198	2.76317135136235e-06	474291	TRUE	5.94525499465722e-07	0.0001249504190688	99.2475240424854	93.0657439446367
rs1535660	C	T	C	T	-0.0147	-0.00574582	0.8554	0.890773	FALSE	FALSE	FALSE	finngen_R12_L12_PILONIDALCYST	9	10371073	0.0374178	474291	0.877958	Pilonidal cyst || id:finngen_R12_L12_PILONIDALCYST	Pilonidal cyst	Pilonidal cyst || ||	TRUE	MedicineITLab	9	10371073	0.0025	5.19995996533515e-09	690624	ieu-b-40	body mass index || id:ieu-b-40	TRUE	reported	MedicineITLab	2	TRUE			5.00601909567517e-05	690624	4.97169480245175e-08	474291	TRUE	0.000279450146943156	5.34567072312e-05	36.9203517018576	34.5744
rs1538247	C	T	C	T	0.0108	-0.015707	0.3181	0.322883	FALSE	FALSE	FALSE	finngen_R12_L12_PILONIDALCYST	6	153074209	0.0248519	474291	0.527371	Pilonidal cyst || id:finngen_R12_L12_PILONIDALCYST	Pilonidal cyst	Pilonidal cyst || ||	TRUE	MedicineITLab	6	153395344	0.0019	1e-08	682726	ieu-b-40	body mass index || id:ieu-b-40	TRUE	reported	MedicineITLab	2	TRUE			4.73232525609045e-05	682726	8.42216750222864e-07	474291	TRUE	0.00161153833335435	5.06013223392e-05	34.5484853917536	32.3102493074792
rs156201	C	G	C	G	0.0123	-0.0250681	0.7606	0.625937	FALSE	TRUE	FALSE	finngen_R12_L12_PILONIDALCYST	6	104399566	0.0240929	474291	0.298119	Pilonidal cyst || id:finngen_R12_L12_PILONIDALCYST	Pilonidal cyst	Pilonidal cyst || ||	TRUE	MedicineITLab	6	104847441	0.002	5.8000267960159e-10	691835	ieu-b-40	body mass index || id:ieu-b-40	TRUE	reported	MedicineITLab	2	TRUE			5.46669967427337e-05	691835	2.28255177417256e-06	474291	TRUE	0.00180425250241874	5.50960781112e-05	38.1193852365324	37.8225
rs1579557	T	C	T	C	0.0213	0.0425972	0.2998	0.333205	FALSE	FALSE	FALSE	finngen_R12_L12_PILONIDALCYST	6	40404179	0.0245994	474291	0.0833374	Pilonidal cyst || id:finngen_R12_L12_PILONIDALCYST	Pilonidal cyst	Pilonidal cyst || ||	TRUE	MedicineITLab	6	40371918	0.0019	1.10001852750622e-29	692405	ieu-b-40	body mass index || id:ieu-b-40	TRUE	reported	MedicineITLab	2	TRUE			0.000181473929745409	692405	6.32218615072945e-06	474291	TRUE	6.11709935094809e-09	0.0001904771733048	131.912092470262	125.675900277008
rs1656377	C	T	C	T	0.0099	0.0137964	0.5885	0.559395	FALSE	FALSE	FALSE	finngen_R12_L12_PILONIDALCYST	3	158567491	0.0234125	474291	0.555675	Pilonidal cyst || id:finngen_R12_L12_PILONIDALCYST	Pilonidal cyst	Pilonidal cyst || ||	TRUE	MedicineITLab	3	158285280	0.0017	1.60000006389793e-08	691955	ieu-b-40	body mass index || id:ieu-b-40	TRUE	reported	MedicineITLab	2	TRUE			4.90088672897178e-05	691955	7.32137418750216e-07	474291	TRUE	0.00111482278870583	4.7469722355e-05	32.8483760960024	33.9134948096886
rs1681740	C	A	C	A	-0.0115	0.0193696	0.3933	0.362911	FALSE	FALSE	FALSE	finngen_R12_L12_PILONIDALCYST	10	116804802	0.0242376	474291	0.4242	Pilonidal cyst || id:finngen_R12_L12_PILONIDALCYST	Pilonidal cyst	Pilonidal cyst || ||	TRUE	MedicineITLab	10	118564313	0.0018	1.09999319893519e-10	673459	ieu-b-40	body mass index || id:ieu-b-40	TRUE	reported	MedicineITLab	2	TRUE			6.06058403600554e-05	673459	1.34653745916272e-06	474291	TRUE	0.000474432935808103	6.3113696595e-05	42.5070435444283	40.8179012345679
rs16822990	G	A	G	A	-0.0187	0.00795189	0.0801	0.0715713	FALSE	FALSE	FALSE	finngen_R12_L12_PILONIDALCYST	3	114600560	0.0452969	474291	0.860647	Pilonidal cyst || id:finngen_R12_L12_PILONIDALCYST	Pilonidal cyst	Pilonidal cyst || ||	TRUE	MedicineITLab	3	114319407	0.0032	3.79996853036855e-09	681891	ieu-b-40	body mass index || id:ieu-b-40	TRUE	reported	MedicineITLab	2	TRUE			5.00780976446432e-05	681891	6.49771539235627e-08	474291	TRUE	0.000308585574702415	5.15331089262e-05	35.1416710721408	34.1494140625
rs16849710	G	A	G	A	-0.0116	-0.0436419	0.515	0.527549	FALSE	FALSE	FALSE	finngen_R12_L12_PILONIDALCYST	1	202137669	0.0232686	474291	0.0607142	Pilonidal cyst || id:finngen_R12_L12_PILONIDALCYST	Pilonidal cyst	Pilonidal cyst || ||	TRUE	MedicineITLab	1	202106797	0.0018	6.00067353864116e-11	666229	ieu-b-40	body mass index || id:ieu-b-40	TRUE	reported	MedicineITLab	2	TRUE			6.23335221065632e-05	666229	7.41686746305855e-06	474291	TRUE	0.00648322137616554	6.7219448e-05	44.7864217012407	41.5308641975309
rs16851483	T	G	T	G	0.0369	-0.0158314	0.06928	0.0484942	FALSE	FALSE	FALSE	finngen_R12_L12_PILONIDALCYST	3	141556594	0.0541425	474291	0.769979	Pilonidal cyst || id:finngen_R12_L12_PILONIDALCYST	Pilonidal cyst	Pilonidal cyst || ||	TRUE	MedicineITLab	3	141275436	0.0035	3.19963176731834e-26	692316	ieu-b-40	body mass index || id:ieu-b-40	TRUE	reported	MedicineITLab	2	TRUE			0.00016052541771461	692316	1.80268108986506e-07	474291	TRUE	8.20097179334031e-11	0.000175593992458752	121.587529334798	111.151836734694
rs16871902	A	G	A	G	0.0125	0.0180459	0.4877	0.504999	FALSE	FALSE	FALSE	finngen_R12_L12_PILONIDALCYST	5	3488348	0.0232486	474291	0.437622	Pilonidal cyst || id:finngen_R12_L12_PILONIDALCYST	Pilonidal cyst	Pilonidal cyst || ||	TRUE	MedicineITLab	5	3488462	0.0017	4.60044666393479e-13	690830	ieu-b-40	body mass index || id:ieu-b-40	TRUE	reported	MedicineITLab	2	TRUE			7.82561114629868e-05	690830	1.2703397216883e-06	474291	TRUE	4.24750358465173e-05	7.8077721875e-05	53.9424881540499	54.0657439446367
rs16889835	T	C	T	C	-0.0145	0.00630852	0.1429	0.146951	FALSE	FALSE	FALSE	finngen_R12_L12_PILONIDALCYST	6	24947544	0.0328475	474291	0.847699	Pilonidal cyst || id:finngen_R12_L12_PILONIDALCYST	Pilonidal cyst	Pilonidal cyst || ||	TRUE	MedicineITLab	6	24947772	0.0025	4.30001529151271e-09	681849	ieu-b-40	body mass index || id:ieu-b-40	TRUE	reported	MedicineITLab	2	TRUE			4.93341473956498e-05	681849	7.77691298589931e-08	474291	TRUE	0.000360598790543344	5.1502667595e-05	35.1187481008578	33.64
rs16903285	C	T	C	T	0.0331	0.000967205	0.1407	0.107487	FALSE	FALSE	FALSE	finngen_R12_L12_PILONIDALCYST	5	88682435	0.0374338	474291	0.979387	Pilonidal cyst || id:finngen_R12_L12_PILONIDALCYST	Pilonidal cyst	Pilonidal cyst || ||	TRUE	MedicineITLab	5	87978252	0.0026	7.59976214361039e-38	687944	ieu-b-40	body mass index || id:ieu-b-40	TRUE	reported	MedicineITLab	2	TRUE			0.000235534843765345	687944	1.40755761790201e-09	474291	TRUE	4.96277021165537e-16	0.0002649261891822	182.302149052009	162.072485207101
rs17001561	A	G	A	G	0.0151	0.07042	0.1573	0.116396	FALSE	FALSE	FALSE	finngen_R12_L12_PILONIDALCYST	4	76174965	0.0360922	474291	0.0510434	Pilonidal cyst || id:finngen_R12_L12_PILONIDALCYST	Pilonidal cyst	Pilonidal cyst || ||	TRUE	MedicineITLab	4	77096118	0.0023	3.80014352941586e-11	794327	ieu-b-40	body mass index || id:ieu-b-40	TRUE	reported	MedicineITLab	2	TRUE			5.42595797618988e-05	794327	8.02636291689169e-06	474291	TRUE	0.0134986671472223	6.04485108942e-05	48.0186660728947	43.1020793950851
rs17014375	G	T	G	T	0.0172	-0.00742767	0.1348	0.10442	FALSE	FALSE	FALSE	finngen_R12_L12_PILONIDALCYST	1	209370215	0.0378266	474291	0.844327	Pilonidal cyst || id:finngen_R12_L12_PILONIDALCYST	Pilonidal cyst	Pilonidal cyst || ||	TRUE	MedicineITLab	1	209543560	0.0025	1.10001852750622e-11	690856	ieu-b-40	body mass index || id:ieu-b-40	TRUE	reported	MedicineITLab	2	TRUE			6.85110849309716e-05	690856	8.12956858404922e-08	474291	TRUE	2.25221637745644e-05	6.90070230528e-05	47.6770679566467	47.3344
rs17033117	T	C	T	C	0.0137	-0.0479268	0.1872	0.166084	FALSE	FALSE	FALSE	finngen_R12_L12_PILONIDALCYST	3	35402161	0.0313374	474291	0.126171	Pilonidal cyst || id:finngen_R12_L12_PILONIDALCYST	Pilonidal cyst	Pilonidal cyst || ||	TRUE	MedicineITLab	3	35443653	0.0022	8.89999986382574e-10	691863	ieu-b-40	body mass index || id:ieu-b-40	TRUE	reported	MedicineITLab	2	TRUE			5.6047027042053e-05	691863	4.93157621413447e-06	474291	TRUE	0.00521665473991865	5.71163793408e-05	39.5188525008758	38.7789256198347
rs17056301	C	T	C	T	0.0118	0.00297129	0.2636	0.221248	FALSE	FALSE	FALSE	finngen_R12_L12_PILONIDALCYST	5	158844672	0.0279975	474291	0.915482	Pilonidal cyst || id:finngen_R12_L12_PILONIDALCYST	Pilonidal cyst	Pilonidal cyst || ||	TRUE	MedicineITLab	5	158271680	0.002	2.39999313805789e-09	688085	ieu-b-40	body mass index || id:ieu-b-40	TRUE	reported	MedicineITLab	2	TRUE			5.05872678982106e-05	688085	2.37469869370502e-08	474291	TRUE	0.00022683036519632	5.40571563392e-05	37.1978211137772	34.81
rs1707322	G	A	G	A	0.0128	0.0151191	0.7063	0.737501	FALSE	FALSE	FALSE	finngen_R12_L12_PILONIDALCYST	1	46039475	0.0264062	474291	0.566944	Pilonidal cyst || id:finngen_R12_L12_PILONIDALCYST	Pilonidal cyst	Pilonidal cyst || ||	TRUE	MedicineITLab	1	46505147	0.0018	4.90004422793237e-13	795381	ieu-b-40	body mass index || id:ieu-b-40	TRUE	reported	MedicineITLab	2	TRUE			6.35730720546294e-05	795381	6.91188828193398e-07	474291	TRUE	9.90033256930793e-05	6.79740407808e-05	54.0687998569984	50.5679012345679
rs17113297	T	C	T	C	0.0166	0.0182467	0.2082	0.231722	FALSE	FALSE	FALSE	finngen_R12_L12_PILONIDALCYST	10	100636225	0.0275842	474291	0.508296	Pilonidal cyst || id:finngen_R12_L12_PILONIDALCYST	Pilonidal cyst	Pilonidal cyst || ||	TRUE	MedicineITLab	10	102395982	0.0021	2.09990670376243e-15	686357	ieu-b-40	body mass index || id:ieu-b-40	TRUE	reported	MedicineITLab	2	TRUE			9.10309864079829e-05	686357	9.22580825958465e-07	474291	TRUE	5.51002649880243e-06	9.08536530912e-05	62.3635250214784	62.4852607709751
rs17119937	C	T	C	T	0.0212	-0.0991613	0.06905	0.0527378	FALSE	FALSE	FALSE	finngen_R12_L12_PILONIDALCYST	8	14644765	0.0526866	474291	0.0598232	Pilonidal cyst || id:finngen_R12_L12_PILONIDALCYST	Pilonidal cyst	Pilonidal cyst || ||	TRUE	MedicineITLab	8	14502274	0.0036	5.60002544078e-09	668272	ieu-b-40	body mass index || id:ieu-b-40	TRUE	reported	MedicineITLab	2	TRUE			5.18910213181949e-05	668272	7.46857558869236e-06	474291	TRUE	0.0185358980718271	5.77818918008e-05	38.6161361471212	34.679012345679
rs17203016	G	A	G	A	0.015	0.0730269	0.196	0.203631	FALSE	FALSE	FALSE	finngen_R12_L12_PILONIDALCYST	2	207390794	0.0284839	474291	0.0103533	Pilonidal cyst || id:finngen_R12_L12_PILONIDALCYST	Pilonidal cyst	Pilonidal cyst || ||	TRUE	MedicineITLab	2	208255518	0.002	2.09990670376243e-13	786272	ieu-b-40	body mass index || id:ieu-b-40	TRUE	reported	MedicineITLab	2	TRUE			7.15351929304154e-05	786272	1.38585487695486e-05	474291	TRUE	0.0100071816894078	7.09128e-05	55.760561393538	56.25
rs17207196	T	C	T	C	-0.0221	-0.0243477	0.4118	0.51438	FALSE	FALSE	FALSE	finngen_R12_L12_PILONIDALCYST	7	75471799	0.0232351	474291	0.294692	Pilonidal cyst || id:finngen_R12_L12_PILONIDALCYST	Pilonidal cyst	Pilonidal cyst || ||	TRUE	MedicineITLab	7	75101065	0.0018	2.09990670376244e-35	668894	ieu-b-40	body mass index || id:ieu-b-40	TRUE	reported	MedicineITLab	2	TRUE			0.000225312700199371	668894	2.31516918962592e-06	474291	TRUE	1.19063456313907e-12	0.0002366060827832	158.30137099231	150.743827160494
rs17238110	G	A	G	A	-0.0353	-0.0894726	0.1634	0.105652	FALSE	FALSE	FALSE	finngen_R12_L12_PILONIDALCYST	15	61858165	0.0378715	474291	0.0181506	Pilonidal cyst || id:finngen_R12_L12_PILONIDALCYST	Pilonidal cyst	Pilonidal cyst || ||	TRUE	MedicineITLab	15	62150364	0.005	1.99986186963274e-12	775505	ieu-b-40	body mass index || id:ieu-b-40	TRUE	reported	MedicineITLab	2	TRUE			6.42684768824178e-05	775505	1.17681159463598e-05	474291	TRUE	0.0128421395763839	0.0003406821025592	264.290031464572	49.8436
rs17311369	T	C	T	C	-0.0104	-0.0226495	0.3278	0.295677	FALSE	FALSE	FALSE	finngen_R12_L12_PILONIDALCYST	15	47417002	0.0255068	474291	0.374552	Pilonidal cyst || id:finngen_R12_L12_PILONIDALCYST	Pilonidal cyst	Pilonidal cyst || ||	TRUE	MedicineITLab	15	47709199	0.0019	3.09998790941119e-08	673102	ieu-b-40	body mass index || id:ieu-b-40	TRUE	reported	MedicineITLab	2	TRUE			4.45103034521214e-05	673102	1.66249944985912e-06	474291	TRUE	0.00452459355504111	4.76654976512e-05	32.0851758248956	29.9612188365651
rs17399237	C	T	C	T	-0.0129	0.019716	0.5497	0.613851	FALSE	FALSE	FALSE	finngen_R12_L12_PILONIDALCYST	2	35246560	0.0238276	474291	0.407985	Pilonidal cyst || id:finngen_R12_L12_PILONIDALCYST	Pilonidal cyst	Pilonidal cyst || ||	TRUE	MedicineITLab	2	35471626	0.0017	6.70038873807757e-14	690950	ieu-b-40	body mass index || id:ieu-b-40	TRUE	reported	MedicineITLab	2	TRUE			8.33297392031541e-05	690950	1.44355500871187e-06	474291	TRUE	2.62256386075245e-05	8.23829046462e-05	56.9269930105196	57.5813148788927
rs17405819	C	T	C	T	-0.0215	-0.0178146	0.301	0.282408	FALSE	FALSE	FALSE	finngen_R12_L12_PILONIDALCYST	8	75894349	0.0258029	474291	0.489936	Pilonidal cyst || id:finngen_R12_L12_PILONIDALCYST	Pilonidal cyst	Pilonidal cyst || ||	TRUE	MedicineITLab	8	76806584	0.0018	4.30031233630542e-33	795493	ieu-b-40	body mass index || id:ieu-b-40	TRUE	reported	MedicineITLab	2	TRUE			0.000179315881806127	795493	1.00501287023886e-06	474291	TRUE	1.44500742564758e-11	0.0001945138755	154.764141108246	142.66975308642
rs17424296	A	G	A	G	-0.0108	0.0123128	0.3659	0.32756	FALSE	FALSE	FALSE	finngen_R12_L12_PILONIDALCYST	5	61543076	0.0247014	474291	0.618154	Pilonidal cyst || id:finngen_R12_L12_PILONIDALCYST	Pilonidal cyst	Pilonidal cyst || ||	TRUE	MedicineITLab	5	60838903	0.0018	2.39999313805789e-09	684366	ieu-b-40	body mass index || id:ieu-b-40	TRUE	reported	MedicineITLab	2	TRUE			5.26008182349503e-05	684366	5.23874468943126e-07	474291	TRUE	0.000548912081273461	5.41249700832e-05	37.0431859873524	36
rs17425707	C	T	C	T	0.0167	0.0533647	0.1003	0.0674938	FALSE	FALSE	FALSE	finngen_R12_L12_PILONIDALCYST	1	57409207	0.0465813	474291	0.25195	Pilonidal cyst || id:finngen_R12_L12_PILONIDALCYST	Pilonidal cyst	Pilonidal cyst || ||	TRUE	MedicineITLab	1	57874879	0.0028	4.39997288359989e-09	688867	ieu-b-40	body mass index || id:ieu-b-40	TRUE	reported	MedicineITLab	2	TRUE			5.16369204658986e-05	688867	2.767200840923e-06	474291	TRUE	0.00342369346475576	5.03340169998e-05	34.6750879570339	35.5727040816327
rs17446257	A	G	A	G	0.0153	0.0275162	0.1292	0.159189	FALSE	FALSE	FALSE	finngen_R12_L12_PILONIDALCYST	13	40175076	0.0319672	474291	0.389369	Pilonidal cyst || id:finngen_R12_L12_PILONIDALCYST	Pilonidal cyst	Pilonidal cyst || ||	TRUE	MedicineITLab	13	40749213	0.0026	2.90001336905407e-09	690630	ieu-b-40	body mass index || id:ieu-b-40	TRUE	reported	MedicineITLab	2	TRUE			5.01383697133302e-05	690630	1.56215451268772e-06	474291	TRUE	0.00198780345741644	5.26736958048e-05	36.3798454471899	34.6286982248521
rs17499593	G	C	G	C	0.0125	0.0577746	0.1897	0.127833	FALSE	TRUE	FALSE	finngen_R12_L12_PILONIDALCYST	2	171793245	0.0348146	474291	0.0970175	Pilonidal cyst || id:finngen_R12_L12_PILONIDALCYST	Pilonidal cyst	Pilonidal cyst || ||	TRUE	MedicineITLab	2	172649755	0.0022	1.09999319893519e-08	691663	ieu-b-40	body mass index || id:ieu-b-40	TRUE	reported	MedicineITLab	2	TRUE			4.6672504478462e-05	691663	5.80638061805712e-06	474291	TRUE	0.0189934890717629	4.8035596875e-05	33.2259449982591	32.2830578512397
rs17513613	C	T	C	T	0.0186	-0.00601124	0.3236	0.35391	FALSE	FALSE	FALSE	finngen_R12_L12_PILONIDALCYST	19	29795915	0.0243272	474291	0.804831	Pilonidal cyst || id:finngen_R12_L12_PILONIDALCYST	Pilonidal cyst	Pilonidal cyst || ||	TRUE	MedicineITLab	19	30286822	0.0018	3.59997927043357e-26	789575	ieu-b-40	body mass index || id:ieu-b-40	TRUE	reported	MedicineITLab	2	TRUE			0.000135216553320207	789575	1.28736226731464e-07	474291	TRUE	8.53375065340198e-10	0.0001514495530368	119.59859109309	106.777777777778
rs175165	G	T	G	T	-0.0103	-0.0155595	0.3941	0.447138	FALSE	FALSE	FALSE	finngen_R12_L12_PILONIDALCYST	22	20128492	0.0234188	474291	0.506433	Pilonidal cyst || id:finngen_R12_L12_PILONIDALCYST	Pilonidal cyst	Pilonidal cyst || ||	TRUE	MedicineITLab	22	20116015	0.0018	5.19995996533515e-09	690545	ieu-b-40	body mass index || id:ieu-b-40	TRUE	reported	MedicineITLab	2	TRUE			4.74152581424711e-05	690545	9.30718918930461e-07	474291	TRUE	0.0016908048339825	5.06654416142e-05	34.9884387532953	32.7438271604938
rs17535082	T	C	T	C	-0.0171	-0.016929	0.0939	0.0456053	FALSE	FALSE	FALSE	finngen_R12_L12_PILONIDALCYST	14	35198348	0.0559551	474291	0.762237	Pilonidal cyst || id:finngen_R12_L12_PILONIDALCYST	Pilonidal cyst	Pilonidal cyst || ||	TRUE	MedicineITLab	14	35667554	0.003	7.79991733536343e-09	690550	ieu-b-40	body mass index || id:ieu-b-40	TRUE	reported	MedicineITLab	2	TRUE			4.70473760415676e-05	690550	1.92992361982679e-07	474291	TRUE	0.000663596864990251	4.97581172478e-05	34.3620781415468	32.49
rs17535749	A	G	A	G	0.015	-0.0728057	0.1023	0.0842907	FALSE	FALSE	FALSE	finngen_R12_L12_PILONIDALCYST	3	9986040	0.041646	474291	0.0804285	Pilonidal cyst || id:finngen_R12_L12_PILONIDALCYST	Pilonidal cyst	Pilonidal cyst || ||	TRUE	MedicineITLab	3	10027724	0.0027	2.49999995007974e-08	777038	ieu-b-40	body mass index || id:ieu-b-40	TRUE	reported	MedicineITLab	2	TRUE			3.97188439668411e-05	777038	6.44374466716969e-06	474291	TRUE	0.0410860122831821	4.13256195e-05	32.1128211560302	30.8641975308642
rs17551974	A	C	A	C	-0.0141	-0.0368649	0.1782	0.214305	FALSE	FALSE	FALSE	finngen_R12_L12_PILONIDALCYST	2	141535577	0.0283145	474291	0.192923	Pilonidal cyst || id:finngen_R12_L12_PILONIDALCYST	Pilonidal cyst	Pilonidal cyst || ||	TRUE	MedicineITLab	2	142293146	0.0022	1.89998424621473e-10	691115	ieu-b-40	body mass index || id:ieu-b-40	TRUE	reported	MedicineITLab	2	TRUE			5.94316776545618e-05	691115	3.57407549599644e-06	474291	TRUE	0.00202883607463937	5.82293654712e-05	40.2454149238716	41.0764462809917
rs17636031	C	T	C	T	0.016	0.0585972	0.2701	0.217445	FALSE	FALSE	FALSE	finngen_R12_L12_PILONIDALCYST	10	124905509	0.0282702	474291	0.0381944	Pilonidal cyst || id:finngen_R12_L12_PILONIDALCYST	Pilonidal cyst	Pilonidal cyst || ||	TRUE	MedicineITLab	10	126594078	0.0019	1.20005182020427e-17	782807	ieu-b-40	body mass index || id:ieu-b-40	TRUE	reported	MedicineITLab	2	TRUE			9.05815674542268e-05	782807	9.05834756234997e-06	474291	TRUE	0.000404988922207398	0.00010093874688	79.0233322675318	70.9141274238227
rs17663412	A	C	A	C	0.0157	0.0388574	0.1139	0.0775773	FALSE	FALSE	FALSE	finngen_R12_L12_PILONIDALCYST	5	168168116	0.0431982	474291	0.368378	Pilonidal cyst || id:finngen_R12_L12_PILONIDALCYST	Pilonidal cyst	Pilonidal cyst || ||	TRUE	MedicineITLab	5	167595121	0.0027	6.10000231740111e-09	691018	ieu-b-40	body mass index || id:ieu-b-40	TRUE	reported	MedicineITLab	2	TRUE			4.89285587521435e-05	691018	1.70597389446961e-06	474291	TRUE	0.00255308688087904	4.97548889342e-05	34.3831350608213	33.8120713305898
rs17710386	C	T	C	T	0.0126	0.0035567	0.3319	0.392153	FALSE	FALSE	FALSE	finngen_R12_L12_PILONIDALCYST	18	65793965	0.0239755	474291	0.882069	Pilonidal cyst || id:finngen_R12_L12_PILONIDALCYST	Pilonidal cyst	Pilonidal cyst || ||	TRUE	MedicineITLab	18	63461201	0.0018	1e-12	783810	ieu-b-40	body mass index || id:ieu-b-40	TRUE	reported	MedicineITLab	2	TRUE			6.25114019521418e-05	783810	4.63997938878134e-08	474291	TRUE	2.90458762828925e-05	7.04076436728e-05	55.1899601669398	49
rs17724992	G	A	G	A	-0.0183	0.0220717	0.2596	0.223514	FALSE	FALSE	FALSE	finngen_R12_L12_PILONIDALCYST	19	18344015	0.0279313	474291	0.429403	Pilonidal cyst || id:finngen_R12_L12_PILONIDALCYST	Pilonidal cyst	Pilonidal cyst || ||	TRUE	MedicineITLab	19	18454825	0.0019	1e-22	785851	ieu-b-40	body mass index || id:ieu-b-40	TRUE	reported	MedicineITLab	2	TRUE			0.000118033316051574	785851	1.31657512713321e-06	474291	TRUE	1.25845732916933e-07	0.0001287369670752	101.180842553875	92.7673130193906
rs17767510	C	G	C	G	0.0129	-0.00897016	0.1697	0.153989	FALSE	TRUE	FALSE	finngen_R12_L12_PILONIDALCYST	4	67290880	0.0322606	474291	0.780971	Pilonidal cyst || id:finngen_R12_L12_PILONIDALCYST	Pilonidal cyst	Pilonidal cyst || ||	TRUE	MedicineITLab	4	68156598	0.0023	1.89998424621473e-08	683125	ieu-b-40	body mass index || id:ieu-b-40	TRUE	reported	MedicineITLab	2	TRUE			4.60473712421585e-05	683125	1.63009297309752e-07	474291	TRUE	0.000733542697175895	4.68949736862e-05	32.0365374620193	31.4574669187146
rs17789218	C	T	C	T	0.013	0.0777105	0.2392	0.208122	FALSE	FALSE	FALSE	finngen_R12_L12_PILONIDALCYST	6	100152221	0.0281665	474291	0.00579842	Pilonidal cyst || id:finngen_R12_L12_PILONIDALCYST	Pilonidal cyst	Pilonidal cyst || ||	TRUE	MedicineITLab	6	100600097	0.0019	7.39945954312723e-12	793904	ieu-b-40	body mass index || id:ieu-b-40	TRUE	reported	MedicineITLab	2	TRUE			5.89640082367905e-05	793904	1.60488388183843e-05	474291	TRUE	0.0453595241672212	6.151037568e-05	48.836214206986	46.814404432133
rs17806379	T	C	T	C	-0.0258	0.0074396	0.1789	0.156491	FALSE	FALSE	FALSE	finngen_R12_L12_PILONIDALCYST	20	52490751	0.0319749	474291	0.816018	Pilonidal cyst || id:finngen_R12_L12_PILONIDALCYST	Pilonidal cyst	Pilonidal cyst || ||	TRUE	MedicineITLab	20	51107290	0.0022	1.50003019045595e-30	690043	ieu-b-40	body mass index || id:ieu-b-40	TRUE	reported	MedicineITLab	2	TRUE			0.000199265725976613	690043	1.14139950469866e-07	474291	TRUE	2.76377854124705e-13	0.0001955580960312	134.969498521618	137.528925619835
rs1784460	A	T	A	T	0.0132	0.022631	0.4035	0.295342	FALSE	TRUE	FALSE	finngen_R12_L12_PILONIDALCYST	11	119067660	0.0255235	474291	0.375254	Pilonidal cyst || id:finngen_R12_L12_PILONIDALCYST	Pilonidal cyst	Pilonidal cyst || ||	TRUE	MedicineITLab	11	118938371	0.0018	8.99911910870052e-14	680042	ieu-b-40	body mass index || id:ieu-b-40	TRUE	reported	MedicineITLab	2	TRUE			7.90740623351943e-05	680042	1.65761344405759e-06	474291	TRUE	5.81912750905526e-05	8.387486712e-05	57.0430491144494	53.7777777777778
rs1804528	A	G	A	G	0.0109	-0.0156312	0.3507	0.398797	FALSE	FALSE	FALSE	finngen_R12_L12_PILONIDALCYST	4	145135168	0.0237418	474291	0.51029	Pilonidal cyst || id:finngen_R12_L12_PILONIDALCYST	Pilonidal cyst	Pilonidal cyst || ||	TRUE	MedicineITLab	4	146056320	0.002	2.99999133271615e-08	518856	ieu-b-40	body mass index || id:ieu-b-40	TRUE	reported	MedicineITLab	2	TRUE			5.72430775082977e-05	518856	9.13932047047067e-07	474291	TRUE	0.00100059623025012	5.41083337662e-05	28.0758445450954	29.7025
rs1830074	C	T	C	T	0.0115	0.0583014	0.288	0.315086	FALSE	FALSE	FALSE	finngen_R12_L12_PILONIDALCYST	7	6679043	0.0250448	474291	0.0199187	Pilonidal cyst || id:finngen_R12_L12_PILONIDALCYST	Pilonidal cyst	Pilonidal cyst || ||	TRUE	MedicineITLab	7	6718674	0.0019	1.40000633223953e-09	689911	ieu-b-40	body mass index || id:ieu-b-40	TRUE	reported	MedicineITLab	2	TRUE			5.30974430543875e-05	689911	1.14254895418253e-05	474291	TRUE	0.038341154969608	5.4237312e-05	37.4208392903439	36.6343490304709
rs1836303	G	A	G	A	0.0116	0.0416476	0.3873	0.323305	FALSE	FALSE	FALSE	finngen_R12_L12_PILONIDALCYST	15	46246918	0.0248827	474291	0.0941781	Pilonidal cyst || id:finngen_R12_L12_PILONIDALCYST	Pilonidal cyst	Pilonidal cyst || ||	TRUE	MedicineITLab	15	46539116	0.0018	5.30029448835795e-11	688991	ieu-b-40	body mass index || id:ieu-b-40	TRUE	reported	MedicineITLab	2	TRUE			6.02743453841471e-05	688991	5.90662412304749e-06	474291	TRUE	0.0047016816991455	6.38618288352e-05	44.002907693495	41.5308641975309
rs1863652	A	G	A	G	-0.0115	0.0245002	0.3449	0.29664	FALSE	FALSE	FALSE	finngen_R12_L12_PILONIDALCYST	4	95070266	0.0254322	474291	0.335371	Pilonidal cyst || id:finngen_R12_L12_PILONIDALCYST	Pilonidal cyst	Pilonidal cyst || ||	TRUE	MedicineITLab	4	95991417	0.0018	1.40000633223953e-10	692539	ieu-b-40	body mass index || id:ieu-b-40	TRUE	reported	MedicineITLab	2	TRUE			5.89361948643709e-05	692539	1.95671465009344e-06	474291	TRUE	0.000865154390647734	5.9762185355e-05	41.3899981159349	40.8179012345679
rs1884389	T	C	T	C	-0.0103	0.00905968	0.4289	0.434387	FALSE	FALSE	FALSE	finngen_R12_L12_PILONIDALCYST	20	1429938	0.0234548	474291	0.699304	Pilonidal cyst || id:finngen_R12_L12_PILONIDALCYST	Pilonidal cyst	Pilonidal cyst || ||	TRUE	MedicineITLab	20	1410582	0.0017	4.00000007987242e-09	683669	ieu-b-40	body mass index || id:ieu-b-40	TRUE	reported	MedicineITLab	2	TRUE			5.36918873759699e-05	683669	3.14571272466698e-07	474291	TRUE	0.000342578482335921	5.19723855422e-05	35.5336516751238	36.7093425605536
rs1885728	A	G	A	G	0.0108	-0.0161504	0.6787	0.683549	FALSE	FALSE	FALSE	finngen_R12_L12_PILONIDALCYST	6	5977600	0.0250313	474291	0.518792	Pilonidal cyst || id:finngen_R12_L12_PILONIDALCYST	Pilonidal cyst	Pilonidal cyst || ||	TRUE	MedicineITLab	6	5977833	0.0019	1e-08	682316	ieu-b-40	body mass index || id:ieu-b-40	TRUE	reported	MedicineITLab	2	TRUE			4.73516875846725e-05	682316	8.77720662083392e-07	474291	TRUE	0.00166434193774289	5.08705087968e-05	34.711426127088	32.3102493074792
rs1891216	G	T	G	T	0.0107	0.0184749	0.3759	0.418724	FALSE	FALSE	FALSE	finngen_R12_L12_PILONIDALCYST	1	7668331	0.0235933	474291	0.433594	Pilonidal cyst || id:finngen_R12_L12_PILONIDALCYST	Pilonidal cyst	Pilonidal cyst || ||	TRUE	MedicineITLab	1	7728391	0.0018	2.39999313805789e-09	685079	ieu-b-40	body mass index || id:ieu-b-40	TRUE	reported	MedicineITLab	2	TRUE			5.15775557885103e-05	685079	1.29283529156782e-06	474291	TRUE	0.00137372224987691	5.37185225262e-05	36.8033012756501	35.3364197530864
rs1896767	A	G	A	G	-0.0109	-0.0125967	0.5376	0.493219	FALSE	FALSE	FALSE	finngen_R12_L12_PILONIDALCYST	16	62804400	0.0232378	474291	0.587763	Pilonidal cyst || id:finngen_R12_L12_PILONIDALCYST	Pilonidal cyst	Pilonidal cyst || ||	TRUE	MedicineITLab	16	62838304	0.0017	2.39999313805789e-10	686262	ieu-b-40	body mass index || id:ieu-b-40	TRUE	reported	MedicineITLab	2	TRUE			5.99018798032708e-05	686262	6.19555522276351e-07	474291	TRUE	0.000231401148386718	5.90690623488e-05	40.5391293358458	41.1107266435986
rs1927790	C	T	C	T	0.0148	0.00832356	0.4109	0.483995	FALSE	FALSE	FALSE	finngen_R12_L12_PILONIDALCYST	13	96269937	0.0232801	474291	0.720688	Pilonidal cyst || id:finngen_R12_L12_PILONIDALCYST	Pilonidal cyst	Pilonidal cyst || ||	TRUE	MedicineITLab	13	96922191	0.0016	1.800113960418e-19	794326	ieu-b-40	body mass index || id:ieu-b-40	TRUE	reported	MedicineITLab	2	TRUE			0.000107705778025551	794326	2.69528923385044e-07	474291	TRUE	7.75072244795543e-08	0.0001060421661152	84.2407706310831	85.5625
rs1928295	C	T	C	T	-0.0141	-0.0339131	0.4461	0.513014	FALSE	FALSE	FALSE	finngen_R12_L12_PILONIDALCYST	9	117616205	0.0233084	474291	0.145676	Pilonidal cyst || id:finngen_R12_L12_PILONIDALCYST	Pilonidal cyst	Pilonidal cyst || ||	TRUE	MedicineITLab	9	120378483	0.0016	5.40007759066591e-18	793649	ieu-b-40	body mass index || id:ieu-b-40	TRUE	reported	MedicineITLab	2	TRUE			9.7842690479986e-05	793649	4.4633923550401e-06	474291	TRUE	2.24935600172345e-05	9.82498303998e-05	77.9833449977301	77.66015625
rs1937683	T	C	T	C	0.0109	-0.00129289	0.6699	0.662858	FALSE	FALSE	FALSE	finngen_R12_L12_PILONIDALCYST	10	51919300	0.0246181	474291	0.958116	Pilonidal cyst || id:finngen_R12_L12_PILONIDALCYST	Pilonidal cyst	Pilonidal cyst || ||	TRUE	MedicineITLab	10	53679060	0.0018	3.20000015974484e-09	692539	ieu-b-40	body mass index || id:ieu-b-40	TRUE	reported	MedicineITLab	2	TRUE			5.29470794052756e-05	692539	5.8152854161374e-09	474291	TRUE	0.000133311352207235	5.25458587038e-05	36.3918635908758	36.6697530864198
rs1948080	G	T	G	T	-0.0137	-0.0333802	0.3749	0.302793	FALSE	FALSE	FALSE	finngen_R12_L12_PILONIDALCYST	9	11852043	0.025344	474291	0.187811	Pilonidal cyst || id:finngen_R12_L12_PILONIDALCYST	Pilonidal cyst	Pilonidal cyst || ||	TRUE	MedicineITLab	9	11852043	0.0018	1.10001852750622e-14	690633	ieu-b-40	body mass index || id:ieu-b-40	TRUE	reported	MedicineITLab	2	TRUE			8.38713491882879e-05	690633	3.65748798668369e-06	474291	TRUE	0.000121891782093521	8.79702992462e-05	60.7603608458283	57.929012345679
rs1982441	T	G	T	G	0.0175	0.0152862	0.1381	0.184345	FALSE	FALSE	FALSE	finngen_R12_L12_PILONIDALCYST	8	28164252	0.029898	474291	0.609155	Pilonidal cyst || id:finngen_R12_L12_PILONIDALCYST	Pilonidal cyst	Pilonidal cyst || ||	TRUE	MedicineITLab	8	28021769	0.0026	7.00003159130898e-12	687705	ieu-b-40	body mass index || id:ieu-b-40	TRUE	reported	MedicineITLab	2	TRUE			6.58718519893019e-05	687705	5.5115215280234e-07	474291	TRUE	9.35341035320314e-05	7.2904888875e-05	50.1405662864174	45.3032544378698
rs1982725	T	C	T	C	0.0097	0.00754862	0.4778	0.463121	FALSE	FALSE	FALSE	finngen_R12_L12_PILONIDALCYST	19	30127864	0.0232903	474291	0.745854	Pilonidal cyst || id:finngen_R12_L12_PILONIDALCYST	Pilonidal cyst	Pilonidal cyst || ||	TRUE	MedicineITLab	19	30618771	0.0017	3.29997006285229e-08	683155	ieu-b-40	body mass index || id:ieu-b-40	TRUE	reported	MedicineITLab	2	TRUE			4.76548326989198e-05	683155	2.21483721874717e-07	474291	TRUE	0.000665273823951567	4.69522573688e-05	32.0770815696573	32.5570934256055
rs1993709	G	A	G	A	0.0331	0.0383759	0.8177	0.860527	FALSE	FALSE	FALSE	finngen_R12_L12_PILONIDALCYST	1	72372846	0.0334428	474291	0.251171	Pilonidal cyst || id:finngen_R12_L12_PILONIDALCYST	Pilonidal cyst	Pilonidal cyst || ||	TRUE	MedicineITLab	1	72838529	0.0021	1.90020300257722e-57	786001	ieu-b-40	body mass index || id:ieu-b-40	TRUE	reported	MedicineITLab	2	TRUE			0.000315978952463771	786001	2.77630788310279e-06	474291	TRUE	1.90843351940827e-18	0.0003266379562862	256.820994487768	248.437641723356
rs2007231	T	C	T	C	-0.0104	0.0273468	0.6387	0.689803	FALSE	FALSE	FALSE	finngen_R12_L12_PILONIDALCYST	1	114723685	0.0251764	474291	0.277387	Pilonidal cyst || id:finngen_R12_L12_PILONIDALCYST	Pilonidal cyst	Pilonidal cyst || ||	TRUE	MedicineITLab	1	115266306	0.0018	5.19995996533515e-09	691969	ieu-b-40	body mass index || id:ieu-b-40	TRUE	reported	MedicineITLab	2	TRUE			4.82408924665013e-05	691969	2.48760623245492e-06	474291	TRUE	0.00440159816995382	4.99185028992e-05	34.5436810644941	33.3827160493827
rs200810	C	T	C	T	-0.0136	0.00165911	0.3716	0.389342	FALSE	FALSE	FALSE	finngen_R12_L12_PILONIDALCYST	6	97474308	0.0239207	474291	0.944704	Pilonidal cyst || id:finngen_R12_L12_PILONIDALCYST	Pilonidal cyst	Pilonidal cyst || ||	TRUE	MedicineITLab	6	97922184	0.0017	5.50047252867633e-16	793699	ieu-b-40	body mass index || id:ieu-b-40	TRUE	reported	MedicineITLab	2	TRUE			8.06288038842926e-05	793699	1.01428391046464e-08	474291	TRUE	1.31271278812032e-06	8.63812917248e-05	68.5664949605023	64
rs2051559	C	T	C	T	0.0176	0.0186513	0.1308	0.11045	FALSE	FALSE	FALSE	finngen_R12_L12_PILONIDALCYST	4	3297073	0.0372356	474291	0.61644	Pilonidal cyst || id:finngen_R12_L12_PILONIDALCYST	Pilonidal cyst	Pilonidal cyst || ||	TRUE	MedicineITLab	4	3298800	0.0026	5.00034534976978e-12	689307	ieu-b-40	body mass index || id:ieu-b-40	TRUE	reported	MedicineITLab	2	TRUE			6.64719381082394e-05	689307	5.29003104319244e-07	474291	TRUE	8.27904830806006e-05	7.04340713472e-05	48.5539774042904	45.8224852071006
rs2065418	G	T	G	T	-0.0166	-0.0128009	0.3623	0.307798	FALSE	FALSE	FALSE	finngen_R12_L12_PILONIDALCYST	11	30400521	0.0251944	474291	0.611394	Pilonidal cyst || id:finngen_R12_L12_PILONIDALCYST	Pilonidal cyst	Pilonidal cyst || ||	TRUE	MedicineITLab	11	30422068	0.0018	3.59997927043357e-20	691707	ieu-b-40	body mass index || id:ieu-b-40	TRUE	reported	MedicineITLab	2	TRUE			0.000122941032170004	691707	5.4428915460397e-07	474291	TRUE	4.0120221237782e-08	0.0001273300538552	88.0860509035166	85.0493827160494
rs208015	C	T	C	T	-0.0356	-0.0371195	0.9216	0.893847	FALSE	FALSE	FALSE	finngen_R12_L12_PILONIDALCYST	17	48174984	0.0377626	474291	0.325622	Pilonidal cyst || id:finngen_R12_L12_PILONIDALCYST	Pilonidal cyst	Pilonidal cyst || ||	TRUE	MedicineITLab	17	46252346	0.0034	1.39990962656834e-25	691575	ieu-b-40	body mass index || id:ieu-b-40	TRUE	reported	MedicineITLab	2	TRUE			0.000158502198447604	691575	2.03721338753964e-06	474291	TRUE	3.1980149433205e-09	0.0001831422394368	126.679428308217	109.63321799308
rs2124499	C	G	C	G	-0.0123	0.00574161	0.3718	0.356554	FALSE	TRUE	FALSE	finngen_R12_L12_PILONIDALCYST	3	123374694	0.0242605	474291	0.812917	Pilonidal cyst || id:finngen_R12_L12_PILONIDALCYST	Pilonidal cyst	Pilonidal cyst || ||	TRUE	MedicineITLab	3	123093541	0.0017	3.40016505804071e-13	785955	ieu-b-40	body mass index || id:ieu-b-40	TRUE	reported	MedicineITLab	2	TRUE			6.66019398003164e-05	785955	1.18093170122237e-07	474291	TRUE	2.12156743744777e-05	7.06720250808e-05	55.5488158756388	52.3494809688582
rs2143253	A	G	A	G	-0.0188	-0.0438945	0.1189	0.0997929	FALSE	FALSE	FALSE	finngen_R12_L12_PILONIDALCYST	20	43358752	0.0385997	474291	0.255467	Pilonidal cyst || id:finngen_R12_L12_PILONIDALCYST	Pilonidal cyst	Pilonidal cyst || ||	TRUE	MedicineITLab	20	41987392	0.0026	1.10001852750622e-12	684760	ieu-b-40	body mass index || id:ieu-b-40	TRUE	reported	MedicineITLab	2	TRUE			7.63481870649478e-05	684760	2.72651642089964e-06	474291	TRUE	0.000175893227521455	7.40547209952e-05	50.7133181998612	52.2840236686391
rs215634	G	A	G	A	-0.0152	-0.0375576	0.6212	0.713481	FALSE	FALSE	FALSE	finngen_R12_L12_PILONIDALCYST	7	32329536	0.0259203	474291	0.147347	Pilonidal cyst || id:finngen_R12_L12_PILONIDALCYST	Pilonidal cyst	Pilonidal cyst || ||	TRUE	MedicineITLab	7	32369148	0.0018	2.60015956316527e-17	681296	ieu-b-40	body mass index || id:ieu-b-40	TRUE	reported	MedicineITLab	2	TRUE			0.00010465552189241	681296	4.42660369571809e-06	474291	TRUE	1.72910938878955e-05	0.0001087323035648	74.0867216447849	71.3086419753087
rs217671	G	A	G	A	0.0144	-0.0278299	0.2719	0.213498	FALSE	FALSE	FALSE	finngen_R12_L12_PILONIDALCYST	14	61893746	0.0283803	474291	0.326788	Pilonidal cyst || id:finngen_R12_L12_PILONIDALCYST	Pilonidal cyst	Pilonidal cyst || ||	TRUE	MedicineITLab	14	62360464	0.0019	1.2998702373886e-13	691456	ieu-b-40	body mass index || id:ieu-b-40	TRUE	reported	MedicineITLab	2	TRUE			8.30650656719155e-05	691456	2.02742778898423e-06	474291	TRUE	4.52383913704122e-05	8.21022801408e-05	56.7746113375216	57.4404432132964
rs2196618	G	A	G	A	0.0147	0.00613058	0.7246	0.735599	FALSE	FALSE	FALSE	finngen_R12_L12_PILONIDALCYST	8	84177202	0.0265178	474291	0.817169	Pilonidal cyst || id:finngen_R12_L12_PILONIDALCYST	Pilonidal cyst	Pilonidal cyst || ||	TRUE	MedicineITLab	8	85089437	0.002	1.2998702373886e-13	688851	ieu-b-40	body mass index || id:ieu-b-40	TRUE	reported	MedicineITLab	2	TRUE			7.84181491960286e-05	688851	1.12689913426745e-07	474291	TRUE	6.31730076215597e-06	8.62436107512e-05	59.4139490958524	54.0225
rs2228213	A	G	A	G	-0.0139	0.007109	0.3481	0.346211	FALSE	FALSE	FALSE	finngen_R12_L12_PILONIDALCYST	6	12124622	0.0244358	474291	0.771108	Pilonidal cyst || id:finngen_R12_L12_PILONIDALCYST	Pilonidal cyst	Pilonidal cyst || ||	TRUE	MedicineITLab	6	12124855	0.0017	4.60044666393479e-16	795595	ieu-b-40	body mass index || id:ieu-b-40	TRUE	reported	MedicineITLab	2	TRUE			8.40241855709777e-05	795595	1.78451735026415e-07	474291	TRUE	1.87351863046939e-06	8.76888956238e-05	69.770789659518	66.8546712802768
rs2235564	T	C	T	C	0.0131	-0.00142977	0.3466	0.346583	FALSE	FALSE	FALSE	finngen_R12_L12_PILONIDALCYST	1	6653054	0.0244377	474291	0.953345	Pilonidal cyst || id:finngen_R12_L12_PILONIDALCYST	Pilonidal cyst	Pilonidal cyst || ||	TRUE	MedicineITLab	1	6713114	0.0018	3.69998531172859e-13	691544	ieu-b-40	body mass index || id:ieu-b-40	TRUE	reported	MedicineITLab	2	TRUE			7.65853599040426e-05	691544	7.21719844680323e-09	474291	TRUE	4.28930522117834e-06	7.77284979768e-05	53.7566993753709	52.9660493827161
rs2242189	C	T	C	T	-0.0135	0.00848545	0.3658	0.388983	FALSE	FALSE	FALSE	finngen_R12_L12_PILONIDALCYST	4	38689403	0.0239451	474291	0.723061	Pilonidal cyst || id:finngen_R12_L12_PILONIDALCYST	Pilonidal cyst	Pilonidal cyst || ||	TRUE	MedicineITLab	4	38691024	0.0018	8.30041869715701e-14	676050	ieu-b-40	body mass index || id:ieu-b-40	TRUE	reported	MedicineITLab	2	TRUE			8.31972288297256e-05	676050	2.64772746236275e-07	474291	TRUE	5.51747722402617e-06	8.456048622e-05	57.1717820617478	56.25
rs2281819	A	T	A	T	-0.016	-0.0358603	0.2302	0.299937	FALSE	TRUE	FALSE	finngen_R12_L12_PILONIDALCYST	6	33803896	0.0254217	474291	0.158357	Pilonidal cyst || id:finngen_R12_L12_PILONIDALCYST	Pilonidal cyst	Pilonidal cyst || ||	TRUE	MedicineITLab	6	33771673	0.002	5.10035023959446e-15	687785	ieu-b-40	body mass index || id:ieu-b-40	TRUE	reported	MedicineITLab	2	TRUE			9.30439472731581e-05	687785	4.1954039607216e-06	474291	TRUE	5.6837993395027e-05	9.073047552e-05	62.4085410011737	64
rs2283093	T	C	T	C	0.0127	0.0569713	0.2066	0.186778	FALSE	FALSE	FALSE	finngen_R12_L12_PILONIDALCYST	7	127081177	0.0297749	474291	0.0556968	Pilonidal cyst || id:finngen_R12_L12_PILONIDALCYST	Pilonidal cyst	Pilonidal cyst || ||	TRUE	MedicineITLab	7	126721231	0.0021	3.09998790941119e-09	691773	ieu-b-40	body mass index || id:ieu-b-40	TRUE	reported	MedicineITLab	2	TRUE			5.2866862890386e-05	691773	7.71907447682328e-06	474291	TRUE	0.0171642779871064	5.28761652152e-05	36.5801319041823	36.5736961451247
rs2306537	G	A	G	A	0.0133	-0.0133678	0.3092	0.263114	FALSE	FALSE	FALSE	finngen_R12_L12_PILONIDALCYST	12	132847109	0.0264752	474291	0.613616	Pilonidal cyst || id:finngen_R12_L12_PILONIDALCYST	Pilonidal cyst	Pilonidal cyst || ||	TRUE	MedicineITLab	12	133423695	0.0019	8.69961433065269e-13	691923	ieu-b-40	body mass index || id:ieu-b-40	TRUE	reported	MedicineITLab	2	TRUE			7.08123184531121e-05	691923	5.37524289391812e-07	474291	TRUE	4.59955085438267e-05	7.55657664608e-05	52.2894919908633	49
rs2325036	C	A	C	A	-0.0181	-0.000220616	0.3845	0.458045	FALSE	FALSE	FALSE	finngen_R12_L12_PILONIDALCYST	3	85770262	0.0233855	474291	0.992473	Pilonidal cyst || id:finngen_R12_L12_PILONIDALCYST	Pilonidal cyst	Pilonidal cyst || ||	TRUE	MedicineITLab	3	85819412	0.0017	3.59997927043357e-27	790870	ieu-b-40	body mass index || id:ieu-b-40	TRUE	reported	MedicineITLab	2	TRUE			0.000143315465248804	790870	1.87645277964821e-10	474291	TRUE	7.4478671330565e-11	0.000155064201395	122.65433412523	113.359861591696
rs2357760	A	G	A	G	0.0145	0.0104833	0.6754	0.665316	FALSE	FALSE	FALSE	finngen_R12_L12_PILONIDALCYST	6	119892734	0.0245762	474291	0.6697	Pilonidal cyst || id:finngen_R12_L12_PILONIDALCYST	Pilonidal cyst	Pilonidal cyst || ||	TRUE	MedicineITLab	6	120213880	0.0017	6.79986045003322e-17	791053	ieu-b-40	body mass index || id:ieu-b-40	TRUE	reported	MedicineITLab	2	TRUE			9.19588938801976e-05	791053	3.83639524541043e-07	474291	TRUE	1.03615996460538e-06	9.218825022e-05	72.9323310287632	72.7508650519032
rs2361988	C	T	C	T	-0.0155	-0.0210367	0.2539	0.203144	FALSE	FALSE	FALSE	finngen_R12_L12_PILONIDALCYST	16	348151	0.0289316	474291	0.467154	Pilonidal cyst || id:finngen_R12_L12_PILONIDALCYST	Pilonidal cyst	Pilonidal cyst || ||	TRUE	MedicineITLab	16	398151	0.002	5.19995996533515e-15	690251	ieu-b-40	body mass index || id:ieu-b-40	TRUE	reported	MedicineITLab	2	TRUE			8.70081290581348e-05	690251	1.11472255003814e-06	474291	TRUE	1.15433629953184e-05	9.1023416595e-05	62.8345416959475	60.0625
rs2365389	T	C	T	C	-0.0174	0.0263646	0.4143	0.43717	FALSE	FALSE	FALSE	finngen_R12_L12_PILONIDALCYST	3	61250788	0.0234448	474291	0.260785	Pilonidal cyst || id:finngen_R12_L12_PILONIDALCYST	Pilonidal cyst	Pilonidal cyst || ||	TRUE	MedicineITLab	3	61236462	0.0017	1.29987023738861e-25	783625	ieu-b-40	body mass index || id:ieu-b-40	TRUE	reported	MedicineITLab	2	TRUE			0.000133670454021216	783625	2.66627596948267e-06	474291	TRUE	6.77037645537792e-08	0.0001469327644152	115.156813958348	104.76124567474
rs2367112	G	T	G	T	-0.0119	-0.0228139	0.4919	0.52873	FALSE	FALSE	FALSE	finngen_R12_L12_PILONIDALCYST	5	64872366	0.0233429	474291	0.328401	Pilonidal cyst || id:finngen_R12_L12_PILONIDALCYST	Pilonidal cyst	Pilonidal cyst || ||	TRUE	MedicineITLab	5	64168193	0.0016	2.29985258668621e-13	794305	ieu-b-40	body mass index || id:ieu-b-40	TRUE	reported	MedicineITLab	2	TRUE			6.96365923381485e-05	794305	2.01393533178675e-06	474291	TRUE	0.00016049112976521	7.07864179358e-05	56.2298444349284	55.31640625
rs2423668	C	T	C	T	-0.0105	-0.0208617	0.5505	0.560467	FALSE	FALSE	FALSE	finngen_R12_L12_PILONIDALCYST	20	12450025	0.0234308	474291	0.373276	Pilonidal cyst || id:finngen_R12_L12_PILONIDALCYST	Pilonidal cyst	Pilonidal cyst || ||	TRUE	MedicineITLab	20	12430673	0.0019	2.80001269243454e-08	527352	ieu-b-40	body mass index || id:ieu-b-40	TRUE	reported	MedicineITLab	2	TRUE			5.79091640267223e-05	527352	1.67140377725497e-06	474291	TRUE	0.00159560870837653	5.4562669875e-05	28.7751940099926	30.5401662049862
rs2425840	C	A	C	A	0.0119	0.0653831	0.4059	0.335556	FALSE	FALSE	FALSE	finngen_R12_L12_PILONIDALCYST	20	46276199	0.0243714	474291	0.00730113	Pilonidal cyst || id:finngen_R12_L12_PILONIDALCYST	Pilonidal cyst	Pilonidal cyst || ||	TRUE	MedicineITLab	20	44904838	0.0018	1.5999263828686e-11	681680	ieu-b-40	body mass index || id:ieu-b-40	TRUE	reported	MedicineITLab	2	TRUE			6.4112363869488e-05	681680	1.51747106139736e-05	474291	TRUE	0.0296676648065563	6.82971407118e-05	46.5598381899588	43.7067901234568
rs2429150	C	A	C	A	0.0111	0.00709562	0.4164	0.456565	FALSE	FALSE	FALSE	finngen_R12_L12_PILONIDALCYST	12	2043489	0.0233633	474291	0.761349	Pilonidal cyst || id:finngen_R12_L12_PILONIDALCYST	Pilonidal cyst	Pilonidal cyst || ||	TRUE	MedicineITLab	12	2152655	0.0018	2.69997659840121e-10	686276	ieu-b-40	body mass index || id:ieu-b-40	TRUE	reported	MedicineITLab	2	TRUE			5.54088756114454e-05	686276	1.944774226278e-07	474291	TRUE	0.000208403433065625	5.98827804768e-05	41.0984563787767	38.0277777777778
rs2479958	G	A	G	A	-0.0154	0.0150562	0.5075	0.508215	FALSE	FALSE	FALSE	finngen_R12_L12_PILONIDALCYST	13	111331897	0.0233703	474291	0.519417	Pilonidal cyst || id:finngen_R12_L12_PILONIDALCYST	Pilonidal cyst	Pilonidal cyst || ||	TRUE	MedicineITLab	13	111984244	0.0018	1.50003019045595e-17	664268	ieu-b-40	body mass index || id:ieu-b-40	TRUE	reported	MedicineITLab	2	TRUE			0.000110180960473579	664268	8.75102134276293e-07	474291	TRUE	4.91102527118737e-07	0.0001185533195	78.7602766232254	73.1975308641975
rs2481665	C	T	C	T	-0.0161	0.0154416	0.4408	0.367599	FALSE	FALSE	FALSE	finngen_R12_L12_PILONIDALCYST	1	62129005	0.0241582	474291	0.522703	Pilonidal cyst || id:finngen_R12_L12_PILONIDALCYST	Pilonidal cyst	Pilonidal cyst || ||	TRUE	MedicineITLab	1	62594677	0.0016	7.19946127440837e-23	795247	ieu-b-40	body mass index || id:ieu-b-40	TRUE	reported	MedicineITLab	2	TRUE			0.000127307956443754	795247	8.61414197513164e-07	474291	TRUE	1.65756994414239e-08	0.0001277881245312	101.635854948103	101.25390625
rs2543132	C	G	C	G	0.0146	0.0327219	0.8134	0.842069	FALSE	TRUE	FALSE	finngen_R12_L12_PILONIDALCYST	8	15678802	0.0318368	474291	0.304043	Pilonidal cyst || id:finngen_R12_L12_PILONIDALCYST	Pilonidal cyst	Pilonidal cyst || ||	TRUE	MedicineITLab	8	15536311	0.0022	5.00034534976978e-11	688326	ieu-b-40	body mass index || id:ieu-b-40	TRUE	reported	MedicineITLab	2	TRUE			6.39793245332087e-05	688326	2.22727677333846e-06	474291	TRUE	0.000565115653629545	6.47070371808e-05	44.5422888599784	44.0413223140496
rs2600226	T	C	T	C	-0.0116	-0.0202022	0.6697	0.632053	FALSE	FALSE	FALSE	finngen_R12_L12_PILONIDALCYST	3	12887263	0.0242399	474291	0.404604	Pilonidal cyst || id:finngen_R12_L12_PILONIDALCYST	Pilonidal cyst	Pilonidal cyst || ||	TRUE	MedicineITLab	3	12928762	0.0019	3.69998531172859e-10	685285	ieu-b-40	body mass index || id:ieu-b-40	TRUE	reported	MedicineITLab	2	TRUE			5.4389516301089e-05	685285	1.46450883655628e-06	474291	TRUE	0.00109902583097063	5.95298580192e-05	40.7972283461825	37.2742382271468
rs2605603	A	G	A	G	-0.0103	0.00133776	0.4887	0.515986	FALSE	FALSE	FALSE	finngen_R12_L12_PILONIDALCYST	11	93487939	0.0232395	474291	0.954096	Pilonidal cyst || id:finngen_R12_L12_PILONIDALCYST	Pilonidal cyst	Pilonidal cyst || ||	TRUE	MedicineITLab	11	93221105	0.0016	2.49999995007974e-10	790857	ieu-b-40	body mass index || id:ieu-b-40	TRUE	reported	MedicineITLab	2	TRUE			5.23980183503106e-05	790857	6.98650214829264e-09	474291	TRUE	9.7788118764929e-05	5.30179067358e-05	41.9316997624884	41.44140625
rs2608703	A	C	A	C	0.0142	0.00349721	0.4546	0.44073	FALSE	FALSE	FALSE	finngen_R12_L12_PILONIDALCYST	12	41452967	0.0234458	474291	0.881426	Pilonidal cyst || id:finngen_R12_L12_PILONIDALCYST	Pilonidal cyst	Pilonidal cyst || ||	TRUE	MedicineITLab	12	41846769	0.0017	1.90020300257723e-16	686700	ieu-b-40	body mass index || id:ieu-b-40	TRUE	reported	MedicineITLab	2	TRUE			0.000101594205756562	686700	4.6910519058552e-08	474291	TRUE	1.75067767934753e-07	9.99887753952e-05	68.6689582113723	69.7716262975779
rs262130	T	C	T	C	0.0127	-0.024009	0.1969	0.204369	FALSE	FALSE	FALSE	finngen_R12_L12_PILONIDALCYST	6	142532349	0.0287251	474291	0.403257	Pilonidal cyst || id:finngen_R12_L12_PILONIDALCYST	Pilonidal cyst	Pilonidal cyst || ||	TRUE	MedicineITLab	6	142853486	0.0023	1.79998961724559e-08	679542	ieu-b-40	body mass index || id:ieu-b-40	TRUE	reported	MedicineITLab	2	TRUE			4.48659903439677e-05	679542	1.47292743901359e-06	474291	TRUE	0.00374675139778911	5.10097012062e-05	34.6649006038833	30.4896030245747
rs2693826	A	G	A	G	-0.0137	0.00536106	0.4421	0.507322	FALSE	FALSE	FALSE	finngen_R12_L12_PILONIDALCYST	2	6020811	0.0231648	474291	0.81698	Pilonidal cyst || id:finngen_R12_L12_PILONIDALCYST	Pilonidal cyst	Pilonidal cyst || ||	TRUE	MedicineITLab	2	6160943	0.0017	1.99986186963274e-15	690808	ieu-b-40	body mass index || id:ieu-b-40	TRUE	reported	MedicineITLab	2	TRUE			9.40040063667092e-05	690808	1.12927866769572e-07	474291	TRUE	6.92417664799138e-07	9.25865723342e-05	63.9652820141095	64.9446366782007
rs2694047	G	A	G	A	0.0188	0.0659905	0.747	0.706418	FALSE	FALSE	FALSE	finngen_R12_L12_PILONIDALCYST	8	115738322	0.0256275	474291	0.0100244	Pilonidal cyst || id:finngen_R12_L12_PILONIDALCYST	Pilonidal cyst	Pilonidal cyst || ||	TRUE	MedicineITLab	8	116750548	0.002	3.90031784475066e-21	690295	ieu-b-40	body mass index || id:ieu-b-40	TRUE	reported	MedicineITLab	2	TRUE			0.000127987233027265	690295	1.39798087398315e-05	474291	TRUE	5.91437522166721e-05	0.00013359395808	92.231295648762	88.36
rs273504	G	A	G	A	0.0153	0.0244748	0.4266	0.488631	FALSE	FALSE	FALSE	finngen_R12_L12_PILONIDALCYST	19	18104437	0.023297	474291	0.293462	Pilonidal cyst || id:finngen_R12_L12_PILONIDALCYST	Pilonidal cyst	Pilonidal cyst || ||	TRUE	MedicineITLab	19	18215247	0.0018	4.40047947835983e-18	690672	ieu-b-40	body mass index || id:ieu-b-40	TRUE	reported	MedicineITLab	2	TRUE			0.00010459762668347	690672	2.32698852059612e-06	474291	TRUE	3.93925090990837e-06	0.0001145226521592	79.1064196437751	72.25
rs2744974	T	C	T	C	0.0249	0.0246254	0.338	0.333661	FALSE	FALSE	FALSE	finngen_R12_L12_PILONIDALCYST	6	34611654	0.0246411	474291	0.317618	Pilonidal cyst || id:finngen_R12_L12_PILONIDALCYST	Pilonidal cyst	Pilonidal cyst || ||	TRUE	MedicineITLab	6	34579431	0.0018	1.39990962656833e-45	789647	ieu-b-40	body mass index || id:ieu-b-40	TRUE	reported	MedicineITLab	2	TRUE			0.00024227943980942	789647	2.10572880490285e-06	474291	TRUE	1.54561149456081e-14	0.00027746191512	219.157221747391	191.361111111111
rs2791653	G	A	G	A	-0.0141	-0.0288279	0.7577	0.772139	FALSE	FALSE	FALSE	finngen_R12_L12_PILONIDALCYST	1	11069791	0.0276738	474291	0.297549	Pilonidal cyst || id:finngen_R12_L12_PILONIDALCYST	Pilonidal cyst	Pilonidal cyst || ||	TRUE	MedicineITLab	1	11129848	0.0019	1.2998702373886e-13	795271	ieu-b-40	body mass index || id:ieu-b-40	TRUE	reported	MedicineITLab	2	TRUE			6.92447570719704e-05	795271	2.28793863426548e-06	474291	TRUE	0.000206159936832884	7.29993381102e-05	58.0583488405978	55.0720221606648
rs2820311	G	A	G	A	0.0235	-0.00682116	0.3369	0.295572	FALSE	FALSE	FALSE	finngen_R12_L12_PILONIDALCYST	1	201872348	0.0254132	474291	0.788383	Pilonidal cyst || id:finngen_R12_L12_PILONIDALCYST	Pilonidal cyst	Pilonidal cyst || ||	TRUE	MedicineITLab	1	201841476	0.0018	4.10015240506613e-38	691876	ieu-b-40	body mass index || id:ieu-b-40	TRUE	reported	MedicineITLab	2	TRUE			0.000246295641085388	691876	1.51898906097612e-07	474291	TRUE	4.70338620986253e-16	0.000246743521755	170.75756069261	170.447530864198
rs2832283	A	G	A	G	0.0115	-0.00725406	0.2208	0.257746	FALSE	FALSE	FALSE	finngen_R12_L12_PILONIDALCYST	21	29318237	0.0267211	474291	0.786026	Pilonidal cyst || id:finngen_R12_L12_PILONIDALCYST	Pilonidal cyst	Pilonidal cyst || ||	TRUE	MedicineITLab	21	30690558	0.002	5.8000267960159e-09	792324	ieu-b-40	body mass index || id:ieu-b-40	TRUE	reported	MedicineITLab	2	TRUE			4.17268741814848e-05	792324	1.55385504557234e-07	474291	TRUE	0.000953691395555009	4.550652672e-05	36.0574631137525	33.0625
rs2836964	C	T	C	T	-0.011	-0.0103372	0.3576	0.23558	FALSE	FALSE	FALSE	finngen_R12_L12_PILONIDALCYST	21	39259080	0.0274264	474291	0.706241	Pilonidal cyst || id:finngen_R12_L12_PILONIDALCYST	Pilonidal cyst	Pilonidal cyst || ||	TRUE	MedicineITLab	21	40631006	0.0018	1.29998996537545e-09	692353	ieu-b-40	body mass index || id:ieu-b-40	TRUE	reported	MedicineITLab	2	TRUE			5.39374748945571e-05	692353	2.99519459970275e-07	474291	TRUE	0.000310840134207109	5.559278208e-05	38.4918581353513	37.3456790123457
rs2861683	C	A	C	A	-0.0144	0.0416811	0.407	0.412872	FALSE	FALSE	FALSE	finngen_R12_L12_PILONIDALCYST	2	67609375	0.0235639	474291	0.0769184	Pilonidal cyst || id:finngen_R12_L12_PILONIDALCYST	Pilonidal cyst	Pilonidal cyst || ||	TRUE	MedicineITLab	2	67836507	0.0017	1.2998702373886e-16	691163	ieu-b-40	body mass index || id:ieu-b-40	TRUE	reported	MedicineITLab	2	TRUE			0.00010380130999596	691163	6.59687240754044e-06	474291	TRUE	5.31360756011857e-05	0.00010009308672	69.1873630872153	71.7508650519031
rs287104	A	G	A	G	0.0115	0.0148513	0.6604	0.562474	FALSE	FALSE	FALSE	finngen_R12_L12_PILONIDALCYST	19	33800090	0.0234852	474291	0.527145	Pilonidal cyst || id:finngen_R12_L12_PILONIDALCYST	Pilonidal cyst	Pilonidal cyst || ||	TRUE	MedicineITLab	19	34290995	0.0017	4.40047947835983e-11	787307	ieu-b-40	body mass index || id:ieu-b-40	TRUE	reported	MedicineITLab	2	TRUE			5.81205327119278e-05	787307	8.43134766227068e-07	474291	TRUE	0.000264151081857569	5.931990168e-05	46.7056257653007	45.7612456747405
rs2875762	C	G	C	G	0.0139	0.0333017	0.2473	0.109728	FALSE	TRUE	FALSE	finngen_R12_L12_PILONIDALCYST	6	124603886	0.0372495	474291	0.371312	Pilonidal cyst || id:finngen_R12_L12_PILONIDALCYST	Pilonidal cyst	Pilonidal cyst || ||	TRUE	MedicineITLab	6	124925032	0.002	1.20005182020427e-11	685199	ieu-b-40	body mass index || id:ieu-b-40	TRUE	reported	MedicineITLab	2	TRUE			7.0489355890185e-05	685199	1.68518711124234e-06	474291	TRUE	0.000171480060672497	7.19292659982e-05	49.2892626146501	48.3025
rs2903971	G	T	G	T	-0.0145	-0.0231892	0.1797	0.233882	FALSE	FALSE	FALSE	finngen_R12_L12_PILONIDALCYST	3	117216897	0.0274999	474291	0.399091	Pilonidal cyst || id:finngen_R12_L12_PILONIDALCYST	Pilonidal cyst	Pilonidal cyst || ||	TRUE	MedicineITLab	3	116935744	0.0023	1.49999565138204e-10	690796	ieu-b-40	body mass index || id:ieu-b-40	TRUE	reported	MedicineITLab	2	TRUE			5.75316446415145e-05	690796	1.49922080334301e-06	474291	TRUE	0.000743452083024011	6.1985026155e-05	42.821538451898	39.7448015122873
rs2907948	A	G	A	G	-0.0141	0.0139912	0.2427	0.169639	FALSE	FALSE	FALSE	finngen_R12_L12_PILONIDALCYST	7	150941396	0.030968	474291	0.651417	Pilonidal cyst || id:finngen_R12_L12_PILONIDALCYST	Pilonidal cyst	Pilonidal cyst || ||	TRUE	MedicineITLab	7	150638484	0.0019	1.2998702373886e-13	794299	ieu-b-40	body mass index || id:ieu-b-40	TRUE	reported	MedicineITLab	2	TRUE			6.93294876420092e-05	794299	4.30368398076628e-07	474291	TRUE	2.91438333101124e-05	7.30812478302e-05	58.0524584538878	55.0720221606648
rs2943465	C	T	C	T	0.0248	0.0398304	0.9444	0.921571	FALSE	FALSE	FALSE	finngen_R12_L12_PILONIDALCYST	12	19112987	0.0433036	474291	0.35768	Pilonidal cyst || id:finngen_R12_L12_PILONIDALCYST	Pilonidal cyst	Pilonidal cyst || ||	TRUE	MedicineITLab	12	19265921	0.0039	2.00000001996811e-10	686547	ieu-b-40	body mass index || id:ieu-b-40	TRUE	reported	MedicineITLab	2	TRUE			5.88951538223607e-05	686547	1.78376444781652e-06	474291	TRUE	0.000787214845815799	6.45898278912e-05	44.3466877344922	40.4365548980934
rs294704	T	G	T	G	-0.0113	0.0104319	0.7239	0.763186	FALSE	FALSE	FALSE	finngen_R12_L12_PILONIDALCYST	5	153139528	0.0273239	474291	0.702619	Pilonidal cyst || id:finngen_R12_L12_PILONIDALCYST	Pilonidal cyst	Pilonidal cyst || ||	TRUE	MedicineITLab	5	152519088	0.0019	4.00000007987242e-09	690036	ieu-b-40	body mass index || id:ieu-b-40	TRUE	reported	MedicineITLab	2	TRUE			5.12574425302771e-05	690036	3.07325268875003e-07	474291	TRUE	0.000461942202219185	5.10424915902e-05	35.2228525041048	35.3711911357341
rs3007105	T	C	T	C	0.0142	0.0110949	0.4697	0.35	FALSE	FALSE	FALSE	finngen_R12_L12_PILONIDALCYST	14	46898413	0.0244252	474291	0.649655	Pilonidal cyst || id:finngen_R12_L12_PILONIDALCYST	Pilonidal cyst	Pilonidal cyst || ||	TRUE	MedicineITLab	14	47367616	0.0017	1.10001852750622e-17	785488	ieu-b-40	body mass index || id:ieu-b-40	TRUE	reported	MedicineITLab	2	TRUE			8.88181702912488e-05	785488	4.35038092613038e-07	474291	TRUE	1.87470346682301e-06	0.0001004497526648	78.9098008916455	69.7716262975779
rs326896	T	C	T	C	-0.0128	0.000983552	0.3925	0.329554	FALSE	FALSE	FALSE	finngen_R12_L12_PILONIDALCYST	4	111748415	0.0246596	474291	0.968185	Pilonidal cyst || id:finngen_R12_L12_PILONIDALCYST	Pilonidal cyst	Pilonidal cyst || ||	TRUE	MedicineITLab	4	112669571	0.0018	2.80027059501064e-13	690324	ieu-b-40	body mass index || id:ieu-b-40	TRUE	reported	MedicineITLab	2	TRUE			7.32472632687257e-05	690324	3.35412730799947e-09	474291	TRUE	6.5665452210351e-06	7.8133248e-05	53.9413146359699	50.5679012345679
rs331966	C	A	C	A	0.0112	-0.000968318	0.3792	0.366512	FALSE	FALSE	FALSE	finngen_R12_L12_PILONIDALCYST	4	142754564	0.024143	474291	0.968007	Pilonidal cyst || id:finngen_R12_L12_PILONIDALCYST	Pilonidal cyst	Pilonidal cyst || ||	TRUE	MedicineITLab	4	143675717	0.0018	3.20000015974484e-10	687189	ieu-b-40	body mass index || id:ieu-b-40	TRUE	reported	MedicineITLab	2	TRUE			5.63367296632625e-05	687189	3.39164577011471e-09	474291	TRUE	7.97163995897521e-05	5.90589984768e-05	40.5869730122541	38.7160493827161
rs33500	T	C	T	C	-0.0167	-0.0594083	0.8082	0.813081	FALSE	FALSE	FALSE	finngen_R12_L12_PILONIDALCYST	3	42385699	0.0298508	474291	0.0465715	Pilonidal cyst || id:finngen_R12_L12_PILONIDALCYST	Pilonidal cyst	Pilonidal cyst || ||	TRUE	MedicineITLab	3	42427191	0.0022	4.30031233630544e-14	689500	ieu-b-40	body mass index || id:ieu-b-40	TRUE	reported	MedicineITLab	2	TRUE			8.35638184887913e-05	689500	8.35094496278207e-06	474291	TRUE	0.000919678608282489	8.64630172728e-05	59.6212325152178	57.6219008264463
rs339991	G	A	G	A	0.0124	0.0257773	0.5631	0.617261	FALSE	FALSE	FALSE	finngen_R12_L12_PILONIDALCYST	15	60621438	0.0239512	474291	0.281819	Pilonidal cyst || id:finngen_R12_L12_PILONIDALCYST	Pilonidal cyst	Pilonidal cyst || ||	TRUE	MedicineITLab	15	60913637	0.0018	1.20005182020427e-12	686476	ieu-b-40	body mass index || id:ieu-b-40	TRUE	reported	MedicineITLab	2	TRUE			6.91264484949154e-05	686476	2.44217164433734e-06	474291	TRUE	0.000349160299265624	7.56555752928e-05	51.9395149074303	47.4567901234568
rs349088	A	C	A	C	-0.0128	0.0442448	0.4976	0.609996	FALSE	FALSE	FALSE	finngen_R12_L12_PILONIDALCYST	11	85103349	0.0239347	474291	0.0645208	Pilonidal cyst || id:finngen_R12_L12_PILONIDALCYST	Pilonidal cyst	Pilonidal cyst || ||	TRUE	MedicineITLab	11	84814393	0.0017	1.80011396041801e-13	684401	ieu-b-40	body mass index || id:ieu-b-40	TRUE	reported	MedicineITLab	2	TRUE			8.28279203192778e-05	684401	7.20480638526808e-06	474291	TRUE	0.000682603459809418	8.19181125632e-05	56.0692674087004	56.6920415224914
rs3732084	C	T	C	T	0.0107	-0.0142214	0.6139	0.518485	FALSE	FALSE	FALSE	finngen_R12_L12_PILONIDALCYST	2	206309592	0.0232861	474291	0.541382	Pilonidal cyst || id:finngen_R12_L12_PILONIDALCYST	Pilonidal cyst	Pilonidal cyst || ||	TRUE	MedicineITLab	2	207174316	0.0018	1.09999319893519e-09	691763	ieu-b-40	body mass index || id:ieu-b-40	TRUE	reported	MedicineITLab	2	TRUE			5.1079223599192e-05	691763	7.86407765693266e-07	474291	TRUE	0.000897773590910987	5.42743943742e-05	37.5469471645089	35.3364197530864
rs3736485	G	A	G	A	-0.0134	-0.00828452	0.5443	0.587143	FALSE	FALSE	FALSE	finngen_R12_L12_PILONIDALCYST	15	51456413	0.023602	474291	0.725581	Pilonidal cyst || id:finngen_R12_L12_PILONIDALCYST	Pilonidal cyst	Pilonidal cyst || ||	TRUE	MedicineITLab	15	51748610	0.0016	2.49976970217851e-16	790404	ieu-b-40	body mass index || id:ieu-b-40	TRUE	reported	MedicineITLab	2	TRUE			8.8732570567942e-05	790404	2.59772948784642e-07	474291	TRUE	1.22711418463811e-06	8.90752305912e-05	70.4115123314429	70.140625
rs3749897	T	C	T	C	0.0122	0.0444804	0.4172	0.449398	FALSE	FALSE	FALSE	finngen_R12_L12_PILONIDALCYST	6	42564364	0.0233346	474291	0.0566252	Pilonidal cyst || id:finngen_R12_L12_PILONIDALCYST	Pilonidal cyst	Pilonidal cyst || ||	TRUE	MedicineITLab	6	42532102	0.0018	8.4004006526377e-12	638224	ieu-b-40	body mass index || id:ieu-b-40	TRUE	reported	MedicineITLab	2	TRUE			7.19733341601595e-05	638224	7.66108476148434e-06	474291	TRUE	0.00286741740686841	7.23791535488e-05	46.1973118585508	45.9382716049383
rs3754963	T	A	T	A	-0.0123	0.000887481	0.2574	0.301937	FALSE	TRUE	FALSE	finngen_R12_L12_PILONIDALCYST	2	165329197	0.0252665	474291	0.97198	Pilonidal cyst || id:finngen_R12_L12_PILONIDALCYST	Pilonidal cyst	Pilonidal cyst || ||	TRUE	MedicineITLab	2	166185707	0.002	3.29997006285228e-10	691535	ieu-b-40	body mass index || id:ieu-b-40	TRUE	reported	MedicineITLab	2	TRUE			5.46907110153566e-05	691535	2.60126682537013e-09	474291	TRUE	9.79692685459142e-05	5.78367267192e-05	39.9983185101254	37.8225
rs3764835	A	G	A	G	-0.0141	-0.0123579	0.1528	0.183479	FALSE	FALSE	FALSE	finngen_R12_L12_PILONIDALCYST	2	158662856	0.0301199	474291	0.681594	Pilonidal cyst || id:finngen_R12_L12_PILONIDALCYST	Pilonidal cyst	Pilonidal cyst || ||	TRUE	MedicineITLab	2	159519368	0.0024	3.09998790941119e-09	689505	ieu-b-40	body mass index || id:ieu-b-40	TRUE	reported	MedicineITLab	2	TRUE			5.0056195954349e-05	689505	3.54927046703244e-07	474291	TRUE	0.000593252432866382	5.14727678592e-05	35.4924547521062	34.515625
rs3772882	A	C	A	C	0.0127	0.00917282	0.3661	0.451626	FALSE	FALSE	FALSE	finngen_R12_L12_PILONIDALCYST	3	81759451	0.0233603	474291	0.694565	Pilonidal cyst || id:finngen_R12_L12_PILONIDALCYST	Pilonidal cyst	Pilonidal cyst || ||	TRUE	MedicineITLab	3	81808602	0.0018	6.59933234263564e-13	691912	ieu-b-40	body mass index || id:ieu-b-40	TRUE	reported	MedicineITLab	2	TRUE			7.19418462954001e-05	691912	3.25091577220631e-07	474291	TRUE	2.70464367032733e-05	7.48613954382e-05	51.801226029711	49.7808641975309
rs3800229	T	G	T	G	0.0175	0.0419523	0.7123	0.63907	FALSE	FALSE	FALSE	finngen_R12_L12_PILONIDALCYST	6	108675760	0.0242115	474291	0.0831419	Pilonidal cyst || id:finngen_R12_L12_PILONIDALCYST	Pilonidal cyst	Pilonidal cyst || ||	TRUE	MedicineITLab	6	108996963	0.0018	1.39990962656834e-22	792474	ieu-b-40	body mass index || id:ieu-b-40	TRUE	reported	MedicineITLab	2	TRUE			0.000119260153389859	792474	6.33027178669178e-06	474291	TRUE	4.68720629363019e-06	0.000125518834875	99.482649057261	94.5216049382716
rs3800637	C	T	C	T	0.0115	-0.0303025	0.336	0.337124	FALSE	FALSE	FALSE	finngen_R12_L12_PILONIDALCYST	7	137718686	0.0246423	474291	0.218811	Pilonidal cyst || id:finngen_R12_L12_PILONIDALCYST	Pilonidal cyst	Pilonidal cyst || ||	TRUE	MedicineITLab	7	137403432	0.0018	5.09999793204996e-10	682001	ieu-b-40	body mass index || id:ieu-b-40	TRUE	reported	MedicineITLab	2	TRUE			5.98468009685597e-05	682001	3.18823262750522e-06	474291	TRUE	0.00164756815003186	5.9011008e-05	40.2478235096271	40.8179012345679
rs3806572	A	G	A	G	-0.0145	0.0334029	0.2788	0.2417	FALSE	FALSE	FALSE	finngen_R12_L12_PILONIDALCYST	2	55011541	0.0271165	474291	0.218013	Pilonidal cyst || id:finngen_R12_L12_PILONIDALCYST	Pilonidal cyst	Pilonidal cyst || ||	TRUE	MedicineITLab	2	55238677	0.0019	1.5999263828686e-14	687646	ieu-b-40	body mass index || id:ieu-b-40	TRUE	reported	MedicineITLab	2	TRUE			8.46892648560549e-05	687646	3.19931232044697e-06	474291	TRUE	8.56246421691474e-05	8.455017048e-05	58.14533362742	58.2409972299169
rs3807645	A	G	A	G	-0.0166	-0.0316992	0.221	0.202631	FALSE	FALSE	FALSE	finngen_R12_L12_PILONIDALCYST	7	78200774	0.0289726	474291	0.273907	Pilonidal cyst || id:finngen_R12_L12_PILONIDALCYST	Pilonidal cyst	Pilonidal cyst || ||	TRUE	MedicineITLab	7	77830091	0.0021	2.39993787680988e-15	683086	ieu-b-40	body mass index || id:ieu-b-40	TRUE	reported	MedicineITLab	2	TRUE			9.14668553803994e-05	683086	2.52393121242564e-06	474291	TRUE	2.44689119238601e-05	9.488026808e-05	64.817342928032	62.4852607709751
rs380857	A	C	A	C	-0.0151	-0.0247863	0.8878	0.818957	FALSE	FALSE	FALSE	finngen_R12_L12_PILONIDALCYST	9	98728784	0.0303108	474291	0.413505	Pilonidal cyst || id:finngen_R12_L12_PILONIDALCYST	Pilonidal cyst	Pilonidal cyst || ||	TRUE	MedicineITLab	9	101491066	0.0027	3.59997927043357e-08	691507	ieu-b-40	body mass index || id:ieu-b-40	TRUE	reported	MedicineITLab	2	TRUE			4.5228418150744e-05	691507	1.40988906163199e-06	474291	TRUE	0.00331037923232882	4.54246811832e-05	31.4128210789713	31.2770919067215
rs38314	A	G	A	G	-0.012	0.0370597	0.4912	0.530197	FALSE	FALSE	FALSE	finngen_R12_L12_PILONIDALCYST	7	70602329	0.0232476	474291	0.110908	Pilonidal cyst || id:finngen_R12_L12_PILONIDALCYST	Pilonidal cyst	Pilonidal cyst || ||	TRUE	MedicineITLab	7	70067315	0.0017	4.70002318179801e-12	689782	ieu-b-40	body mass index || id:ieu-b-40	TRUE	reported	MedicineITLab	2	TRUE			7.22308425497046e-05	689782	5.35799335179287e-06	474291	TRUE	0.00104345844695947	7.197769728e-05	49.6523498916081	49.8269896193772
rs3844598	G	A	G	A	0.0095	0.000786265	0.521	0.565673	FALSE	FALSE	FALSE	finngen_R12_L12_PILONIDALCYST	5	141612668	0.0235301	474291	0.973343	Pilonidal cyst || id:finngen_R12_L12_PILONIDALCYST	Pilonidal cyst	Pilonidal cyst || ||	TRUE	MedicineITLab	5	140992235	0.0017	3.79996853036855e-08	690704	ieu-b-40	body mass index || id:ieu-b-40	TRUE	reported	MedicineITLab	2	TRUE			4.52104697148389e-05	690704	2.35422132050317e-09	474291	TRUE	0.000400340229243012	4.50453995e-05	31.1143490837337	31.2283737024222
rs3904244	A	T	A	T	0.0155	0.0185807	0.1377	0.231361	FALSE	TRUE	FALSE	finngen_R12_L12_PILONIDALCYST	10	27072598	0.0275533	474291	0.500084	Pilonidal cyst || id:finngen_R12_L12_PILONIDALCYST	Pilonidal cyst	Pilonidal cyst || ||	TRUE	MedicineITLab	10	27361527	0.0025	4.30001529151271e-10	691180	ieu-b-40	body mass index || id:ieu-b-40	TRUE	reported	MedicineITLab	2	TRUE			5.5612103207499e-05	691180	9.58811937096542e-07	474291	TRUE	0.000590818623889537	5.7053950155e-05	39.4366851789031	38.44
rs3935648	G	C	G	C	-0.0125	-0.0371558	0.2328	0.177795	FALSE	TRUE	FALSE	finngen_R12_L12_PILONIDALCYST	17	81111535	0.0305473	474291	0.223856	Pilonidal cyst || id:finngen_R12_L12_PILONIDALCYST	Pilonidal cyst	Pilonidal cyst || ||	TRUE	MedicineITLab	17	79085335	0.0022	6.8000170244089e-09	629303	ieu-b-40	body mass index || id:ieu-b-40	TRUE	reported	MedicineITLab	2	TRUE			5.12972358531244e-05	629303	3.11934324316906e-06	474291	TRUE	0.00501165915790419	5.58138e-05	35.1256406492821	32.2830578512397
rs3977755	T	C	T	C	-0.0135	0.0580816	0.2804	0.206728	FALSE	FALSE	FALSE	finngen_R12_L12_PILONIDALCYST	10	102660453	0.0286516	474291	0.0426452	Pilonidal cyst || id:finngen_R12_L12_PILONIDALCYST	Pilonidal cyst	Pilonidal cyst || ||	TRUE	MedicineITLab	10	104420210	0.0019	5.90065196995665e-13	731529	ieu-b-40	body mass index || id:ieu-b-40	TRUE	reported	MedicineITLab	2	TRUE			6.900808949743e-05	731529	8.6642818017676e-06	474291	TRUE	0.00401250303817716	7.354729368e-05	53.8057883739686	50.4847645429363
rs40067	A	G	A	G	-0.0266	-0.0371224	0.1713	0.211452	FALSE	FALSE	FALSE	finngen_R12_L12_PILONIDALCYST	5	108103311	0.0285478	474291	0.193478	Pilonidal cyst || id:finngen_R12_L12_PILONIDALCYST	Pilonidal cyst	Pilonidal cyst || ||	TRUE	MedicineITLab	5	107439012	0.0023	7.1006809625453e-30	681695	ieu-b-40	body mass index || id:ieu-b-40	TRUE	reported	MedicineITLab	2	TRUE			0.000196170438419665	681695	3.56518606471146e-06	474291	TRUE	1.46329702029695e-10	0.0002008852134072	136.969558942273	133.754253308129
rs4012234	G	T	G	T	0.0141	-0.00613782	0.5924	0.648875	FALSE	FALSE	FALSE	finngen_R12_L12_PILONIDALCYST	20	33965241	0.0243474	474291	0.800969	Pilonidal cyst || id:finngen_R12_L12_PILONIDALCYST	Pilonidal cyst	Pilonidal cyst || ||	TRUE	MedicineITLab	20	32553047	0.0018	9.89919775080583e-16	689653	ieu-b-40	body mass index || id:ieu-b-40	TRUE	reported	MedicineITLab	2	TRUE			8.89662337097449e-05	689653	1.33992349983345e-07	474291	TRUE	1.53787070849742e-06	9.60102158688e-05	66.219899170948	61.3611111111111
rs4072917	A	G	A	G	0.0115	0.0460932	0.4694	0.440976	FALSE	FALSE	FALSE	finngen_R12_L12_PILONIDALCYST	8	142218918	0.0234418	474291	0.0492663	Pilonidal cyst || id:finngen_R12_L12_PILONIDALCYST	Pilonidal cyst	Pilonidal cyst || ||	TRUE	MedicineITLab	8	143300279	0.0018	6.89922009844049e-11	684720	ieu-b-40	body mass index || id:ieu-b-40	TRUE	reported	MedicineITLab	2	TRUE			5.96091648146621e-05	684720	8.15164418195543e-06	474291	TRUE	0.0100059553630439	6.587733278e-05	45.1103672971343	40.8179012345679
rs4148155	G	A	G	A	-0.0188	-0.0309693	0.1127	0.0750962	FALSE	FALSE	FALSE	finngen_R12_L12_PILONIDALCYST	4	88133515	0.0439422	474291	0.480951	Pilonidal cyst || id:finngen_R12_L12_PILONIDALCYST	Pilonidal cyst	Pilonidal cyst || ||	TRUE	MedicineITLab	4	89054667	0.0026	5.00034534976978e-13	794889	ieu-b-40	body mass index || id:ieu-b-40	TRUE	reported	MedicineITLab	2	TRUE			6.57710905970051e-05	794889	1.04726280249785e-06	474291	TRUE	0.000112265532226925	7.06870881248e-05	56.1922194826284	52.2840236686391
rs4148866	T	C	T	C	0.0098	-0.0282088	0.4068	0.400223	FALSE	FALSE	FALSE	finngen_R12_L12_PILONIDALCYST	12	122941028	0.0238297	474291	0.236506	Pilonidal cyst || id:finngen_R12_L12_PILONIDALCYST	Pilonidal cyst	Pilonidal cyst || ||	TRUE	MedicineITLab	12	123425575	0.0018	4.00000007987242e-08	676418	ieu-b-40	body mass index || id:ieu-b-40	TRUE	reported	MedicineITLab	2	TRUE			4.38201881559671e-05	676418	2.95452546906566e-06	474291	TRUE	0.00966052320627081	4.63515470208e-05	31.3543813537031	29.641975308642
rs4151664	T	C	T	C	0.02	-0.0351932	0.05847	0.0249971	FALSE	FALSE	FALSE	finngen_R12_L12_PILONIDALCYST	6	31953096	0.0739204	474291	0.634005	Pilonidal cyst || id:finngen_R12_L12_PILONIDALCYST	Pilonidal cyst	Pilonidal cyst || ||	TRUE	MedicineITLab	6	31920873	0.0035	1.40000633223953e-08	779824	ieu-b-40	body mass index || id:ieu-b-40	TRUE	reported	MedicineITLab	2	TRUE			4.18707012855718e-05	779824	4.77909472563076e-07	474291	TRUE	0.00169723453455688	4.404100728e-05	34.3456589965221	32.6530612244898
rs4237643	G	T	G	T	-0.0223	0.0158249	0.6938	0.691801	FALSE	FALSE	FALSE	finngen_R12_L12_PILONIDALCYST	11	43626818	0.0251052	474291	0.52847	Pilonidal cyst || id:finngen_R12_L12_PILONIDALCYST	Pilonidal cyst	Pilonidal cyst || ||	TRUE	MedicineITLab	11	43648368	0.0019	4.30031233630542e-33	692491	ieu-b-40	body mass index || id:ieu-b-40	TRUE	reported	MedicineITLab	2	TRUE			0.000198885564144348	692491	8.37743682433553e-07	474291	TRUE	2.61158639152753e-12	0.0002112901267448	146.347010257726	137.753462603878
rs427943	C	A	C	A	0.017	0.0152748	0.5669	0.583291	FALSE	FALSE	FALSE	finngen_R12_L12_PILONIDALCYST	21	45150981	0.0235386	474291	0.516387	Pilonidal cyst || id:finngen_R12_L12_PILONIDALCYST	Pilonidal cyst	Pilonidal cyst || ||	TRUE	MedicineITLab	21	46570896	0.0017	7.29961575729296e-23	712095	ieu-b-40	body mass index || id:ieu-b-40	TRUE	reported	MedicineITLab	2	TRUE			0.000140411377253076	712095	8.87863841214089e-07	474291	TRUE	5.88845237202925e-09	0.00014191309742	101.069666390513	100
rs429343	G	A	G	A	-0.015	-0.00169118	0.5813	0.530403	FALSE	FALSE	FALSE	finngen_R12_L12_PILONIDALCYST	2	147145814	0.0233179	474291	0.942182	Pilonidal cyst || id:finngen_R12_L12_PILONIDALCYST	Pilonidal cyst	Pilonidal cyst || ||	TRUE	MedicineITLab	2	147903382	0.0017	6.79986045003322e-18	689345	ieu-b-40	body mass index || id:ieu-b-40	TRUE	reported	MedicineITLab	2	TRUE			0.000112927641734015	689345	1.10906688948166e-08	474291	TRUE	2.4431206055427e-08	0.0001095256395	75.509003081699	77.8546712802768
rs4307239	G	A	G	A	0.0115	0.0285306	0.4578	0.454264	FALSE	FALSE	FALSE	finngen_R12_L12_PILONIDALCYST	7	24314681	0.0234252	474291	0.223246	Pilonidal cyst || id:finngen_R12_L12_PILONIDALCYST	Pilonidal cyst	Pilonidal cyst || ||	TRUE	MedicineITLab	7	24354300	0.0017	3.90031784475066e-11	687289	ieu-b-40	body mass index || id:ieu-b-40	TRUE	reported	MedicineITLab	2	TRUE			6.65780074149324e-05	687289	3.12759697441481e-06	474291	TRUE	0.0007099459127858	6.565396782e-05	45.126081287393	45.7612456747405
rs4358081	C	A	C	A	0.0097	0.00788352	0.4631	0.448237	FALSE	FALSE	FALSE	finngen_R12_L12_PILONIDALCYST	2	28877776	0.0233873	474291	0.736053	Pilonidal cyst || id:finngen_R12_L12_PILONIDALCYST	Pilonidal cyst	Pilonidal cyst || ||	TRUE	MedicineITLab	2	29100642	0.0017	1.49999565138204e-08	690038	ieu-b-40	body mass index || id:ieu-b-40	TRUE	reported	MedicineITLab	2	TRUE			4.71795057040945e-05	690038	2.39572529256311e-07	474291	TRUE	0.000719095917885259	4.67887722302e-05	32.2874479246851	32.5570934256055
rs4414033	A	G	A	G	0.0129	0.00741038	0.627	0.5702	FALSE	FALSE	FALSE	finngen_R12_L12_PILONIDALCYST	1	156437061	0.0235484	474291	0.753	Pilonidal cyst || id:finngen_R12_L12_PILONIDALCYST	Pilonidal cyst	Pilonidal cyst || ||	TRUE	MedicineITLab	1	156406853	0.0018	1.39990962656834e-12	672697	ieu-b-40	body mass index || id:ieu-b-40	TRUE	reported	MedicineITLab	2	TRUE			7.6345431324642e-05	672697	2.08792553803872e-07	474291	TRUE	1.25707638299448e-05	7.783694622e-05	52.364600438051	51.3611111111111
rs4430672	C	T	C	T	-0.0127	0.0715181	0.8004	0.791312	FALSE	FALSE	FALSE	finngen_R12_L12_PILONIDALCYST	14	62627689	0.0285488	474291	0.0122411	Pilonidal cyst || id:finngen_R12_L12_PILONIDALCYST	Pilonidal cyst	Pilonidal cyst || ||	TRUE	MedicineITLab	14	63094407	0.0022	3.89995862874433e-09	691400	ieu-b-40	body mass index || id:ieu-b-40	TRUE	reported	MedicineITLab	2	TRUE			4.81962256991509e-05	691400	1.32314494314465e-05	474291	TRUE	0.079618750661376	5.15353291872e-05	35.6332599011507	33.3243801652893
rs4516268	A	C	A	C	-0.0217	-0.0419479	0.1925	0.252975	FALSE	FALSE	FALSE	finngen_R12_L12_PILONIDALCYST	17	1943537	0.0268215	474291	0.117826	Pilonidal cyst || id:finngen_R12_L12_PILONIDALCYST	Pilonidal cyst	Pilonidal cyst || ||	TRUE	MedicineITLab	17	1846831	0.0021	5.19995996533517e-25	786617	ieu-b-40	body mass index || id:ieu-b-40	TRUE	reported	MedicineITLab	2	TRUE			0.000135724954861919	786617	5.15714130860962e-06	474291	TRUE	3.35885006365315e-07	0.000146393814875	115.172431219473	106.777777777778
rs4518345	A	G	A	G	-0.0117	-0.0132767	0.2842	0.243213	FALSE	FALSE	FALSE	finngen_R12_L12_PILONIDALCYST	5	27185797	0.0271855	474291	0.625286	Pilonidal cyst || id:finngen_R12_L12_PILONIDALCYST	Pilonidal cyst	Pilonidal cyst || ||	TRUE	MedicineITLab	5	27185904	0.0019	1e-09	688609	ieu-b-40	body mass index || id:ieu-b-40	TRUE	reported	MedicineITLab	2	TRUE			5.50641796767071e-05	688609	5.02877683755748e-07	474291	TRUE	0.000375423686259567	5.56951639608e-05	38.3542159138985	37.9196675900277
rs4556997	A	C	A	C	0.0197	-0.0469549	0.1349	0.137778	FALSE	FALSE	FALSE	finngen_R12_L12_PILONIDALCYST	2	100198396	0.0338093	474291	0.164888	Pilonidal cyst || id:finngen_R12_L12_PILONIDALCYST	Pilonidal cyst	Pilonidal cyst || ||	TRUE	MedicineITLab	2	100814858	0.0024	6.9008088854845e-17	792972	ieu-b-40	body mass index || id:ieu-b-40	TRUE	reported	MedicineITLab	2	TRUE			8.49603538088107e-05	792972	4.06672366792615e-06	474291	TRUE	8.74735960257468e-05	9.05817505982e-05	71.8351177225724	67.3767361111111
rs4589691	G	C	G	C	0.0141	-0.0520354	0.1579	0.141766	FALSE	TRUE	FALSE	finngen_R12_L12_PILONIDALCYST	2	143293829	0.0333338	474291	0.118514	Pilonidal cyst || id:finngen_R12_L12_PILONIDALCYST	Pilonidal cyst	Pilonidal cyst || ||	TRUE	MedicineITLab	2	144051398	0.0024	4.70002318179801e-09	688253	ieu-b-40	body mass index || id:ieu-b-40	TRUE	reported	MedicineITLab	2	TRUE			5.01472488036567e-05	688253	5.13786702933557e-06	474291	TRUE	0.0107292279875388	5.28705731358e-05	36.390148799311	34.515625
rs4639527	G	A	G	A	0.0172	0.0484506	0.3012	0.375469	FALSE	FALSE	FALSE	finngen_R12_L12_PILONIDALCYST	2	416815	0.0240057	474291	0.0435602	Pilonidal cyst || id:finngen_R12_L12_PILONIDALCYST	Pilonidal cyst	Pilonidal cyst || ||	TRUE	MedicineITLab	2	416815	0.0019	3.29989407910835e-20	691706	ieu-b-40	body mass index || id:ieu-b-40	TRUE	reported	MedicineITLab	2	TRUE			0.000118461698286511	691706	8.58860813611027e-06	474291	TRUE	2.45404865269718e-05	0.0001245359543808	86.152746903575	81.9501385041551
rs4671328	G	T	G	T	-0.0219	-0.0685716	0.5533	0.599521	FALSE	FALSE	FALSE	finngen_R12_L12_PILONIDALCYST	2	58708147	0.0235444	474291	0.00358625	Pilonidal cyst || id:finngen_R12_L12_PILONIDALCYST	Pilonidal cyst	Pilonidal cyst || ||	TRUE	MedicineITLab	2	58935282	0.0017	2.19988510904924e-36	679487	ieu-b-40	body mass index || id:ieu-b-40	TRUE	reported	MedicineITLab	2	TRUE			0.000244176832351856	679487	1.7883910672826e-05	474291	TRUE	1.69980245976531e-09	0.0002370799614942	161.130478443511	165.955017301038
rs4713436	T	C	T	C	-0.0133	0.0228109	0.1731	0.195693	FALSE	FALSE	FALSE	finngen_R12_L12_PILONIDALCYST	6	31116862	0.0292797	474291	0.43594	Pilonidal cyst || id:finngen_R12_L12_PILONIDALCYST	Pilonidal cyst	Pilonidal cyst || ||	TRUE	MedicineITLab	6	31084639	0.0024	1.79998961724559e-08	691213	ieu-b-40	body mass index || id:ieu-b-40	TRUE	reported	MedicineITLab	2	TRUE			4.44273963753709e-05	691213	1.27969946354194e-06	474291	TRUE	0.00333396388278294	5.06387920542e-05	35.0038626478974	30.7100694444445
rs4722398	T	C	T	C	0.0158	-0.0170682	0.1336	0.0701645	FALSE	FALSE	FALSE	finngen_R12_L12_PILONIDALCYST	7	3085586	0.045687	474291	0.708709	Pilonidal cyst || id:finngen_R12_L12_PILONIDALCYST	Pilonidal cyst	Pilonidal cyst || ||	TRUE	MedicineITLab	7	3125220	0.0025	3.59997927043357e-10	692509	ieu-b-40	body mass index || id:ieu-b-40	TRUE	reported	MedicineITLab	2	TRUE			5.76746463735452e-05	692509	2.9427067358925e-07	474291	TRUE	0.000182887085674751	5.77921792512e-05	40.0238017394352	39.9424
rs4740619	C	T	C	T	-0.0186	-0.0369247	0.4521	0.512357	FALSE	FALSE	FALSE	finngen_R12_L12_PILONIDALCYST	9	15634328	0.0232237	474291	0.111844	Pilonidal cyst || id:finngen_R12_L12_PILONIDALCYST	Pilonidal cyst	Pilonidal cyst || ||	TRUE	MedicineITLab	9	15634326	0.0016	2.2998525866862e-30	794491	ieu-b-40	body mass index || id:ieu-b-40	TRUE	reported	MedicineITLab	2	TRUE			0.000170068612430661	794491	5.32998219754224e-06	474291	TRUE	4.93911440543981e-09	0.0001713924518328	136.192760075261	135.140625
rs4757144	A	G	A	G	0.0169	-0.00522519	0.5878	0.50973	FALSE	FALSE	FALSE	finngen_R12_L12_PILONIDALCYST	11	13309679	0.0232808	474291	0.822414	Pilonidal cyst || id:finngen_R12_L12_PILONIDALCYST	Pilonidal cyst	Pilonidal cyst || ||	TRUE	MedicineITLab	11	13331226	0.0018	5.60015438761557e-22	690082	ieu-b-40	body mass index || id:ieu-b-40	TRUE	reported	MedicineITLab	2	TRUE			0.000127724286335463	690082	1.06209967442715e-07	474291	TRUE	5.90812426624759e-09	0.0001384015564152	95.5213663567759	88.1512345679012
rs4783830	A	G	A	G	-0.0105	-0.0413265	0.3074	0.318931	FALSE	FALSE	FALSE	finngen_R12_L12_PILONIDALCYST	16	54221434	0.0249318	474291	0.0974025	Pilonidal cyst || id:finngen_R12_L12_PILONIDALCYST	Pilonidal cyst	Pilonidal cyst || ||	TRUE	MedicineITLab	16	54255346	0.0019	2.39999313805789e-08	675527	ieu-b-40	body mass index || id:ieu-b-40	TRUE	reported	MedicineITLab	2	TRUE			4.52074838990625e-05	675527	5.7930118205406e-06	474291	TRUE	0.0226815098143864	4.694560542e-05	31.7144189539438	30.5401662049862
rs4800191	C	G	C	G	0.0103	-0.0098197	0.6369	0.642831	FALSE	TRUE	FALSE	finngen_R12_L12_PILONIDALCYST	18	24881434	0.0243573	474291	0.686836	Pilonidal cyst || id:finngen_R12_L12_PILONIDALCYST	Pilonidal cyst	Pilonidal cyst || ||	TRUE	MedicineITLab	18	22461398	0.0017	2.49999995007974e-09	785353	ieu-b-40	body mass index || id:ieu-b-40	TRUE	reported	MedicineITLab	2	TRUE			4.6740408748289e-05	785353	3.42684884295279e-07	474291	TRUE	0.000675232827224052	4.90684051902e-05	38.5378120735067	36.7093425605536
rs4813619	T	G	T	G	-0.0108	0.0307735	0.5101	0.556446	FALSE	FALSE	FALSE	finngen_R12_L12_PILONIDALCYST	20	2835069	0.0234227	474291	0.188901	Pilonidal cyst || id:finngen_R12_L12_PILONIDALCYST	Pilonidal cyst	Pilonidal cyst || ||	TRUE	MedicineITLab	20	2815715	0.0018	2.3000114603619e-09	622760	ieu-b-40	body mass index || id:ieu-b-40	TRUE	reported	MedicineITLab	2	TRUE			5.78040250869469e-05	622760	3.63944567811961e-06	474291	TRUE	0.00312477384263211	5.82962031072e-05	36.3065433882611	36
rs4818225	G	A	G	A	0.0117	-0.0158191	0.6606	0.585968	FALSE	FALSE	FALSE	finngen_R12_L12_PILONIDALCYST	21	41257968	0.0235678	474291	0.502082	Pilonidal cyst || id:finngen_R12_L12_PILONIDALCYST	Pilonidal cyst	Pilonidal cyst || ||	TRUE	MedicineITLab	21	42629895	0.0018	2.3000114603619e-10	688274	ieu-b-40	body mass index || id:ieu-b-40	TRUE	reported	MedicineITLab	2	TRUE			6.13818470269939e-05	688274	9.49908972637143e-07	474291	TRUE	0.000277758202790441	6.13835676792e-05	42.2511844221368	42.25
rs4820408	G	T	G	T	-0.0151	-0.0161651	0.592	0.601518	FALSE	FALSE	FALSE	finngen_R12_L12_PILONIDALCYST	22	40208941	0.0237728	474291	0.496515	Pilonidal cyst || id:finngen_R12_L12_PILONIDALCYST	Pilonidal cyst	Pilonidal cyst || ||	TRUE	MedicineITLab	22	40604945	0.0017	2.09990670376242e-19	794185	ieu-b-40	body mass index || id:ieu-b-40	TRUE	reported	MedicineITLab	2	TRUE			9.93327190309762e-05	794185	9.74883325139606e-07	474291	TRUE	9.91953052016454e-07	0.00011014524672	87.4851185457963	78.8961937716263
rs4842491	T	C	T	C	0.0098	0.01734	0.7138	0.695286	FALSE	FALSE	FALSE	finngen_R12_L12_PILONIDALCYST	12	89511760	0.0253072	474291	0.493228	Pilonidal cyst || id:finngen_R12_L12_PILONIDALCYST	Pilonidal cyst	Pilonidal cyst || ||	TRUE	MedicineITLab	12	89905537	0.0018	4.00000007987242e-08	795312	ieu-b-40	body mass index || id:ieu-b-40	TRUE	reported	MedicineITLab	2	TRUE			3.72695811251443e-05	795312	9.89843440613773e-07	474291	TRUE	0.00534685766598215	3.92399386848e-05	31.2091402801593	29.641975308642
rs4851029	G	T	G	T	0.0121	0.00580198	0.5247	0.499502	FALSE	FALSE	FALSE	finngen_R12_L12_PILONIDALCYST	2	103543327	0.0233182	474291	0.803502	Pilonidal cyst || id:finngen_R12_L12_PILONIDALCYST	Pilonidal cyst	Pilonidal cyst || ||	TRUE	MedicineITLab	2	104159785	0.0017	1.69980851320349e-12	689752	ieu-b-40	body mass index || id:ieu-b-40	TRUE	reported	MedicineITLab	2	TRUE			7.34428111273569e-05	689752	1.30532693595588e-07	474291	TRUE	1.35063364211492e-05	7.30263534462e-05	50.3736058902646	50.6608996539793
rs4858193	C	T	C	T	-0.0129	-0.0363819	0.2779	0.261402	FALSE	FALSE	FALSE	finngen_R12_L12_PILONIDALCYST	3	20399558	0.0264968	474291	0.169731	Pilonidal cyst || id:finngen_R12_L12_PILONIDALCYST	Pilonidal cyst	Pilonidal cyst || ||	TRUE	MedicineITLab	3	20441050	0.0019	1.5999263828686e-11	686850	ieu-b-40	body mass index || id:ieu-b-40	TRUE	reported	MedicineITLab	2	TRUE			6.71092576178414e-05	686850	3.97501816495193e-06	474291	TRUE	0.00102646367316428	6.67875185838e-05	45.8759375042745	46.0969529085873
rs4864201	C	T	C	T	-0.0141	-0.0120189	0.6469	0.617075	FALSE	FALSE	FALSE	finngen_R12_L12_PILONIDALCYST	4	129810129	0.0240624	474291	0.617435	Pilonidal cyst || id:finngen_R12_L12_PILONIDALCYST	Pilonidal cyst	Pilonidal cyst || ||	TRUE	MedicineITLab	4	130731284	0.0017	1.50003019045595e-16	795263	ieu-b-40	body mass index || id:ieu-b-40	TRUE	reported	MedicineITLab	2	TRUE			8.64954239130676e-05	795263	5.26027293701012e-07	474291	TRUE	2.95222260719886e-06	9.08245154718e-05	72.2357557761373	68.7923875432526
rs4880341	T	C	T	C	-0.0118	0.0601065	0.5606	0.511682	FALSE	FALSE	FALSE	finngen_R12_L12_PILONIDALCYST	10	132179185	0.0232334	474291	0.00967966	Pilonidal cyst || id:finngen_R12_L12_PILONIDALCYST	Pilonidal cyst	Pilonidal cyst || ||	TRUE	MedicineITLab	10	133992689	0.0017	1.10001852750622e-11	689012	ieu-b-40	body mass index || id:ieu-b-40	TRUE	reported	MedicineITLab	2	TRUE			6.99214263746011e-05	689012	1.41113368674725e-05	474291	TRUE	0.0146456858793255	6.85973211872e-05	47.2674826938848	48.1799307958478
rs4906908	G	T	G	T	0.0103	0.0427468	0.5253	0.51272	FALSE	FALSE	FALSE	finngen_R12_L12_PILONIDALCYST	15	26794935	0.0232442	474291	0.0659098	Pilonidal cyst || id:finngen_R12_L12_PILONIDALCYST	Pilonidal cyst	Pilonidal cyst || ||	TRUE	MedicineITLab	15	27040082	0.0017	2.49999995007974e-09	691345	ieu-b-40	body mass index || id:ieu-b-40	TRUE	reported	MedicineITLab	2	TRUE			5.30957765530332e-05	691345	7.13069502177804e-06	474291	TRUE	0.0143458671802904	5.29091857038e-05	36.5803306075274	36.7093425605536
rs491711	C	A	C	A	-0.0115	0.0100877	0.316	0.23029	FALSE	FALSE	FALSE	finngen_R12_L12_PILONIDALCYST	11	28720673	0.0276826	474291	0.715555	Pilonidal cyst || id:finngen_R12_L12_PILONIDALCYST	Pilonidal cyst	Pilonidal cyst || ||	TRUE	MedicineITLab	11	28742220	0.0019	1.09999319893519e-09	685113	ieu-b-40	body mass index || id:ieu-b-40	TRUE	reported	MedicineITLab	2	TRUE			5.34692775598325e-05	685113	2.79980243941648e-07	474291	TRUE	0.000329322831934474	5.7170088e-05	39.1700955175757	36.6343490304709
rs4929923	C	T	C	T	0.0181	-0.00666194	0.6376	0.64713	FALSE	FALSE	FALSE	finngen_R12_L12_PILONIDALCYST	11	8617653	0.0243274	474291	0.784204	Pilonidal cyst || id:finngen_R12_L12_PILONIDALCYST	Pilonidal cyst	Pilonidal cyst || ||	TRUE	MedicineITLab	11	8639200	0.0017	7.19946127440837e-27	794933	ieu-b-40	body mass index || id:ieu-b-40	TRUE	reported	MedicineITLab	2	TRUE			0.000142583064939207	794933	1.58112760399896e-07	474291	TRUE	3.14117624899872e-10	0.0001513992217728	120.370158711427	113.359861591696
rs4936175	C	T	C	T	0.0122	0.0105581	0.4445	0.357955	FALSE	FALSE	FALSE	finngen_R12_L12_PILONIDALCYST	11	132772064	0.0242105	474291	0.662769	Pilonidal cyst || id:finngen_R12_L12_PILONIDALCYST	Pilonidal cyst	Pilonidal cyst || ||	TRUE	MedicineITLab	11	132641959	0.0017	1.39990962656834e-12	692569	ieu-b-40	body mass index || id:ieu-b-40	TRUE	reported	MedicineITLab	2	TRUE			7.43580051285941e-05	692569	4.00978233554046e-07	474291	TRUE	2.2420682819959e-05	7.350307118e-05	50.9095435057191	51.5017301038063
rs4937870	G	A	G	A	-0.0109	-0.0262309	0.3172	0.415297	FALSE	FALSE	FALSE	finngen_R12_L12_PILONIDALCYST	11	112955986	0.0237848	474291	0.270095	Pilonidal cyst || id:finngen_R12_L12_PILONIDALCYST	Pilonidal cyst	Pilonidal cyst || ||	TRUE	MedicineITLab	11	112826709	0.0019	8.79994585505891e-09	683154	ieu-b-40	body mass index || id:ieu-b-40	TRUE	reported	MedicineITLab	2	TRUE			4.81734253693227e-05	683154	2.56438489275014e-06	474291	TRUE	0.00472726544818838	5.14647280992e-05	35.160041432397	32.9113573407202
rs4952843	G	A	G	A	-0.0131	-0.000690844	0.3807	0.338527	FALSE	FALSE	FALSE	finngen_R12_L12_PILONIDALCYST	2	46730706	0.0245696	474291	0.977568	Pilonidal cyst || id:finngen_R12_L12_PILONIDALCYST	Pilonidal cyst	Pilonidal cyst || ||	TRUE	MedicineITLab	2	46957845	0.0018	6.79986045003322e-14	692482	ieu-b-40	body mass index || id:ieu-b-40	TRUE	reported	MedicineITLab	2	TRUE			7.64816290044151e-05	692482	1.66694302004168e-09	474291	TRUE	3.86746410743758e-06	8.09201247822e-05	56.0401027812877	52.9660493827161
rs4954638	C	A	C	A	-0.0118	-0.0189498	0.2492	0.342811	FALSE	FALSE	FALSE	finngen_R12_L12_PILONIDALCYST	2	136677885	0.0245102	474291	0.439441	Pilonidal cyst || id:finngen_R12_L12_PILONIDALCYST	Pilonidal cyst	Pilonidal cyst || ||	TRUE	MedicineITLab	2	137435455	0.002	2.90001336905407e-09	689971	ieu-b-40	body mass index || id:ieu-b-40	TRUE	reported	MedicineITLab	2	TRUE			5.04489967961191e-05	689971	1.26029424065249e-06	474291	TRUE	0.001521695801206	5.21034297728e-05	35.9516245398535	34.81
rs4968656	G	A	G	A	0.0116	0.00383337	0.3216	0.308876	FALSE	FALSE	FALSE	finngen_R12_L12_PILONIDALCYST	17	63539598	0.0252038	474291	0.879112	Pilonidal cyst || id:finngen_R12_L12_PILONIDALCYST	Pilonidal cyst	Pilonidal cyst || ||	TRUE	MedicineITLab	17	61616959	0.0019	8.19992726270379e-10	675153	ieu-b-40	body mass index || id:ieu-b-40	TRUE	reported	MedicineITLab	2	TRUE			5.52056954324348e-05	675153	4.87737734356155e-08	474291	TRUE	0.000141706741548003	5.87148361728e-05	39.6437080307244	37.2742382271468
rs4981693	A	G	A	G	0.0206	0.00663946	0.771	0.67123	FALSE	FALSE	FALSE	finngen_R12_L12_PILONIDALCYST	14	29211125	0.0247201	474291	0.788248	Pilonidal cyst || id:finngen_R12_L12_PILONIDALCYST	Pilonidal cyst	Pilonidal cyst || ||	TRUE	MedicineITLab	14	29680331	0.002	6.9008088854845e-24	689120	ieu-b-40	body mass index || id:ieu-b-40	TRUE	reported	MedicineITLab	2	TRUE			0.000153926714894716	689120	1.52097456915664e-07	474291	TRUE	1.89539690802697e-10	0.00014984915448	103.279225941631	106.09
rs4986044	T	C	T	C	-0.0164	0.034687	0.4687	0.498639	FALSE	FALSE	FALSE	finngen_R12_L12_PILONIDALCYST	17	21358248	0.0232348	474291	0.135466	Pilonidal cyst || id:finngen_R12_L12_PILONIDALCYST	Pilonidal cyst	Pilonidal cyst || ||	TRUE	MedicineITLab	17	21261560	0.0016	3.29989407910835e-23	787219	ieu-b-40	body mass index || id:ieu-b-40	TRUE	reported	MedicineITLab	2	TRUE			0.000133442850142409	787219	4.69905480775573e-06	474291	TRUE	3.2996600295416e-07	0.0001339530051552	105.464210107141	105.0625
rs538579	C	G	C	G	0.0137	-0.0449098	0.3228	0.264642	FALSE	TRUE	FALSE	finngen_R12_L12_PILONIDALCYST	3	62725999	0.026306	474291	0.0877829	Pilonidal cyst || id:finngen_R12_L12_PILONIDALCYST	Pilonidal cyst	Pilonidal cyst || ||	TRUE	MedicineITLab	3	62711674	0.0019	1.2998702373886e-13	688452	ieu-b-40	body mass index || id:ieu-b-40	TRUE	reported	MedicineITLab	2	TRUE			7.55142183729815e-05	688452	6.14507077677491e-06	474291	TRUE	0.000996640959008873	8.20581280608e-05	56.4975543470075	51.9916897506925
rs543874	G	A	G	A	0.0475	-0.0127413	0.1952	0.17911	FALSE	FALSE	FALSE	finngen_R12_L12_PILONIDALCYST	1	177920345	0.030154	474291	0.67263	Pilonidal cyst || id:finngen_R12_L12_PILONIDALCYST	Pilonidal cyst	Pilonidal cyst || ||	TRUE	MedicineITLab	1	177889480	0.002	1.19949930314936e-122	795504	ieu-b-40	body mass index || id:ieu-b-40	TRUE	reported	MedicineITLab	2	TRUE			0.000708562425370319	795504	3.76438822417845e-07	474291	TRUE	1.23780831629969e-45	0.000708900032	564.331447837495	564.0625
rs559231	T	G	T	G	0.0135	0.0443923	0.3956	0.422334	FALSE	FALSE	FALSE	finngen_R12_L12_PILONIDALCYST	18	42064283	0.0235528	474291	0.0594566	Pilonidal cyst || id:finngen_R12_L12_PILONIDALCYST	Pilonidal cyst	Pilonidal cyst || ||	TRUE	MedicineITLab	18	39644247	0.0018	2.39993787680988e-14	685154	ieu-b-40	body mass index || id:ieu-b-40	TRUE	reported	MedicineITLab	2	TRUE			8.20918312060604e-05	685154	7.49003590771195e-06	474291	TRUE	0.000814197225183212	8.715218328e-05	59.7176972063506	56.25
rs592483	T	C	T	C	-0.0147	-0.0254464	0.5716	0.448458	FALSE	FALSE	FALSE	finngen_R12_L12_PILONIDALCYST	11	69630405	0.0233993	474291	0.276822	Pilonidal cyst || id:finngen_R12_L12_PILONIDALCYST	Pilonidal cyst	Pilonidal cyst || ||	TRUE	MedicineITLab	11	69445173	0.0017	1.99986186963274e-18	781871	ieu-b-40	body mass index || id:ieu-b-40	TRUE	reported	MedicineITLab	2	TRUE			9.56227659976967e-05	781871	2.49346245445078e-06	474291	TRUE	8.37792767806872e-06	0.0001058294032992	82.7534874803432	74.7716262975778
rs6050446	G	A	G	A	0.0343	0.137801	0.97001	0.977283	FALSE	FALSE	FALSE	finngen_R12_L12_PILONIDALCYST	20	25214873	0.078647	474291	0.079748	Pilonidal cyst || id:finngen_R12_L12_PILONIDALCYST	Pilonidal cyst	Pilonidal cyst || ||	TRUE	MedicineITLab	20	25195509	0.0047	4.40047947835983e-13	766287	ieu-b-40	body mass index || id:ieu-b-40	TRUE	reported	MedicineITLab	2	TRUE			6.94979535156804e-05	766287	6.47283524295372e-06	474291	TRUE	0.00171695512504424	6.84495997527019e-05	52.4554921039385	53.258940697148
rs6235	G	C	G	C	0.0175	0.027557	0.2702	0.286416	FALSE	TRUE	FALSE	finngen_R12_L12_PILONIDALCYST	5	96393194	0.0256896	474291	0.283411	Pilonidal cyst || id:finngen_R12_L12_PILONIDALCYST	Pilonidal cyst	Pilonidal cyst || ||	TRUE	MedicineITLab	5	95728898	0.0019	1.50003019045595e-19	691708	ieu-b-40	body mass index || id:ieu-b-40	TRUE	reported	MedicineITLab	2	TRUE			0.000122629255650108	691708	2.42607980209689e-06	474291	TRUE	4.46476588670786e-07	0.0001207800755	83.5543946098924	84.8337950138504
rs6265	T	C	T	C	-0.0412	-0.112655	0.1951	0.154542	FALSE	FALSE	FALSE	finngen_R12_L12_PILONIDALCYST	11	27658369	0.0329233	474291	0.0006222	Pilonidal cyst || id:finngen_R12_L12_PILONIDALCYST	Pilonidal cyst	Pilonidal cyst || ||	TRUE	MedicineITLab	11	27679916	0.0021	1e-86	795458	ieu-b-40	body mass index || id:ieu-b-40	TRUE	reported	MedicineITLab	2	TRUE			0.00048364820918184	795458	2.46854160871199e-05	474291	TRUE	1.67356212914766e-20	0.0005331183417312	424.298384891486	384.907029478458
rs6443750	C	T	C	T	0.0148	-0.0035372	0.8068	0.790236	FALSE	FALSE	FALSE	finngen_R12_L12_PILONIDALCYST	3	181611894	0.0286492	474291	0.901738	Pilonidal cyst || id:finngen_R12_L12_PILONIDALCYST	Pilonidal cyst	Pilonidal cyst || ||	TRUE	MedicineITLab	3	181329682	0.0021	3.19963176731835e-12	776837	ieu-b-40	body mass index || id:ieu-b-40	TRUE	reported	MedicineITLab	2	TRUE			6.39334720152227e-05	776837	3.21403918947907e-08	474291	TRUE	2.2163300951791e-05	6.82851767808e-05	53.0499378288956	49.6689342403628
rs6448587	C	A	C	A	-0.0167	0.0568381	0.1891	0.224767	FALSE	FALSE	FALSE	finngen_R12_L12_PILONIDALCYST	4	28560368	0.0278436	474291	0.0412173	Pilonidal cyst || id:finngen_R12_L12_PILONIDALCYST	Pilonidal cyst	Pilonidal cyst || ||	TRUE	MedicineITLab	4	28561990	0.0023	2.29985258668621e-13	691097	ieu-b-40	body mass index || id:ieu-b-40	TRUE	reported	MedicineITLab	2	TRUE			7.6279245811296e-05	691097	8.78580304780675e-06	474291	TRUE	0.00221314277766045	8.55306489582e-05	59.1148599741039	52.7202268431002
rs6461115	G	A	G	A	-0.0144	-0.036929	0.2285	0.302247	FALSE	FALSE	FALSE	finngen_R12_L12_PILONIDALCYST	7	2064033	0.0252361	474291	0.143374	Pilonidal cyst || id:finngen_R12_L12_PILONIDALCYST	Pilonidal cyst	Pilonidal cyst || ||	TRUE	MedicineITLab	7	2103668	0.0019	1.20005182020427e-13	791735	ieu-b-40	body mass index || id:ieu-b-40	TRUE	reported	MedicineITLab	2	TRUE			7.25450072132009e-05	791735	4.51487366747559e-06	474291	TRUE	0.000498481782013744	7.311005568e-05	57.8878758995236	57.4404432132964
rs6471941	A	G	A	G	0.0156	-0.0217253	0.1684	0.327396	FALSE	FALSE	FALSE	finngen_R12_L12_PILONIDALCYST	8	61205414	0.0248232	474291	0.381465	Pilonidal cyst || id:finngen_R12_L12_PILONIDALCYST	Pilonidal cyst	Pilonidal cyst || ||	TRUE	MedicineITLab	8	62117973	0.0021	3.1002734419982e-13	793986	ieu-b-40	body mass index || id:ieu-b-40	TRUE	reported	MedicineITLab	2	TRUE			6.94974185204452e-05	793986	1.61499907513794e-06	474291	TRUE	0.00011800666441769	6.81609696768e-05	54.122408383701	55.1836734693878
rs6500208	A	G	A	G	0.014	0.0340839	0.2006	0.311026	FALSE	FALSE	FALSE	finngen_R12_L12_PILONIDALCYST	16	48977338	0.0251864	474291	0.175971	Pilonidal cyst || id:finngen_R12_L12_PILONIDALCYST	Pilonidal cyst	Pilonidal cyst || ||	TRUE	MedicineITLab	16	49011249	0.002	4.10015240506613e-12	781931	ieu-b-40	body mass index || id:ieu-b-40	TRUE	reported	MedicineITLab	2	TRUE			6.26616094058912e-05	781931	3.86119418009378e-06	474291	TRUE	0.00122298758174684	6.286097888e-05	49.1559123434272	49
rs6512302	C	G	C	G	0.0142	0.045604	0.7511	0.786339	FALSE	TRUE	FALSE	finngen_R12_L12_PILONIDALCYST	20	64060197	0.028478	474291	0.109294	Pilonidal cyst || id:finngen_R12_L12_PILONIDALCYST	Pilonidal cyst	Pilonidal cyst || ||	TRUE	MedicineITLab	20	62691550	0.002	2.09990670376243e-12	686053	ieu-b-40	body mass index || id:ieu-b-40	TRUE	reported	MedicineITLab	2	TRUE			7.34731036334702e-05	686053	5.40681490228787e-06	474291	TRUE	0.000940042839676531	7.53927080312e-05	51.7271425868711	50.41
rs6556301	T	G	T	G	-0.0111	-0.0052243	0.3596	0.370471	FALSE	FALSE	FALSE	finngen_R12_L12_PILONIDALCYST	5	177100576	0.0241559	474291	0.828774	Pilonidal cyst || id:finngen_R12_L12_PILONIDALCYST	Pilonidal cyst	Pilonidal cyst || ||	TRUE	MedicineITLab	5	176527577	0.0018	4.09996359041765e-10	734744	ieu-b-40	body mass index || id:ieu-b-40	TRUE	reported	MedicineITLab	2	TRUE			5.17539621929934e-05	734744	9.86203806558134e-08	474291	TRUE	0.000220988794784015	5.67475295328e-05	41.6971595547818	38.0277777777778
rs6561943	T	C	T	C	0.0119	-0.00509047	0.2595	0.266547	FALSE	FALSE	FALSE	finngen_R12_L12_PILONIDALCYST	13	57782627	0.0262447	474291	0.846206	Pilonidal cyst || id:finngen_R12_L12_PILONIDALCYST	Pilonidal cyst	Pilonidal cyst || ||	TRUE	MedicineITLab	13	58356761	0.0019	4.20000686246632e-10	793951	ieu-b-40	body mass index || id:ieu-b-40	TRUE	reported	MedicineITLab	2	TRUE			4.9405199564944e-05	793951	7.93212322539421e-08	474291	TRUE	0.000236328122486087	5.4423484395e-05	43.211822749887	39.2271468144044
rs657452	G	A	G	A	-0.0188	0.00187773	0.6216	0.573458	FALSE	FALSE	FALSE	finngen_R12_L12_PILONIDALCYST	1	49124175	0.0235596	474291	0.936475	Pilonidal cyst || id:finngen_R12_L12_PILONIDALCYST	Pilonidal cyst	Pilonidal cyst || ||	TRUE	MedicineITLab	1	49589847	0.0017	7.19946127440837e-29	767846	ieu-b-40	body mass index || id:ieu-b-40	TRUE	reported	MedicineITLab	2	TRUE			0.000159248626196741	767846	1.339329412914e-08	474291	TRUE	1.28161653952088e-11	0.0001662676764672	127.688868300724	122.297577854671
rs6587552	G	A	G	A	-0.0173	-0.0494749	0.7591	0.726088	FALSE	FALSE	FALSE	finngen_R12_L12_PILONIDALCYST	1	151046385	0.0260442	474291	0.0574791	Pilonidal cyst || id:finngen_R12_L12_PILONIDALCYST	Pilonidal cyst	Pilonidal cyst || ||	TRUE	MedicineITLab	1	151018861	0.002	1.5999263828686e-17	689723	ieu-b-40	body mass index || id:ieu-b-40	TRUE	reported	MedicineITLab	2	TRUE			0.000108470503240834	689723	7.60854213374002e-06	474291	TRUE	4.92536836021017e-05	0.0001094606425902	75.5055687560305	74.8225
rs6591407	A	C	A	C	-0.0118	-0.0210047	0.1861	0.148365	FALSE	FALSE	FALSE	finngen_R12_L12_PILONIDALCYST	11	57146683	0.0329146	474291	0.52337	Pilonidal cyst || id:finngen_R12_L12_PILONIDALCYST	Pilonidal cyst	Pilonidal cyst || ||	TRUE	MedicineITLab	11	56914157	0.0021	1.89998424621473e-08	794246	ieu-b-40	body mass index || id:ieu-b-40	TRUE	reported	MedicineITLab	2	TRUE			3.97515638032241e-05	794246	8.58642493797639e-07	474291	TRUE	0.003380234458878	4.21804716792e-05	33.5029997207054	31.5736961451247
rs6593688	G	A	G	A	0.0137	0.00387693	0.3733	0.385528	FALSE	FALSE	FALSE	finngen_R12_L12_PILONIDALCYST	1	95856649	0.02385	474291	0.870869	Pilonidal cyst || id:finngen_R12_L12_PILONIDALCYST	Pilonidal cyst	Pilonidal cyst || ||	TRUE	MedicineITLab	1	96322205	0.0018	8.60003066888856e-15	691779	ieu-b-40	body mass index || id:ieu-b-40	TRUE	reported	MedicineITLab	2	TRUE			8.37324192757624e-05	691779	5.57129398755932e-08	474291	TRUE	2.2583371475664e-06	8.78190661518e-05	60.7565457084005	57.929012345679
rs6673081	C	T	C	T	-0.01	0.0430739	0.5534	0.595142	FALSE	FALSE	FALSE	finngen_R12_L12_PILONIDALCYST	1	155017119	0.0237461	474291	0.0696883	Pilonidal cyst || id:finngen_R12_L12_PILONIDALCYST	Pilonidal cyst	Pilonidal cyst || ||	TRUE	MedicineITLab	1	154989595	0.0018	1.79998961724559e-08	677818	ieu-b-40	body mass index || id:ieu-b-40	TRUE	reported	MedicineITLab	2	TRUE			4.55326994355912e-05	677818	6.93741605296987e-06	474291	TRUE	0.029767283841132	4.9429688e-05	33.5058895870765	30.8641975308642
rs6692586	G	A	G	A	-0.0192	-0.0888237	0.832	0.884389	FALSE	FALSE	FALSE	finngen_R12_L12_PILONIDALCYST	1	22973413	0.0364419	474291	0.0147931	Pilonidal cyst || id:finngen_R12_L12_PILONIDALCYST	Pilonidal cyst	Pilonidal cyst || ||	TRUE	MedicineITLab	1	23299906	0.0023	1.10001852750622e-16	690921	ieu-b-40	body mass index || id:ieu-b-40	TRUE	reported	MedicineITLab	2	TRUE			0.000100849987517543	690921	1.25258499130526e-05	474291	TRUE	0.000562834025599252	0.00010305404928	71.2093390852276	69.6862003780718
rs6712	C	G	C	G	0.0138	0.0153853	0.1368	0.132324	FALSE	TRUE	FALSE	finngen_R12_L12_PILONIDALCYST	22	50199493	0.0343351	474291	0.654086	Pilonidal cyst || id:finngen_R12_L12_PILONIDALCYST	Pilonidal cyst	Pilonidal cyst || ||	TRUE	MedicineITLab	22	50637922	0.0025	4.39997288359989e-08	688469	ieu-b-40	body mass index || id:ieu-b-40	TRUE	reported	MedicineITLab	2	TRUE			4.42563717515149e-05	688469	4.23342693502315e-07	474291	TRUE	0.00146951561820005	4.49765042688e-05	30.966231717281	30.4704
rs6734537	C	T	C	T	0.0133	-0.0113601	0.1971	0.148452	FALSE	FALSE	FALSE	finngen_R12_L12_PILONIDALCYST	2	207061239	0.0325851	474291	0.727369	Pilonidal cyst || id:finngen_R12_L12_PILONIDALCYST	Pilonidal cyst	Pilonidal cyst || ||	TRUE	MedicineITLab	2	207925963	0.0022	1e-09	687293	ieu-b-40	body mass index || id:ieu-b-40	TRUE	reported	MedicineITLab	2	TRUE			5.31733680586379e-05	687293	2.56261302283067e-07	474291	TRUE	0.000324635761553337	5.59862475102e-05	38.4809984442362	36.547520661157
rs6764533	A	G	A	G	0.0116	-0.0110749	0.359	0.304058	FALSE	FALSE	FALSE	finngen_R12_L12_PILONIDALCYST	3	196361593	0.0252696	474291	0.661191	Pilonidal cyst || id:finngen_R12_L12_PILONIDALCYST	Pilonidal cyst	Pilonidal cyst || ||	TRUE	MedicineITLab	3	196088464	0.0018	1.40000633223953e-10	690832	ieu-b-40	body mass index || id:ieu-b-40	TRUE	reported	MedicineITLab	2	TRUE			6.01137293145959e-05	690832	4.04985677008285e-07	474291	TRUE	0.000160532009131632	6.192962528e-05	42.7854927217141	41.5308641975309
rs6772756	G	A	G	A	-0.0104	0.0301817	0.3372	0.36052	FALSE	FALSE	FALSE	finngen_R12_L12_PILONIDALCYST	3	182594364	0.024349	474291	0.215144	Pilonidal cyst || id:finngen_R12_L12_PILONIDALCYST	Pilonidal cyst	Pilonidal cyst || ||	TRUE	MedicineITLab	3	182312152	0.0019	4.00000007987242e-08	681709	ieu-b-40	body mass index || id:ieu-b-40	TRUE	reported	MedicineITLab	2	TRUE			4.39483562443193e-05	681709	3.23952008838153e-06	474291	TRUE	0.0106438085818693	4.83466893312e-05	32.9598700445018	29.9612188365651
rs6785245	C	T	C	T	0.0132	0.0246377	0.3969	0.349442	FALSE	FALSE	FALSE	finngen_R12_L12_PILONIDALCYST	3	82598839	0.0243769	474291	0.312161	Pilonidal cyst || id:finngen_R12_L12_PILONIDALCYST	Pilonidal cyst	Pilonidal cyst || ||	TRUE	MedicineITLab	3	82647990	0.0017	4.00036851046125e-14	692250	ieu-b-40	body mass index || id:ieu-b-40	TRUE	reported	MedicineITLab	2	TRUE			8.70864299229933e-05	692250	2.15377031207903e-06	474291	TRUE	3.01415696336818e-05	8.34157935072e-05	57.7492334219025	60.2906574394464
rs6804842	G	A	G	A	0.0156	0.0355266	0.572	0.533913	FALSE	FALSE	FALSE	finngen_R12_L12_PILONIDALCYST	3	25064946	0.0233206	474291	0.127658	Pilonidal cyst || id:finngen_R12_L12_PILONIDALCYST	Pilonidal cyst	Pilonidal cyst || ||	TRUE	MedicineITLab	3	25106437	0.0017	3.59997927043357e-21	789179	ieu-b-40	body mass index || id:ieu-b-40	TRUE	reported	MedicineITLab	2	TRUE			0.000106691690462627	789179	4.89308404341159e-06	474291	TRUE	9.95101749310001e-06	0.00011915684352	94.047046647804	84.2076124567474
rs6841761	T	G	T	G	-0.0131	-0.00922067	0.5252	0.611205	FALSE	FALSE	FALSE	finngen_R12_L12_PILONIDALCYST	4	25421916	0.0238557	474291	0.699114	Pilonidal cyst || id:finngen_R12_L12_PILONIDALCYST	Pilonidal cyst	Pilonidal cyst || ||	TRUE	MedicineITLab	4	25423538	0.0016	6.40029512108372e-16	793477	ieu-b-40	body mass index || id:ieu-b-40	TRUE	reported	MedicineITLab	2	TRUE			8.44758730856654e-05	793477	3.1499048862632e-07	474291	TRUE	2.57605373977499e-06	8.55870415712e-05	67.9169906250079	67.03515625
rs6985109	A	G	A	G	-0.0177	-0.0357491	0.5338	0.426546	FALSE	FALSE	FALSE	finngen_R12_L12_PILONIDALCYST	8	10904075	0.0236238	474291	0.130211	Pilonidal cyst || id:finngen_R12_L12_PILONIDALCYST	Pilonidal cyst	Pilonidal cyst || ||	TRUE	MedicineITLab	8	10761585	0.0017	1.50003019045595e-26	793993	ieu-b-40	body mass index || id:ieu-b-40	TRUE	reported	MedicineITLab	2	TRUE			0.000136512939852806	793993	4.82820344707009e-06	474291	TRUE	2.34636606796771e-07	0.0001559291699448	123.825665606898	108.404844290657
rs7024334	G	T	G	T	-0.0138	-0.0186191	0.7742	0.792696	FALSE	FALSE	FALSE	finngen_R12_L12_PILONIDALCYST	9	106309794	0.0285993	474291	0.515026	Pilonidal cyst || id:finngen_R12_L12_PILONIDALCYST	Pilonidal cyst	Pilonidal cyst || ||	TRUE	MedicineITLab	9	109072075	0.002	3.10027344199819e-12	782431	ieu-b-40	body mass index || id:ieu-b-40	TRUE	reported	MedicineITLab	2	TRUE			6.08452692279198e-05	782431	8.93641073602774e-07	474291	TRUE	0.000195204834089143	6.65832934368e-05	52.1001687012827	47.61
rs7025938	G	C	G	C	0.0166	-0.0290455	0.3187	0.388871	FALSE	TRUE	FALSE	finngen_R12_L12_PILONIDALCYST	9	100326039	0.0239197	474291	0.224637	Pilonidal cyst || id:finngen_R12_L12_PILONIDALCYST	Pilonidal cyst	Pilonidal cyst || ||	TRUE	MedicineITLab	9	103088321	0.0019	3.6999853117286e-19	691581	ieu-b-40	body mass index || id:ieu-b-40	TRUE	reported	MedicineITLab	2	TRUE			0.000110361919290537	691581	3.10886493561438e-06	474291	TRUE	3.53198678812893e-06	0.0001196648564472	82.7676061306042	76.3324099722992
rs7037266	A	C	A	C	-0.0112	-0.00226555	0.3739	0.402683	FALSE	FALSE	FALSE	finngen_R12_L12_PILONIDALCYST	9	6942940	0.0236732	474291	0.923758	Pilonidal cyst || id:finngen_R12_L12_PILONIDALCYST	Pilonidal cyst	Pilonidal cyst || ||	TRUE	MedicineITLab	9	6942940	0.0018	3.50001576071014e-10	691603	ieu-b-40	body mass index || id:ieu-b-40	TRUE	reported	MedicineITLab	2	TRUE			5.59771922929188e-05	691603	1.93103572107182e-08	474291	TRUE	9.82555924257537e-05	5.87307044352e-05	40.6205995945175	38.7160493827161
rs7084454	A	G	A	G	0.0193	-0.0155683	0.335	0.306871	FALSE	FALSE	FALSE	finngen_R12_L12_PILONIDALCYST	10	21532345	0.0251874	474291	0.536509	Pilonidal cyst || id:finngen_R12_L12_PILONIDALCYST	Pilonidal cyst	Pilonidal cyst || ||	TRUE	MedicineITLab	10	21821274	0.0019	4.00036851046125e-25	678564	ieu-b-40	body mass index || id:ieu-b-40	TRUE	reported	MedicineITLab	2	TRUE			0.000152037894525816	678564	8.05512534847906e-07	474291	TRUE	1.53173484250388e-09	0.0001659629195	112.634823785952	103.182825484765
rs709400	G	A	G	A	-0.015	0.00650081	0.3818	0.308781	FALSE	FALSE	FALSE	finngen_R12_L12_PILONIDALCYST	14	103683138	0.0251858	474291	0.796319	Pilonidal cyst || id:finngen_R12_L12_PILONIDALCYST	Pilonidal cyst	Pilonidal cyst || ||	TRUE	MedicineITLab	14	104149475	0.0017	4.60044666393479e-19	795379	ieu-b-40	body mass index || id:ieu-b-40	TRUE	reported	MedicineITLab	2	TRUE			9.78744058485256e-05	795379	1.40468948711003e-07	474291	TRUE	2.12024306278293e-07	0.000106212942	84.4883049205642	77.8546712802768
rs7102454	C	T	C	T	0.0158	0.0315231	0.3435	0.285019	FALSE	FALSE	FALSE	finngen_R12_L12_PILONIDALCYST	11	65827349	0.0257949	474291	0.221681	Pilonidal cyst || id:finngen_R12_L12_PILONIDALCYST	Pilonidal cyst	Pilonidal cyst || ||	TRUE	MedicineITLab	11	65594820	0.0018	2.39993787680987e-18	691134	ieu-b-40	body mass index || id:ieu-b-40	TRUE	reported	MedicineITLab	2	TRUE			0.000111470448462529	691134	3.14880468110987e-06	474291	TRUE	3.18529927673738e-06	0.00011259150942	77.8243574503384	77.0493827160494
rs7117238	A	G	A	G	-0.0131	0.00118395	0.168	0.19832	FALSE	FALSE	FALSE	finngen_R12_L12_PILONIDALCYST	11	78329213	0.0291156	474291	0.967564	Pilonidal cyst || id:finngen_R12_L12_PILONIDALCYST	Pilonidal cyst	Pilonidal cyst || ||	TRUE	MedicineITLab	11	78040259	0.0022	2.49999995007974e-09	788879	ieu-b-40	body mass index || id:ieu-b-40	TRUE	reported	MedicineITLab	2	TRUE			4.49436579091885e-05	788879	3.48635960815213e-09	474291	TRUE	0.000298556793709854	4.797391872e-05	37.8473367631351	35.4566115702479
rs7138803	A	G	A	G	0.03	0.0125482	0.3772	0.38242	FALSE	FALSE	FALSE	finngen_R12_L12_PILONIDALCYST	12	49853685	0.0239939	474291	0.600992	Pilonidal cyst || id:finngen_R12_L12_PILONIDALCYST	Pilonidal cyst	Pilonidal cyst || ||	TRUE	MedicineITLab	12	50247468	0.0017	2.2998525866862e-71	795588	ieu-b-40	body mass index || id:ieu-b-40	TRUE	reported	MedicineITLab	2	TRUE			0.000391279928556111	795588	5.76657403849855e-07	474291	TRUE	3.38910537769315e-25	0.000422856288	336.560859620553	311.418685121107
rs7172627	G	A	G	A	0.0117	0.0374155	0.4719	0.449413	FALSE	FALSE	FALSE	finngen_R12_L12_PILONIDALCYST	15	31585487	0.0233392	474291	0.108909	Pilonidal cyst || id:finngen_R12_L12_PILONIDALCYST	Pilonidal cyst	Pilonidal cyst || ||	TRUE	MedicineITLab	15	31877690	0.0017	1.10001852750622e-11	690458	ieu-b-40	body mass index || id:ieu-b-40	TRUE	reported	MedicineITLab	2	TRUE			6.85974671313575e-05	690458	5.41858349374542e-06	474291	TRUE	0.00159149966524547	6.82288205742e-05	47.112212949104	47.3667820069204
rs7181498	C	T	C	T	-0.0163	0.000601458	0.6309	0.555068	FALSE	FALSE	FALSE	finngen_R12_L12_PILONIDALCYST	15	94728175	0.0234232	474291	0.979514	Pilonidal cyst || id:finngen_R12_L12_PILONIDALCYST	Pilonidal cyst	Pilonidal cyst || ||	TRUE	MedicineITLab	15	95271404	0.0018	1e-19	690980	ieu-b-40	body mass index || id:ieu-b-40	TRUE	reported	MedicineITLab	2	TRUE			0.00011866275873804	690980	1.39019302550074e-09	474291	TRUE	8.54225634627333e-09	0.0001237399046622	85.5121331068757	82.0030864197531
rs7196720	C	T	C	T	-0.0129	-0.00664365	0.5068	0.520758	FALSE	FALSE	FALSE	finngen_R12_L12_PILONIDALCYST	16	24523341	0.0232806	474291	0.775359	Pilonidal cyst || id:finngen_R12_L12_PILONIDALCYST	Pilonidal cyst	Pilonidal cyst || ||	TRUE	MedicineITLab	16	24534662	0.0017	7.29961575729299e-14	689863	ieu-b-40	body mass index || id:ieu-b-40	TRUE	reported	MedicineITLab	2	TRUE			8.34610292263061e-05	689863	1.71704637485453e-07	474291	TRUE	3.76895108635464e-06	8.31896104032e-05	57.3940424103896	57.5813148788927
rs7206608	G	C	G	C	0.0132	0.00135101	0.3146	0.354478	FALSE	TRUE	FALSE	finngen_R12_L12_PILONIDALCYST	16	82839023	0.0243066	474291	0.955675	Pilonidal cyst || id:finngen_R12_L12_PILONIDALCYST	Pilonidal cyst	Pilonidal cyst || ||	TRUE	MedicineITLab	16	82872628	0.0019	1.2998702373886e-12	689058	ieu-b-40	body mass index || id:ieu-b-40	TRUE	reported	MedicineITLab	2	TRUE			7.00415457635316e-05	689058	6.51366837413027e-09	474291	TRUE	1.11731723420462e-05	7.51416412032e-05	51.7806896069119	48.2659279778394
rs7222349	A	G	A	G	0.0115	0.0249202	0.3441	0.297751	FALSE	FALSE	FALSE	finngen_R12_L12_PILONIDALCYST	17	44227276	0.0253958	474291	0.326459	Pilonidal cyst || id:finngen_R12_L12_PILONIDALCYST	Pilonidal cyst	Pilonidal cyst || ||	TRUE	MedicineITLab	17	42304644	0.0018	3.29997006285228e-10	692215	ieu-b-40	body mass index || id:ieu-b-40	TRUE	reported	MedicineITLab	2	TRUE			5.89637791501375e-05	692215	2.030183606165e-06	474291	TRUE	0.000906987759271929	5.9696377755e-05	41.3250756922511	40.8179012345679
rs7239575	C	T	C	T	-0.0202	-0.0132169	0.4832	0.493744	FALSE	FALSE	FALSE	finngen_R12_L12_PILONIDALCYST	18	23540071	0.0232694	474291	0.570038	Pilonidal cyst || id:finngen_R12_L12_PILONIDALCYST	Pilonidal cyst	Pilonidal cyst || ||	TRUE	MedicineITLab	18	21120035	0.0017	7.39945954312723e-32	692313	ieu-b-40	body mass index || id:ieu-b-40	TRUE	reported	MedicineITLab	2	TRUE			0.000203899003272973	692313	6.80213880766581e-07	474291	TRUE	9.42991604090653e-13	0.0002037896695808	141.11458763234	141.190311418685
rs7318817	T	C	T	C	-0.0155	-0.000924836	0.6071	0.610499	FALSE	FALSE	FALSE	finngen_R12_L12_PILONIDALCYST	13	28043571	0.0238765	474291	0.969102	Pilonidal cyst || id:finngen_R12_L12_PILONIDALCYST	Pilonidal cyst	Pilonidal cyst || ||	TRUE	MedicineITLab	13	28617708	0.0018	2.70022528688824e-18	691917	ieu-b-40	body mass index || id:ieu-b-40	TRUE	reported	MedicineITLab	2	TRUE			0.000107156643186687	691917	3.16333414977815e-09	474291	TRUE	4.71881960127489e-08	0.000114613467995	79.3118679159954	74.1512345679012
rs7334078	C	T	C	T	-0.0121	-0.0291396	0.2882	0.254153	FALSE	FALSE	FALSE	finngen_R12_L12_PILONIDALCYST	13	98468230	0.0267026	474291	0.275157	Pilonidal cyst || id:finngen_R12_L12_PILONIDALCYST	Pilonidal cyst	Pilonidal cyst || ||	TRUE	MedicineITLab	13	99120484	0.0019	2.19998641983517e-10	688374	ieu-b-40	body mass index || id:ieu-b-40	TRUE	reported	MedicineITLab	2	TRUE			5.89134906151445e-05	688374	2.51082201966848e-06	474291	TRUE	0.00124760412521762	6.00693173432e-05	41.3525201358283	40.5567867036011
rs7488867	T	C	T	C	-0.0204	-0.0397087	0.2639	0.304074	FALSE	FALSE	FALSE	finngen_R12_L12_PILONIDALCYST	12	103305907	0.0253011	474291	0.116545	Pilonidal cyst || id:finngen_R12_L12_PILONIDALCYST	Pilonidal cyst	Pilonidal cyst || ||	TRUE	MedicineITLab	12	103699685	0.002	8.40040065263767e-24	635746	ieu-b-40	body mass index || id:ieu-b-40	TRUE	reported	MedicineITLab	2	TRUE			0.000163624000476592	635746	5.19334559860497e-06	474291	TRUE	4.26681411706468e-08	0.0001616838114528	102.806135116015	104.04
rs7498665	G	A	G	A	0.0271	0.0690815	0.4038	0.413157	FALSE	FALSE	FALSE	finngen_R12_L12_PILONIDALCYST	16	28871920	0.0234648	474291	0.00323952	Pilonidal cyst || id:finngen_R12_L12_PILONIDALCYST	Pilonidal cyst	Pilonidal cyst || ||	TRUE	MedicineITLab	16	28883241	0.0017	5.60015438761553e-60	790299	ieu-b-40	body mass index || id:ieu-b-40	TRUE	reported	MedicineITLab	2	TRUE			0.000321448038566446	790299	1.82742185897484e-05	474291	TRUE	1.04762201045915e-13	0.0003536118934392	279.557273326065	254.121107266436
rs7535528	A	G	A	G	-0.0152	-0.0109234	0.3741	0.354309	FALSE	FALSE	FALSE	finngen_R12_L12_PILONIDALCYST	1	2512975	0.0243007	474291	0.653064	Pilonidal cyst || id:finngen_R12_L12_PILONIDALCYST	Pilonidal cyst	Pilonidal cyst || ||	TRUE	MedicineITLab	1	2444414	0.0018	1.39990962656834e-16	632868	ieu-b-40	body mass index || id:ieu-b-40	TRUE	reported	MedicineITLab	2	TRUE			0.000112663041033729	632868	4.26024788140445e-07	474291	TRUE	2.1367998678166e-07	0.0001081956577152	68.4807624367205	71.3086419753087
rs754635	G	C	G	C	0.0198	0.0308969	0.8873	0.897892	FALSE	TRUE	FALSE	finngen_R12_L12_PILONIDALCYST	3	42263639	0.0383997	474291	0.421045	Pilonidal cyst || id:finngen_R12_L12_PILONIDALCYST	Pilonidal cyst	Pilonidal cyst || ||	TRUE	MedicineITLab	3	42305131	0.0027	2.19988510904925e-13	690346	ieu-b-40	body mass index || id:ieu-b-40	TRUE	reported	MedicineITLab	2	TRUE			7.78939033536222e-05	690346	1.36499325852098e-06	474291	TRUE	4.90159016282225e-05	7.84069885368e-05	54.1320384245649	53.7777777777778
rs7550711	T	C	T	C	0.0649	0.144666	0.03058	0.056444	FALSE	FALSE	FALSE	finngen_R12_L12_PILONIDALCYST	1	109540264	0.0481076	474291	0.00263718	Pilonidal cyst || id:finngen_R12_L12_PILONIDALCYST	Pilonidal cyst	Pilonidal cyst || ||	TRUE	MedicineITLab	1	110082886	0.005	3.19963176731834e-38	769184	ieu-b-40	body mass index || id:ieu-b-40	TRUE	reported	MedicineITLab	2	TRUE			0.000218990439717934	769184	1.9065764824225e-05	474291	TRUE	1.59524969589101e-08	0.000249728923863672	192.134974775794	168.4804
rs7551507	T	C	T	C	-0.0184	-0.0674009	0.5633	0.491001	FALSE	FALSE	FALSE	finngen_R12_L12_PILONIDALCYST	1	74529541	0.0232057	474291	0.00367841	Pilonidal cyst || id:finngen_R12_L12_PILONIDALCYST	Pilonidal cyst	Pilonidal cyst || ||	TRUE	MedicineITLab	1	74995225	0.0016	9.30036514753958e-30	794579	ieu-b-40	body mass index || id:ieu-b-40	TRUE	reported	MedicineITLab	2	TRUE			0.000166413062387282	794579	1.77865315667634e-05	474291	TRUE	2.22003700058176e-06	0.0001665668546432	132.37224048957	132.25
rs7557796	C	T	C	T	-0.016	-0.0732038	0.6524	0.606536	FALSE	FALSE	FALSE	finngen_R12_L12_PILONIDALCYST	2	86539030	0.0236043	474291	0.00192677	Pilonidal cyst || id:finngen_R12_L12_PILONIDALCYST	Pilonidal cyst	Pilonidal cyst || ||	TRUE	MedicineITLab	2	86766153	0.0018	2.2998525866862e-19	692414	ieu-b-40	body mass index || id:ieu-b-40	TRUE	reported	MedicineITLab	2	TRUE			0.000114098730915472	692414	2.02783745798328e-05	474291	TRUE	0.00104468244495883	0.00011610841088	80.4041925972731	79.0123456790124
rs756717	A	G	A	G	-0.0148	0.000641609	0.3973	0.406396	FALSE	FALSE	FALSE	finngen_R12_L12_PILONIDALCYST	16	72962263	0.0237655	474291	0.978462	Pilonidal cyst || id:finngen_R12_L12_PILONIDALCYST	Pilonidal cyst	Pilonidal cyst || ||	TRUE	MedicineITLab	16	72996162	0.0017	5.40007759066591e-18	771976	ieu-b-40	body mass index || id:ieu-b-40	TRUE	reported	MedicineITLab	2	TRUE			9.81703360205132e-05	771976	1.53675250568896e-09	474291	TRUE	8.82747838298843e-08	0.0001048994431968	80.9881383730274	75.7923875432526
rs7594289	G	A	G	A	0.0111	0.0176582	0.4292	0.464453	FALSE	FALSE	FALSE	finngen_R12_L12_PILONIDALCYST	2	218787563	0.0234347	474291	0.451146	Pilonidal cyst || id:finngen_R12_L12_PILONIDALCYST	Pilonidal cyst	Pilonidal cyst || ||	TRUE	MedicineITLab	2	219652286	0.0017	1.60000006389793e-10	686852	ieu-b-40	body mass index || id:ieu-b-40	TRUE	reported	MedicineITLab	2	TRUE			6.20667858866809e-05	686852	1.19710017437202e-06	474291	TRUE	0.00032629993750346	6.03697852512e-05	41.4674903832761	42.6332179930796
rs7598508	C	T	C	T	0.0154	0.00883601	0.3292	0.307775	FALSE	FALSE	FALSE	finngen_R12_L12_PILONIDALCYST	2	229777047	0.0251192	474291	0.725015	Pilonidal cyst || id:finngen_R12_L12_PILONIDALCYST	Pilonidal cyst	Pilonidal cyst || ||	TRUE	MedicineITLab	2	230641763	0.0018	6.70038873807757e-17	691660	ieu-b-40	body mass index || id:ieu-b-40	TRUE	reported	MedicineITLab	2	TRUE			0.000105817882908095	691660	2.60890114961061e-07	474291	TRUE	2.15236738595659e-07	0.0001047428333952	72.4538076775637	73.1975308641975
rs7599312	A	G	A	G	-0.0186	-0.0111557	0.2652	0.303354	FALSE	FALSE	FALSE	finngen_R12_L12_PILONIDALCYST	2	212548507	0.0253886	474291	0.660373	Pilonidal cyst || id:finngen_R12_L12_PILONIDALCYST	Pilonidal cyst	Pilonidal cyst || ||	TRUE	MedicineITLab	2	213413231	0.0019	6.9008088854845e-24	780823	ieu-b-40	body mass index || id:ieu-b-40	TRUE	reported	MedicineITLab	2	TRUE			0.000122719591724163	780823	4.07073580952357e-07	474291	TRUE	1.41857783941982e-08	0.0001348337308032	105.295205864928	95.8337950138504
rs7615297	G	C	G	C	-0.0149	-0.0362428	0.1465	0.160909	FALSE	TRUE	FALSE	finngen_R12_L12_PILONIDALCYST	3	156581524	0.0315384	474291	0.250489	Pilonidal cyst || id:finngen_R12_L12_PILONIDALCYST	Pilonidal cyst	Pilonidal cyst || ||	TRUE	MedicineITLab	3	156299313	0.0024	5.69993627094142e-10	689710	ieu-b-40	body mass index || id:ieu-b-40	TRUE	reported	MedicineITLab	2	TRUE			5.58805305317353e-05	689710	2.78432488774339e-06	474291	TRUE	0.00208153233978903	5.5519261755e-05	38.2942050525116	38.5434027777778
rs7637852	G	A	G	A	-0.0139	-0.037703	0.6951	0.586732	FALSE	FALSE	FALSE	finngen_R12_L12_PILONIDALCYST	3	44000285	0.0236744	474291	0.111259	Pilonidal cyst || id:finngen_R12_L12_PILONIDALCYST	Pilonidal cyst	Pilonidal cyst || ||	TRUE	MedicineITLab	3	44041777	0.0019	1.6998085132035e-13	691815	ieu-b-40	body mass index || id:ieu-b-40	TRUE	reported	MedicineITLab	2	TRUE			7.73570826396813e-05	691815	5.3474715065933e-06	474291	TRUE	0.000583962513433533	8.18963052558e-05	56.6615690010819	53.5207756232687
rs7640424	T	C	T	C	-0.0136	-0.0710035	0.2969	0.354585	FALSE	FALSE	FALSE	finngen_R12_L12_PILONIDALCYST	3	108101216	0.0244336	474291	0.00366109	Pilonidal cyst || id:finngen_R12_L12_PILONIDALCYST	Pilonidal cyst	Pilonidal cyst || ||	TRUE	MedicineITLab	3	107820063	0.0018	2.29985258668621e-14	790612	ieu-b-40	body mass index || id:ieu-b-40	TRUE	reported	MedicineITLab	2	TRUE			7.22003239208823e-05	790612	1.78046651205679e-05	474291	TRUE	0.0198547657870527	7.72209442688e-05	61.0563655785596	57.0864197530864
rs765875	T	C	T	C	-0.0121	0.00198979	0.4808	0.580009	FALSE	FALSE	FALSE	finngen_R12_L12_PILONIDALCYST	6	142864546	0.0236261	474291	0.932882	Pilonidal cyst || id:finngen_R12_L12_PILONIDALCYST	Pilonidal cyst	Pilonidal cyst || ||	TRUE	MedicineITLab	6	143185683	0.0017	2.99985318119079e-12	690961	ieu-b-40	body mass index || id:ieu-b-40	TRUE	reported	MedicineITLab	2	TRUE			7.33143145756048e-05	690961	1.49550322304514e-08	474291	TRUE	7.60335709152999e-06	7.30970548352e-05	50.5107600996757	50.6608996539793
rs7683836	A	G	A	G	-0.0114	-0.0390654	0.5405	0.475793	FALSE	FALSE	FALSE	finngen_R12_L12_PILONIDALCYST	4	179246752	0.0232759	474291	0.093276	Pilonidal cyst || id:finngen_R12_L12_PILONIDALCYST	Pilonidal cyst	Pilonidal cyst || ||	TRUE	MedicineITLab	4	180167906	0.0017	6.29941180548559e-11	686968	ieu-b-40	body mass index || id:ieu-b-40	TRUE	reported	MedicineITLab	2	TRUE			6.54558080873582e-05	686968	5.93917270072749e-06	474291	TRUE	0.00274732348852704	6.455366622e-05	44.3490367614048	44.9688581314879
rs7685048	T	C	T	C	-0.0101	0.0198259	0.4654	0.387584	FALSE	FALSE	FALSE	finngen_R12_L12_PILONIDALCYST	4	94106633	0.0238295	474291	0.405416	Pilonidal cyst || id:finngen_R12_L12_PILONIDALCYST	Pilonidal cyst	Pilonidal cyst || ||	TRUE	MedicineITLab	4	95027784	0.0017	4.09996359041765e-09	692398	ieu-b-40	body mass index || id:ieu-b-40	TRUE	reported	MedicineITLab	2	TRUE			5.09762888796957e-05	692398	1.45946026890669e-06	474291	TRUE	0.00164906279161299	5.07607554168e-05	35.1483281632599	35.2975778546713
rs768840	A	G	A	G	0.0114	-0.0146878	0.4183	0.36784	FALSE	FALSE	FALSE	finngen_R12_L12_PILONIDALCYST	14	72676749	0.024167	474291	0.543343	Pilonidal cyst || id:finngen_R12_L12_PILONIDALCYST	Pilonidal cyst	Pilonidal cyst || ||	TRUE	MedicineITLab	14	73143457	0.0018	2.00000001996811e-10	677485	ieu-b-40	body mass index || id:ieu-b-40	TRUE	reported	MedicineITLab	2	TRUE			5.92025725075717e-05	677485	7.78797638043305e-07	474291	TRUE	0.000320682807718454	6.32450625912e-05	42.8501648008288	40.1111111111111
rs7694732	G	A	G	A	-0.0099	-0.0154933	0.4378	0.4562	FALSE	FALSE	FALSE	finngen_R12_L12_PILONIDALCYST	4	114202933	0.0234098	474291	0.50808	Pilonidal cyst || id:finngen_R12_L12_PILONIDALCYST	Pilonidal cyst	Pilonidal cyst || ||	TRUE	MedicineITLab	4	115124089	0.0017	8.70001497192316e-09	690622	ieu-b-40	body mass index || id:ieu-b-40	TRUE	reported	MedicineITLab	2	TRUE			4.91034570963065e-05	690622	9.23525731709371e-07	474291	TRUE	0.00134472885539015	4.82466299832e-05	33.3216952584991	33.9134948096886
rs7703576	C	T	C	T	0.0103	-0.044824	0.2885	0.328084	FALSE	FALSE	FALSE	finngen_R12_L12_PILONIDALCYST	5	145164433	0.0247521	474291	0.0701536	Pilonidal cyst || id:finngen_R12_L12_PILONIDALCYST	Pilonidal cyst	Pilonidal cyst || ||	TRUE	MedicineITLab	5	144543996	0.0019	4.79998632403909e-08	690818	ieu-b-40	body mass index || id:ieu-b-40	TRUE	reported	MedicineITLab	2	TRUE			4.25389126899142e-05	690818	6.91434526126514e-06	474291	TRUE	0.0389872903244144	4.3553711195e-05	30.0889110366266	29.387811634349
rs7704281	A	G	A	G	0.0271	-0.0522711	0.04531	0.0383574	FALSE	FALSE	FALSE	finngen_R12_L12_PILONIDALCYST	5	51295626	0.0604716	474291	0.387373	Pilonidal cyst || id:finngen_R12_L12_PILONIDALCYST	Pilonidal cyst	Pilonidal cyst || ||	TRUE	MedicineITLab	5	50591460	0.0041	6.49980009683026e-11	788585	ieu-b-40	body mass index || id:ieu-b-40	TRUE	reported	MedicineITLab	2	TRUE			5.53986775815702e-05	788585	1.57534842585544e-06	474291	TRUE	0.000758307311630749	6.3536752468398e-05	50.1071865196935	43.6888756692445
rs7715256	T	G	T	G	-0.0166	-0.0160861	0.5781	0.591297	FALSE	FALSE	FALSE	finngen_R12_L12_PILONIDALCYST	5	154158333	0.0237334	474291	0.497909	Pilonidal cyst || id:finngen_R12_L12_PILONIDALCYST	Pilonidal cyst	Pilonidal cyst || ||	TRUE	MedicineITLab	5	153537893	0.0016	2.19988510904926e-24	795302	ieu-b-40	body mass index || id:ieu-b-40	TRUE	reported	MedicineITLab	2	TRUE			0.000135327622595403	795302	9.6858588904812e-07	474291	TRUE	6.44798536831808e-09	0.0001344183829368	106.91731160177	107.640625
rs7724675	A	G	A	G	-0.0119	-0.0701012	0.2238	0.265933	FALSE	FALSE	FALSE	finngen_R12_L12_PILONIDALCYST	5	131104317	0.026511	474291	0.00818748	Pilonidal cyst || id:finngen_R12_L12_PILONIDALCYST	Pilonidal cyst	Pilonidal cyst || ||	TRUE	MedicineITLab	5	130440010	0.0021	9.49992113622595e-09	691968	ieu-b-40	body mass index || id:ieu-b-40	TRUE	reported	MedicineITLab	2	TRUE			4.64034664192243e-05	691968	1.4741756405095e-05	474291	TRUE	0.114819806900993	4.91991544632e-05	34.0458171426991	32.1111111111111
rs7730004	T	C	T	C	0.0148	0.0178906	0.6693	0.554792	FALSE	FALSE	FALSE	finngen_R12_L12_PILONIDALCYST	5	43190931	0.0234223	474291	0.44497	Pilonidal cyst || id:finngen_R12_L12_PILONIDALCYST	Pilonidal cyst	Pilonidal cyst || ||	TRUE	MedicineITLab	5	43191033	0.0018	9.09913272632251e-16	690164	ieu-b-40	body mass index || id:ieu-b-40	TRUE	reported	MedicineITLab	2	TRUE			9.79455789608604e-05	690164	1.23011905674123e-06	474291	TRUE	3.17228680074484e-06	9.69635363808e-05	66.9270376778984	67.604938271605
rs774246	G	A	G	A	0.0153	0.00403842	0.1444	0.119886	FALSE	FALSE	FALSE	finngen_R12_L12_PILONIDALCYST	7	26951197	0.0357855	474291	0.910149	Pilonidal cyst || id:finngen_R12_L12_PILONIDALCYST	Pilonidal cyst	Pilonidal cyst || ||	TRUE	MedicineITLab	7	26990816	0.0025	5.39995325071584e-10	690818	ieu-b-40	body mass index || id:ieu-b-40	TRUE	reported	MedicineITLab	2	TRUE			5.4214681509451e-05	690818	2.68513252278319e-08	474291	TRUE	0.000134652893728696	5.78430022752e-05	39.96118293454	37.4544
rs7761673	A	T	A	T	-0.0126	0.00992717	0.2058	0.151318	FALSE	TRUE	FALSE	finngen_R12_L12_PILONIDALCYST	6	69647476	0.032771	474291	0.761947	Pilonidal cyst || id:finngen_R12_L12_PILONIDALCYST	Pilonidal cyst	Pilonidal cyst || ||	TRUE	MedicineITLab	6	70357368	0.0021	1.89998424621474e-09	691716	ieu-b-40	body mass index || id:ieu-b-40	TRUE	reported	MedicineITLab	2	TRUE			5.20419226599205e-05	691716	1.93476576404878e-07	474291	TRUE	0.000326476168091698	5.18974882272e-05	35.9000822956877	36
rs7780752	C	T	C	T	0.0139	0.0369478	0.36	0.265252	FALSE	FALSE	FALSE	finngen_R12_L12_PILONIDALCYST	7	93612328	0.0263495	474291	0.160849	Pilonidal cyst || id:finngen_R12_L12_PILONIDALCYST	Pilonidal cyst	Pilonidal cyst || ||	TRUE	MedicineITLab	7	93241640	0.0018	1e-14	690830	ieu-b-40	body mass index || id:ieu-b-40	TRUE	reported	MedicineITLab	2	TRUE			8.63131907788707e-05	690830	4.14560155235892e-06	474291	TRUE	0.000119498137613831	8.9031168e-05	61.5107000965781	59.6327160493827
rs7788008	A	G	A	G	-0.0157	-0.00110762	0.4445	0.401332	FALSE	FALSE	FALSE	finngen_R12_L12_PILONIDALCYST	7	113332428	0.0237688	474291	0.962832	Pilonidal cyst || id:finngen_R12_L12_PILONIDALCYST	Pilonidal cyst	Pilonidal cyst || ||	TRUE	MedicineITLab	7	112972483	0.0017	1.10001852750622e-19	690410	ieu-b-40	body mass index || id:ieu-b-40	TRUE	reported	MedicineITLab	2	TRUE			0.000123521341327211	690410	4.57850835628602e-09	474291	TRUE	4.70188896058439e-09	0.000121726498355	84.0511795320459	85.2906574394464
rs7811342	C	T	C	T	-0.0197	0.0206204	0.1058	0.175261	FALSE	FALSE	FALSE	finngen_R12_L12_PILONIDALCYST	7	139109872	0.0307223	474291	0.502101	Pilonidal cyst || id:finngen_R12_L12_PILONIDALCYST	Pilonidal cyst	Pilonidal cyst || ||	TRUE	MedicineITLab	7	138794618	0.0029	1.10001852750622e-11	676265	ieu-b-40	body mass index || id:ieu-b-40	TRUE	reported	MedicineITLab	2	TRUE			6.82324861559909e-05	676265	9.49824253482028e-07	474291	TRUE	0.000119631414705271	7.34315645048e-05	49.6626969162417	46.1462544589774
rs7819514	A	G	A	G	-0.0107	0.0129212	0.3216	0.382184	FALSE	FALSE	FALSE	finngen_R12_L12_PILONIDALCYST	8	92192214	0.0239543	474291	0.589603	Pilonidal cyst || id:finngen_R12_L12_PILONIDALCYST	Pilonidal cyst	Pilonidal cyst || ||	TRUE	MedicineITLab	8	93204442	0.0018	5.69993627094142e-09	684955	ieu-b-40	body mass index || id:ieu-b-40	TRUE	reported	MedicineITLab	2	TRUE			5.15868926145228e-05	684955	6.13472938800477e-07	474291	TRUE	0.000705001242737632	4.99573542912e-05	34.2201492419399	35.3364197530864
rs7826312	C	T	C	T	0.0104	0.0275202	0.5879	0.576484	FALSE	FALSE	FALSE	finngen_R12_L12_PILONIDALCYST	8	32542597	0.0235405	474291	0.24238	Pilonidal cyst || id:finngen_R12_L12_PILONIDALCYST	Pilonidal cyst	Pilonidal cyst || ||	TRUE	MedicineITLab	8	32400115	0.0017	4.90004422793237e-10	785343	ieu-b-40	body mass index || id:ieu-b-40	TRUE	reported	MedicineITLab	2	TRUE			4.76529585180247e-05	785343	2.88155890378391e-06	474291	TRUE	0.00464325772623685	5.24086229888e-05	41.1607975673688	37.4256055363322
rs784944	G	A	G	A	-0.0122	-0.01966	0.7489	0.717834	FALSE	FALSE	FALSE	finngen_R12_L12_PILONIDALCYST	4	52061063	0.0258089	474291	0.446209	Pilonidal cyst || id:finngen_R12_L12_PILONIDALCYST	Pilonidal cyst	Pilonidal cyst || ||	TRUE	MedicineITLab	4	52927229	0.0019	3.89995862874433e-10	688210	ieu-b-40	body mass index || id:ieu-b-40	TRUE	reported	MedicineITLab	2	TRUE			5.99055038572077e-05	688210	1.22344500878555e-06	474291	TRUE	0.00043934885429701	5.59783638072e-05	38.5269144726602	41.2299168975069
rs7869771	C	A	C	A	-0.014	0.020671	0.2647	0.209423	FALSE	FALSE	FALSE	finngen_R12_L12_PILONIDALCYST	9	91418345	0.0286067	474291	0.46993	Pilonidal cyst || id:finngen_R12_L12_PILONIDALCYST	Pilonidal cyst	Pilonidal cyst || ||	TRUE	MedicineITLab	9	94180627	0.0019	4.90004422793237e-13	679436	ieu-b-40	body mass index || id:ieu-b-40	TRUE	reported	MedicineITLab	2	TRUE			7.99037000606869e-05	679436	1.10088998388252e-06	474291	TRUE	3.04869624498893e-05	7.629649272e-05	51.8423866269944	54.2936288088643
rs7871866	C	G	C	G	0.0187	0.000602967	0.1531	0.192659	FALSE	TRUE	FALSE	finngen_R12_L12_PILONIDALCYST	9	128265703	0.0295918	474291	0.983743	Pilonidal cyst || id:finngen_R12_L12_PILONIDALCYST	Pilonidal cyst	Pilonidal cyst || ||	TRUE	MedicineITLab	9	131027982	0.0024	2.29985258668621e-14	683494	ieu-b-40	body mass index || id:ieu-b-40	TRUE	reported	MedicineITLab	2	TRUE			8.88154908174919e-05	683494	8.75389371555644e-10	474291	TRUE	6.65198937673045e-07	9.06818835582e-05	61.9859629608367	60.7100694444445
rs7899106	G	A	G	A	0.0331	-0.0128342	0.04777	0.0444357	FALSE	FALSE	FALSE	finngen_R12_L12_PILONIDALCYST	10	85651147	0.0560901	474291	0.819013	Pilonidal cyst || id:finngen_R12_L12_PILONIDALCYST	Pilonidal cyst	Pilonidal cyst || ||	TRUE	MedicineITLab	10	87410904	0.0037	1e-18	793689	ieu-b-40	body mass index || id:ieu-b-40	TRUE	reported	MedicineITLab	2	TRUE			0.000100822969269638	793689	1.10388053829808e-07	474291	TRUE	1.22186088346321e-07	9.9674274742062e-05	79.118062132665	80.0299488677867
rs7925214	T	C	T	C	0.0147	0.0195262	0.5133	0.527223	FALSE	FALSE	FALSE	finngen_R12_L12_PILONIDALCYST	11	130924358	0.0233248	474291	0.402511	Pilonidal cyst || id:finngen_R12_L12_PILONIDALCYST	Pilonidal cyst	Pilonidal cyst || ||	TRUE	MedicineITLab	11	130794253	0.0018	4.40047947835983e-17	677603	ieu-b-40	body mass index || id:ieu-b-40	TRUE	reported	MedicineITLab	2	TRUE			9.84176241411668e-05	677603	1.47759671018106e-06	474291	TRUE	4.26160399124463e-06	0.0001079685516798	73.1674983756138	66.6944444444444
rs7933205	G	A	G	A	0.0116	0.0435601	0.7885	0.848043	FALSE	FALSE	FALSE	finngen_R12_L12_PILONIDALCYST	11	97960345	0.0324061	474291	0.178885	Pilonidal cyst || id:finngen_R12_L12_PILONIDALCYST	Pilonidal cyst	Pilonidal cyst || ||	TRUE	MedicineITLab	11	97831073	0.0021	3.20000015974484e-08	692432	ieu-b-40	body mass index || id:ieu-b-40	TRUE	reported	MedicineITLab	2	TRUE			4.4063843505557e-05	692432	3.8096010141504e-06	474291	TRUE	0.0129067139364263	4.488053688e-05	31.0780249502633	30.5124716553288
rs7970953	A	G	A	G	0.0135	0.0013624	0.29	0.305468	FALSE	FALSE	FALSE	finngen_R12_L12_PILONIDALCYST	12	23922574	0.0252659	474291	0.956997	Pilonidal cyst || id:finngen_R12_L12_PILONIDALCYST	Pilonidal cyst	Pilonidal cyst || ||	TRUE	MedicineITLab	12	24075508	0.0018	9.79941161095593e-14	788417	ieu-b-40	body mass index || id:ieu-b-40	TRUE	reported	MedicineITLab	2	TRUE			7.13405847074323e-05	788417	6.13051090194031e-09	474291	TRUE	5.26646599090847e-06	7.505055e-05	59.175420526107	56.25
rs7983065	T	C	T	C	-0.0148	-0.00482349	0.4503	0.4481	FALSE	FALSE	FALSE	finngen_R12_L12_PILONIDALCYST	13	32806648	0.0234951	474291	0.83734	Pilonidal cyst || id:finngen_R12_L12_PILONIDALCYST	Pilonidal cyst	Pilonidal cyst || ||	TRUE	MedicineITLab	13	33380786	0.0017	8.90020479625527e-18	690924	ieu-b-40	body mass index || id:ieu-b-40	TRUE	reported	MedicineITLab	2	TRUE			0.000109685426463338	690924	8.88638404696216e-08	474291	TRUE	6.80894611760383e-08	0.0001084379029728	74.9302580778281	75.7923875432526
rs7998796	G	A	G	A	0.0105	-0.0121971	0.3373	0.372409	FALSE	FALSE	FALSE	finngen_R12_L12_PILONIDALCYST	13	80445901	0.0240268	474291	0.611702	Pilonidal cyst || id:finngen_R12_L12_PILONIDALCYST	Pilonidal cyst	Pilonidal cyst || ||	TRUE	MedicineITLab	13	81020036	0.0018	1.09999319893519e-08	689430	ieu-b-40	body mass index || id:ieu-b-40	TRUE	reported	MedicineITLab	2	TRUE			4.93540998732788e-05	689430	5.43347926407984e-07	474291	TRUE	0.000858301672896144	4.9288080555e-05	33.9822577211286	34.0277777777778
rs8036040	A	C	A	C	0.0109	0.0237315	0.4932	0.486593	FALSE	FALSE	FALSE	finngen_R12_L12_PILONIDALCYST	15	36110515	0.0232422	474291	0.30723	Pilonidal cyst || id:finngen_R12_L12_PILONIDALCYST	Pilonidal cyst	Pilonidal cyst || ||	TRUE	MedicineITLab	15	36402716	0.0017	2.69997659840121e-10	691068	ieu-b-40	body mass index || id:ieu-b-40	TRUE	reported	MedicineITLab	2	TRUE			5.94853185642584e-05	691068	2.19812256331159e-06	474291	TRUE	0.000952771529744299	5.93940124512e-05	41.0476205914895	41.1107266435986
rs8047395	A	G	A	G	0.0642	0.0364474	0.5061	0.507458	FALSE	FALSE	FALSE	finngen_R12_L12_PILONIDALCYST	16	53764611	0.0232396	474291	0.116804	Pilonidal cyst || id:finngen_R12_L12_PILONIDALCYST	Pilonidal cyst	Pilonidal cyst || ||	TRUE	MedicineITLab	16	53798523	0.0017	1e-200	788856	ieu-b-40	body mass index || id:ieu-b-40	TRUE	reported	MedicineITLab	2	TRUE			0.0018046422763562	788856	5.18597601849899e-06	474291	TRUE	2.92596450495206e-106	0.0020605132675512	1628.80029778461	1426.17301038062
rs8065336	C	T	C	T	0.012	0.0316382	0.6901	0.739355	FALSE	FALSE	FALSE	finngen_R12_L12_PILONIDALCYST	17	36707741	0.0264748	474291	0.232074	Pilonidal cyst || id:finngen_R12_L12_PILONIDALCYST	Pilonidal cyst	Pilonidal cyst || ||	TRUE	MedicineITLab	17	35064187	0.0019	1.89998424621473e-10	688722	ieu-b-40	body mass index || id:ieu-b-40	TRUE	reported	MedicineITLab	2	TRUE			5.79145175286331e-05	688722	3.01102109552232e-06	474291	TRUE	0.00184813115675147	6.159225312e-05	42.4224294618198	39.8891966759003
rs8071182	A	G	A	G	0.0133	0.0165745	0.1735	0.15282	FALSE	FALSE	FALSE	finngen_R12_L12_PILONIDALCYST	17	57258794	0.0324214	474291	0.609196	Pilonidal cyst || id:finngen_R12_L12_PILONIDALCYST	Pilonidal cyst	Pilonidal cyst || ||	TRUE	MedicineITLab	17	55336155	0.0022	2.10000341026661e-09	771437	ieu-b-40	body mass index || id:ieu-b-40	TRUE	reported	MedicineITLab	2	TRUE			4.73737764906725e-05	771437	5.51028487138108e-07	474291	TRUE	0.00087492586080048	5.0731255995e-05	39.1378519808908	36.547520661157
rs8090983	G	A	G	A	0.0118	-0.00577845	0.3314	0.345842	FALSE	FALSE	FALSE	finngen_R12_L12_PILONIDALCYST	18	54919460	0.0244511	474291	0.813179	Pilonidal cyst || id:finngen_R12_L12_PILONIDALCYST	Pilonidal cyst	Pilonidal cyst || ||	TRUE	MedicineITLab	18	52586691	0.0018	2.00000001996811e-10	682470	ieu-b-40	body mass index || id:ieu-b-40	TRUE	reported	MedicineITLab	2	TRUE			6.29664726234493e-05	682470	1.17755936947424e-07	474291	TRUE	5.91654481809153e-05	6.17039386592e-05	42.1135621815245	42.9753086419753
rs8097672	T	A	T	A	0.02	0.0199163	0.1528	0.174211	FALSE	TRUE	FALSE	finngen_R12_L12_PILONIDALCYST	18	1839600	0.0306232	474291	0.515456	Pilonidal cyst || id:finngen_R12_L12_PILONIDALCYST	Pilonidal cyst	Pilonidal cyst || ||	TRUE	MedicineITLab	18	1839601	0.0025	8.4004006526377e-16	686063	ieu-b-40	body mass index || id:ieu-b-40	TRUE	reported	MedicineITLab	2	TRUE			9.3277464018947e-05	686063	8.91810821191232e-07	474291	TRUE	3.94056342675742e-06	0.000103561728	71.0570214613371	64
rs8097783	A	G	A	G	-0.0389	0.0379228	0.07554	0.0412704	FALSE	FALSE	FALSE	finngen_R12_L12_PILONIDALCYST	18	60384061	0.0584874	474291	0.51673	Pilonidal cyst || id:finngen_R12_L12_PILONIDALCYST	Pilonidal cyst	Pilonidal cyst || ||	TRUE	MedicineITLab	18	58051294	0.0031	7.19946127440843e-36	795408	ieu-b-40	body mass index || id:ieu-b-40	TRUE	reported	MedicineITLab	2	TRUE			0.000197925151478088	795408	8.86406072589044e-07	474291	TRUE	8.31161078810827e-13	0.000211346131775928	168.141517350647	157.462018730489
rs8123881	G	A	G	A	0.0196	0.0284385	0.1299	0.235282	FALSE	FALSE	FALSE	finngen_R12_L12_PILONIDALCYST	20	15838850	0.0273389	474291	0.298237	Pilonidal cyst || id:finngen_R12_L12_PILONIDALCYST	Pilonidal cyst	Pilonidal cyst || ||	TRUE	MedicineITLab	20	15819495	0.0024	4.40047947835983e-16	793018	ieu-b-40	body mass index || id:ieu-b-40	TRUE	reported	MedicineITLab	2	TRUE			8.40951957616021e-05	793018	2.28143056288191e-06	474291	TRUE	3.00476482114196e-05	8.68401286368e-05	68.8715922689726	66.6944444444445
rs8181823	C	A	C	A	0.0127	0.0108502	0.7614	0.730386	FALSE	FALSE	FALSE	finngen_R12_L12_PILONIDALCYST	13	64903808	0.0261982	474291	0.678758	Pilonidal cyst || id:finngen_R12_L12_PILONIDALCYST	Pilonidal cyst	Pilonidal cyst || ||	TRUE	MedicineITLab	13	65477940	0.002	4.09996359041765e-10	691345	ieu-b-40	body mass index || id:ieu-b-40	TRUE	reported	MedicineITLab	2	TRUE			5.83214820024821e-05	691345	3.61650750871159e-07	474291	TRUE	0.000190301493279958	5.86031215032e-05	40.5172322656722	40.3225
rs818524	C	T	C	T	0.0106	-0.0101359	0.6939	0.731792	FALSE	FALSE	FALSE	finngen_R12_L12_PILONIDALCYST	1	84735545	0.0263119	474291	0.700074	Pilonidal cyst || id:finngen_R12_L12_PILONIDALCYST	Pilonidal cyst	Pilonidal cyst || ||	TRUE	MedicineITLab	1	85201228	0.0019	3.4000084782586e-08	670078	ieu-b-40	body mass index || id:ieu-b-40	TRUE	reported	MedicineITLab	2	TRUE			4.64472807324576e-05	670078	3.12879440483993e-07	474291	TRUE	0.000977847544372021	4.77311549688e-05	31.9850280792056	31.1246537396122
rs825688	T	C	T	C	-0.0095	0.0132753	0.456	0.431754	FALSE	FALSE	FALSE	finngen_R12_L12_PILONIDALCYST	16	73561819	0.0234824	474291	0.571849	Pilonidal cyst || id:finngen_R12_L12_PILONIDALCYST	Pilonidal cyst	Pilonidal cyst || ||	TRUE	MedicineITLab	16	73595718	0.0017	4.70002318179801e-08	686144	ieu-b-40	body mass index || id:ieu-b-40	TRUE	reported	MedicineITLab	2	TRUE			4.55109182508278e-05	686144	6.73845574216556e-07	474291	TRUE	0.00170175567094102	4.4775552e-05	30.7237624738083	31.2283737024222
rs845084	A	G	A	G	0.014	0.0375344	0.2678	0.259947	FALSE	FALSE	FALSE	finngen_R12_L12_PILONIDALCYST	10	123460520	0.0265009	474291	0.156675	Pilonidal cyst || id:finngen_R12_L12_PILONIDALCYST	Pilonidal cyst	Pilonidal cyst || ||	TRUE	MedicineITLab	10	125220036	0.002	1.2998702373886e-12	685413	ieu-b-40	body mass index || id:ieu-b-40	TRUE	reported	MedicineITLab	2	TRUE			7.14848422956846e-05	685413	4.22953691695536e-06	474291	TRUE	0.000704891434985997	7.686459872e-05	52.6878913068966	49
rs852056	C	T	C	T	-0.0128	-0.0341374	0.7584	0.766471	FALSE	FALSE	FALSE	finngen_R12_L12_PILONIDALCYST	20	17122215	0.0273997	474291	0.212799	Pilonidal cyst || id:finngen_R12_L12_PILONIDALCYST	Pilonidal cyst	Pilonidal cyst || ||	TRUE	MedicineITLab	20	17102860	0.002	1.79998961724559e-10	691874	ieu-b-40	body mass index || id:ieu-b-40	TRUE	reported	MedicineITLab	2	TRUE			5.91981974148887e-05	691874	3.27284013797924e-06	474291	TRUE	0.00179737749585454	6.00406228992e-05	41.5429201093157	40.96
rs865809	G	A	G	A	-0.0127	0.0146061	0.7678	0.717238	FALSE	FALSE	FALSE	finngen_R12_L12_PILONIDALCYST	3	184279947	0.0258116	474291	0.57148	Pilonidal cyst || id:finngen_R12_L12_PILONIDALCYST	Pilonidal cyst	Pilonidal cyst || ||	TRUE	MedicineITLab	3	183997735	0.002	5.39995325071584e-10	689186	ieu-b-40	body mass index || id:ieu-b-40	TRUE	reported	MedicineITLab	2	TRUE			5.85041744518527e-05	689186	6.75142334831842e-07	474291	TRUE	0.000296031897234896	5.75105817528e-05	39.6376523591682	40.3225
rs872281	T	C	T	C	-0.0151	-0.0280106	0.1728	0.240142	FALSE	FALSE	FALSE	finngen_R12_L12_PILONIDALCYST	14	40364973	0.027277	474291	0.30447	Pilonidal cyst || id:finngen_R12_L12_PILONIDALCYST	Pilonidal cyst	Pilonidal cyst || ||	TRUE	MedicineITLab	14	40834177	0.0023	4.70002318179801e-11	685310	ieu-b-40	body mass index || id:ieu-b-40	TRUE	reported	MedicineITLab	2	TRUE			6.28905086229684e-05	685310	2.22334878833212e-06	474291	TRUE	0.000651436401248253	6.51835717632e-05	44.6737351915188	43.1020793950851
rs876605	G	A	G	A	-0.0108	0.0417157	0.7352	0.740159	FALSE	FALSE	FALSE	finngen_R12_L12_PILONIDALCYST	5	78505536	0.026627	474291	0.117192	Pilonidal cyst || id:finngen_R12_L12_PILONIDALCYST	Pilonidal cyst	Pilonidal cyst || ||	TRUE	MedicineITLab	5	77801359	0.002	3.4000084782586e-08	692586	ieu-b-40	body mass index || id:ieu-b-40	TRUE	reported	MedicineITLab	2	TRUE			4.21014235421112e-05	692586	5.17498737624924e-06	474291	TRUE	0.0253698295777309	4.54151743488e-05	31.4552516569275	29.16
rs879620	T	C	T	C	0.0231	0.0400321	0.6179	0.579024	FALSE	FALSE	FALSE	finngen_R12_L12_PILONIDALCYST	16	3965728	0.0235464	474291	0.0891046	Pilonidal cyst || id:finngen_R12_L12_PILONIDALCYST	Pilonidal cyst	Pilonidal cyst || ||	TRUE	MedicineITLab	16	4015729	0.0018	5.30029448835795e-38	688377	ieu-b-40	body mass index || id:ieu-b-40	TRUE	reported	MedicineITLab	2	TRUE			0.000239193826838596	688377	6.09427449870634e-06	474291	TRUE	5.65481916923677e-12	0.0002519702044398	173.493704725496	164.694444444444
rs895330	G	C	G	C	-0.0201	-0.00225071	0.1924	0.164171	FALSE	TRUE	FALSE	finngen_R12_L12_PILONIDALCYST	19	4060709	0.031389	474291	0.942838	Pilonidal cyst || id:finngen_R12_L12_PILONIDALCYST	Pilonidal cyst	Pilonidal cyst || ||	TRUE	MedicineITLab	19	4060707	0.0023	5.50047252867635e-19	684271	ieu-b-40	body mass index || id:ieu-b-40	TRUE	reported	MedicineITLab	2	TRUE			0.000111599206827718	684271	1.08402940761243e-08	474291	TRUE	3.08896984262536e-08	0.0001255519575648	85.9221001387786	76.3724007561437
rs901630	T	C	T	C	-0.0146	-0.0107174	0.3973	0.338717	FALSE	FALSE	FALSE	finngen_R12_L12_PILONIDALCYST	6	98091643	0.0245795	474291	0.662813	Pilonidal cyst || id:finngen_R12_L12_PILONIDALCYST	Pilonidal cyst	Pilonidal cyst || ||	TRUE	MedicineITLab	6	98539519	0.0017	1.90020300257723e-18	794597	ieu-b-40	body mass index || id:ieu-b-40	TRUE	reported	MedicineITLab	2	TRUE			9.28157609626828e-05	794597	4.00857086096999e-07	474291	TRUE	9.31732046417083e-07	0.0001020834793272	81.123303605083	73.757785467128
rs902695	A	G	A	G	-0.0103	0.000132754	0.4798	0.418136	FALSE	FALSE	FALSE	finngen_R12_L12_PILONIDALCYST	2	113197497	0.0235412	474291	0.995501	Pilonidal cyst || id:finngen_R12_L12_PILONIDALCYST	Pilonidal cyst	Pilonidal cyst || ||	TRUE	MedicineITLab	2	113955074	0.0017	2.19998641983517e-09	678635	ieu-b-40	body mass index || id:ieu-b-40	TRUE	reported	MedicineITLab	2	TRUE			5.40901443739321e-05	678635	6.70494137474463e-11	474291	TRUE	0.000103729584219065	5.29584220728e-05	35.941236237689	36.7093425605536
rs9284814	A	G	A	G	0.0228	0.0396595	0.892	0.883945	FALSE	FALSE	FALSE	finngen_R12_L12_PILONIDALCYST	3	88223921	0.0363288	474291	0.274973	Pilonidal cyst || id:finngen_R12_L12_PILONIDALCYST	Pilonidal cyst	Pilonidal cyst || ||	TRUE	MedicineITLab	3	88273071	0.0027	3.10027344199818e-17	692375	ieu-b-40	body mass index || id:ieu-b-40	TRUE	reported	MedicineITLab	2	TRUE			0.000102981050006981	692375	2.51274385935988e-06	474291	TRUE	5.54343794034512e-06	0.00010015861248	69.3540654055759	71.3086419753087
rs9288754	C	T	C	T	0.0096	-0.0382229	0.5884	0.610853	FALSE	FALSE	FALSE	finngen_R12_L12_PILONIDALCYST	3	195104361	0.0239469	474291	0.110455	Pilonidal cyst || id:finngen_R12_L12_PILONIDALCYST	Pilonidal cyst	Pilonidal cyst || ||	TRUE	MedicineITLab	3	194825090	0.0017	4.09996359041765e-08	689170	ieu-b-40	body mass index || id:ieu-b-40	TRUE	reported	MedicineITLab	2	TRUE			4.62699919903109e-05	689170	5.37159526050196e-06	474291	TRUE	0.0174524108342984	4.46396203008e-05	30.7655712068787	31.8892733564014
rs9294260	A	G	A	G	0.0147	-0.00243849	0.4731	0.507409	FALSE	FALSE	FALSE	finngen_R12_L12_PILONIDALCYST	6	82723511	0.0233248	474291	0.916737	Pilonidal cyst || id:finngen_R12_L12_PILONIDALCYST	Pilonidal cyst	Pilonidal cyst || ||	TRUE	MedicineITLab	6	83433228	0.0016	1.800113960418e-19	783533	ieu-b-40	body mass index || id:ieu-b-40	TRUE	reported	MedicineITLab	2	TRUE			0.00010771885692392	783533	2.30442744246113e-08	474291	TRUE	2.71206347721383e-08	0.0001077322702302	84.4206682559844	84.41015625
rs9300422	G	A	G	A	-0.0103	-0.0477799	0.6903	0.712137	FALSE	FALSE	FALSE	finngen_R12_L12_PILONIDALCYST	13	97571066	0.0256661	474291	0.0626599	Pilonidal cyst || id:finngen_R12_L12_PILONIDALCYST	Pilonidal cyst	Pilonidal cyst || ||	TRUE	MedicineITLab	13	98223320	0.0018	4.00000007987242e-09	795011	ieu-b-40	body mass index || id:ieu-b-40	TRUE	reported	MedicineITLab	2	TRUE			4.11850414330096e-05	795011	7.30675395370424e-06	474291	TRUE	0.0429127973798475	4.53610943838e-05	36.0641141926582	32.7438271604938
rs930295	C	A	C	A	-0.0211	-0.0251321	0.8417	0.871167	FALSE	FALSE	FALSE	finngen_R12_L12_PILONIDALCYST	2	50006214	0.0345737	474291	0.467279	Pilonidal cyst || id:finngen_R12_L12_PILONIDALCYST	Pilonidal cyst	Pilonidal cyst || ||	TRUE	MedicineITLab	2	50233352	0.0023	1e-19	690522	ieu-b-40	body mass index || id:ieu-b-40	TRUE	reported	MedicineITLab	2	TRUE			0.00012186529610011	690522	1.11409520098419e-06	474291	TRUE	1.19578911170144e-07	0.0001186405491662	81.9333926329415	84.1606805293006
rs9304665	A	T	A	T	0.0229	0.0352837	0.7633	0.71917	FALSE	TRUE	FALSE	finngen_R12_L12_PILONIDALCYST	19	47099320	0.025868	474291	0.17257	Pilonidal cyst || id:finngen_R12_L12_PILONIDALCYST	Pilonidal cyst	Pilonidal cyst || ||	TRUE	MedicineITLab	19	47602577	0.002	2.90001336905406e-29	689470	ieu-b-40	body mass index || id:ieu-b-40	TRUE	reported	MedicineITLab	2	TRUE			0.000190114081536236	689470	3.92263393546352e-06	474291	TRUE	3.86146520899248e-10	0.0001894935712302	130.674515549564	131.1025
rs934224	T	C	T	C	0.0107	-0.0305605	0.7399	0.69994	FALSE	FALSE	FALSE	finngen_R12_L12_PILONIDALCYST	2	16432621	0.0253561	474291	0.228107	Pilonidal cyst || id:finngen_R12_L12_PILONIDALCYST	Pilonidal cyst	Pilonidal cyst || ||	TRUE	MedicineITLab	2	16613889	0.002	4.70002318179801e-08	692568	ieu-b-40	body mass index || id:ieu-b-40	TRUE	reported	MedicineITLab	2	TRUE			4.13264831550147e-05	692568	3.06275048032213e-06	474291	TRUE	0.0130530348754536	4.40667407502e-05	30.5204713120999	28.6225
rs9362662	G	A	G	A	-0.0112	0.0201318	0.5201	0.576084	FALSE	FALSE	FALSE	finngen_R12_L12_PILONIDALCYST	6	89586869	0.0235739	474291	0.393113	Pilonidal cyst || id:finngen_R12_L12_PILONIDALCYST	Pilonidal cyst	Pilonidal cyst || ||	TRUE	MedicineITLab	6	90296588	0.0017	1.19999655704811e-10	683953	ieu-b-40	body mass index || id:ieu-b-40	TRUE	reported	MedicineITLab	2	TRUE			6.34578937828277e-05	683953	1.53765399338335e-06	474291	TRUE	0.000371391928365365	6.26186419712e-05	42.8307647991705	43.4048442906574
rs9367368	C	T	C	T	-0.0121	-0.00388525	0.3033	0.384285	FALSE	FALSE	FALSE	finngen_R12_L12_PILONIDALCYST	6	13189043	0.023863	474291	0.870664	Pilonidal cyst || id:finngen_R12_L12_PILONIDALCYST	Pilonidal cyst	Pilonidal cyst || ||	TRUE	MedicineITLab	6	13189275	0.0018	1e-11	786723	ieu-b-40	body mass index || id:ieu-b-40	TRUE	reported	MedicineITLab	2	TRUE			5.74354519532791e-05	786723	5.58913730918838e-08	474291	TRUE	6.49697742539789e-05	6.18755335902e-05	48.6817938735878	45.1882716049383
rs9375702	T	C	T	C	-0.0115	-0.0395931	0.705	0.689666	FALSE	FALSE	FALSE	finngen_R12_L12_PILONIDALCYST	6	130063042	0.0250632	474291	0.114169	Pilonidal cyst || id:finngen_R12_L12_PILONIDALCYST	Pilonidal cyst	Pilonidal cyst || ||	TRUE	MedicineITLab	6	130384187	0.0019	7.90005291083221e-10	690564	ieu-b-40	body mass index || id:ieu-b-40	TRUE	reported	MedicineITLab	2	TRUE			5.30472364240961e-05	690564	5.26163401842187e-06	474291	TRUE	0.00814970985131998	5.50093875e-05	37.9894824289349	36.6343490304709
rs9382285	G	A	G	A	0.023	-0.010126	0.04613	0.0525704	FALSE	FALSE	FALSE	finngen_R12_L12_PILONIDALCYST	6	54093496	0.0524306	474291	0.846855	Pilonidal cyst || id:finngen_R12_L12_PILONIDALCYST	Pilonidal cyst	Pilonidal cyst || ||	TRUE	MedicineITLab	6	53958294	0.0042	3.89995862874433e-08	689207	ieu-b-40	body mass index || id:ieu-b-40	TRUE	reported	MedicineITLab	2	TRUE			4.35100693157352e-05	689207	7.8643549051185e-08	474291	TRUE	0.000814842166877929	4.65541404398e-05	32.0868401370744	29.9886621315193
rs9408882	A	G	A	G	-0.0093	0.00327532	0.4594	0.477158	FALSE	FALSE	FALSE	finngen_R12_L12_PILONIDALCYST	9	115902123	0.0233436	474291	0.888416	Pilonidal cyst || id:finngen_R12_L12_PILONIDALCYST	Pilonidal cyst	Pilonidal cyst || ||	TRUE	MedicineITLab	9	118664402	0.0016	1.29998996537546e-08	794283	ieu-b-40	body mass index || id:ieu-b-40	TRUE	reported	MedicineITLab	2	TRUE			4.25337119254983e-05	794283	4.15077065987234e-08	474291	TRUE	0.000575238450616966	4.29598666872e-05	34.1236718205682	33.78515625
rs9426003	A	G	A	G	-0.0116	0.0198664	0.2952	0.254089	FALSE	FALSE	FALSE	finngen_R12_L12_PILONIDALCYST	1	34137269	0.0267817	474291	0.458216	Pilonidal cyst || id:finngen_R12_L12_PILONIDALCYST	Pilonidal cyst	Pilonidal cyst || ||	TRUE	MedicineITLab	1	34602870	0.0019	1.40000633223953e-09	682054	ieu-b-40	body mass index || id:ieu-b-40	TRUE	reported	MedicineITLab	2	TRUE			5.46471549032574e-05	682054	1.16016167029574e-06	474291	TRUE	0.000836829901095107	5.59922890752e-05	38.1917911941312	37.2742382271468
rs946824	C	T	C	T	-0.0206	-0.00837668	0.859	0.852825	FALSE	FALSE	FALSE	finngen_R12_L12_PILONIDALCYST	1	243520717	0.0327299	474291	0.798002	Pilonidal cyst || id:finngen_R12_L12_PILONIDALCYST	Pilonidal cyst	Pilonidal cyst || ||	TRUE	MedicineITLab	1	243684019	0.0026	1.10001852750622e-15	689849	ieu-b-40	body mass index || id:ieu-b-40	TRUE	reported	MedicineITLab	2	TRUE			9.09903732202287e-05	689849	1.38105629306149e-07	474291	TRUE	1.17301340996278e-06	0.00010279611768	70.9208837847105	62.7751479289941
rs947612	A	G	A	G	-0.0116	-0.0642881	0.7516	0.728448	FALSE	FALSE	FALSE	finngen_R12_L12_PILONIDALCYST	6	73028938	0.0262072	474291	0.0141645	Pilonidal cyst || id:finngen_R12_L12_PILONIDALCYST	Pilonidal cyst	Pilonidal cyst || ||	TRUE	MedicineITLab	6	73738661	0.002	5.60002544078e-09	692596	ieu-b-40	body mass index || id:ieu-b-40	TRUE	reported	MedicineITLab	2	TRUE			4.85686652643547e-05	692596	1.26873632054957e-05	474291	TRUE	0.0706342411717572	5.02440150528e-05	34.8004518759069	33.64
rs9522285	A	G	A	G	0.0127	-0.0186382	0.4143	0.475738	FALSE	FALSE	FALSE	finngen_R12_L12_PILONIDALCYST	13	111578354	0.0232331	474291	0.422422	Pilonidal cyst || id:finngen_R12_L12_PILONIDALCYST	Pilonidal cyst	Pilonidal cyst || ||	TRUE	MedicineITLab	13	112230701	0.0017	2.49976970217851e-13	690681	ieu-b-40	body mass index || id:ieu-b-40	TRUE	reported	MedicineITLab	2	TRUE			8.07975619564862e-05	690681	1.35690664813706e-06	474291	TRUE	3.34006359106616e-05	7.82758144158e-05	54.0676934176262	55.8096885813149
rs9538162	C	T	C	T	-0.0156	0.0635217	0.4138	0.400102	FALSE	FALSE	FALSE	finngen_R12_L12_PILONIDALCYST	13	58690909	0.0235866	474291	0.00707864	Pilonidal cyst || id:finngen_R12_L12_PILONIDALCYST	Pilonidal cyst	Pilonidal cyst || ||	TRUE	MedicineITLab	13	59265043	0.0018	4.79954424931945e-19	690345	ieu-b-40	body mass index || id:ieu-b-40	TRUE	reported	MedicineITLab	2	TRUE			0.000108790760123938	690345	1.52919844294902e-05	474291	TRUE	0.000545951559013402	0.0001180634562432	81.5139043865832	75.1111111111111
rs9547153	G	A	G	A	0.0098	0.000546076	0.3839	0.401325	FALSE	FALSE	FALSE	finngen_R12_L12_PILONIDALCYST	13	85329582	0.023761	474291	0.981665	Pilonidal cyst || id:finngen_R12_L12_PILONIDALCYST	Pilonidal cyst	Pilonidal cyst || ||	TRUE	MedicineITLab	13	85903717	0.0017	8.70001497192316e-09	775400	ieu-b-40	body mass index || id:ieu-b-40	TRUE	reported	MedicineITLab	2	TRUE			4.28559394382925e-05	775400	1.11361147664205e-09	474291	TRUE	0.0004104749217654	4.54309133432e-05	35.2286398137732	33.2318339100346
rs9571687	A	C	A	C	-0.0129	-0.00831943	0.329	0.224083	FALSE	FALSE	FALSE	finngen_R12_L12_PILONIDALCYST	13	66898581	0.0278408	474291	0.765077	Pilonidal cyst || id:finngen_R12_L12_PILONIDALCYST	Pilonidal cyst	Pilonidal cyst || ||	TRUE	MedicineITLab	13	67472713	0.0018	2.80027059501064e-12	690974	ieu-b-40	body mass index || id:ieu-b-40	TRUE	reported	MedicineITLab	2	TRUE			7.43261574088125e-05	690974	1.88269768576097e-07	474291	TRUE	1.4115804861126e-05	7.347301038e-05	50.7715232649452	51.3611111111111
rs9615905	T	C	T	C	0.011	0.0140051	0.45	0.437141	FALSE	FALSE	FALSE	finngen_R12_L12_PILONIDALCYST	22	48479887	0.0233981	474291	0.549467	Pilonidal cyst || id:finngen_R12_L12_PILONIDALCYST	Pilonidal cyst	Pilonidal cyst || ||	TRUE	MedicineITLab	22	48875699	0.0017	2.69997659840121e-10	690274	ieu-b-40	body mass index || id:ieu-b-40	TRUE	reported	MedicineITLab	2	TRUE			6.06514138285665e-05	690274	7.55384140373504e-07	474291	TRUE	0.000243972968381767	5.9895e-05	41.3463178777093	41.8685121107267
rs962273	C	T	C	T	0.0137	0.00559506	0.7057	0.722703	FALSE	FALSE	FALSE	finngen_R12_L12_PILONIDALCYST	17	48900991	0.0259119	474291	0.829045	Pilonidal cyst || id:finngen_R12_L12_PILONIDALCYST	Pilonidal cyst	Pilonidal cyst || ||	TRUE	MedicineITLab	17	46978353	0.0019	2.60015956316527e-13	692594	ieu-b-40	body mass index || id:ieu-b-40	TRUE	reported	MedicineITLab	2	TRUE			7.50626445540304e-05	692594	9.83032516023273e-08	474291	TRUE	9.39744133875237e-06	7.79617375038e-05	53.9998856261403	51.9916897506925
rs9650755	G	A	G	A	0.0154	0.0347636	0.2664	0.310751	FALSE	FALSE	FALSE	finngen_R12_L12_PILONIDALCYST	9	93722060	0.0251951	474291	0.167655	Pilonidal cyst || id:finngen_R12_L12_PILONIDALCYST	Pilonidal cyst	Pilonidal cyst || ||	TRUE	MedicineITLab	9	96484342	0.002	2.80027059501064e-15	691183	ieu-b-40	body mass index || id:ieu-b-40	TRUE	reported	MedicineITLab	2	TRUE			8.57733567584725e-05	691183	4.013955189868e-06	474291	TRUE	0.000118405847191804	9.26968508928e-05	64.0762417627649	59.29
rs9688431	C	T	C	T	-0.0231	-0.0568275	0.06034	0.0302263	FALSE	FALSE	FALSE	finngen_R12_L12_PILONIDALCYST	6	73212931	0.0681447	474291	0.404324	Pilonidal cyst || id:finngen_R12_L12_PILONIDALCYST	Pilonidal cyst	Pilonidal cyst || ||	TRUE	MedicineITLab	6	73922654	0.0035	2.39993787680988e-11	789356	ieu-b-40	body mass index || id:ieu-b-40	TRUE	reported	MedicineITLab	2	TRUE			5.51813208036772e-05	789356	1.46625411605886e-06	474291	TRUE	0.000713540832922668	6.0510396853368e-05	47.7670141987791	43.56
rs977747	G	T	G	T	-0.0169	-0.0134082	0.5949	0.634546	FALSE	FALSE	FALSE	finngen_R12_L12_PILONIDALCYST	1	47219005	0.0241218	474291	0.578312	Pilonidal cyst || id:finngen_R12_L12_PILONIDALCYST	Pilonidal cyst	Pilonidal cyst || ||	TRUE	MedicineITLab	1	47684677	0.0017	1.29987023738861e-24	793546	ieu-b-40	body mass index || id:ieu-b-40	TRUE	reported	MedicineITLab	2	TRUE			0.000124523256884006	793546	6.51445665682711e-07	474291	TRUE	1.69601250126602e-08	0.0001376605869678	109.254772900942	98.8269896193772
rs9783858	T	C	T	C	0.0091	0.0166681	0.5191	0.523905	FALSE	FALSE	FALSE	finngen_R12_L12_PILONIDALCYST	18	44954619	0.0233234	474291	0.474824	Pilonidal cyst || id:finngen_R12_L12_PILONIDALCYST	Pilonidal cyst	Pilonidal cyst || ||	TRUE	MedicineITLab	18	42534584	0.0017	3.29997006285229e-08	770874	ieu-b-40	body mass index || id:ieu-b-40	TRUE	reported	MedicineITLab	2	TRUE			3.71694836304108e-05	770874	1.07682456308326e-06	474291	TRUE	0.0061182419799287	4.13445801678e-05	31.8726969663872	28.6539792387543
rs9806742	A	G	A	G	0.0208	0.00526473	0.8826	0.945608	FALSE	FALSE	FALSE	finngen_R12_L12_PILONIDALCYST	15	72758878	0.0509817	474291	0.917751	Pilonidal cyst || id:finngen_R12_L12_PILONIDALCYST	Pilonidal cyst	Pilonidal cyst || ||	TRUE	MedicineITLab	15	73051219	0.0026	1.39990962656834e-15	692509	ieu-b-40	body mass index || id:ieu-b-40	TRUE	reported	MedicineITLab	2	TRUE			9.2409298108064e-05	692509	2.2484359401354e-08	474291	TRUE	5.14365176584808e-07	8.96579254272e-05	62.094308210669	64
rs9816226	T	A	T	A	0.0323	0.0580707	0.8199	0.839225	FALSE	TRUE	FALSE	finngen_R12_L12_PILONIDALCYST	3	186116710	0.031715	474291	0.0670981	Pilonidal cyst || id:finngen_R12_L12_PILONIDALCYST	Pilonidal cyst	Pilonidal cyst || ||	TRUE	MedicineITLab	3	185834499	0.0021	1.59992638286859e-52	778333	ieu-b-40	body mass index || id:ieu-b-40	TRUE	reported	MedicineITLab	2	TRUE			0.000303857627953888	778333	7.06868402154139e-06	474291	TRUE	1.05203093758214e-15	0.0003081127282542	239.887600317828	236.573696145125
rs9845966	G	T	G	T	-0.0105	-0.0275835	0.5479	0.487681	FALSE	FALSE	FALSE	finngen_R12_L12_PILONIDALCYST	3	13391658	0.0232587	474291	0.235646	Pilonidal cyst || id:finngen_R12_L12_PILONIDALCYST	Pilonidal cyst	Pilonidal cyst || ||	TRUE	MedicineITLab	3	13433158	0.0017	2.49999995007974e-10	778076	ieu-b-40	body mass index || id:ieu-b-40	TRUE	reported	MedicineITLab	2	TRUE			4.90273657681754e-05	778076	2.96540168134773e-06	474291	TRUE	0.00415460995215685	5.4619082595e-05	42.5000093825448	38.1487889273357
rs987237	G	A	G	A	0.0409	0.0700854	0.1803	0.211965	FALSE	FALSE	FALSE	finngen_R12_L12_PILONIDALCYST	6	50835337	0.0283508	474291	0.0134332	Pilonidal cyst || id:finngen_R12_L12_PILONIDALCYST	Pilonidal cyst	Pilonidal cyst || ||	TRUE	MedicineITLab	6	50803050	0.0021	9.30036514753973e-84	795612	ieu-b-40	body mass index || id:ieu-b-40	TRUE	reported	MedicineITLab	2	TRUE			0.000476541562786208	795612	1.28847450016073e-05	474291	TRUE	2.65415277667174e-23	0.0004944555699342	393.588407975934	379.321995464853
rs9926784	C	T	C	T	-0.0258	0.00800064	0.1822	0.171651	FALSE	FALSE	FALSE	finngen_R12_L12_PILONIDALCYST	16	19930646	0.0307881	474291	0.794971	Pilonidal cyst || id:finngen_R12_L12_PILONIDALCYST	Pilonidal cyst	Pilonidal cyst || ||	TRUE	MedicineITLab	16	19941968	0.0021	9.89919775080591e-35	789617	ieu-b-40	body mass index || id:ieu-b-40	TRUE	reported	MedicineITLab	2	TRUE			0.000191118365707474	789617	1.42377239130241e-07	474291	TRUE	2.47289604332932e-13	0.0001983649268448	156.662998154725	150.938775510204
rs9927848	A	C	A	C	-0.0122	-0.0223653	0.7326	0.802522	FALSE	FALSE	FALSE	finngen_R12_L12_PILONIDALCYST	16	23821750	0.0292713	474291	0.444825	Pilonidal cyst || id:finngen_R12_L12_PILONIDALCYST	Pilonidal cyst	Pilonidal cyst || ||	TRUE	MedicineITLab	16	23833071	0.002	6.40000038338761e-10	687060	ieu-b-40	body mass index || id:ieu-b-40	TRUE	reported	MedicineITLab	2	TRUE			5.41555223474779e-05	687060	1.23089738070082e-06	474291	TRUE	0.000931202135027936	5.83146904032e-05	40.0679111068731	37.21
rs9951619	G	T	G	T	0.0156	0.0469673	0.7643	0.672519	FALSE	FALSE	FALSE	finngen_R12_L12_PILONIDALCYST	18	59215094	0.0248992	474291	0.0592543	Pilonidal cyst || id:finngen_R12_L12_PILONIDALCYST	Pilonidal cyst	Pilonidal cyst || ||	TRUE	MedicineITLab	18	56882326	0.002	1.39990962656834e-15	772643	ieu-b-40	body mass index || id:ieu-b-40	TRUE	reported	MedicineITLab	2	TRUE			7.8736709103734e-05	772643	7.50194872922413e-06	474291	TRUE	0.000882109606308385	8.76804226272e-05	67.7514298931091	60.84
rs998732	G	A	G	A	-0.0171	0.0265968	0.1578	0.100149	FALSE	FALSE	FALSE	finngen_R12_L12_PILONIDALCYST	19	19267862	0.0388474	474291	0.493565	Pilonidal cyst || id:finngen_R12_L12_PILONIDALCYST	Pilonidal cyst	Pilonidal cyst || ||	TRUE	MedicineITLab	19	19378671	0.0022	1.99986186963274e-14	793852	ieu-b-40	body mass index || id:ieu-b-40	TRUE	reported	MedicineITLab	2	TRUE			7.60983709152958e-05	793852	9.88305878739553e-07	474291	TRUE	2.53431947808293e-05	7.77220867512e-05	61.7044743679499	60.4152892561984
rs9989141	T	C	T	C	0.0162	0.0475536	0.6387	0.625221	FALSE	FALSE	FALSE	finngen_R12_L12_PILONIDALCYST	14	93539911	0.0240407	474291	0.0479237	Pilonidal cyst || id:finngen_R12_L12_PILONIDALCYST	Pilonidal cyst	Pilonidal cyst || ||	TRUE	MedicineITLab	14	94006257	0.0017	3.59997927043357e-21	752768	ieu-b-40	body mass index || id:ieu-b-40	TRUE	reported	MedicineITLab	2	TRUE			0.000120620133088626	752768	8.24946810369173e-06	474291	TRUE	1.2135638773052e-05	0.0001211225212728	91.187960764158	90.8096885813149
rs999889	A	G	A	G	-0.0108	0.0158096	0.2818	0.242034	FALSE	FALSE	FALSE	finngen_R12_L12_PILONIDALCYST	10	82520193	0.0271727	474291	0.560688	Pilonidal cyst || id:finngen_R12_L12_PILONIDALCYST	Pilonidal cyst	Pilonidal cyst || ||	TRUE	MedicineITLab	10	84279949	0.0019	1.40000633223953e-08	690572	ieu-b-40	body mass index || id:ieu-b-40	TRUE	reported	MedicineITLab	2	TRUE			4.67856084869094e-05	690572	7.13728129621146e-07	474291	TRUE	0.00147756308914477	4.72132499328e-05	32.6055934221252	32.3102493074792
