# Supplementary material for: Risk factors for sacrococcygeal pilonidal sinus: a systematic review and meta-analysis supplemented by genetic causal assessment
Source: Front Surg. 2026 Jan 7;12:1718589. doi: 10.3389/fsurg.2025.1718589 (PMC12819706; doi:10.3389/fsurg.2025.1718589)
Supplement: Supplementary file 2 [file Datasheet2.zip › Supplementary Data 2/MR_pipeline_after_confounding_SNPs_removal/ieu-b-40_finngen_R12_L12_PILONIDALCYST_20250626231420/05.finngen_R12_L12_PILONIDALCYST_mr_analysis.csv]

id.exposure	id.outcome	outcome	exposure	method	nsnp	b	se	pval
ieu-b-40	finngen_R12_L12_PILONIDALCYST	Pilonidal cyst || id:finngen_R12_L12_PILONIDALCYST	body mass index || id:ieu-b-40	Inverse variance weighted	453	0.729611439310184	0.0822512959221093	7.28077186793143e-19
ieu-b-40	finngen_R12_L12_PILONIDALCYST	Pilonidal cyst || id:finngen_R12_L12_PILONIDALCYST	body mass index || id:ieu-b-40	MR Egger	453	1.0532306322305	0.231540380935248	6.94394260700162e-06
ieu-b-40	finngen_R12_L12_PILONIDALCYST	Pilonidal cyst || id:finngen_R12_L12_PILONIDALCYST	body mass index || id:ieu-b-40	Weighted median	453	0.656690897173151	0.146920069299541	7.83237437883896e-06
ieu-b-40	finngen_R12_L12_PILONIDALCYST	Pilonidal cyst || id:finngen_R12_L12_PILONIDALCYST	body mass index || id:ieu-b-40	Weighted mode	453	0.608150740678128	0.259507208766323	0.0195371306649026
