# Supplementary material for: Risk factors for sacrococcygeal pilonidal sinus: a systematic review and meta-analysis supplemented by genetic causal assessment
Source: Front Surg. 2026 Jan 7;12:1718589. doi: 10.3389/fsurg.2025.1718589 (PMC12819706; doi:10.3389/fsurg.2025.1718589)
Supplement: Supplementary file 2 [file Datasheet2.zip › Supplementary Data 2/MR_pipeline_after_confounding_SNPs_removal/ieu-b-40_finngen_R12_L12_PILONIDALCYST_20250626231420/06.finngen_R12_L12_PILONIDALCYST_or_result.csv]

id.exposure	id.outcome	outcome	exposure	method	nsnp	b	se	pval	lo_ci	up_ci	or	or_lci95	or_uci95
ieu-b-40	finngen_R12_L12_PILONIDALCYST	Pilonidal cyst || id:finngen_R12_L12_PILONIDALCYST	body mass index || id:ieu-b-40	Inverse variance weighted	453	0.729611439310184	0.0822512959221093	7.28077186793143e-19	0.56839889930285	0.890823979317518	2.07427446954872	1.76543814311281	2.4371369746409
ieu-b-40	finngen_R12_L12_PILONIDALCYST	Pilonidal cyst || id:finngen_R12_L12_PILONIDALCYST	body mass index || id:ieu-b-40	MR Egger	453	1.0532306322305	0.231540380935248	6.94394260700162e-06	0.599411485597418	1.50704977886359	2.86689806657114	1.82104677271607	4.5133956179778
ieu-b-40	finngen_R12_L12_PILONIDALCYST	Pilonidal cyst || id:finngen_R12_L12_PILONIDALCYST	body mass index || id:ieu-b-40	Weighted median	453	0.656690897173151	0.146920069299541	7.83237437883896e-06	0.368727561346051	0.94465423300025	1.92840048908824	1.44589363269567	2.57192393840389
ieu-b-40	finngen_R12_L12_PILONIDALCYST	Pilonidal cyst || id:finngen_R12_L12_PILONIDALCYST	body mass index || id:ieu-b-40	Weighted mode	453	0.608150740678128	0.259507208766323	0.0195371306649026	0.0995166114961342	1.11678486986012	1.83703110883913	1.10463682025782	3.05501612200024
