# Supplementary material for: Risk factors for sacrococcygeal pilonidal sinus: a systematic review and meta-analysis supplemented by genetic causal assessment
Source: Front Surg. 2026 Jan 7;12:1718589. doi: 10.3389/fsurg.2025.1718589 (PMC12819706; doi:10.3389/fsurg.2025.1718589)
Supplement: Supplementary file 2 [file Datasheet2.zip › Supplementary Data 2/MR_pipeline_after_confounding_SNPs_removal/ieu-b-40_finngen_R12_L12_PILONIDALCYST_20250626231420/11.finngen_R12_L12_PILONIDALCYST_leaveoneout_results.csv]

exposure	outcome	id.exposure	id.outcome	samplesize	SNP	b	se	p
body mass index || id:ieu-b-40	Pilonidal cyst || id:finngen_R12_L12_PILONIDALCYST	ieu-b-40	finngen_R12_L12_PILONIDALCYST	474291	rs10132280	0.732208839601423	0.0825368608649962	7.23001567883886e-19
body mass index || id:ieu-b-40	Pilonidal cyst || id:finngen_R12_L12_PILONIDALCYST	ieu-b-40	finngen_R12_L12_PILONIDALCYST	474291	rs10169594	0.729010222759046	0.0824027561046641	8.99714407520544e-19
body mass index || id:ieu-b-40	Pilonidal cyst || id:finngen_R12_L12_PILONIDALCYST	ieu-b-40	finngen_R12_L12_PILONIDALCYST	474291	rs10182181	0.727322257349709	0.0828230593423167	1.61108624114254e-18
body mass index || id:ieu-b-40	Pilonidal cyst || id:finngen_R12_L12_PILONIDALCYST	ieu-b-40	finngen_R12_L12_PILONIDALCYST	474291	rs10192119	0.726943822402409	0.0823758692511639	1.09735899955038e-18
body mass index || id:ieu-b-40	Pilonidal cyst || id:finngen_R12_L12_PILONIDALCYST	ieu-b-40	finngen_R12_L12_PILONIDALCYST	474291	rs10197031	0.732272851878923	0.0824256656766839	6.44755053998582e-19
body mass index || id:ieu-b-40	Pilonidal cyst || id:finngen_R12_L12_PILONIDALCYST	ieu-b-40	finngen_R12_L12_PILONIDALCYST	474291	rs10211055	0.728505935049969	0.0824351129673198	9.80370997984442e-19
body mass index || id:ieu-b-40	Pilonidal cyst || id:finngen_R12_L12_PILONIDALCYST	ieu-b-40	finngen_R12_L12_PILONIDALCYST	474291	rs10247983	0.732669247443041	0.0823136776209856	5.53748297060169e-19
body mass index || id:ieu-b-40	Pilonidal cyst || id:finngen_R12_L12_PILONIDALCYST	ieu-b-40	finngen_R12_L12_PILONIDALCYST	474291	rs10248136	0.724353211509186	0.0820370720983675	1.0506584353594e-18
body mass index || id:ieu-b-40	Pilonidal cyst || id:finngen_R12_L12_PILONIDALCYST	ieu-b-40	finngen_R12_L12_PILONIDALCYST	474291	rs10259786	0.733764859133349	0.0822262577831103	4.50845291649613e-19
body mass index || id:ieu-b-40	Pilonidal cyst || id:finngen_R12_L12_PILONIDALCYST	ieu-b-40	finngen_R12_L12_PILONIDALCYST	474291	rs10269783	0.729585107362317	0.0824250502658652	8.63528869434113e-19
body mass index || id:ieu-b-40	Pilonidal cyst || id:finngen_R12_L12_PILONIDALCYST	ieu-b-40	finngen_R12_L12_PILONIDALCYST	474291	rs10408324	0.72910126291674	0.0824011559137642	8.89483887025226e-19
body mass index || id:ieu-b-40	Pilonidal cyst || id:finngen_R12_L12_PILONIDALCYST	ieu-b-40	finngen_R12_L12_PILONIDALCYST	474291	rs10478110	0.728571038801739	0.0823764192793857	9.20110541165739e-19
body mass index || id:ieu-b-40	Pilonidal cyst || id:finngen_R12_L12_PILONIDALCYST	ieu-b-40	finngen_R12_L12_PILONIDALCYST	474291	rs1048932	0.732370479770056	0.0824241703672103	6.36998388351369e-19
body mass index || id:ieu-b-40	Pilonidal cyst || id:finngen_R12_L12_PILONIDALCYST	ieu-b-40	finngen_R12_L12_PILONIDALCYST	474291	rs10492229	0.732851885375169	0.0823397701729997	5.56762653765721e-19
body mass index || id:ieu-b-40	Pilonidal cyst || id:finngen_R12_L12_PILONIDALCYST	ieu-b-40	finngen_R12_L12_PILONIDALCYST	474291	rs10510419	0.734357978476778	0.0822390598312424	4.27736610227976e-19
body mass index || id:ieu-b-40	Pilonidal cyst || id:finngen_R12_L12_PILONIDALCYST	ieu-b-40	finngen_R12_L12_PILONIDALCYST	474291	rs10518694	0.729647316447521	0.0823805867149499	8.21745281980665e-19
body mass index || id:ieu-b-40	Pilonidal cyst || id:finngen_R12_L12_PILONIDALCYST	ieu-b-40	finngen_R12_L12_PILONIDALCYST	474291	rs1064213	0.728297332370835	0.0823925509446768	9.62693642295156e-19
body mass index || id:ieu-b-40	Pilonidal cyst || id:finngen_R12_L12_PILONIDALCYST	ieu-b-40	finngen_R12_L12_PILONIDALCYST	474291	rs10733051	0.729646884606158	0.0823858658185332	8.25976696199933e-19
body mass index || id:ieu-b-40	Pilonidal cyst || id:finngen_R12_L12_PILONIDALCYST	ieu-b-40	finngen_R12_L12_PILONIDALCYST	474291	rs10741329	0.730822594506278	0.0823683967275091	7.14517244459485e-19
body mass index || id:ieu-b-40	Pilonidal cyst || id:finngen_R12_L12_PILONIDALCYST	ieu-b-40	finngen_R12_L12_PILONIDALCYST	474291	rs10742752	0.727655084145488	0.0823832080316116	1.02301746482899e-18
body mass index || id:ieu-b-40	Pilonidal cyst || id:finngen_R12_L12_PILONIDALCYST	ieu-b-40	finngen_R12_L12_PILONIDALCYST	474291	rs10747488	0.731188244631066	0.0823822229154686	6.95833046672023e-19
body mass index || id:ieu-b-40	Pilonidal cyst || id:finngen_R12_L12_PILONIDALCYST	ieu-b-40	finngen_R12_L12_PILONIDALCYST	474291	rs10750215	0.725528847844477	0.0822168800887136	1.098783885743e-18
body mass index || id:ieu-b-40	Pilonidal cyst || id:finngen_R12_L12_PILONIDALCYST	ieu-b-40	finngen_R12_L12_PILONIDALCYST	474291	rs1075901	0.722912733420742	0.0820347415134481	1.22630922619577e-18
body mass index || id:ieu-b-40	Pilonidal cyst || id:finngen_R12_L12_PILONIDALCYST	ieu-b-40	finngen_R12_L12_PILONIDALCYST	474291	rs10768994	0.732329619791247	0.0823327542554334	5.85486917875482e-19
body mass index || id:ieu-b-40	Pilonidal cyst || id:finngen_R12_L12_PILONIDALCYST	ieu-b-40	finngen_R12_L12_PILONIDALCYST	474291	rs10795422	0.731597782399595	0.0823848664874981	6.67133791241124e-19
body mass index || id:ieu-b-40	Pilonidal cyst || id:finngen_R12_L12_PILONIDALCYST	ieu-b-40	finngen_R12_L12_PILONIDALCYST	474291	rs10811871	0.731724404857025	0.082345754192334	6.33481284465206e-19
body mass index || id:ieu-b-40	Pilonidal cyst || id:finngen_R12_L12_PILONIDALCYST	ieu-b-40	finngen_R12_L12_PILONIDALCYST	474291	rs10827649	0.731247695913751	0.082346455252799	6.67788547352371e-19
body mass index || id:ieu-b-40	Pilonidal cyst || id:finngen_R12_L12_PILONIDALCYST	ieu-b-40	finngen_R12_L12_PILONIDALCYST	474291	rs10858334	0.729095691088799	0.0823643373786963	8.59032053791794e-19
body mass index || id:ieu-b-40	Pilonidal cyst || id:finngen_R12_L12_PILONIDALCYST	ieu-b-40	finngen_R12_L12_PILONIDALCYST	474291	rs10867256	0.730443610749833	0.0823984825488388	7.66620362227052e-19
body mass index || id:ieu-b-40	Pilonidal cyst || id:finngen_R12_L12_PILONIDALCYST	ieu-b-40	finngen_R12_L12_PILONIDALCYST	474291	rs10878946	0.733375222369823	0.0823354990674848	5.23578549428455e-19
body mass index || id:ieu-b-40	Pilonidal cyst || id:finngen_R12_L12_PILONIDALCYST	ieu-b-40	finngen_R12_L12_PILONIDALCYST	474291	rs10915840	0.732578166763805	0.082283848560849	5.43270436602555e-19
body mass index || id:ieu-b-40	Pilonidal cyst || id:finngen_R12_L12_PILONIDALCYST	ieu-b-40	finngen_R12_L12_PILONIDALCYST	474291	rs10920678	0.727478112784746	0.0824326560348573	1.0934213064161e-18
body mass index || id:ieu-b-40	Pilonidal cyst || id:finngen_R12_L12_PILONIDALCYST	ieu-b-40	finngen_R12_L12_PILONIDALCYST	474291	rs10942267	0.735750600068266	0.0821534891506777	3.37266716586597e-19
body mass index || id:ieu-b-40	Pilonidal cyst || id:finngen_R12_L12_PILONIDALCYST	ieu-b-40	finngen_R12_L12_PILONIDALCYST	474291	rs10953740	0.734673557794216	0.0823226348763672	4.48444609151017e-19
body mass index || id:ieu-b-40	Pilonidal cyst || id:finngen_R12_L12_PILONIDALCYST	ieu-b-40	finngen_R12_L12_PILONIDALCYST	474291	rs10962550	0.7278968609257	0.0824141676038508	1.02653979486665e-18
body mass index || id:ieu-b-40	Pilonidal cyst || id:finngen_R12_L12_PILONIDALCYST	ieu-b-40	finngen_R12_L12_PILONIDALCYST	474291	rs10968114	0.72586074893314	0.082272811283317	1.11824430159661e-18
body mass index || id:ieu-b-40	Pilonidal cyst || id:finngen_R12_L12_PILONIDALCYST	ieu-b-40	finngen_R12_L12_PILONIDALCYST	474291	rs10971709	0.729861088382346	0.0823905810480786	8.10618206054516e-19
body mass index || id:ieu-b-40	Pilonidal cyst || id:finngen_R12_L12_PILONIDALCYST	ieu-b-40	finngen_R12_L12_PILONIDALCYST	474291	rs10984756	0.733325841119734	0.0822161677629908	4.68463266343306e-19
body mass index || id:ieu-b-40	Pilonidal cyst || id:finngen_R12_L12_PILONIDALCYST	ieu-b-40	finngen_R12_L12_PILONIDALCYST	474291	rs11030618	0.728086439347163	0.0823761155679629	9.69580642265695e-19
body mass index || id:ieu-b-40	Pilonidal cyst || id:finngen_R12_L12_PILONIDALCYST	ieu-b-40	finngen_R12_L12_PILONIDALCYST	474291	rs11066188	0.738823715730523	0.0816771170396505	1.48758983954404e-19
body mass index || id:ieu-b-40	Pilonidal cyst || id:finngen_R12_L12_PILONIDALCYST	ieu-b-40	finngen_R12_L12_PILONIDALCYST	474291	rs11084553	0.728836236147328	0.0824338492227378	9.44691039885564e-19
body mass index || id:ieu-b-40	Pilonidal cyst || id:finngen_R12_L12_PILONIDALCYST	ieu-b-40	finngen_R12_L12_PILONIDALCYST	474291	rs11105839	0.731856953875183	0.0823396492088613	6.20682504280196e-19
body mass index || id:ieu-b-40	Pilonidal cyst || id:finngen_R12_L12_PILONIDALCYST	ieu-b-40	finngen_R12_L12_PILONIDALCYST	474291	rs11115176	0.725572279208755	0.0822005741738015	1.07663391260673e-18
body mass index || id:ieu-b-40	Pilonidal cyst || id:finngen_R12_L12_PILONIDALCYST	ieu-b-40	finngen_R12_L12_PILONIDALCYST	474291	rs11118308	0.733404517289892	0.082221574360209	4.66899301890333e-19
body mass index || id:ieu-b-40	Pilonidal cyst || id:finngen_R12_L12_PILONIDALCYST	ieu-b-40	finngen_R12_L12_PILONIDALCYST	474291	rs1112613	0.725545568845775	0.0822203312304902	1.10042503286401e-18
body mass index || id:ieu-b-40	Pilonidal cyst || id:finngen_R12_L12_PILONIDALCYST	ieu-b-40	finngen_R12_L12_PILONIDALCYST	474291	rs11150911	0.725565299097334	0.082284015333571	1.16713940150754e-18
body mass index || id:ieu-b-40	Pilonidal cyst || id:finngen_R12_L12_PILONIDALCYST	ieu-b-40	finngen_R12_L12_PILONIDALCYST	474291	rs11165643	0.718420460919497	0.0821673348119688	2.26232570329796e-18
body mass index || id:ieu-b-40	Pilonidal cyst || id:finngen_R12_L12_PILONIDALCYST	ieu-b-40	finngen_R12_L12_PILONIDALCYST	474291	rs11170468	0.729714258743011	0.0823853869594663	8.19563385387727e-19
body mass index || id:ieu-b-40	Pilonidal cyst || id:finngen_R12_L12_PILONIDALCYST	ieu-b-40	finngen_R12_L12_PILONIDALCYST	474291	rs11173522	0.729819220157087	0.0823903123755866	8.14110094099095e-19
body mass index || id:ieu-b-40	Pilonidal cyst || id:finngen_R12_L12_PILONIDALCYST	ieu-b-40	finngen_R12_L12_PILONIDALCYST	474291	rs11185111	0.725180710313956	0.0822746792742437	1.2060505947296e-18
body mass index || id:ieu-b-40	Pilonidal cyst || id:finngen_R12_L12_PILONIDALCYST	ieu-b-40	finngen_R12_L12_PILONIDALCYST	474291	rs11251352	0.72878785277693	0.0823910097561988	9.11374501923241e-19
body mass index || id:ieu-b-40	Pilonidal cyst || id:finngen_R12_L12_PILONIDALCYST	ieu-b-40	finngen_R12_L12_PILONIDALCYST	474291	rs11496125	0.729903380064467	0.0824752376904224	8.75428177840976e-19
body mass index || id:ieu-b-40	Pilonidal cyst || id:finngen_R12_L12_PILONIDALCYST	ieu-b-40	finngen_R12_L12_PILONIDALCYST	474291	rs11505821	0.733105144968195	0.0823843650735139	5.65577836115238e-19
body mass index || id:ieu-b-40	Pilonidal cyst || id:finngen_R12_L12_PILONIDALCYST	ieu-b-40	finngen_R12_L12_PILONIDALCYST	474291	rs1150659	0.728291086923508	0.0823868325014607	9.58071613130341e-19
body mass index || id:ieu-b-40	Pilonidal cyst || id:finngen_R12_L12_PILONIDALCYST	ieu-b-40	finngen_R12_L12_PILONIDALCYST	474291	rs11538	0.729385067723049	0.0823947721457212	8.5716847203965e-19
body mass index || id:ieu-b-40	Pilonidal cyst || id:finngen_R12_L12_PILONIDALCYST	ieu-b-40	finngen_R12_L12_PILONIDALCYST	474291	rs1158805	0.731047286372884	0.0824168433707017	7.30671569547454e-19
body mass index || id:ieu-b-40	Pilonidal cyst || id:finngen_R12_L12_PILONIDALCYST	ieu-b-40	finngen_R12_L12_PILONIDALCYST	474291	rs11609659	0.73480269167204	0.0822469759599209	4.105066762751e-19
body mass index || id:ieu-b-40	Pilonidal cyst || id:finngen_R12_L12_PILONIDALCYST	ieu-b-40	finngen_R12_L12_PILONIDALCYST	474291	rs11611246	0.72701207047654	0.082504613943487	1.2317999224399e-18
body mass index || id:ieu-b-40	Pilonidal cyst || id:finngen_R12_L12_PILONIDALCYST	ieu-b-40	finngen_R12_L12_PILONIDALCYST	474291	rs11615578	0.730136600648127	0.0823956465013608	7.9051788686274e-19
body mass index || id:ieu-b-40	Pilonidal cyst || id:finngen_R12_L12_PILONIDALCYST	ieu-b-40	finngen_R12_L12_PILONIDALCYST	474291	rs11656076	0.733977412847285	0.0822728204837364	4.61003267172816e-19
body mass index || id:ieu-b-40	Pilonidal cyst || id:finngen_R12_L12_PILONIDALCYST	ieu-b-40	finngen_R12_L12_PILONIDALCYST	474291	rs11672660	0.734519757616448	0.0827254021068932	6.74574209297965e-19
body mass index || id:ieu-b-40	Pilonidal cyst || id:finngen_R12_L12_PILONIDALCYST	ieu-b-40	finngen_R12_L12_PILONIDALCYST	474291	rs11713193	0.742004212067922	0.0822690058181813	1.89392265591177e-19
body mass index || id:ieu-b-40	Pilonidal cyst || id:finngen_R12_L12_PILONIDALCYST	ieu-b-40	finngen_R12_L12_PILONIDALCYST	474291	rs11736228	0.726181928503102	0.0823073201003084	1.11621661882212e-18
body mass index || id:ieu-b-40	Pilonidal cyst || id:finngen_R12_L12_PILONIDALCYST	ieu-b-40	finngen_R12_L12_PILONIDALCYST	474291	rs11738695	0.732361930624111	0.082288898164415	5.59033553735789e-19
body mass index || id:ieu-b-40	Pilonidal cyst || id:finngen_R12_L12_PILONIDALCYST	ieu-b-40	finngen_R12_L12_PILONIDALCYST	474291	rs11739877	0.725388061221237	0.0822506045377288	1.15236202845697e-18
body mass index || id:ieu-b-40	Pilonidal cyst || id:finngen_R12_L12_PILONIDALCYST	ieu-b-40	finngen_R12_L12_PILONIDALCYST	474291	rs11773362	0.722714651335622	0.081907453586771	1.10885464036288e-18
body mass index || id:ieu-b-40	Pilonidal cyst || id:finngen_R12_L12_PILONIDALCYST	ieu-b-40	finngen_R12_L12_PILONIDALCYST	474291	rs11781699	0.728703244941526	0.0824017016683857	9.29294798228139e-19
body mass index || id:ieu-b-40	Pilonidal cyst || id:finngen_R12_L12_PILONIDALCYST	ieu-b-40	finngen_R12_L12_PILONIDALCYST	474291	rs11856579	0.728092970966847	0.0823851387374024	9.77322519795071e-19
body mass index || id:ieu-b-40	Pilonidal cyst || id:finngen_R12_L12_PILONIDALCYST	ieu-b-40	finngen_R12_L12_PILONIDALCYST	474291	rs1187352	0.725985645506424	0.0822726717700827	1.10303306739154e-18
body mass index || id:ieu-b-40	Pilonidal cyst || id:finngen_R12_L12_PILONIDALCYST	ieu-b-40	finngen_R12_L12_PILONIDALCYST	474291	rs1188017	0.723013166331586	0.0820386971001069	1.21759350847943e-18
body mass index || id:ieu-b-40	Pilonidal cyst || id:finngen_R12_L12_PILONIDALCYST	ieu-b-40	finngen_R12_L12_PILONIDALCYST	474291	rs11880870	0.73857708510026	0.082244567759528	2.70143097696122e-19
body mass index || id:ieu-b-40	Pilonidal cyst || id:finngen_R12_L12_PILONIDALCYST	ieu-b-40	finngen_R12_L12_PILONIDALCYST	474291	rs11889536	0.729132027165447	0.082371888203482	8.61887844098549e-19
body mass index || id:ieu-b-40	Pilonidal cyst || id:finngen_R12_L12_PILONIDALCYST	ieu-b-40	finngen_R12_L12_PILONIDALCYST	474291	rs11908637	0.728996913322989	0.0823926912446398	8.92336839456136e-19
body mass index || id:ieu-b-40	Pilonidal cyst || id:finngen_R12_L12_PILONIDALCYST	ieu-b-40	finngen_R12_L12_PILONIDALCYST	474291	rs11945861	0.73145926096093	0.0823888059173734	6.79883201647977e-19
body mass index || id:ieu-b-40	Pilonidal cyst || id:finngen_R12_L12_PILONIDALCYST	ieu-b-40	finngen_R12_L12_PILONIDALCYST	474291	rs11951673	0.735684881692946	0.0820591496256572	3.09437784414087e-19
body mass index || id:ieu-b-40	Pilonidal cyst || id:finngen_R12_L12_PILONIDALCYST	ieu-b-40	finngen_R12_L12_PILONIDALCYST	474291	rs12022461	0.730911522554571	0.0824030136877444	7.31714857336713e-19
body mass index || id:ieu-b-40	Pilonidal cyst || id:finngen_R12_L12_PILONIDALCYST	ieu-b-40	finngen_R12_L12_PILONIDALCYST	474291	rs12041258	0.731160916969205	0.0823963070271579	7.0748772075313e-19
body mass index || id:ieu-b-40	Pilonidal cyst || id:finngen_R12_L12_PILONIDALCYST	ieu-b-40	finngen_R12_L12_PILONIDALCYST	474291	rs12044597	0.732126129460223	0.082402197530918	6.40422604576152e-19
body mass index || id:ieu-b-40	Pilonidal cyst || id:finngen_R12_L12_PILONIDALCYST	ieu-b-40	finngen_R12_L12_PILONIDALCYST	474291	rs12049202	0.731867094000432	0.0825488047593599	7.59079901608306e-19
body mass index || id:ieu-b-40	Pilonidal cyst || id:finngen_R12_L12_PILONIDALCYST	ieu-b-40	finngen_R12_L12_PILONIDALCYST	474291	rs12098284	0.727786758456212	0.0823369779300494	9.64719943787594e-19
body mass index || id:ieu-b-40	Pilonidal cyst || id:finngen_R12_L12_PILONIDALCYST	ieu-b-40	finngen_R12_L12_PILONIDALCYST	474291	rs12150665	0.731292771295814	0.0824435531445294	7.29990127736572e-19
body mass index || id:ieu-b-40	Pilonidal cyst || id:finngen_R12_L12_PILONIDALCYST	ieu-b-40	finngen_R12_L12_PILONIDALCYST	474291	rs1218822	0.727024453777229	0.082428991736953	1.14450462373475e-18
body mass index || id:ieu-b-40	Pilonidal cyst || id:finngen_R12_L12_PILONIDALCYST	ieu-b-40	finngen_R12_L12_PILONIDALCYST	474291	rs12299814	0.734913563785422	0.0822963383786742	4.25669117726284e-19
body mass index || id:ieu-b-40	Pilonidal cyst || id:finngen_R12_L12_PILONIDALCYST	ieu-b-40	finngen_R12_L12_PILONIDALCYST	474291	rs12328930	0.729672330927843	0.0823843813833067	8.2251440788542e-19
body mass index || id:ieu-b-40	Pilonidal cyst || id:finngen_R12_L12_PILONIDALCYST	ieu-b-40	finngen_R12_L12_PILONIDALCYST	474291	rs12334877	0.729811434358111	0.0824122128990601	8.321818313493e-19
body mass index || id:ieu-b-40	Pilonidal cyst || id:finngen_R12_L12_PILONIDALCYST	ieu-b-40	finngen_R12_L12_PILONIDALCYST	474291	rs12364470	0.727802645063066	0.0824298157111235	1.05274911766986e-18
body mass index || id:ieu-b-40	Pilonidal cyst || id:finngen_R12_L12_PILONIDALCYST	ieu-b-40	finngen_R12_L12_PILONIDALCYST	474291	rs12369179	0.736634815024101	0.0823820151430359	3.83247707226475e-19
body mass index || id:ieu-b-40	Pilonidal cyst || id:finngen_R12_L12_PILONIDALCYST	ieu-b-40	finngen_R12_L12_PILONIDALCYST	474291	rs12416812	0.733023956581882	0.0822863942590405	5.18660671050329e-19
body mass index || id:ieu-b-40	Pilonidal cyst || id:finngen_R12_L12_PILONIDALCYST	ieu-b-40	finngen_R12_L12_PILONIDALCYST	474291	rs1241986	0.727810869719688	0.082362369151761	9.85946716790108e-19
body mass index || id:ieu-b-40	Pilonidal cyst || id:finngen_R12_L12_PILONIDALCYST	ieu-b-40	finngen_R12_L12_PILONIDALCYST	474291	rs12422552	0.729875729246815	0.0823979265421219	8.15079838994086e-19
body mass index || id:ieu-b-40	Pilonidal cyst || id:finngen_R12_L12_PILONIDALCYST	ieu-b-40	finngen_R12_L12_PILONIDALCYST	474291	rs12429545	0.727968931354775	0.0825623605233749	1.17356413276603e-18
body mass index || id:ieu-b-40	Pilonidal cyst || id:finngen_R12_L12_PILONIDALCYST	ieu-b-40	finngen_R12_L12_PILONIDALCYST	474291	rs12448257	0.723045546613171	0.08215200480496	1.35224051996333e-18
body mass index || id:ieu-b-40	Pilonidal cyst || id:finngen_R12_L12_PILONIDALCYST	ieu-b-40	finngen_R12_L12_PILONIDALCYST	474291	rs12564992	0.725340652697942	0.0822148652032226	1.11932143197106e-18
body mass index || id:ieu-b-40	Pilonidal cyst || id:finngen_R12_L12_PILONIDALCYST	ieu-b-40	finngen_R12_L12_PILONIDALCYST	474291	rs12593036	0.729100531857589	0.0824312802397117	9.15695050740048e-19
body mass index || id:ieu-b-40	Pilonidal cyst || id:finngen_R12_L12_PILONIDALCYST	ieu-b-40	finngen_R12_L12_PILONIDALCYST	474291	rs12602912	0.726734074776768	0.0824035845329568	1.15275598566018e-18
body mass index || id:ieu-b-40	Pilonidal cyst || id:finngen_R12_L12_PILONIDALCYST	ieu-b-40	finngen_R12_L12_PILONIDALCYST	474291	rs12629015	0.729312157925772	0.082407249180144	8.74431742323265e-19
body mass index || id:ieu-b-40	Pilonidal cyst || id:finngen_R12_L12_PILONIDALCYST	ieu-b-40	finngen_R12_L12_PILONIDALCYST	474291	rs12652212	0.728735426781886	0.0824016097043469	9.25968974227681e-19
body mass index || id:ieu-b-40	Pilonidal cyst || id:finngen_R12_L12_PILONIDALCYST	ieu-b-40	finngen_R12_L12_PILONIDALCYST	474291	rs1266874	0.730297062370763	0.0824308713592733	8.03674813903115e-19
body mass index || id:ieu-b-40	Pilonidal cyst || id:finngen_R12_L12_PILONIDALCYST	ieu-b-40	finngen_R12_L12_PILONIDALCYST	474291	rs12675063	0.72995913124701	0.0823680531553075	7.84765900926599e-19
body mass index || id:ieu-b-40	Pilonidal cyst || id:finngen_R12_L12_PILONIDALCYST	ieu-b-40	finngen_R12_L12_PILONIDALCYST	474291	rs1268065	0.725877728472416	0.0822320011972078	1.07335688152355e-18
body mass index || id:ieu-b-40	Pilonidal cyst || id:finngen_R12_L12_PILONIDALCYST	ieu-b-40	finngen_R12_L12_PILONIDALCYST	474291	rs12680842	0.729783380196401	0.0824226262729322	8.4313986109634e-19
body mass index || id:ieu-b-40	Pilonidal cyst || id:finngen_R12_L12_PILONIDALCYST	ieu-b-40	finngen_R12_L12_PILONIDALCYST	474291	rs12718572	0.729159378358252	0.0823960519075033	8.79551294276432e-19
body mass index || id:ieu-b-40	Pilonidal cyst || id:finngen_R12_L12_PILONIDALCYST	ieu-b-40	finngen_R12_L12_PILONIDALCYST	474291	rs12762034	0.725234891327375	0.0823209575747286	1.25318817349683e-18
body mass index || id:ieu-b-40	Pilonidal cyst || id:finngen_R12_L12_PILONIDALCYST	ieu-b-40	finngen_R12_L12_PILONIDALCYST	474291	rs12779328	0.732432028556012	0.0822552538173096	5.36853004731853e-19
body mass index || id:ieu-b-40	Pilonidal cyst || id:finngen_R12_L12_PILONIDALCYST	ieu-b-40	finngen_R12_L12_PILONIDALCYST	474291	rs1285997	0.729023653024445	0.0824134558475719	9.07692307783471e-19
body mass index || id:ieu-b-40	Pilonidal cyst || id:finngen_R12_L12_PILONIDALCYST	ieu-b-40	finngen_R12_L12_PILONIDALCYST	474291	rs12888545	0.733642177029811	0.0822582754493993	4.7151934934207e-19
body mass index || id:ieu-b-40	Pilonidal cyst || id:finngen_R12_L12_PILONIDALCYST	ieu-b-40	finngen_R12_L12_PILONIDALCYST	474291	rs12888955	0.729612085811144	0.0824823378939602	9.09753843906726e-19
body mass index || id:ieu-b-40	Pilonidal cyst || id:finngen_R12_L12_PILONIDALCYST	ieu-b-40	finngen_R12_L12_PILONIDALCYST	474291	rs12905439	0.728339583575602	0.0823853636679591	9.51693468973937e-19
body mass index || id:ieu-b-40	Pilonidal cyst || id:finngen_R12_L12_PILONIDALCYST	ieu-b-40	finngen_R12_L12_PILONIDALCYST	474291	rs12922346	0.729129966442164	0.0823960203335851	8.82341956440208e-19
body mass index || id:ieu-b-40	Pilonidal cyst || id:finngen_R12_L12_PILONIDALCYST	ieu-b-40	finngen_R12_L12_PILONIDALCYST	474291	rs12932660	0.727881513278903	0.0823681009796234	9.83807800175889e-19
body mass index || id:ieu-b-40	Pilonidal cyst || id:finngen_R12_L12_PILONIDALCYST	ieu-b-40	finngen_R12_L12_PILONIDALCYST	474291	rs12933482	0.726655891156873	0.0822476144020626	1.00117662677137e-18
body mass index || id:ieu-b-40	Pilonidal cyst || id:finngen_R12_L12_PILONIDALCYST	ieu-b-40	finngen_R12_L12_PILONIDALCYST	474291	rs12936083	0.728254766617557	0.0824184168770858	9.91461139630589e-19
body mass index || id:ieu-b-40	Pilonidal cyst || id:finngen_R12_L12_PILONIDALCYST	ieu-b-40	finngen_R12_L12_PILONIDALCYST	474291	rs12939549	0.724078195660063	0.0823608796682818	1.47536000047034e-18
body mass index || id:ieu-b-40	Pilonidal cyst || id:finngen_R12_L12_PILONIDALCYST	ieu-b-40	finngen_R12_L12_PILONIDALCYST	474291	rs12981256	0.728898342512619	0.0824329331161528	9.37515702287768e-19
body mass index || id:ieu-b-40	Pilonidal cyst || id:finngen_R12_L12_PILONIDALCYST	ieu-b-40	finngen_R12_L12_PILONIDALCYST	474291	rs13069244	0.730484341518722	0.0823556049613423	7.32247017957307e-19
body mass index || id:ieu-b-40	Pilonidal cyst || id:finngen_R12_L12_PILONIDALCYST	ieu-b-40	finngen_R12_L12_PILONIDALCYST	474291	rs13110266	0.729616775280687	0.0824042359121007	8.43486056879197e-19
body mass index || id:ieu-b-40	Pilonidal cyst || id:finngen_R12_L12_PILONIDALCYST	ieu-b-40	finngen_R12_L12_PILONIDALCYST	474291	rs13147390	0.729593643057011	0.0823847270686388	8.29865385841289e-19
body mass index || id:ieu-b-40	Pilonidal cyst || id:finngen_R12_L12_PILONIDALCYST	ieu-b-40	finngen_R12_L12_PILONIDALCYST	474291	rs13174863	0.735385273499398	0.0822211003104586	3.75342788317963e-19
body mass index || id:ieu-b-40	Pilonidal cyst || id:finngen_R12_L12_PILONIDALCYST	ieu-b-40	finngen_R12_L12_PILONIDALCYST	474291	rs13184896	0.724760549371203	0.0822648144631173	1.25043659239335e-18
body mass index || id:ieu-b-40	Pilonidal cyst || id:finngen_R12_L12_PILONIDALCYST	ieu-b-40	finngen_R12_L12_PILONIDALCYST	474291	rs13191362	0.72931103193581	0.0824024068062344	8.70472771118594e-19
body mass index || id:ieu-b-40	Pilonidal cyst || id:finngen_R12_L12_PILONIDALCYST	ieu-b-40	finngen_R12_L12_PILONIDALCYST	474291	rs1320903	0.732605532247039	0.0824975397697929	6.66611745145815e-19
body mass index || id:ieu-b-40	Pilonidal cyst || id:finngen_R12_L12_PILONIDALCYST	ieu-b-40	finngen_R12_L12_PILONIDALCYST	474291	rs1321432	0.727813039899144	0.0824989865397719	1.12348303624884e-18
body mass index || id:ieu-b-40	Pilonidal cyst || id:finngen_R12_L12_PILONIDALCYST	ieu-b-40	finngen_R12_L12_PILONIDALCYST	474291	rs13250058	0.730174354082694	0.0823906081363333	7.83456279435205e-19
body mass index || id:ieu-b-40	Pilonidal cyst || id:finngen_R12_L12_PILONIDALCYST	ieu-b-40	finngen_R12_L12_PILONIDALCYST	474291	rs13263601	0.735768965700216	0.0821878237794829	3.48193078107354e-19
body mass index || id:ieu-b-40	Pilonidal cyst || id:finngen_R12_L12_PILONIDALCYST	ieu-b-40	finngen_R12_L12_PILONIDALCYST	474291	rs1327259	0.729114394627514	0.0824525977415518	9.33232564258872e-19
body mass index || id:ieu-b-40	Pilonidal cyst || id:finngen_R12_L12_PILONIDALCYST	ieu-b-40	finngen_R12_L12_PILONIDALCYST	474291	rs13287131	0.731551490147409	0.0823632448447183	6.56605961755373e-19
body mass index || id:ieu-b-40	Pilonidal cyst || id:finngen_R12_L12_PILONIDALCYST	ieu-b-40	finngen_R12_L12_PILONIDALCYST	474291	rs13329567	0.730938659961295	0.0825570784641529	8.46366903303976e-19
body mass index || id:ieu-b-40	Pilonidal cyst || id:finngen_R12_L12_PILONIDALCYST	ieu-b-40	finngen_R12_L12_PILONIDALCYST	474291	rs1365466	0.732527481045514	0.082313279780694	5.62190075342973e-19
body mass index || id:ieu-b-40	Pilonidal cyst || id:finngen_R12_L12_PILONIDALCYST	ieu-b-40	finngen_R12_L12_PILONIDALCYST	474291	rs1371108	0.732735757236742	0.0823010332987984	5.42997211619859e-19
body mass index || id:ieu-b-40	Pilonidal cyst || id:finngen_R12_L12_PILONIDALCYST	ieu-b-40	finngen_R12_L12_PILONIDALCYST	474291	rs1399896	0.732635557243849	0.0822806209950513	5.38169092287398e-19
body mass index || id:ieu-b-40	Pilonidal cyst || id:finngen_R12_L12_PILONIDALCYST	ieu-b-40	finngen_R12_L12_PILONIDALCYST	474291	rs1409818	0.730181654825669	0.0823849626127518	7.7857933259234e-19
body mass index || id:ieu-b-40	Pilonidal cyst || id:finngen_R12_L12_PILONIDALCYST	ieu-b-40	finngen_R12_L12_PILONIDALCYST	474291	rs1412235	0.733099041714131	0.0825868122409865	6.88680993873376e-19
body mass index || id:ieu-b-40	Pilonidal cyst || id:finngen_R12_L12_PILONIDALCYST	ieu-b-40	finngen_R12_L12_PILONIDALCYST	474291	rs1421334	0.731523776845793	0.0823835207451604	6.71666632289128e-19
body mass index || id:ieu-b-40	Pilonidal cyst || id:finngen_R12_L12_PILONIDALCYST	ieu-b-40	finngen_R12_L12_PILONIDALCYST	474291	rs1430387	0.725378492962924	0.0822401914328412	1.14211343121209e-18
body mass index || id:ieu-b-40	Pilonidal cyst || id:finngen_R12_L12_PILONIDALCYST	ieu-b-40	finngen_R12_L12_PILONIDALCYST	474291	rs1436344	0.730477278164205	0.0824243568326642	7.83129591271228e-19
body mass index || id:ieu-b-40	Pilonidal cyst || id:finngen_R12_L12_PILONIDALCYST	ieu-b-40	finngen_R12_L12_PILONIDALCYST	474291	rs1445652	0.730227179106267	0.082369640694801	7.63349167804836e-19
body mass index || id:ieu-b-40	Pilonidal cyst || id:finngen_R12_L12_PILONIDALCYST	ieu-b-40	finngen_R12_L12_PILONIDALCYST	474291	rs1452075	0.729429836816176	0.0824189262485459	8.73069953425836e-19
body mass index || id:ieu-b-40	Pilonidal cyst || id:finngen_R12_L12_PILONIDALCYST	ieu-b-40	finngen_R12_L12_PILONIDALCYST	474291	rs1465900	0.726682606075063	0.0822917591336359	1.04149662219511e-18
body mass index || id:ieu-b-40	Pilonidal cyst || id:finngen_R12_L12_PILONIDALCYST	ieu-b-40	finngen_R12_L12_PILONIDALCYST	474291	rs1472169	0.728303211169818	0.0824069961985933	9.75512562156766e-19
body mass index || id:ieu-b-40	Pilonidal cyst || id:finngen_R12_L12_PILONIDALCYST	ieu-b-40	finngen_R12_L12_PILONIDALCYST	474291	rs1477199	0.726896542649176	0.0823982638729313	1.12688784089634e-18
body mass index || id:ieu-b-40	Pilonidal cyst || id:finngen_R12_L12_PILONIDALCYST	ieu-b-40	finngen_R12_L12_PILONIDALCYST	474291	rs1477887	0.735295678398579	0.0822204170138081	3.78808752849474e-19
body mass index || id:ieu-b-40	Pilonidal cyst || id:finngen_R12_L12_PILONIDALCYST	ieu-b-40	finngen_R12_L12_PILONIDALCYST	474291	rs1492767	0.728580885214813	0.0823685168401491	9.12168273340694e-19
body mass index || id:ieu-b-40	Pilonidal cyst || id:finngen_R12_L12_PILONIDALCYST	ieu-b-40	finngen_R12_L12_PILONIDALCYST	474291	rs1503526	0.725829994517731	0.0823416304768758	1.19834066718222e-18
body mass index || id:ieu-b-40	Pilonidal cyst || id:finngen_R12_L12_PILONIDALCYST	ieu-b-40	finngen_R12_L12_PILONIDALCYST	474291	rs1522569	0.732841428043055	0.0822352941736185	5.03378616590551e-19
body mass index || id:ieu-b-40	Pilonidal cyst || id:finngen_R12_L12_PILONIDALCYST	ieu-b-40	finngen_R12_L12_PILONIDALCYST	474291	rs1528435	0.726890079236465	0.0824238175651033	1.1555612396131e-18
body mass index || id:ieu-b-40	Pilonidal cyst || id:finngen_R12_L12_PILONIDALCYST	ieu-b-40	finngen_R12_L12_PILONIDALCYST	474291	rs1535660	0.729933670996956	0.0823801183199672	7.96161884937843e-19
body mass index || id:ieu-b-40	Pilonidal cyst || id:finngen_R12_L12_PILONIDALCYST	ieu-b-40	finngen_R12_L12_PILONIDALCYST	474291	rs1538247	0.732154112229951	0.0823155088911441	5.86904953425248e-19
body mass index || id:ieu-b-40	Pilonidal cyst || id:finngen_R12_L12_PILONIDALCYST	ieu-b-40	finngen_R12_L12_PILONIDALCYST	474291	rs156201	0.734060365303385	0.0822425046065554	4.43452076395602e-19
body mass index || id:ieu-b-40	Pilonidal cyst || id:finngen_R12_L12_PILONIDALCYST	ieu-b-40	finngen_R12_L12_PILONIDALCYST	474291	rs1579557	0.72371997935858	0.0824321102000396	1.64074328427144e-18
body mass index || id:ieu-b-40	Pilonidal cyst || id:finngen_R12_L12_PILONIDALCYST	ieu-b-40	finngen_R12_L12_PILONIDALCYST	474291	rs1656377	0.728879610529442	0.0823812539235027	8.9390112390221e-19
body mass index || id:ieu-b-40	Pilonidal cyst || id:finngen_R12_L12_PILONIDALCYST	ieu-b-40	finngen_R12_L12_PILONIDALCYST	474291	rs1681740	0.732962282366129	0.0822905116838556	5.24280663364349e-19
body mass index || id:ieu-b-40	Pilonidal cyst || id:finngen_R12_L12_PILONIDALCYST	ieu-b-40	finngen_R12_L12_PILONIDALCYST	474291	rs16822990	0.730824654728116	0.0823667979099581	7.1325242814959e-19
body mass index || id:ieu-b-40	Pilonidal cyst || id:finngen_R12_L12_PILONIDALCYST	ieu-b-40	finngen_R12_L12_PILONIDALCYST	474291	rs16849710	0.724963394615852	0.0822153631763294	1.16670123246569e-18
body mass index || id:ieu-b-40	Pilonidal cyst || id:finngen_R12_L12_PILONIDALCYST	ieu-b-40	finngen_R12_L12_PILONIDALCYST	474291	rs16851483	0.732934839027453	0.0824085066227288	5.89890511398083e-19
body mass index || id:ieu-b-40	Pilonidal cyst || id:finngen_R12_L12_PILONIDALCYST	ieu-b-40	finngen_R12_L12_PILONIDALCYST	474291	rs16871902	0.728338092390374	0.0824035651012627	9.68629373193852e-19
body mass index || id:ieu-b-40	Pilonidal cyst || id:finngen_R12_L12_PILONIDALCYST	ieu-b-40	finngen_R12_L12_PILONIDALCYST	474291	rs16889835	0.731010612840105	0.082369922009548	7.01048404809767e-19
body mass index || id:ieu-b-40	Pilonidal cyst || id:finngen_R12_L12_PILONIDALCYST	ieu-b-40	finngen_R12_L12_PILONIDALCYST	474291	rs16903285	0.732999693424543	0.0825093307421093	6.45911657130557e-19
body mass index || id:ieu-b-40	Pilonidal cyst || id:finngen_R12_L12_PILONIDALCYST	ieu-b-40	finngen_R12_L12_PILONIDALCYST	474291	rs17001561	0.725366832215474	0.0821615927949265	1.06051796563054e-18
body mass index || id:ieu-b-40	Pilonidal cyst || id:finngen_R12_L12_PILONIDALCYST	ieu-b-40	finngen_R12_L12_PILONIDALCYST	474291	rs17014375	0.731092008122251	0.0823717290427566	6.96068203880395e-19
body mass index || id:ieu-b-40	Pilonidal cyst || id:finngen_R12_L12_PILONIDALCYST	ieu-b-40	finngen_R12_L12_PILONIDALCYST	474291	rs17033117	0.734592991572501	0.0821067011582133	3.65905871799271e-19
body mass index || id:ieu-b-40	Pilonidal cyst || id:finngen_R12_L12_PILONIDALCYST	ieu-b-40	finngen_R12_L12_PILONIDALCYST	474291	rs17056301	0.730134636021135	0.0823841353757267	7.81952053658771e-19
body mass index || id:ieu-b-40	Pilonidal cyst || id:finngen_R12_L12_PILONIDALCYST	ieu-b-40	finngen_R12_L12_PILONIDALCYST	474291	rs1707322	0.728957146958831	0.082398084901671	9.00864348115548e-19
body mass index || id:ieu-b-40	Pilonidal cyst || id:finngen_R12_L12_PILONIDALCYST	ieu-b-40	finngen_R12_L12_PILONIDALCYST	474291	rs17113297	0.728785413584888	0.082430284148358	9.46673339133993e-19
body mass index || id:ieu-b-40	Pilonidal cyst || id:finngen_R12_L12_PILONIDALCYST	ieu-b-40	finngen_R12_L12_PILONIDALCYST	474291	rs17119937	0.735007476887718	0.0819895433538874	3.11270681316455e-19
body mass index || id:ieu-b-40	Pilonidal cyst || id:finngen_R12_L12_PILONIDALCYST	ieu-b-40	finngen_R12_L12_PILONIDALCYST	474291	rs17203016	0.722531705727474	0.08201702351607	1.25667873190737e-18
body mass index || id:ieu-b-40	Pilonidal cyst || id:finngen_R12_L12_PILONIDALCYST	ieu-b-40	finngen_R12_L12_PILONIDALCYST	474291	rs17207196	0.727527014531072	0.0825622743503526	1.23088790826301e-18
body mass index || id:ieu-b-40	Pilonidal cyst || id:finngen_R12_L12_PILONIDALCYST	ieu-b-40	finngen_R12_L12_PILONIDALCYST	474291	rs17238110	0.719903025067942	0.0823266646080309	2.24065477286081e-18
body mass index || id:ieu-b-40	Pilonidal cyst || id:finngen_R12_L12_PILONIDALCYST	ieu-b-40	finngen_R12_L12_PILONIDALCYST	474291	rs17311369	0.728127394144787	0.0823556549783961	9.46488706030279e-19
body mass index || id:ieu-b-40	Pilonidal cyst || id:finngen_R12_L12_PILONIDALCYST	ieu-b-40	finngen_R12_L12_PILONIDALCYST	474291	rs17399237	0.733694028012975	0.0822925184166016	4.84817535037858e-19
body mass index || id:ieu-b-40	Pilonidal cyst || id:finngen_R12_L12_PILONIDALCYST	ieu-b-40	finngen_R12_L12_PILONIDALCYST	474291	rs17405819	0.729186491263054	0.0825184451487233	9.86328850862409e-19
body mass index || id:ieu-b-40	Pilonidal cyst || id:finngen_R12_L12_PILONIDALCYST	ieu-b-40	finngen_R12_L12_PILONIDALCYST	474291	rs17424296	0.731814852599985	0.0823354205374378	6.20988887393181e-19
body mass index || id:ieu-b-40	Pilonidal cyst || id:finngen_R12_L12_PILONIDALCYST	ieu-b-40	finngen_R12_L12_PILONIDALCYST	474291	rs17425707	0.727658283145359	0.0823101407126378	9.53379950060511e-19
body mass index || id:ieu-b-40	Pilonidal cyst || id:finngen_R12_L12_PILONIDALCYST	ieu-b-40	finngen_R12_L12_PILONIDALCYST	474291	rs17446257	0.728101678810602	0.0823788236425157	9.704969998347e-19
body mass index || id:ieu-b-40	Pilonidal cyst || id:finngen_R12_L12_PILONIDALCYST	ieu-b-40	finngen_R12_L12_PILONIDALCYST	474291	rs17499593	0.726519248985973	0.0822128600945639	9.82781613961746e-19
body mass index || id:ieu-b-40	Pilonidal cyst || id:finngen_R12_L12_PILONIDALCYST	ieu-b-40	finngen_R12_L12_PILONIDALCYST	474291	rs17513613	0.733414766083344	0.0824370079226861	5.75478476505299e-19
body mass index || id:ieu-b-40	Pilonidal cyst || id:finngen_R12_L12_PILONIDALCYST	ieu-b-40	finngen_R12_L12_PILONIDALCYST	474291	rs175165	0.728680039286526	0.0823817163665392	9.13915246539029e-19
body mass index || id:ieu-b-40	Pilonidal cyst || id:finngen_R12_L12_PILONIDALCYST	ieu-b-40	finngen_R12_L12_PILONIDALCYST	474291	rs17535082	0.729461610231743	0.0823655944394182	8.26493151610634e-19
body mass index || id:ieu-b-40	Pilonidal cyst || id:finngen_R12_L12_PILONIDALCYST	ieu-b-40	finngen_R12_L12_PILONIDALCYST	474291	rs17535749	0.734075061163166	0.0820389758271687	3.62368669843e-19
body mass index || id:ieu-b-40	Pilonidal cyst || id:finngen_R12_L12_PILONIDALCYST	ieu-b-40	finngen_R12_L12_PILONIDALCYST	474291	rs17551974	0.726728811032904	0.0823321279106851	1.07718025082621e-18
body mass index || id:ieu-b-40	Pilonidal cyst || id:finngen_R12_L12_PILONIDALCYST	ieu-b-40	finngen_R12_L12_PILONIDALCYST	474291	rs17636031	0.723815540270077	0.0821943591475361	1.29522129101995e-18
body mass index || id:ieu-b-40	Pilonidal cyst || id:finngen_R12_L12_PILONIDALCYST	ieu-b-40	finngen_R12_L12_PILONIDALCYST	474291	rs17663412	0.728190670424608	0.0823425324796896	9.28216565215942e-19
body mass index || id:ieu-b-40	Pilonidal cyst || id:finngen_R12_L12_PILONIDALCYST	ieu-b-40	finngen_R12_L12_PILONIDALCYST	474291	rs17710386	0.730373497359766	0.0824079469677517	7.79586183731594e-19
body mass index || id:ieu-b-40	Pilonidal cyst || id:finngen_R12_L12_PILONIDALCYST	ieu-b-40	finngen_R12_L12_PILONIDALCYST	474291	rs17724992	0.734741497853238	0.0823174868524185	4.42874512939506e-19
body mass index || id:ieu-b-40	Pilonidal cyst || id:finngen_R12_L12_PILONIDALCYST	ieu-b-40	finngen_R12_L12_PILONIDALCYST	474291	rs17767510	0.73101580560076	0.0823560376189185	6.91294826590148e-19
body mass index || id:ieu-b-40	Pilonidal cyst || id:finngen_R12_L12_PILONIDALCYST	ieu-b-40	finngen_R12_L12_PILONIDALCYST	474291	rs17789218	0.722718472495863	0.081907663724224	1.10861675827434e-18
body mass index || id:ieu-b-40	Pilonidal cyst || id:finngen_R12_L12_PILONIDALCYST	ieu-b-40	finngen_R12_L12_PILONIDALCYST	474291	rs17806379	0.733708866522137	0.0824516945605775	5.6529466926794e-19
body mass index || id:ieu-b-40	Pilonidal cyst || id:finngen_R12_L12_PILONIDALCYST	ieu-b-40	finngen_R12_L12_PILONIDALCYST	474291	rs1784460	0.727986756818984	0.0823887598205096	9.92102795412295e-19
body mass index || id:ieu-b-40	Pilonidal cyst || id:finngen_R12_L12_PILONIDALCYST	ieu-b-40	finngen_R12_L12_PILONIDALCYST	474291	rs1804528	0.732423285601745	0.0823139140230499	5.68988762034842e-19
body mass index || id:ieu-b-40	Pilonidal cyst || id:finngen_R12_L12_PILONIDALCYST	ieu-b-40	finngen_R12_L12_PILONIDALCYST	474291	rs1830074	0.723969433183451	0.0820653740539736	1.12571586728848e-18
body mass index || id:ieu-b-40	Pilonidal cyst || id:finngen_R12_L12_PILONIDALCYST	ieu-b-40	finngen_R12_L12_PILONIDALCYST	474291	rs1836303	0.72577802099047	0.082249705472117	1.10362834046729e-18
body mass index || id:ieu-b-40	Pilonidal cyst || id:finngen_R12_L12_PILONIDALCYST	ieu-b-40	finngen_R12_L12_PILONIDALCYST	474291	rs1863652	0.733216911637821	0.0822552757331873	4.92595648873419e-19
body mass index || id:ieu-b-40	Pilonidal cyst || id:finngen_R12_L12_PILONIDALCYST	ieu-b-40	finngen_R12_L12_PILONIDALCYST	474291	rs1884389	0.731524577694248	0.0823498812445676	6.50057952354202e-19
body mass index || id:ieu-b-40	Pilonidal cyst || id:finngen_R12_L12_PILONIDALCYST	ieu-b-40	finngen_R12_L12_PILONIDALCYST	474291	rs1885728	0.732164869683183	0.0823130941544317	5.8483899658172e-19
body mass index || id:ieu-b-40	Pilonidal cyst || id:finngen_R12_L12_PILONIDALCYST	ieu-b-40	finngen_R12_L12_PILONIDALCYST	474291	rs1891216	0.728347129106492	0.0823776414326035	9.43885273984575e-19
body mass index || id:ieu-b-40	Pilonidal cyst || id:finngen_R12_L12_PILONIDALCYST	ieu-b-40	finngen_R12_L12_PILONIDALCYST	474291	rs1896767	0.729033445835066	0.0823949506950919	8.90733486566145e-19
body mass index || id:ieu-b-40	Pilonidal cyst || id:finngen_R12_L12_PILONIDALCYST	ieu-b-40	finngen_R12_L12_PILONIDALCYST	474291	rs1927790	0.730028602890523	0.0824441455220041	8.38140944232307e-19
body mass index || id:ieu-b-40	Pilonidal cyst || id:finngen_R12_L12_PILONIDALCYST	ieu-b-40	finngen_R12_L12_PILONIDALCYST	474291	rs1928295	0.725827293421183	0.0823498526916934	1.2081445159711e-18
body mass index || id:ieu-b-40	Pilonidal cyst || id:finngen_R12_L12_PILONIDALCYST	ieu-b-40	finngen_R12_L12_PILONIDALCYST	474291	rs1937683	0.730636598213118	0.082380461711661	7.37712288680844e-19
body mass index || id:ieu-b-40	Pilonidal cyst || id:finngen_R12_L12_PILONIDALCYST	ieu-b-40	finngen_R12_L12_PILONIDALCYST	474291	rs1948080	0.726534687880791	0.0823458100267612	1.11462292530221e-18
body mass index || id:ieu-b-40	Pilonidal cyst || id:finngen_R12_L12_PILONIDALCYST	ieu-b-40	finngen_R12_L12_PILONIDALCYST	474291	rs1982441	0.729307254064953	0.0824288363184691	8.93255180338985e-19
body mass index || id:ieu-b-40	Pilonidal cyst || id:finngen_R12_L12_PILONIDALCYST	ieu-b-40	finngen_R12_L12_PILONIDALCYST	474291	rs1982725	0.729559478409079	0.0823864086191448	8.34307588394866e-19
body mass index || id:ieu-b-40	Pilonidal cyst || id:finngen_R12_L12_PILONIDALCYST	ieu-b-40	finngen_R12_L12_PILONIDALCYST	474291	rs1993709	0.727003260468558	0.0825767682246888	1.32061552626074e-18
body mass index || id:ieu-b-40	Pilonidal cyst || id:finngen_R12_L12_PILONIDALCYST	ieu-b-40	finngen_R12_L12_PILONIDALCYST	474291	rs2007231	0.733144669329955	0.0822256915315744	4.82352024356448e-19
body mass index || id:ieu-b-40	Pilonidal cyst || id:finngen_R12_L12_PILONIDALCYST	ieu-b-40	finngen_R12_L12_PILONIDALCYST	474291	rs200810	0.73130985877482	0.0824050074600201	7.01976018247752e-19
body mass index || id:ieu-b-40	Pilonidal cyst || id:finngen_R12_L12_PILONIDALCYST	ieu-b-40	finngen_R12_L12_PILONIDALCYST	474291	rs2051559	0.729156669283214	0.0823971076601034	8.80704696394385e-19
body mass index || id:ieu-b-40	Pilonidal cyst || id:finngen_R12_L12_PILONIDALCYST	ieu-b-40	finngen_R12_L12_PILONIDALCYST	474291	rs2065418	0.729500134511249	0.0824526478476337	8.949840088671e-19
body mass index || id:ieu-b-40	Pilonidal cyst || id:finngen_R12_L12_PILONIDALCYST	ieu-b-40	finngen_R12_L12_PILONIDALCYST	474291	rs208015	0.727888722107857	0.0825613908422831	1.18269292862014e-18
body mass index || id:ieu-b-40	Pilonidal cyst || id:finngen_R12_L12_PILONIDALCYST	ieu-b-40	finngen_R12_L12_PILONIDALCYST	474291	rs2124499	0.731508100925032	0.0823770939537793	6.68639624949074e-19
body mass index || id:ieu-b-40	Pilonidal cyst || id:finngen_R12_L12_PILONIDALCYST	ieu-b-40	finngen_R12_L12_PILONIDALCYST	474291	rs2143253	0.72726329930187	0.0823518363433406	1.0358379269746e-18
body mass index || id:ieu-b-40	Pilonidal cyst || id:finngen_R12_L12_PILONIDALCYST	ieu-b-40	finngen_R12_L12_PILONIDALCYST	474291	rs215634	0.725916488497566	0.0823429874640123	1.18869788761865e-18
body mass index || id:ieu-b-40	Pilonidal cyst || id:finngen_R12_L12_PILONIDALCYST	ieu-b-40	finngen_R12_L12_PILONIDALCYST	474291	rs217671	0.733838508057993	0.0822560027845659	4.60440273903435e-19
body mass index || id:ieu-b-40	Pilonidal cyst || id:finngen_R12_L12_PILONIDALCYST	ieu-b-40	finngen_R12_L12_PILONIDALCYST	474291	rs2196618	0.730204002075407	0.0824179526741935	8.01805828680254e-19
body mass index || id:ieu-b-40	Pilonidal cyst || id:finngen_R12_L12_PILONIDALCYST	ieu-b-40	finngen_R12_L12_PILONIDALCYST	474291	rs2228213	0.732089109787856	0.0823831356502753	6.3123479779496e-19
body mass index || id:ieu-b-40	Pilonidal cyst || id:finngen_R12_L12_PILONIDALCYST	ieu-b-40	finngen_R12_L12_PILONIDALCYST	474291	rs2235564	0.731098187040861	0.0823985732940822	7.13906228899854e-19
body mass index || id:ieu-b-40	Pilonidal cyst || id:finngen_R12_L12_PILONIDALCYST	ieu-b-40	finngen_R12_L12_PILONIDALCYST	474291	rs2242189	0.732274914065368	0.0823743670620618	6.13310258859366e-19
body mass index || id:ieu-b-40	Pilonidal cyst || id:finngen_R12_L12_PILONIDALCYST	ieu-b-40	finngen_R12_L12_PILONIDALCYST	474291	rs2281819	0.725915232496213	0.082367686528139	1.21724295958804e-18
body mass index || id:ieu-b-40	Pilonidal cyst || id:finngen_R12_L12_PILONIDALCYST	ieu-b-40	finngen_R12_L12_PILONIDALCYST	474291	rs2283093	0.725398672259737	0.0821751395441148	1.07068994361247e-18
body mass index || id:ieu-b-40	Pilonidal cyst || id:finngen_R12_L12_PILONIDALCYST	ieu-b-40	finngen_R12_L12_PILONIDALCYST	474291	rs2306537	0.732311281448614	0.0823433552310044	5.9274216768828e-19
body mass index || id:ieu-b-40	Pilonidal cyst || id:finngen_R12_L12_PILONIDALCYST	ieu-b-40	finngen_R12_L12_PILONIDALCYST	474291	rs2325036	0.732267606554847	0.0824690154081443	6.72789155756799e-19
body mass index || id:ieu-b-40	Pilonidal cyst || id:finngen_R12_L12_PILONIDALCYST	ieu-b-40	finngen_R12_L12_PILONIDALCYST	474291	rs2357760	0.729625670823061	0.082430823371901	8.64518675626626e-19
body mass index || id:ieu-b-40	Pilonidal cyst || id:finngen_R12_L12_PILONIDALCYST	ieu-b-40	finngen_R12_L12_PILONIDALCYST	474291	rs2361988	0.728500276407574	0.0824058969026209	9.5384959140526e-19
body mass index || id:ieu-b-40	Pilonidal cyst || id:finngen_R12_L12_PILONIDALCYST	ieu-b-40	finngen_R12_L12_PILONIDALCYST	474291	rs2365389	0.737251092555793	0.0822508114639031	3.14673333037444e-19
body mass index || id:ieu-b-40	Pilonidal cyst || id:finngen_R12_L12_PILONIDALCYST	ieu-b-40	finngen_R12_L12_PILONIDALCYST	474291	rs2367112	0.727708024679232	0.0823779347112055	1.01202380852771e-18
body mass index || id:ieu-b-40	Pilonidal cyst || id:finngen_R12_L12_PILONIDALCYST	ieu-b-40	finngen_R12_L12_PILONIDALCYST	474291	rs2423668	0.728054887667024	0.0823670228661719	9.64451817680916e-19
body mass index || id:ieu-b-40	Pilonidal cyst || id:finngen_R12_L12_PILONIDALCYST	ieu-b-40	finngen_R12_L12_PILONIDALCYST	474291	rs2425840	0.722606180830964	0.0819519748261805	1.17111926473712e-18
body mass index || id:ieu-b-40	Pilonidal cyst || id:finngen_R12_L12_PILONIDALCYST	ieu-b-40	finngen_R12_L12_PILONIDALCYST	474291	rs2429150	0.729737215984931	0.0823995643104121	8.28766673474404e-19
body mass index || id:ieu-b-40	Pilonidal cyst || id:finngen_R12_L12_PILONIDALCYST	ieu-b-40	finngen_R12_L12_PILONIDALCYST	474291	rs2479958	0.734188573185752	0.0823473153692853	4.84499202420176e-19
body mass index || id:ieu-b-40	Pilonidal cyst || id:finngen_R12_L12_PILONIDALCYST	ieu-b-40	finngen_R12_L12_PILONIDALCYST	474291	rs2481665	0.734242498849479	0.0823497552586098	4.8279384643839e-19
body mass index || id:ieu-b-40	Pilonidal cyst || id:finngen_R12_L12_PILONIDALCYST	ieu-b-40	finngen_R12_L12_PILONIDALCYST	474291	rs2543132	0.727651411452203	0.0823558739295872	9.96938967066134e-19
body mass index || id:ieu-b-40	Pilonidal cyst || id:finngen_R12_L12_PILONIDALCYST	ieu-b-40	finngen_R12_L12_PILONIDALCYST	474291	rs2600226	0.728182410501605	0.0823810658930746	9.64096242507045e-19
body mass index || id:ieu-b-40	Pilonidal cyst || id:finngen_R12_L12_PILONIDALCYST	ieu-b-40	finngen_R12_L12_PILONIDALCYST	474291	rs2605603	0.730652316264754	0.0823802246956057	7.36280786284675e-19
body mass index || id:ieu-b-40	Pilonidal cyst || id:finngen_R12_L12_PILONIDALCYST	ieu-b-40	finngen_R12_L12_PILONIDALCYST	474291	rs2608703	0.730705604857209	0.0824284556578346	7.66930149859269e-19
body mass index || id:ieu-b-40	Pilonidal cyst || id:finngen_R12_L12_PILONIDALCYST	ieu-b-40	finngen_R12_L12_PILONIDALCYST	474291	rs262130	0.732768872006933	0.0822805075244681	5.3030712010319e-19
body mass index || id:ieu-b-40	Pilonidal cyst || id:finngen_R12_L12_PILONIDALCYST	ieu-b-40	finngen_R12_L12_PILONIDALCYST	474291	rs2693826	0.732030853826985	0.0823946877606911	6.42421872762277e-19
body mass index || id:ieu-b-40	Pilonidal cyst || id:finngen_R12_L12_PILONIDALCYST	ieu-b-40	finngen_R12_L12_PILONIDALCYST	474291	rs2694047	0.720366958834744	0.0821318146405623	1.77300826102284e-18
body mass index || id:ieu-b-40	Pilonidal cyst || id:finngen_R12_L12_PILONIDALCYST	ieu-b-40	finngen_R12_L12_PILONIDALCYST	474291	rs273504	0.727294616253072	0.0824248133014574	1.10705146448697e-18
body mass index || id:ieu-b-40	Pilonidal cyst || id:finngen_R12_L12_PILONIDALCYST	ieu-b-40	finngen_R12_L12_PILONIDALCYST	474291	rs2744974	0.727970346667972	0.0825967825316166	1.21250888814576e-18
body mass index || id:ieu-b-40	Pilonidal cyst || id:finngen_R12_L12_PILONIDALCYST	ieu-b-40	finngen_R12_L12_PILONIDALCYST	474291	rs2791653	0.727506176070724	0.0823710145733173	1.02760460033967e-18
body mass index || id:ieu-b-40	Pilonidal cyst || id:finngen_R12_L12_PILONIDALCYST	ieu-b-40	finngen_R12_L12_PILONIDALCYST	474291	rs2820311	0.735009871215872	0.0824857168138534	5.06869986170792e-19
body mass index || id:ieu-b-40	Pilonidal cyst || id:finngen_R12_L12_PILONIDALCYST	ieu-b-40	finngen_R12_L12_PILONIDALCYST	474291	rs2832283	0.731164757826519	0.082360957345196	6.8339862084061e-19
body mass index || id:ieu-b-40	Pilonidal cyst || id:finngen_R12_L12_PILONIDALCYST	ieu-b-40	finngen_R12_L12_PILONIDALCYST	474291	rs2836964	0.729403092900976	0.0823826542291798	8.45562464274771e-19
body mass index || id:ieu-b-40	Pilonidal cyst || id:finngen_R12_L12_PILONIDALCYST	ieu-b-40	finngen_R12_L12_PILONIDALCYST	474291	rs2861683	0.737964507519239	0.0820282009041002	2.33085003022308e-19
body mass index || id:ieu-b-40	Pilonidal cyst || id:finngen_R12_L12_PILONIDALCYST	ieu-b-40	finngen_R12_L12_PILONIDALCYST	474291	rs287104	0.728780734560209	0.0823969993465053	9.17347044977991e-19
body mass index || id:ieu-b-40	Pilonidal cyst || id:finngen_R12_L12_PILONIDALCYST	ieu-b-40	finngen_R12_L12_PILONIDALCYST	474291	rs2875762	0.728181563209248	0.0823456603801047	9.31934914450601e-19
body mass index || id:ieu-b-40	Pilonidal cyst || id:finngen_R12_L12_PILONIDALCYST	ieu-b-40	finngen_R12_L12_PILONIDALCYST	474291	rs2903971	0.728120119524135	0.0823955275358308	9.84209616551528e-19
body mass index || id:ieu-b-40	Pilonidal cyst || id:finngen_R12_L12_PILONIDALCYST	ieu-b-40	finngen_R12_L12_PILONIDALCYST	474291	rs2907948	0.731812260989015	0.0823439679869844	6.26342680975564e-19
body mass index || id:ieu-b-40	Pilonidal cyst || id:finngen_R12_L12_PILONIDALCYST	ieu-b-40	finngen_R12_L12_PILONIDALCYST	474291	rs2943465	0.727837766399828	0.0824047549947944	1.02386522478628e-18
body mass index || id:ieu-b-40	Pilonidal cyst || id:finngen_R12_L12_PILONIDALCYST	ieu-b-40	finngen_R12_L12_PILONIDALCYST	474291	rs294704	0.731353879591825	0.0823470221863147	6.60454401672843e-19
body mass index || id:ieu-b-40	Pilonidal cyst || id:finngen_R12_L12_PILONIDALCYST	ieu-b-40	finngen_R12_L12_PILONIDALCYST	474291	rs3007105	0.729503576570356	0.0824281770767577	8.73842146529354e-19
body mass index || id:ieu-b-40	Pilonidal cyst || id:finngen_R12_L12_PILONIDALCYST	ieu-b-40	finngen_R12_L12_PILONIDALCYST	474291	rs326896	0.73095160574012	0.0823962584857963	7.23782870755073e-19
body mass index || id:ieu-b-40	Pilonidal cyst || id:finngen_R12_L12_PILONIDALCYST	ieu-b-40	finngen_R12_L12_PILONIDALCYST	474291	rs331966	0.730694287418368	0.0823851389724984	7.36410390081451e-19
body mass index || id:ieu-b-40	Pilonidal cyst || id:finngen_R12_L12_PILONIDALCYST	ieu-b-40	finngen_R12_L12_PILONIDALCYST	474291	rs33500	0.724151162532488	0.0822135425567211	1.2720123321785e-18
body mass index || id:ieu-b-40	Pilonidal cyst || id:finngen_R12_L12_PILONIDALCYST	ieu-b-40	finngen_R12_L12_PILONIDALCYST	474291	rs339991	0.727380976306431	0.0823699071527076	1.04056105759602e-18
body mass index || id:ieu-b-40	Pilonidal cyst || id:finngen_R12_L12_PILONIDALCYST	ieu-b-40	finngen_R12_L12_PILONIDALCYST	474291	rs349088	0.73699668124046	0.081997354986237	2.51645647304984e-19
body mass index || id:ieu-b-40	Pilonidal cyst || id:finngen_R12_L12_PILONIDALCYST	ieu-b-40	finngen_R12_L12_PILONIDALCYST	474291	rs3732084	0.732291512340976	0.0823216443147751	5.81611495827266e-19
body mass index || id:ieu-b-40	Pilonidal cyst || id:finngen_R12_L12_PILONIDALCYST	ieu-b-40	finngen_R12_L12_PILONIDALCYST	474291	rs3736485	0.729832916968964	0.0824239404581085	8.39671444947875e-19
body mass index || id:ieu-b-40	Pilonidal cyst || id:finngen_R12_L12_PILONIDALCYST	ieu-b-40	finngen_R12_L12_PILONIDALCYST	474291	rs3749897	0.724694467845911	0.0822183647406751	1.20472618934676e-18
body mass index || id:ieu-b-40	Pilonidal cyst || id:finngen_R12_L12_PILONIDALCYST	ieu-b-40	finngen_R12_L12_PILONIDALCYST	474291	rs3754963	0.730783128777761	0.0823899198889471	7.32692652767411e-19
body mass index || id:ieu-b-40	Pilonidal cyst || id:finngen_R12_L12_PILONIDALCYST	ieu-b-40	finngen_R12_L12_PILONIDALCYST	474291	rs3764835	0.7294130310247	0.0823976535897176	8.56939530175279e-19
body mass index || id:ieu-b-40	Pilonidal cyst || id:finngen_R12_L12_PILONIDALCYST	ieu-b-40	finngen_R12_L12_PILONIDALCYST	474291	rs3772882	0.729624826097935	0.0824174642442262	8.53551824970022e-19
body mass index || id:ieu-b-40	Pilonidal cyst || id:finngen_R12_L12_PILONIDALCYST	ieu-b-40	finngen_R12_L12_PILONIDALCYST	474291	rs3800229	0.724229338499508	0.0823540701299627	1.44208303180866e-18
body mass index || id:ieu-b-40	Pilonidal cyst || id:finngen_R12_L12_PILONIDALCYST	ieu-b-40	finngen_R12_L12_PILONIDALCYST	474291	rs3800637	0.734129607913583	0.0821926326867557	4.19065797461161e-19
body mass index || id:ieu-b-40	Pilonidal cyst || id:finngen_R12_L12_PILONIDALCYST	ieu-b-40	finngen_R12_L12_PILONIDALCYST	474291	rs3806572	0.734961456503797	0.082196043286575	3.83689166423467e-19
body mass index || id:ieu-b-40	Pilonidal cyst || id:finngen_R12_L12_PILONIDALCYST	ieu-b-40	finngen_R12_L12_PILONIDALCYST	474291	rs3807645	0.727221395992716	0.0823877650883702	1.07700650637311e-18
body mass index || id:ieu-b-40	Pilonidal cyst || id:finngen_R12_L12_PILONIDALCYST	ieu-b-40	finngen_R12_L12_PILONIDALCYST	474291	rs380857	0.728215824652112	0.0823882726092096	9.67273313495312e-19
body mass index || id:ieu-b-40	Pilonidal cyst || id:finngen_R12_L12_PILONIDALCYST	ieu-b-40	finngen_R12_L12_PILONIDALCYST	474291	rs38314	0.735885629362835	0.0820866464621035	3.11007331816733e-19
body mass index || id:ieu-b-40	Pilonidal cyst || id:finngen_R12_L12_PILONIDALCYST	ieu-b-40	finngen_R12_L12_PILONIDALCYST	474291	rs3844598	0.730261342511393	0.0823781254135827	7.66771292440268e-19
body mass index || id:ieu-b-40	Pilonidal cyst || id:finngen_R12_L12_PILONIDALCYST	ieu-b-40	finngen_R12_L12_PILONIDALCYST	474291	rs3904244	0.72869547114075	0.0824169861643328	9.43836771848445e-19
body mass index || id:ieu-b-40	Pilonidal cyst || id:finngen_R12_L12_PILONIDALCYST	ieu-b-40	finngen_R12_L12_PILONIDALCYST	474291	rs3935648	0.727296526581375	0.0823149458832876	9.9620974172701e-19
body mass index || id:ieu-b-40	Pilonidal cyst || id:finngen_R12_L12_PILONIDALCYST	ieu-b-40	finngen_R12_L12_PILONIDALCYST	474291	rs3977755	0.736499736923973	0.0819304444597097	2.48743924662778e-19
body mass index || id:ieu-b-40	Pilonidal cyst || id:finngen_R12_L12_PILONIDALCYST	ieu-b-40	finngen_R12_L12_PILONIDALCYST	474291	rs40067	0.726032037051777	0.0825312340591054	1.40449964681178e-18
body mass index || id:ieu-b-40	Pilonidal cyst || id:finngen_R12_L12_PILONIDALCYST	ieu-b-40	finngen_R12_L12_PILONIDALCYST	474291	rs4012234	0.732022108652324	0.0823897309448832	6.39951388219375e-19
body mass index || id:ieu-b-40	Pilonidal cyst || id:finngen_R12_L12_PILONIDALCYST	ieu-b-40	finngen_R12_L12_PILONIDALCYST	474291	rs4072917	0.724745758679032	0.0821882962510072	1.16403799549475e-18
body mass index || id:ieu-b-40	Pilonidal cyst || id:finngen_R12_L12_PILONIDALCYST	ieu-b-40	finngen_R12_L12_PILONIDALCYST	474291	rs4148155	0.728575939031489	0.0823760740675427	9.19315368364012e-19
body mass index || id:ieu-b-40	Pilonidal cyst || id:finngen_R12_L12_PILONIDALCYST	ieu-b-40	finngen_R12_L12_PILONIDALCYST	474291	rs4148866	0.73337286804121	0.0822023203671047	4.5976888638429e-19
body mass index || id:ieu-b-40	Pilonidal cyst || id:finngen_R12_L12_PILONIDALCYST	ieu-b-40	finngen_R12_L12_PILONIDALCYST	474291	rs4151664	0.730734002900093	0.0823233575834682	6.90670695857847e-19
body mass index || id:ieu-b-40	Pilonidal cyst || id:finngen_R12_L12_PILONIDALCYST	ieu-b-40	finngen_R12_L12_PILONIDALCYST	474291	rs4237643	0.736638030550622	0.0824065862565806	3.92468348477456e-19
body mass index || id:ieu-b-40	Pilonidal cyst || id:finngen_R12_L12_PILONIDALCYST	ieu-b-40	finngen_R12_L12_PILONIDALCYST	474291	rs427943	0.729067198853675	0.0824737464236674	9.57260773572149e-19
body mass index || id:ieu-b-40	Pilonidal cyst || id:finngen_R12_L12_PILONIDALCYST	ieu-b-40	finngen_R12_L12_PILONIDALCYST	474291	rs429343	0.73118728651428	0.0824344363014939	7.31950308589374e-19
body mass index || id:ieu-b-40	Pilonidal cyst || id:finngen_R12_L12_PILONIDALCYST	ieu-b-40	finngen_R12_L12_PILONIDALCYST	474291	rs4307239	0.727008592165192	0.0823421581459412	1.05504811157622e-18
body mass index || id:ieu-b-40	Pilonidal cyst || id:finngen_R12_L12_PILONIDALCYST	ieu-b-40	finngen_R12_L12_PILONIDALCYST	474291	rs4358081	0.729523299096631	0.0823859793448284	8.37252383609255e-19
body mass index || id:ieu-b-40	Pilonidal cyst || id:finngen_R12_L12_PILONIDALCYST	ieu-b-40	finngen_R12_L12_PILONIDALCYST	474291	rs4414033	0.729898689687153	0.0824180165474655	8.28941678146161e-19
body mass index || id:ieu-b-40	Pilonidal cyst || id:finngen_R12_L12_PILONIDALCYST	ieu-b-40	finngen_R12_L12_PILONIDALCYST	474291	rs4430672	0.737372039211795	0.0817248952674172	1.83656712039074e-19
body mass index || id:ieu-b-40	Pilonidal cyst || id:finngen_R12_L12_PILONIDALCYST	ieu-b-40	finngen_R12_L12_PILONIDALCYST	474291	rs4516268	0.724741151159131	0.0824297667283704	1.46625243596598e-18
body mass index || id:ieu-b-40	Pilonidal cyst || id:finngen_R12_L12_PILONIDALCYST	ieu-b-40	finngen_R12_L12_PILONIDALCYST	474291	rs4518345	0.729148824818964	0.0823869055527329	8.72844000730497e-19
body mass index || id:ieu-b-40	Pilonidal cyst || id:finngen_R12_L12_PILONIDALCYST	ieu-b-40	finngen_R12_L12_PILONIDALCYST	474291	rs4556997	0.736133349446632	0.0821545365778184	3.23651318377562e-19
body mass index || id:ieu-b-40	Pilonidal cyst || id:finngen_R12_L12_PILONIDALCYST	ieu-b-40	finngen_R12_L12_PILONIDALCYST	474291	rs4589691	0.734486584157189	0.0820970320013276	3.66709925262892e-19
body mass index || id:ieu-b-40	Pilonidal cyst || id:finngen_R12_L12_PILONIDALCYST	ieu-b-40	finngen_R12_L12_PILONIDALCYST	474291	rs4639527	0.722992380912462	0.0822863688264685	1.54572196067992e-18
body mass index || id:ieu-b-40	Pilonidal cyst || id:finngen_R12_L12_PILONIDALCYST	ieu-b-40	finngen_R12_L12_PILONIDALCYST	474291	rs4671328	0.716748828826673	0.0821445879355291	2.65114699643914e-18
body mass index || id:ieu-b-40	Pilonidal cyst || id:finngen_R12_L12_PILONIDALCYST	ieu-b-40	finngen_R12_L12_PILONIDALCYST	474291	rs4713436	0.732721452438413	0.0822922959044794	5.39234692094465e-19
body mass index || id:ieu-b-40	Pilonidal cyst || id:finngen_R12_L12_PILONIDALCYST	ieu-b-40	finngen_R12_L12_PILONIDALCYST	474291	rs4722398	0.730945296954908	0.0823402484563797	6.86060481291545e-19
body mass index || id:ieu-b-40	Pilonidal cyst || id:finngen_R12_L12_PILONIDALCYST	ieu-b-40	finngen_R12_L12_PILONIDALCYST	474291	rs4740619	0.724632459931744	0.0824211544953117	1.47148368914063e-18
body mass index || id:ieu-b-40	Pilonidal cyst || id:finngen_R12_L12_PILONIDALCYST	ieu-b-40	finngen_R12_L12_PILONIDALCYST	474291	rs4757144	0.73299310108074	0.0824289647568714	5.9791377080334e-19
body mass index || id:ieu-b-40	Pilonidal cyst || id:finngen_R12_L12_PILONIDALCYST	ieu-b-40	finngen_R12_L12_PILONIDALCYST	474291	rs4783830	0.72610590501964	0.0822358845737688	1.05097120731331e-18
body mass index || id:ieu-b-40	Pilonidal cyst || id:finngen_R12_L12_PILONIDALCYST	ieu-b-40	finngen_R12_L12_PILONIDALCYST	474291	rs4800191	0.73146661562588	0.0823457331873863	6.51558633792575e-19
body mass index || id:ieu-b-40	Pilonidal cyst || id:finngen_R12_L12_PILONIDALCYST	ieu-b-40	finngen_R12_L12_PILONIDALCYST	474291	rs4813619	0.734302995256092	0.0821698519008164	4.02040002619738e-19
body mass index || id:ieu-b-40	Pilonidal cyst || id:finngen_R12_L12_PILONIDALCYST	ieu-b-40	finngen_R12_L12_PILONIDALCYST	474291	rs4818225	0.732775296456913	0.0823161943080842	5.48700810032547e-19
body mass index || id:ieu-b-40	Pilonidal cyst || id:finngen_R12_L12_PILONIDALCYST	ieu-b-40	finngen_R12_L12_PILONIDALCYST	474291	rs4820408	0.728762368661947	0.0824410035877096	9.58860887621376e-19
body mass index || id:ieu-b-40	Pilonidal cyst || id:finngen_R12_L12_PILONIDALCYST	ieu-b-40	finngen_R12_L12_PILONIDALCYST	474291	rs4842491	0.728650454346654	0.0823670151723705	9.03987509175335e-19
body mass index || id:ieu-b-40	Pilonidal cyst || id:finngen_R12_L12_PILONIDALCYST	ieu-b-40	finngen_R12_L12_PILONIDALCYST	474291	rs4851029	0.730026816009446	0.0824093812826739	8.10690126061063e-19
body mass index || id:ieu-b-40	Pilonidal cyst || id:finngen_R12_L12_PILONIDALCYST	ieu-b-40	finngen_R12_L12_PILONIDALCYST	474291	rs4858193	0.726555616119968	0.0823164628170442	1.0812721712074e-18
body mass index || id:ieu-b-40	Pilonidal cyst || id:finngen_R12_L12_PILONIDALCYST	ieu-b-40	finngen_R12_L12_PILONIDALCYST	474291	rs4864201	0.729351265230043	0.0824291901630377	8.89295410960992e-19
body mass index || id:ieu-b-40	Pilonidal cyst || id:finngen_R12_L12_PILONIDALCYST	ieu-b-40	finngen_R12_L12_PILONIDALCYST	474291	rs4880341	0.738875804865735	0.0816777186575893	1.47983312407184e-19
body mass index || id:ieu-b-40	Pilonidal cyst || id:finngen_R12_L12_PILONIDALCYST	ieu-b-40	finngen_R12_L12_PILONIDALCYST	474291	rs4906908	0.725470681705748	0.0822012224699448	1.08926923302652e-18
body mass index || id:ieu-b-40	Pilonidal cyst || id:finngen_R12_L12_PILONIDALCYST	ieu-b-40	finngen_R12_L12_PILONIDALCYST	474291	rs491711	0.731320737204237	0.0823492123924449	6.6425783903179e-19
body mass index || id:ieu-b-40	Pilonidal cyst || id:finngen_R12_L12_PILONIDALCYST	ieu-b-40	finngen_R12_L12_PILONIDALCYST	474291	rs4929923	0.733365780054722	0.0824275307895724	5.73261250511393e-19
body mass index || id:ieu-b-40	Pilonidal cyst || id:finngen_R12_L12_PILONIDALCYST	ieu-b-40	finngen_R12_L12_PILONIDALCYST	474291	rs4936175	0.72939876055677	0.0824064945436717	8.65606813086669e-19
body mass index || id:ieu-b-40	Pilonidal cyst || id:finngen_R12_L12_PILONIDALCYST	ieu-b-40	finngen_R12_L12_PILONIDALCYST	474291	rs4937870	0.727440074044843	0.0823466571470873	1.01110655105172e-18
body mass index || id:ieu-b-40	Pilonidal cyst || id:finngen_R12_L12_PILONIDALCYST	ieu-b-40	finngen_R12_L12_PILONIDALCYST	474291	rs4952843	0.730798375752138	0.0824037702292737	7.413340822325e-19
body mass index || id:ieu-b-40	Pilonidal cyst || id:finngen_R12_L12_PILONIDALCYST	ieu-b-40	finngen_R12_L12_PILONIDALCYST	474291	rs4954638	0.728358999725116	0.0823864665300691	9.50694522651249e-19
body mass index || id:ieu-b-40	Pilonidal cyst || id:finngen_R12_L12_PILONIDALCYST	ieu-b-40	finngen_R12_L12_PILONIDALCYST	474291	rs4968656	0.730132750201438	0.0823933841051722	7.89124883720948e-19
body mass index || id:ieu-b-40	Pilonidal cyst || id:finngen_R12_L12_PILONIDALCYST	ieu-b-40	finngen_R12_L12_PILONIDALCYST	474291	rs4981693	0.731360597285279	0.0825094376334902	7.72194340350593e-19
body mass index || id:ieu-b-40	Pilonidal cyst || id:finngen_R12_L12_PILONIDALCYST	ieu-b-40	finngen_R12_L12_PILONIDALCYST	474291	rs4986044	0.738365064649373	0.0821325596730397	2.474125428333e-19
body mass index || id:ieu-b-40	Pilonidal cyst || id:finngen_R12_L12_PILONIDALCYST	ieu-b-40	finngen_R12_L12_PILONIDALCYST	474291	rs538579	0.736315902952788	0.0820484111845665	2.85511516205879e-19
body mass index || id:ieu-b-40	Pilonidal cyst || id:finngen_R12_L12_PILONIDALCYST	ieu-b-40	finngen_R12_L12_PILONIDALCYST	474291	rs543874	0.745094644239046	0.0827689217965888	2.2142772459395e-19
body mass index || id:ieu-b-40	Pilonidal cyst || id:finngen_R12_L12_PILONIDALCYST	ieu-b-40	finngen_R12_L12_PILONIDALCYST	474291	rs559231	0.724424705044458	0.0822467897507717	1.27467793083845e-18
body mass index || id:ieu-b-40	Pilonidal cyst || id:finngen_R12_L12_PILONIDALCYST	ieu-b-40	finngen_R12_L12_PILONIDALCYST	474291	rs592483	0.727171829144335	0.0824097294035374	1.10581484523021e-18
body mass index || id:ieu-b-40	Pilonidal cyst || id:finngen_R12_L12_PILONIDALCYST	ieu-b-40	finngen_R12_L12_PILONIDALCYST	474291	rs6050446	0.725756084437712	0.0822197495706513	1.07493280000305e-18
body mass index || id:ieu-b-40	Pilonidal cyst || id:finngen_R12_L12_PILONIDALCYST	ieu-b-40	finngen_R12_L12_PILONIDALCYST	474291	rs6235	0.727189793940036	0.0824327315156424	1.12820902870735e-18
body mass index || id:ieu-b-40	Pilonidal cyst || id:finngen_R12_L12_PILONIDALCYST	ieu-b-40	finngen_R12_L12_PILONIDALCYST	474291	rs6265	0.71009215390254	0.0822112124791677	5.75004692506049e-18
body mass index || id:ieu-b-40	Pilonidal cyst || id:finngen_R12_L12_PILONIDALCYST	ieu-b-40	finngen_R12_L12_PILONIDALCYST	474291	rs6443750	0.731205753065611	0.0823893606177198	6.99320596206668e-19
body mass index || id:ieu-b-40	Pilonidal cyst || id:finngen_R12_L12_PILONIDALCYST	ieu-b-40	finngen_R12_L12_PILONIDALCYST	474291	rs6448587	0.738786980134472	0.0819210274107469	1.9106083368647e-19
body mass index || id:ieu-b-40	Pilonidal cyst || id:finngen_R12_L12_PILONIDALCYST	ieu-b-40	finngen_R12_L12_PILONIDALCYST	474291	rs6461115	0.725925258870972	0.0823338929506832	1.17728937422325e-18
body mass index || id:ieu-b-40	Pilonidal cyst || id:finngen_R12_L12_PILONIDALCYST	ieu-b-40	finngen_R12_L12_PILONIDALCYST	474291	rs6471941	0.734785136226145	0.0822945948550856	4.30978386949907e-19
body mass index || id:ieu-b-40	Pilonidal cyst || id:finngen_R12_L12_PILONIDALCYST	ieu-b-40	finngen_R12_L12_PILONIDALCYST	474291	rs6500208	0.726361503233841	0.0823461671999332	1.13614872916082e-18
body mass index || id:ieu-b-40	Pilonidal cyst || id:finngen_R12_L12_PILONIDALCYST	ieu-b-40	finngen_R12_L12_PILONIDALCYST	474291	rs6512302	0.725805818255433	0.0822781715166967	1.13072347888689e-18
body mass index || id:ieu-b-40	Pilonidal cyst || id:finngen_R12_L12_PILONIDALCYST	ieu-b-40	finngen_R12_L12_PILONIDALCYST	474291	rs6556301	0.729948570025927	0.0823948401139709	8.06239952306544e-19
body mass index || id:ieu-b-40	Pilonidal cyst || id:finngen_R12_L12_PILONIDALCYST	ieu-b-40	finngen_R12_L12_PILONIDALCYST	474291	rs6561943	0.731078503435341	0.082371725360588	6.97091881489651e-19
body mass index || id:ieu-b-40	Pilonidal cyst || id:finngen_R12_L12_PILONIDALCYST	ieu-b-40	finngen_R12_L12_PILONIDALCYST	474291	rs657452	0.732876634148897	0.0824677937238443	6.28814192403959e-19
body mass index || id:ieu-b-40	Pilonidal cyst || id:finngen_R12_L12_PILONIDALCYST	ieu-b-40	finngen_R12_L12_PILONIDALCYST	474291	rs6587552	0.723807998879444	0.08228767872536	1.41694032632787e-18
body mass index || id:ieu-b-40	Pilonidal cyst || id:finngen_R12_L12_PILONIDALCYST	ieu-b-40	finngen_R12_L12_PILONIDALCYST	474291	rs6591407	0.728779451975241	0.0823632631763717	8.88181517905822e-19
body mass index || id:ieu-b-40	Pilonidal cyst || id:finngen_R12_L12_PILONIDALCYST	ieu-b-40	finngen_R12_L12_PILONIDALCYST	474291	rs6593688	0.730520726512613	0.0824207379599713	7.76717303613908e-19
body mass index || id:ieu-b-40	Pilonidal cyst || id:finngen_R12_L12_PILONIDALCYST	ieu-b-40	finngen_R12_L12_PILONIDALCYST	474291	rs6673081	0.73511791237066	0.0820129389108702	3.14708885627916e-19
body mass index || id:ieu-b-40	Pilonidal cyst || id:finngen_R12_L12_PILONIDALCYST	ieu-b-40	finngen_R12_L12_PILONIDALCYST	474291	rs6692586	0.722939635071777	0.0820618221699497	1.25486673181878e-18
body mass index || id:ieu-b-40	Pilonidal cyst || id:finngen_R12_L12_PILONIDALCYST	ieu-b-40	finngen_R12_L12_PILONIDALCYST	474291	rs6712	0.729227833444057	0.0823814259550796	8.60821408070673e-19
body mass index || id:ieu-b-40	Pilonidal cyst || id:finngen_R12_L12_PILONIDALCYST	ieu-b-40	finngen_R12_L12_PILONIDALCYST	474291	rs6734537	0.731237775137099	0.0823499962269187	6.70810870488983e-19
body mass index || id:ieu-b-40	Pilonidal cyst || id:finngen_R12_L12_PILONIDALCYST	ieu-b-40	finngen_R12_L12_PILONIDALCYST	474291	rs6764533	0.731799833218333	0.0823462325694451	6.28574372712661e-19
body mass index || id:ieu-b-40	Pilonidal cyst || id:finngen_R12_L12_PILONIDALCYST	ieu-b-40	finngen_R12_L12_PILONIDALCYST	474291	rs6772756	0.733695703236648	0.0821886597301025	4.37835930021185e-19
body mass index || id:ieu-b-40	Pilonidal cyst || id:finngen_R12_L12_PILONIDALCYST	ieu-b-40	finngen_R12_L12_PILONIDALCYST	474291	rs6785245	0.727555064547813	0.0823853583866892	1.03631850665584e-18
body mass index || id:ieu-b-40	Pilonidal cyst || id:finngen_R12_L12_PILONIDALCYST	ieu-b-40	finngen_R12_L12_PILONIDALCYST	474291	rs6804842	0.725335061246464	0.0823668257440514	1.29511544098629e-18
body mass index || id:ieu-b-40	Pilonidal cyst || id:finngen_R12_L12_PILONIDALCYST	ieu-b-40	finngen_R12_L12_PILONIDALCYST	474291	rs6841761	0.729659329276519	0.0824189706660148	8.51589249053528e-19
body mass index || id:ieu-b-40	Pilonidal cyst || id:finngen_R12_L12_PILONIDALCYST	ieu-b-40	finngen_R12_L12_PILONIDALCYST	474291	rs6985109	0.725136474019964	0.0824072175130968	1.37513826668047e-18
body mass index || id:ieu-b-40	Pilonidal cyst || id:finngen_R12_L12_PILONIDALCYST	ieu-b-40	finngen_R12_L12_PILONIDALCYST	474291	rs7024334	0.728721844012352	0.0823940970842301	9.20665162143989e-19
body mass index || id:ieu-b-40	Pilonidal cyst || id:finngen_R12_L12_PILONIDALCYST	ieu-b-40	finngen_R12_L12_PILONIDALCYST	474291	rs7025938	0.736986103544787	0.0822178908656186	3.13630124774211e-19
body mass index || id:ieu-b-40	Pilonidal cyst || id:finngen_R12_L12_PILONIDALCYST	ieu-b-40	finngen_R12_L12_PILONIDALCYST	474291	rs7037266	0.730339244667921	0.0823940657348045	7.72085044086071e-19
body mass index || id:ieu-b-40	Pilonidal cyst || id:finngen_R12_L12_PILONIDALCYST	ieu-b-40	finngen_R12_L12_PILONIDALCYST	474291	rs7084454	0.735185823922501	0.0823760989645109	4.46719987166106e-19
body mass index || id:ieu-b-40	Pilonidal cyst || id:finngen_R12_L12_PILONIDALCYST	ieu-b-40	finngen_R12_L12_PILONIDALCYST	474291	rs709400	0.73215716374445	0.0823925894322893	6.32335485391972e-19
body mass index || id:ieu-b-40	Pilonidal cyst || id:finngen_R12_L12_PILONIDALCYST	ieu-b-40	finngen_R12_L12_PILONIDALCYST	474291	rs7102454	0.726681004952425	0.0823877097709245	1.14194452736686e-18
body mass index || id:ieu-b-40	Pilonidal cyst || id:finngen_R12_L12_PILONIDALCYST	ieu-b-40	finngen_R12_L12_PILONIDALCYST	474291	rs7117238	0.730634856018589	0.082382495716747	7.39304553875377e-19
body mass index || id:ieu-b-40	Pilonidal cyst || id:finngen_R12_L12_PILONIDALCYST	ieu-b-40	finngen_R12_L12_PILONIDALCYST	474291	rs7138803	0.732637554442686	0.0827288901926025	8.30222909783996e-19
body mass index || id:ieu-b-40	Pilonidal cyst || id:finngen_R12_L12_PILONIDALCYST	ieu-b-40	finngen_R12_L12_PILONIDALCYST	474291	rs7172627	0.725786004090561	0.0822788900608987	1.13393818712853e-18
body mass index || id:ieu-b-40	Pilonidal cyst || id:finngen_R12_L12_PILONIDALCYST	ieu-b-40	finngen_R12_L12_PILONIDALCYST	474291	rs7181498	0.731903939895166	0.0824417793402995	6.81785340607006e-19
body mass index || id:ieu-b-40	Pilonidal cyst || id:finngen_R12_L12_PILONIDALCYST	ieu-b-40	finngen_R12_L12_PILONIDALCYST	474291	rs7196720	0.730017932986398	0.0824192068764138	8.19196061921618e-19
body mass index || id:ieu-b-40	Pilonidal cyst || id:finngen_R12_L12_PILONIDALCYST	ieu-b-40	finngen_R12_L12_PILONIDALCYST	474291	rs7206608	0.73075260695853	0.0824076542764683	7.47841099620043e-19
body mass index || id:ieu-b-40	Pilonidal cyst || id:finngen_R12_L12_PILONIDALCYST	ieu-b-40	finngen_R12_L12_PILONIDALCYST	474291	rs7222349	0.727794257375326	0.0823592706152471	9.84793986685102e-19
body mass index || id:ieu-b-40	Pilonidal cyst || id:finngen_R12_L12_PILONIDALCYST	ieu-b-40	finngen_R12_L12_PILONIDALCYST	474291	rs7239575	0.729962525178584	0.0825337896046917	9.20146651222019e-19
body mass index || id:ieu-b-40	Pilonidal cyst || id:finngen_R12_L12_PILONIDALCYST	ieu-b-40	finngen_R12_L12_PILONIDALCYST	474291	rs7318817	0.731354453498016	0.0824337358731748	7.18253966623661e-19
body mass index || id:ieu-b-40	Pilonidal cyst || id:finngen_R12_L12_PILONIDALCYST	ieu-b-40	finngen_R12_L12_PILONIDALCYST	474291	rs7334078	0.72748635092564	0.0823464653735635	1.00585167972859e-18
body mass index || id:ieu-b-40	Pilonidal cyst || id:finngen_R12_L12_PILONIDALCYST	ieu-b-40	finngen_R12_L12_PILONIDALCYST	474291	rs7488867	0.724720552618884	0.0824274080911975	1.46623040141162e-18
body mass index || id:ieu-b-40	Pilonidal cyst || id:finngen_R12_L12_PILONIDALCYST	ieu-b-40	finngen_R12_L12_PILONIDALCYST	474291	rs7498665	0.714543451482547	0.0823111887357275	3.92303225692198e-18
body mass index || id:ieu-b-40	Pilonidal cyst || id:finngen_R12_L12_PILONIDALCYST	ieu-b-40	finngen_R12_L12_PILONIDALCYST	474291	rs7535528	0.729637923379786	0.0824417957972307	8.72530662354947e-19
body mass index || id:ieu-b-40	Pilonidal cyst || id:finngen_R12_L12_PILONIDALCYST	ieu-b-40	finngen_R12_L12_PILONIDALCYST	474291	rs754635	0.728249009310754	0.082394664661788	9.69725698951082e-19
body mass index || id:ieu-b-40	Pilonidal cyst || id:finngen_R12_L12_PILONIDALCYST	ieu-b-40	finngen_R12_L12_PILONIDALCYST	474291	rs7550711	0.712617284824443	0.0824619917642181	5.53504219526981e-18
body mass index || id:ieu-b-40	Pilonidal cyst || id:finngen_R12_L12_PILONIDALCYST	ieu-b-40	finngen_R12_L12_PILONIDALCYST	474291	rs7551507	0.718210893663502	0.0820498935852027	2.07123241940085e-18
body mass index || id:ieu-b-40	Pilonidal cyst || id:finngen_R12_L12_PILONIDALCYST	ieu-b-40	finngen_R12_L12_PILONIDALCYST	474291	rs7557796	0.718700384319041	0.0818914673121764	1.69008654864917e-18
body mass index || id:ieu-b-40	Pilonidal cyst || id:finngen_R12_L12_PILONIDALCYST	ieu-b-40	finngen_R12_L12_PILONIDALCYST	474291	rs756717	0.731461722979579	0.0824216466172566	7.01654806510571e-19
body mass index || id:ieu-b-40	Pilonidal cyst || id:finngen_R12_L12_PILONIDALCYST	ieu-b-40	finngen_R12_L12_PILONIDALCYST	474291	rs7594289	0.728420055093048	0.0823855433663773	9.43571431282022e-19
body mass index || id:ieu-b-40	Pilonidal cyst || id:finngen_R12_L12_PILONIDALCYST	ieu-b-40	finngen_R12_L12_PILONIDALCYST	474291	rs7598508	0.72997296510428	0.0824371266850711	8.3754752392094e-19
body mass index || id:ieu-b-40	Pilonidal cyst || id:finngen_R12_L12_PILONIDALCYST	ieu-b-40	finngen_R12_L12_PILONIDALCYST	474291	rs7599312	0.730041980648455	0.0824780846504917	8.6470818090916e-19
body mass index || id:ieu-b-40	Pilonidal cyst || id:finngen_R12_L12_PILONIDALCYST	ieu-b-40	finngen_R12_L12_PILONIDALCYST	474291	rs7615297	0.727267947500599	0.0823452943769288	1.02884026880788e-18
body mass index || id:ieu-b-40	Pilonidal cyst || id:finngen_R12_L12_PILONIDALCYST	ieu-b-40	finngen_R12_L12_PILONIDALCYST	474291	rs7637852	0.72539357612835	0.0823171659746465	1.2273677170172e-18
body mass index || id:ieu-b-40	Pilonidal cyst || id:finngen_R12_L12_PILONIDALCYST	ieu-b-40	finngen_R12_L12_PILONIDALCYST	474291	rs7640424	0.721027049843965	0.0818998521246209	1.32301291109908e-18
body mass index || id:ieu-b-40	Pilonidal cyst || id:finngen_R12_L12_PILONIDALCYST	ieu-b-40	finngen_R12_L12_PILONIDALCYST	474291	rs765875	0.731057762436691	0.0823915832401117	7.12227286385236e-19
body mass index || id:ieu-b-40	Pilonidal cyst || id:finngen_R12_L12_PILONIDALCYST	ieu-b-40	finngen_R12_L12_PILONIDALCYST	474291	rs7683836	0.725621559301627	0.0822581891582593	1.13170457029792e-18
body mass index || id:ieu-b-40	Pilonidal cyst || id:finngen_R12_L12_PILONIDALCYST	ieu-b-40	finngen_R12_L12_PILONIDALCYST	474291	rs7685048	0.732593197178453	0.0822797866930723	5.4023241622429e-19
body mass index || id:ieu-b-40	Pilonidal cyst || id:finngen_R12_L12_PILONIDALCYST	ieu-b-40	finngen_R12_L12_PILONIDALCYST	474291	rs768840	0.732380264769944	0.0823235871075185	5.77081962802767e-19
body mass index || id:ieu-b-40	Pilonidal cyst || id:finngen_R12_L12_PILONIDALCYST	ieu-b-40	finngen_R12_L12_PILONIDALCYST	474291	rs7694732	0.728690474470491	0.0823774457484292	9.09137790391115e-19
body mass index || id:ieu-b-40	Pilonidal cyst || id:finngen_R12_L12_PILONIDALCYST	ieu-b-40	finngen_R12_L12_PILONIDALCYST	474291	rs7703576	0.735035360333833	0.0820142457538828	3.18007522112378e-19
body mass index || id:ieu-b-40	Pilonidal cyst || id:finngen_R12_L12_PILONIDALCYST	ieu-b-40	finngen_R12_L12_PILONIDALCYST	474291	rs7704281	0.732903065547771	0.0822754209169693	5.19977679256375e-19
body mass index || id:ieu-b-40	Pilonidal cyst || id:finngen_R12_L12_PILONIDALCYST	ieu-b-40	finngen_R12_L12_PILONIDALCYST	474291	rs7715256	0.728888007018064	0.0824644011545865	9.67347300000523e-19
body mass index || id:ieu-b-40	Pilonidal cyst || id:finngen_R12_L12_PILONIDALCYST	ieu-b-40	finngen_R12_L12_PILONIDALCYST	474291	rs7724675	0.723200127488402	0.081946546902295	1.09199310108813e-18
body mass index || id:ieu-b-40	Pilonidal cyst || id:finngen_R12_L12_PILONIDALCYST	ieu-b-40	finngen_R12_L12_PILONIDALCYST	474291	rs7730004	0.728430375408333	0.0824362108676316	9.89485415947122e-19
body mass index || id:ieu-b-40	Pilonidal cyst || id:finngen_R12_L12_PILONIDALCYST	ieu-b-40	finngen_R12_L12_PILONIDALCYST	474291	rs774246	0.730136174875954	0.0823855223754255	7.82868387620948e-19
body mass index || id:ieu-b-40	Pilonidal cyst || id:finngen_R12_L12_PILONIDALCYST	ieu-b-40	finngen_R12_L12_PILONIDALCYST	474291	rs7761673	0.730994025756251	0.0823516703267997	6.90014708048596e-19
body mass index || id:ieu-b-40	Pilonidal cyst || id:finngen_R12_L12_PILONIDALCYST	ieu-b-40	finngen_R12_L12_PILONIDALCYST	474291	rs7780752	0.726301182780833	0.0823270029172468	1.12282533344674e-18
body mass index || id:ieu-b-40	Pilonidal cyst || id:finngen_R12_L12_PILONIDALCYST	ieu-b-40	finngen_R12_L12_PILONIDALCYST	474291	rs7788008	0.731386818672167	0.0824374887798563	7.18326806584695e-19
body mass index || id:ieu-b-40	Pilonidal cyst || id:finngen_R12_L12_PILONIDALCYST	ieu-b-40	finngen_R12_L12_PILONIDALCYST	474291	rs7811342	0.734120246628676	0.0823388289289838	4.84109742388038e-19
body mass index || id:ieu-b-40	Pilonidal cyst || id:finngen_R12_L12_PILONIDALCYST	ieu-b-40	finngen_R12_L12_PILONIDALCYST	474291	rs7819514	0.731994419966024	0.0823308478281338	6.06219763604074e-19
body mass index || id:ieu-b-40	Pilonidal cyst || id:finngen_R12_L12_PILONIDALCYST	ieu-b-40	finngen_R12_L12_PILONIDALCYST	474291	rs7826312	0.727305266298899	0.0823323924306412	1.01207308403764e-18
body mass index || id:ieu-b-40	Pilonidal cyst || id:finngen_R12_L12_PILONIDALCYST	ieu-b-40	finngen_R12_L12_PILONIDALCYST	474291	rs784944	0.728396396021907	0.0823847020438452	9.4523594633903e-19
body mass index || id:ieu-b-40	Pilonidal cyst || id:finngen_R12_L12_PILONIDALCYST	ieu-b-40	finngen_R12_L12_PILONIDALCYST	474291	rs7869771	0.732869809912635	0.0823063084014452	5.37843311804969e-19
body mass index || id:ieu-b-40	Pilonidal cyst || id:finngen_R12_L12_PILONIDALCYST	ieu-b-40	finngen_R12_L12_PILONIDALCYST	474291	rs7871866	0.731330466386695	0.082427696845919	7.15941620470987e-19
body mass index || id:ieu-b-40	Pilonidal cyst || id:finngen_R12_L12_PILONIDALCYST	ieu-b-40	finngen_R12_L12_PILONIDALCYST	474291	rs7899106	0.732012577833142	0.0823946915890991	6.43707178204832e-19
body mass index || id:ieu-b-40	Pilonidal cyst || id:finngen_R12_L12_PILONIDALCYST	ieu-b-40	finngen_R12_L12_PILONIDALCYST	474291	rs7925214	0.728143580999212	0.0824314647891071	1.01612970720884e-18
body mass index || id:ieu-b-40	Pilonidal cyst || id:finngen_R12_L12_PILONIDALCYST	ieu-b-40	finngen_R12_L12_PILONIDALCYST	474291	rs7933205	0.727222396696363	0.0822775204895648	9.68800979889341e-19
body mass index || id:ieu-b-40	Pilonidal cyst || id:finngen_R12_L12_PILONIDALCYST	ieu-b-40	finngen_R12_L12_PILONIDALCYST	474291	rs7970953	0.730718603987352	0.0824055255963839	7.49074530513593e-19
body mass index || id:ieu-b-40	Pilonidal cyst || id:finngen_R12_L12_PILONIDALCYST	ieu-b-40	finngen_R12_L12_PILONIDALCYST	474291	rs7983065	0.730600223395916	0.0824378311387865	7.82828715265638e-19
body mass index || id:ieu-b-40	Pilonidal cyst || id:finngen_R12_L12_PILONIDALCYST	ieu-b-40	finngen_R12_L12_PILONIDALCYST	474291	rs7998796	0.731838109598321	0.0823341406912466	6.18642905920321e-19
body mass index || id:ieu-b-40	Pilonidal cyst || id:finngen_R12_L12_PILONIDALCYST	ieu-b-40	finngen_R12_L12_PILONIDALCYST	474291	rs8036040	0.727648330856472	0.0823599512387063	1.0011824790605e-18
body mass index || id:ieu-b-40	Pilonidal cyst || id:finngen_R12_L12_PILONIDALCYST	ieu-b-40	finngen_R12_L12_PILONIDALCYST	474291	rs8047395	0.737594344819522	0.0843302983138573	2.20086361311383e-18
body mass index || id:ieu-b-40	Pilonidal cyst || id:finngen_R12_L12_PILONIDALCYST	ieu-b-40	finngen_R12_L12_PILONIDALCYST	474291	rs8065336	0.727196048031224	0.0823324901843949	1.02424802010954e-18
body mass index || id:ieu-b-40	Pilonidal cyst || id:finngen_R12_L12_PILONIDALCYST	ieu-b-40	finngen_R12_L12_PILONIDALCYST	474291	rs8071182	0.729075582395653	0.0823813996005208	8.75174309176338e-19
body mass index || id:ieu-b-40	Pilonidal cyst || id:finngen_R12_L12_PILONIDALCYST	ieu-b-40	finngen_R12_L12_PILONIDALCYST	474291	rs8090983	0.731362561052474	0.0823727670632351	6.76501619776854e-19
body mass index || id:ieu-b-40	Pilonidal cyst || id:finngen_R12_L12_PILONIDALCYST	ieu-b-40	finngen_R12_L12_PILONIDALCYST	474291	rs8097672	0.728910425809797	0.0824482651754333	9.5017043409699e-19
body mass index || id:ieu-b-40	Pilonidal cyst || id:finngen_R12_L12_PILONIDALCYST	ieu-b-40	finngen_R12_L12_PILONIDALCYST	474291	rs8097783	0.73426692800451	0.082347753445839	4.80561791109025e-19
body mass index || id:ieu-b-40	Pilonidal cyst || id:finngen_R12_L12_PILONIDALCYST	ieu-b-40	finngen_R12_L12_PILONIDALCYST	474291	rs8123881	0.727321237617928	0.082450765944763	1.13159340334636e-18
body mass index || id:ieu-b-40	Pilonidal cyst || id:finngen_R12_L12_PILONIDALCYST	ieu-b-40	finngen_R12_L12_PILONIDALCYST	474291	rs8181823	0.729430683056087	0.0824017698504445	8.58692333777573e-19
body mass index || id:ieu-b-40	Pilonidal cyst || id:finngen_R12_L12_PILONIDALCYST	ieu-b-40	finngen_R12_L12_PILONIDALCYST	474291	rs818524	0.731297861963931	0.0823453024786078	6.63399136984486e-19
body mass index || id:ieu-b-40	Pilonidal cyst || id:finngen_R12_L12_PILONIDALCYST	ieu-b-40	finngen_R12_L12_PILONIDALCYST	474291	rs825688	0.731757201015788	0.0823224529718692	6.17090920726989e-19
body mass index || id:ieu-b-40	Pilonidal cyst || id:finngen_R12_L12_PILONIDALCYST	ieu-b-40	finngen_R12_L12_PILONIDALCYST	474291	rs845084	0.7262521808077	0.0823248934539973	1.12653412952726e-18
body mass index || id:ieu-b-40	Pilonidal cyst || id:finngen_R12_L12_PILONIDALCYST	ieu-b-40	finngen_R12_L12_PILONIDALCYST	474291	rs852056	0.72700446307639	0.0823297398826588	1.04302857543209e-18
body mass index || id:ieu-b-40	Pilonidal cyst || id:finngen_R12_L12_PILONIDALCYST	ieu-b-40	finngen_R12_L12_PILONIDALCYST	474291	rs865809	0.732417681052716	0.0823327715507321	5.79884583238063e-19
body mass index || id:ieu-b-40	Pilonidal cyst || id:finngen_R12_L12_PILONIDALCYST	ieu-b-40	finngen_R12_L12_PILONIDALCYST	474291	rs872281	0.727483802267503	0.0823879582876792	1.04696960858293e-18
body mass index || id:ieu-b-40	Pilonidal cyst || id:finngen_R12_L12_PILONIDALCYST	ieu-b-40	finngen_R12_L12_PILONIDALCYST	474291	rs876605	0.734268085768202	0.0820956072493131	3.75126711615958e-19
body mass index || id:ieu-b-40	Pilonidal cyst || id:finngen_R12_L12_PILONIDALCYST	ieu-b-40	finngen_R12_L12_PILONIDALCYST	474291	rs879620	0.72362962026629	0.0825064266024032	1.77740538012145e-18
body mass index || id:ieu-b-40	Pilonidal cyst || id:finngen_R12_L12_PILONIDALCYST	ieu-b-40	finngen_R12_L12_PILONIDALCYST	474291	rs895330	0.731174871651208	0.0824335660623698	7.32324834143488e-19
body mass index || id:ieu-b-40	Pilonidal cyst || id:finngen_R12_L12_PILONIDALCYST	ieu-b-40	finngen_R12_L12_PILONIDALCYST	474291	rs901630	0.729601735024467	0.0824320253539337	8.67774296915933e-19
body mass index || id:ieu-b-40	Pilonidal cyst || id:finngen_R12_L12_PILONIDALCYST	ieu-b-40	finngen_R12_L12_PILONIDALCYST	474291	rs902695	0.730487708551066	0.0823822417990924	7.51071333598574e-19
body mass index || id:ieu-b-40	Pilonidal cyst || id:finngen_R12_L12_PILONIDALCYST	ieu-b-40	finngen_R12_L12_PILONIDALCYST	474291	rs9284814	0.727156241909718	0.0824090417492051	1.10695669611413e-18
body mass index || id:ieu-b-40	Pilonidal cyst || id:finngen_R12_L12_PILONIDALCYST	ieu-b-40	finngen_R12_L12_PILONIDALCYST	474291	rs9288754	0.734278178660962	0.0820865117032461	3.71362247155302e-19
body mass index || id:ieu-b-40	Pilonidal cyst || id:finngen_R12_L12_PILONIDALCYST	ieu-b-40	finngen_R12_L12_PILONIDALCYST	474291	rs9294260	0.731806957401877	0.0824168046310367	6.72572986232708e-19
body mass index || id:ieu-b-40	Pilonidal cyst || id:finngen_R12_L12_PILONIDALCYST	ieu-b-40	finngen_R12_L12_PILONIDALCYST	474291	rs9300422	0.72573094980043	0.0821786939710699	1.0362098462653e-18
body mass index || id:ieu-b-40	Pilonidal cyst || id:finngen_R12_L12_PILONIDALCYST	ieu-b-40	finngen_R12_L12_PILONIDALCYST	474291	rs930295	0.728550628571173	0.0824304199551612	9.7124344377146e-19
body mass index || id:ieu-b-40	Pilonidal cyst || id:finngen_R12_L12_PILONIDALCYST	ieu-b-40	finngen_R12_L12_PILONIDALCYST	474291	rs9304665	0.725678068155282	0.0824987603443294	1.41489475079767e-18
body mass index || id:ieu-b-40	Pilonidal cyst || id:finngen_R12_L12_PILONIDALCYST	ieu-b-40	finngen_R12_L12_PILONIDALCYST	474291	rs934224	0.733547561485621	0.0821972635037172	4.48796743279283e-19
body mass index || id:ieu-b-40	Pilonidal cyst || id:finngen_R12_L12_PILONIDALCYST	ieu-b-40	finngen_R12_L12_PILONIDALCYST	474291	rs9362662	0.733128744549007	0.0822798720862775	5.09482479593614e-19
body mass index || id:ieu-b-40	Pilonidal cyst || id:finngen_R12_L12_PILONIDALCYST	ieu-b-40	finngen_R12_L12_PILONIDALCYST	474291	rs9367368	0.730259222660755	0.0824041265017515	7.8644211835612e-19
body mass index || id:ieu-b-40	Pilonidal cyst || id:finngen_R12_L12_PILONIDALCYST	ieu-b-40	finngen_R12_L12_PILONIDALCYST	474291	rs9375702	0.726089433735391	0.0822670120203524	1.08476769280063e-18
body mass index || id:ieu-b-40	Pilonidal cyst || id:finngen_R12_L12_PILONIDALCYST	ieu-b-40	finngen_R12_L12_PILONIDALCYST	474291	rs9382285	0.73099931609912	0.0823693857523278	7.01548506054973e-19
body mass index || id:ieu-b-40	Pilonidal cyst || id:finngen_R12_L12_PILONIDALCYST	ieu-b-40	finngen_R12_L12_PILONIDALCYST	474291	rs9408882	0.730669746946496	0.0823672771483754	7.25739564568821e-19
body mass index || id:ieu-b-40	Pilonidal cyst || id:finngen_R12_L12_PILONIDALCYST	ieu-b-40	finngen_R12_L12_PILONIDALCYST	474291	rs9426003	0.732435929901047	0.0822970539697146	5.58947051150662e-19
body mass index || id:ieu-b-40	Pilonidal cyst || id:finngen_R12_L12_PILONIDALCYST	ieu-b-40	finngen_R12_L12_PILONIDALCYST	474291	rs946824	0.730401186618514	0.0824396056817885	8.01339753221657e-19
body mass index || id:ieu-b-40	Pilonidal cyst || id:finngen_R12_L12_PILONIDALCYST	ieu-b-40	finngen_R12_L12_PILONIDALCYST	474291	rs947612	0.723798735708896	0.0820144226356139	1.0920422666922e-18
body mass index || id:ieu-b-40	Pilonidal cyst || id:finngen_R12_L12_PILONIDALCYST	ieu-b-40	finngen_R12_L12_PILONIDALCYST	474291	rs9522285	0.733661591273224	0.0822982786923197	4.89292883239261e-19
body mass index || id:ieu-b-40	Pilonidal cyst || id:finngen_R12_L12_PILONIDALCYST	ieu-b-40	finngen_R12_L12_PILONIDALCYST	474291	rs9538162	0.742579640195504	0.081609751961207	9.10388046004668e-20
body mass index || id:ieu-b-40	Pilonidal cyst || id:finngen_R12_L12_PILONIDALCYST	ieu-b-40	finngen_R12_L12_PILONIDALCYST	474291	rs9547153	0.730318046420645	0.0823791771451259	7.62823364120515e-19
body mass index || id:ieu-b-40	Pilonidal cyst || id:finngen_R12_L12_PILONIDALCYST	ieu-b-40	finngen_R12_L12_PILONIDALCYST	474291	rs9571687	0.729723552483646	0.0823967870699006	8.2778135245267e-19
body mass index || id:ieu-b-40	Pilonidal cyst || id:finngen_R12_L12_PILONIDALCYST	ieu-b-40	finngen_R12_L12_PILONIDALCYST	474291	rs9615905	0.728870657699861	0.0823930960924972	9.05021748420457e-19
body mass index || id:ieu-b-40	Pilonidal cyst || id:finngen_R12_L12_PILONIDALCYST	ieu-b-40	finngen_R12_L12_PILONIDALCYST	474291	rs962273	0.730165293314369	0.082410994967969	7.99806727361848e-19
body mass index || id:ieu-b-40	Pilonidal cyst || id:finngen_R12_L12_PILONIDALCYST	ieu-b-40	finngen_R12_L12_PILONIDALCYST	474291	rs9650755	0.726088723286004	0.0823647345301038	1.19121035874381e-18
body mass index || id:ieu-b-40	Pilonidal cyst || id:finngen_R12_L12_PILONIDALCYST	ieu-b-40	finngen_R12_L12_PILONIDALCYST	474291	rs9688431	0.728386150002919	0.0823430176593073	9.09116246192417e-19
body mass index || id:ieu-b-40	Pilonidal cyst || id:finngen_R12_L12_PILONIDALCYST	ieu-b-40	finngen_R12_L12_PILONIDALCYST	474291	rs977747	0.729418100880529	0.0824669894329384	9.15523735425799e-19
body mass index || id:ieu-b-40	Pilonidal cyst || id:finngen_R12_L12_PILONIDALCYST	ieu-b-40	finngen_R12_L12_PILONIDALCYST	474291	rs9783858	0.728577444555297	0.082365702035333	9.10042559773566e-19
body mass index || id:ieu-b-40	Pilonidal cyst || id:finngen_R12_L12_PILONIDALCYST	ieu-b-40	finngen_R12_L12_PILONIDALCYST	474291	rs9806742	0.730100336229839	0.0823815264957267	7.82904663117971e-19
body mass index || id:ieu-b-40	Pilonidal cyst || id:finngen_R12_L12_PILONIDALCYST	ieu-b-40	finngen_R12_L12_PILONIDALCYST	474291	rs9816226	0.722744868919496	0.0825075180081796	1.95691498979226e-18
body mass index || id:ieu-b-40	Pilonidal cyst || id:finngen_R12_L12_PILONIDALCYST	ieu-b-40	finngen_R12_L12_PILONIDALCYST	474291	rs9845966	0.727227359069212	0.0823331838038796	1.02144994378538e-18
body mass index || id:ieu-b-40	Pilonidal cyst || id:finngen_R12_L12_PILONIDALCYST	ieu-b-40	finngen_R12_L12_PILONIDALCYST	474291	rs987237	0.716837935344879	0.0827046852374774	4.41942599163424e-18
body mass index || id:ieu-b-40	Pilonidal cyst || id:finngen_R12_L12_PILONIDALCYST	ieu-b-40	finngen_R12_L12_PILONIDALCYST	474291	rs9926784	0.734126679967287	0.08245766833656	5.43211947697113e-19
body mass index || id:ieu-b-40	Pilonidal cyst || id:finngen_R12_L12_PILONIDALCYST	ieu-b-40	finngen_R12_L12_PILONIDALCYST	474291	rs9927848	0.7284296840902	0.0823689370254213	9.27661087925773e-19
body mass index || id:ieu-b-40	Pilonidal cyst || id:finngen_R12_L12_PILONIDALCYST	ieu-b-40	finngen_R12_L12_PILONIDALCYST	474291	rs9951619	0.72408446174812	0.0822719988576432	1.35476088948192e-18
body mass index || id:ieu-b-40	Pilonidal cyst || id:finngen_R12_L12_PILONIDALCYST	ieu-b-40	finngen_R12_L12_PILONIDALCYST	474291	rs998732	0.732340924030453	0.0823075341361351	5.70584680612037e-19
body mass index || id:ieu-b-40	Pilonidal cyst || id:finngen_R12_L12_PILONIDALCYST	ieu-b-40	finngen_R12_L12_PILONIDALCYST	474291	rs9989141	0.723426596284326	0.082273648749424	1.4570670676806e-18
body mass index || id:ieu-b-40	Pilonidal cyst || id:finngen_R12_L12_PILONIDALCYST	ieu-b-40	finngen_R12_L12_PILONIDALCYST	474291	rs999889	0.731747169894167	0.0823193826038645	6.1592761863707e-19
body mass index || id:ieu-b-40	Pilonidal cyst || id:finngen_R12_L12_PILONIDALCYST	ieu-b-40	finngen_R12_L12_PILONIDALCYST	474291	All	0.729611439310184	0.0822512959221093	7.28077186793143e-19
