# Supplementary material for: Risk factors for sacrococcygeal pilonidal sinus: a systematic review and meta-analysis supplemented by genetic causal assessment
Source: Front Surg. 2026 Jan 7;12:1718589. doi: 10.3389/fsurg.2025.1718589 (PMC12819706; doi:10.3389/fsurg.2025.1718589)
Supplement: Supplementary file 2 [file Datasheet2.zip › Supplementary Data 2/MR_pipeline_after_confounding_SNPs_removal/ieu-b-40_finngen_R12_L12_PILONIDALCYST_20250626231420/12.finngen_R12_L12_PILONIDALCYST_singlesnp.csv]

exposure	outcome	id.exposure	id.outcome	samplesize	SNP	b	se	p
body mass index || id:ieu-b-40	Pilonidal cyst || id:finngen_R12_L12_PILONIDALCYST	ieu-b-40	finngen_R12_L12_PILONIDALCYST	474291	rs10132280	0.226038116591928	1.09543049327354	0.836520352149406
body mass index || id:ieu-b-40	Pilonidal cyst || id:finngen_R12_L12_PILONIDALCYST	ieu-b-40	finngen_R12_L12_PILONIDALCYST	474291	rs10169594	1.11938842975207	1.99955371900826	0.575602811669557
body mass index || id:ieu-b-40	Pilonidal cyst || id:finngen_R12_L12_PILONIDALCYST	ieu-b-40	finngen_R12_L12_PILONIDALCYST	474291	rs10182181	0.922723076923077	0.724984615384615	0.20310730366499
body mass index || id:ieu-b-40	Pilonidal cyst || id:finngen_R12_L12_PILONIDALCYST	ieu-b-40	finngen_R12_L12_PILONIDALCYST	474291	rs10192119	2.07265662650602	1.76246385542169	0.239595072740008
body mass index || id:ieu-b-40	Pilonidal cyst || id:finngen_R12_L12_PILONIDALCYST	ieu-b-40	finngen_R12_L12_PILONIDALCYST	474291	rs10197031	-0.207360240963855	1.47444578313253	0.888157462073285
body mass index || id:ieu-b-40	Pilonidal cyst || id:finngen_R12_L12_PILONIDALCYST	ieu-b-40	finngen_R12_L12_PILONIDALCYST	474291	rs10211055	1.1868025477707	1.59771337579618	0.457594796902328
body mass index || id:ieu-b-40	Pilonidal cyst || id:finngen_R12_L12_PILONIDALCYST	ieu-b-40	finngen_R12_L12_PILONIDALCYST	474291	rs10247983	-1.40093532338308	2.07280099502488	0.499125846896588
body mass index || id:ieu-b-40	Pilonidal cyst || id:finngen_R12_L12_PILONIDALCYST	ieu-b-40	finngen_R12_L12_PILONIDALCYST	474291	rs10248136	5.6509587628866	2.40192783505155	0.0186388502898368
body mass index || id:ieu-b-40	Pilonidal cyst || id:finngen_R12_L12_PILONIDALCYST	ieu-b-40	finngen_R12_L12_PILONIDALCYST	474291	rs10259786	-2.33882456140351	2.13429824561403	0.273153891900286
body mass index || id:ieu-b-40	Pilonidal cyst || id:finngen_R12_L12_PILONIDALCYST	ieu-b-40	finngen_R12_L12_PILONIDALCYST	474291	rs10269783	0.742726315789474	1.753	0.671792846987648
body mass index || id:ieu-b-40	Pilonidal cyst || id:finngen_R12_L12_PILONIDALCYST	ieu-b-40	finngen_R12_L12_PILONIDALCYST	474291	rs10408324	1.07333870967742	2.03833064516129	0.598487137950041
body mass index || id:ieu-b-40	Pilonidal cyst || id:finngen_R12_L12_PILONIDALCYST	ieu-b-40	finngen_R12_L12_PILONIDALCYST	474291	rs10478110	1.64444	2.32821	0.47999484325155
body mass index || id:ieu-b-40	Pilonidal cyst || id:finngen_R12_L12_PILONIDALCYST	ieu-b-40	finngen_R12_L12_PILONIDALCYST	474291	rs1048932	-0.2352975	1.46956875	0.87279182560231
body mass index || id:ieu-b-40	Pilonidal cyst || id:finngen_R12_L12_PILONIDALCYST	ieu-b-40	finngen_R12_L12_PILONIDALCYST	474291	rs10492229	-1.04821126760563	1.83968309859155	0.568828164119731
body mass index || id:ieu-b-40	Pilonidal cyst || id:finngen_R12_L12_PILONIDALCYST	ieu-b-40	finngen_R12_L12_PILONIDALCYST	474291	rs10510419	-2.00174576271186	1.88401129943503	0.28801266987249
body mass index || id:ieu-b-40	Pilonidal cyst || id:finngen_R12_L12_PILONIDALCYST	ieu-b-40	finngen_R12_L12_PILONIDALCYST	474291	rs10518694	0.690924657534247	2.57797945205479	0.788691506519187
body mass index || id:ieu-b-40	Pilonidal cyst || id:finngen_R12_L12_PILONIDALCYST	ieu-b-40	finngen_R12_L12_PILONIDALCYST	474291	rs1064213	1.56319166666667	1.97790833333333	0.429337617376691
body mass index || id:ieu-b-40	Pilonidal cyst || id:finngen_R12_L12_PILONIDALCYST	ieu-b-40	finngen_R12_L12_PILONIDALCYST	474291	rs10733051	0.696032989690722	2.41649484536082	0.773320613489852
body mass index || id:ieu-b-40	Pilonidal cyst || id:finngen_R12_L12_PILONIDALCYST	ieu-b-40	finngen_R12_L12_PILONIDALCYST	474291	rs10741329	-0.395237272727273	2.39269090909091	0.868798165781043
body mass index || id:ieu-b-40	Pilonidal cyst || id:finngen_R12_L12_PILONIDALCYST	ieu-b-40	finngen_R12_L12_PILONIDALCYST	474291	rs10742752	1.86723387096774	1.89388709677419	0.324169079644769
body mass index || id:ieu-b-40	Pilonidal cyst || id:finngen_R12_L12_PILONIDALCYST	ieu-b-40	finngen_R12_L12_PILONIDALCYST	474291	rs10747488	-0.31669512195122	2.02289430894309	0.875595217914877
body mass index || id:ieu-b-40	Pilonidal cyst || id:finngen_R12_L12_PILONIDALCYST	ieu-b-40	finngen_R12_L12_PILONIDALCYST	474291	rs10750215	3.95576851851852	2.20726851851852	0.0731080531716658
body mass index || id:ieu-b-40	Pilonidal cyst || id:finngen_R12_L12_PILONIDALCYST	ieu-b-40	finngen_R12_L12_PILONIDALCYST	474291	rs1075901	4.86717355371901	1.95179338842975	0.012642182666649
body mass index || id:ieu-b-40	Pilonidal cyst || id:finngen_R12_L12_PILONIDALCYST	ieu-b-40	finngen_R12_L12_PILONIDALCYST	474291	rs10768994	-1.15483333333333	2.06762280701754	0.576481215036645
body mass index || id:ieu-b-40	Pilonidal cyst || id:finngen_R12_L12_PILONIDALCYST	ieu-b-40	finngen_R12_L12_PILONIDALCYST	474291	rs10795422	-0.396584892086331	1.87011510791367	0.832056770276594
body mass index || id:ieu-b-40	Pilonidal cyst || id:finngen_R12_L12_PILONIDALCYST	ieu-b-40	finngen_R12_L12_PILONIDALCYST	474291	rs10811871	-0.960657407407407	2.2207962962963	0.665324716515791
body mass index || id:ieu-b-40	Pilonidal cyst || id:finngen_R12_L12_PILONIDALCYST	ieu-b-40	finngen_R12_L12_PILONIDALCYST	474291	rs10827649	-0.929392553191489	2.49987234042553	0.710059629992036
body mass index || id:ieu-b-40	Pilonidal cyst || id:finngen_R12_L12_PILONIDALCYST	ieu-b-40	finngen_R12_L12_PILONIDALCYST	474291	rs10858334	1.50713286713287	3.0478041958042	0.620954567604294
body mass index || id:ieu-b-40	Pilonidal cyst || id:finngen_R12_L12_PILONIDALCYST	ieu-b-40	finngen_R12_L12_PILONIDALCYST	474291	rs10867256	0.179181355932203	2.01966101694915	0.929305606027142
body mass index || id:ieu-b-40	Pilonidal cyst || id:finngen_R12_L12_PILONIDALCYST	ieu-b-40	finngen_R12_L12_PILONIDALCYST	474291	rs10878946	-1.08687234042553	1.72567375886525	0.528809138179533
body mass index || id:ieu-b-40	Pilonidal cyst || id:finngen_R12_L12_PILONIDALCYST	ieu-b-40	finngen_R12_L12_PILONIDALCYST	474291	rs10915840	-1.89754237288136	2.3364406779661	0.416705055937334
body mass index || id:ieu-b-40	Pilonidal cyst || id:finngen_R12_L12_PILONIDALCYST	ieu-b-40	finngen_R12_L12_PILONIDALCYST	474291	rs10920678	1.50884516129032	1.50177419354839	0.315037277649254
body mass index || id:ieu-b-40	Pilonidal cyst || id:finngen_R12_L12_PILONIDALCYST	ieu-b-40	finngen_R12_L12_PILONIDALCYST	474291	rs10942267	-2.49562820512821	1.80030128205128	0.165677267137232
body mass index || id:ieu-b-40	Pilonidal cyst || id:finngen_R12_L12_PILONIDALCYST	ieu-b-40	finngen_R12_L12_PILONIDALCYST	474291	rs10953740	-1.16758169934641	1.5211568627451	0.44274764268647
body mass index || id:ieu-b-40	Pilonidal cyst || id:finngen_R12_L12_PILONIDALCYST	ieu-b-40	finngen_R12_L12_PILONIDALCYST	474291	rs10962550	1.5145989010989	1.68086263736264	0.36754350988152
body mass index || id:ieu-b-40	Pilonidal cyst || id:finngen_R12_L12_PILONIDALCYST	ieu-b-40	finngen_R12_L12_PILONIDALCYST	474291	rs10968114	3.29564601769912	2.05399115044248	0.108602038329882
body mass index || id:ieu-b-40	Pilonidal cyst || id:finngen_R12_L12_PILONIDALCYST	ieu-b-40	finngen_R12_L12_PILONIDALCYST	474291	rs10971709	0.519290151515151	2.27897727272727	0.819754264735619
body mass index || id:ieu-b-40	Pilonidal cyst || id:finngen_R12_L12_PILONIDALCYST	ieu-b-40	finngen_R12_L12_PILONIDALCYST	474291	rs10984756	-2.68505172413793	2.38051724137931	0.259350385676054
body mass index || id:ieu-b-40	Pilonidal cyst || id:finngen_R12_L12_PILONIDALCYST	ieu-b-40	finngen_R12_L12_PILONIDALCYST	474291	rs11030618	1.84034545454545	2.11920909090909	0.385169125002786
body mass index || id:ieu-b-40	Pilonidal cyst || id:finngen_R12_L12_PILONIDALCYST	ieu-b-40	finngen_R12_L12_PILONIDALCYST	474291	rs11066188	-5.125775	1.97989166666667	0.00962783248527969
body mass index || id:ieu-b-40	Pilonidal cyst || id:finngen_R12_L12_PILONIDALCYST	ieu-b-40	finngen_R12_L12_PILONIDALCYST	474291	rs11084553	1.06563333333333	1.63561904761905	0.514712917949461
body mass index || id:ieu-b-40	Pilonidal cyst || id:finngen_R12_L12_PILONIDALCYST	ieu-b-40	finngen_R12_L12_PILONIDALCYST	474291	rs11105839	-1.06456880733945	2.21948623853211	0.631478775457658
body mass index || id:ieu-b-40	Pilonidal cyst || id:finngen_R12_L12_PILONIDALCYST	ieu-b-40	finngen_R12_L12_PILONIDALCYST	474291	rs11115176	4.21037190082645	2.30488429752066	0.0677422935716411
body mass index || id:ieu-b-40	Pilonidal cyst || id:finngen_R12_L12_PILONIDALCYST	ieu-b-40	finngen_R12_L12_PILONIDALCYST	474291	rs11118308	-2.56076237623762	2.31250495049505	0.268140762037848
body mass index || id:ieu-b-40	Pilonidal cyst || id:finngen_R12_L12_PILONIDALCYST	ieu-b-40	finngen_R12_L12_PILONIDALCYST	474291	rs1112613	3.9145037593985	2.19762406015038	0.0748726662462154
body mass index || id:ieu-b-40	Pilonidal cyst || id:finngen_R12_L12_PILONIDALCYST	ieu-b-40	finngen_R12_L12_PILONIDALCYST	474291	rs11150911	3.09196240601504	1.89770676691729	0.103246318326694
body mass index || id:ieu-b-40	Pilonidal cyst || id:finngen_R12_L12_PILONIDALCYST	ieu-b-40	finngen_R12_L12_PILONIDALCYST	474291	rs11165643	3.14519417475728	1.15554368932039	0.00649214118388008
body mass index || id:ieu-b-40	Pilonidal cyst || id:finngen_R12_L12_PILONIDALCYST	ieu-b-40	finngen_R12_L12_PILONIDALCYST	474291	rs11170468	0.63139593495935	2.42652845528455	0.794705298526692
body mass index || id:ieu-b-40	Pilonidal cyst || id:finngen_R12_L12_PILONIDALCYST	ieu-b-40	finngen_R12_L12_PILONIDALCYST	474291	rs11173522	0.55282109375	2.2902734375	0.809262340860003
body mass index || id:ieu-b-40	Pilonidal cyst || id:finngen_R12_L12_PILONIDALCYST	ieu-b-40	finngen_R12_L12_PILONIDALCYST	474291	rs11185111	3.13287596899225	1.82923255813953	0.0867728402265061
body mass index || id:ieu-b-40	Pilonidal cyst || id:finngen_R12_L12_PILONIDALCYST	ieu-b-40	finngen_R12_L12_PILONIDALCYST	474291	rs11251352	1.34179816513761	2.14084403669725	0.53081572297646
body mass index || id:ieu-b-40	Pilonidal cyst || id:finngen_R12_L12_PILONIDALCYST	ieu-b-40	finngen_R12_L12_PILONIDALCYST	474291	rs11496125	0.639420118343195	1.38147337278107	0.643469207453055
body mass index || id:ieu-b-40	Pilonidal cyst || id:finngen_R12_L12_PILONIDALCYST	ieu-b-40	finngen_R12_L12_PILONIDALCYST	474291	rs11505821	-0.627868167202573	1.54877170418006	0.68518535294936
body mass index || id:ieu-b-40	Pilonidal cyst || id:finngen_R12_L12_PILONIDALCYST	ieu-b-40	finngen_R12_L12_PILONIDALCYST	474291	rs1150659	1.62921582733813	2.04976978417266	0.426713161047011
body mass index || id:ieu-b-40	Pilonidal cyst || id:finngen_R12_L12_PILONIDALCYST	ieu-b-40	finngen_R12_L12_PILONIDALCYST	474291	rs11538	0.905814814814815	2.19068888888889	0.679252039135681
body mass index || id:ieu-b-40	Pilonidal cyst || id:finngen_R12_L12_PILONIDALCYST	ieu-b-40	finngen_R12_L12_PILONIDALCYST	474291	rs1158805	0.0542231386861314	1.70368613138686	0.974610052015385
body mass index || id:ieu-b-40	Pilonidal cyst || id:finngen_R12_L12_PILONIDALCYST	ieu-b-40	finngen_R12_L12_PILONIDALCYST	474291	rs11609659	-1.82646753246753	1.743	0.294690542515112
body mass index || id:ieu-b-40	Pilonidal cyst || id:finngen_R12_L12_PILONIDALCYST	ieu-b-40	finngen_R12_L12_PILONIDALCYST	474291	rs11611246	1.31470833333333	1.17990833333333	0.265173596171979
body mass index || id:ieu-b-40	Pilonidal cyst || id:finngen_R12_L12_PILONIDALCYST	ieu-b-40	finngen_R12_L12_PILONIDALCYST	474291	rs11615578	0.343277692307692	2.12978461538462	0.871951999679968
body mass index || id:ieu-b-40	Pilonidal cyst || id:finngen_R12_L12_PILONIDALCYST	ieu-b-40	finngen_R12_L12_PILONIDALCYST	474291	rs11656076	-1.70550704225352	1.85487323943662	0.357847889100156
body mass index || id:ieu-b-40	Pilonidal cyst || id:finngen_R12_L12_PILONIDALCYST	ieu-b-40	finngen_R12_L12_PILONIDALCYST	474291	rs11672660	0.244148823529412	0.784335294117647	0.755586865844556
body mass index || id:ieu-b-40	Pilonidal cyst || id:finngen_R12_L12_PILONIDALCYST	ieu-b-40	finngen_R12_L12_PILONIDALCYST	474291	rs11713193	-1.24582845188285	0.993828451882845	0.210000200224431
body mass index || id:ieu-b-40	Pilonidal cyst || id:finngen_R12_L12_PILONIDALCYST	ieu-b-40	finngen_R12_L12_PILONIDALCYST	474291	rs11736228	2.89720143884892	1.9743381294964	0.142259333664307
body mass index || id:ieu-b-40	Pilonidal cyst || id:finngen_R12_L12_PILONIDALCYST	ieu-b-40	finngen_R12_L12_PILONIDALCYST	474291	rs11738695	-1.88316494845361	2.41980412371134	0.436433242670311
body mass index || id:ieu-b-40	Pilonidal cyst || id:finngen_R12_L12_PILONIDALCYST	ieu-b-40	finngen_R12_L12_PILONIDALCYST	474291	rs11739877	3.45953846153846	1.9965811965812	0.0831434626535275
body mass index || id:ieu-b-40	Pilonidal cyst || id:finngen_R12_L12_PILONIDALCYST	ieu-b-40	finngen_R12_L12_PILONIDALCYST	474291	rs11773362	5.97742342342342	2.16599099099099	0.00578595241017233
body mass index || id:ieu-b-40	Pilonidal cyst || id:finngen_R12_L12_PILONIDALCYST	ieu-b-40	finngen_R12_L12_PILONIDALCYST	474291	rs11781699	1.29437878787879	1.95839393939394	0.508651481057956
body mass index || id:ieu-b-40	Pilonidal cyst || id:finngen_R12_L12_PILONIDALCYST	ieu-b-40	finngen_R12_L12_PILONIDALCYST	474291	rs11856579	1.72152482269504	2.00711347517731	0.391051647091249
body mass index || id:ieu-b-40	Pilonidal cyst || id:finngen_R12_L12_PILONIDALCYST	ieu-b-40	finngen_R12_L12_PILONIDALCYST	474291	rs1187352	3.33024369747899	2.10303361344538	0.113297803746871
body mass index || id:ieu-b-40	Pilonidal cyst || id:finngen_R12_L12_PILONIDALCYST	ieu-b-40	finngen_R12_L12_PILONIDALCYST	474291	rs1188017	4.8735985915493	1.96809154929577	0.0132749430208963
body mass index || id:ieu-b-40	Pilonidal cyst || id:finngen_R12_L12_PILONIDALCYST	ieu-b-40	finngen_R12_L12_PILONIDALCYST	474291	rs11880870	-1.46502645502646	1.23021693121693	0.233705255893802
body mass index || id:ieu-b-40	Pilonidal cyst || id:finngen_R12_L12_PILONIDALCYST	ieu-b-40	finngen_R12_L12_PILONIDALCYST	474291	rs11889536	1.32251322751323	2.76069312169312	0.63190223738749
body mass index || id:ieu-b-40	Pilonidal cyst || id:finngen_R12_L12_PILONIDALCYST	ieu-b-40	finngen_R12_L12_PILONIDALCYST	474291	rs11908637	1.19689166666667	2.16525833333333	0.580420338638937
body mass index || id:ieu-b-40	Pilonidal cyst || id:finngen_R12_L12_PILONIDALCYST	ieu-b-40	finngen_R12_L12_PILONIDALCYST	474291	rs11945861	-0.319321621621622	1.87125	0.864502002015635
body mass index || id:ieu-b-40	Pilonidal cyst || id:finngen_R12_L12_PILONIDALCYST	ieu-b-40	finngen_R12_L12_PILONIDALCYST	474291	rs11951673	-3.45365040650407	2.06091869918699	0.0937809061737779
body mass index || id:ieu-b-40	Pilonidal cyst || id:finngen_R12_L12_PILONIDALCYST	ieu-b-40	finngen_R12_L12_PILONIDALCYST	474291	rs12022461	0.000292021383647799	1.86022641509434	0.999874746777817
body mass index || id:ieu-b-40	Pilonidal cyst || id:finngen_R12_L12_PILONIDALCYST	ieu-b-40	finngen_R12_L12_PILONIDALCYST	474291	rs12041258	-0.152432876712329	1.8738698630137	0.935166343109035
body mass index || id:ieu-b-40	Pilonidal cyst || id:finngen_R12_L12_PILONIDALCYST	ieu-b-40	finngen_R12_L12_PILONIDALCYST	474291	rs12044597	-0.345725874125874	1.62458741258741	0.83147639898897
body mass index || id:ieu-b-40	Pilonidal cyst || id:finngen_R12_L12_PILONIDALCYST	ieu-b-40	finngen_R12_L12_PILONIDALCYST	474291	rs12049202	0.306609583333333	1.07744583333333	0.775973012907481
body mass index || id:ieu-b-40	Pilonidal cyst || id:finngen_R12_L12_PILONIDALCYST	ieu-b-40	finngen_R12_L12_PILONIDALCYST	474291	rs12098284	2.59187078651685	2.50810112359551	0.301416917062086
body mass index || id:ieu-b-40	Pilonidal cyst || id:finngen_R12_L12_PILONIDALCYST	ieu-b-40	finngen_R12_L12_PILONIDALCYST	474291	rs12150665	0.126956790123457	1.48770987654321	0.931993427688606
body mass index || id:ieu-b-40	Pilonidal cyst || id:finngen_R12_L12_PILONIDALCYST	ieu-b-40	finngen_R12_L12_PILONIDALCYST	474291	rs1218822	1.63142857142857	1.46720238095238	0.266167595749482
body mass index || id:ieu-b-40	Pilonidal cyst || id:finngen_R12_L12_PILONIDALCYST	ieu-b-40	finngen_R12_L12_PILONIDALCYST	474291	rs12299814	-1.36824203821656	1.56284713375796	0.38131256866612
body mass index || id:ieu-b-40	Pilonidal cyst || id:finngen_R12_L12_PILONIDALCYST	ieu-b-40	finngen_R12_L12_PILONIDALCYST	474291	rs12328930	0.669932653061225	2.45786734693878	0.785186355918124
body mass index || id:ieu-b-40	Pilonidal cyst || id:finngen_R12_L12_PILONIDALCYST	ieu-b-40	finngen_R12_L12_PILONIDALCYST	474291	rs12334877	0.61219375	1.90297222222222	0.747676957523131
body mass index || id:ieu-b-40	Pilonidal cyst || id:finngen_R12_L12_PILONIDALCYST	ieu-b-40	finngen_R12_L12_PILONIDALCYST	474291	rs12364470	1.44033146067416	1.55744382022472	0.355067473407989
body mass index || id:ieu-b-40	Pilonidal cyst || id:finngen_R12_L12_PILONIDALCYST	ieu-b-40	finngen_R12_L12_PILONIDALCYST	474291	rs12369179	-0.819128133704735	1.16789693593315	0.483072000291543
body mass index || id:ieu-b-40	Pilonidal cyst || id:finngen_R12_L12_PILONIDALCYST	ieu-b-40	finngen_R12_L12_PILONIDALCYST	474291	rs12416812	-1.72965765765766	2.10800900900901	0.411921325923002
body mass index || id:ieu-b-40	Pilonidal cyst || id:finngen_R12_L12_PILONIDALCYST	ieu-b-40	finngen_R12_L12_PILONIDALCYST	474291	rs1241986	2.11407913669065	2.1773309352518	0.331573254367671
body mass index || id:ieu-b-40	Pilonidal cyst || id:finngen_R12_L12_PILONIDALCYST	ieu-b-40	finngen_R12_L12_PILONIDALCYST	474291	rs12422552	0.536003731343284	2.12531343283582	0.800886593145893
body mass index || id:ieu-b-40	Pilonidal cyst || id:finngen_R12_L12_PILONIDALCYST	ieu-b-40	finngen_R12_L12_PILONIDALCYST	474291	rs12429545	1.02771202531646	1.06005063291139	0.332299103127573
body mass index || id:ieu-b-40	Pilonidal cyst || id:finngen_R12_L12_PILONIDALCYST	ieu-b-40	finngen_R12_L12_PILONIDALCYST	474291	rs12448257	3.85353260869565	1.71342391304348	0.0245109281093227
body mass index || id:ieu-b-40	Pilonidal cyst || id:finngen_R12_L12_PILONIDALCYST	ieu-b-40	finngen_R12_L12_PILONIDALCYST	474291	rs12564992	3.90511224489796	2.14116326530612	0.0681781691668443
body mass index || id:ieu-b-40	Pilonidal cyst || id:finngen_R12_L12_PILONIDALCYST	ieu-b-40	finngen_R12_L12_PILONIDALCYST	474291	rs12593036	0.962045454545455	1.67556493506493	0.565858286077105
body mass index || id:ieu-b-40	Pilonidal cyst || id:finngen_R12_L12_PILONIDALCYST	ieu-b-40	finngen_R12_L12_PILONIDALCYST	474291	rs12602912	1.85789204545455	1.55585795454545	0.232428279531085
body mass index || id:ieu-b-40	Pilonidal cyst || id:finngen_R12_L12_PILONIDALCYST	ieu-b-40	finngen_R12_L12_PILONIDALCYST	474291	rs12629015	0.917444444444445	1.96742222222222	0.640987878720448
body mass index || id:ieu-b-40	Pilonidal cyst || id:finngen_R12_L12_PILONIDALCYST	ieu-b-40	finngen_R12_L12_PILONIDALCYST	474291	rs12652212	1.27869918699187	1.96615447154472	0.515462676359549
body mass index || id:ieu-b-40	Pilonidal cyst || id:finngen_R12_L12_PILONIDALCYST	ieu-b-40	finngen_R12_L12_PILONIDALCYST	474291	rs1266874	0.420585	1.66779285714286	0.800901474119865
body mass index || id:ieu-b-40	Pilonidal cyst || id:finngen_R12_L12_PILONIDALCYST	ieu-b-40	finngen_R12_L12_PILONIDALCYST	474291	rs12675063	0.218683333333333	3.00909615384615	0.942065464917171
body mass index || id:ieu-b-40	Pilonidal cyst || id:finngen_R12_L12_PILONIDALCYST	ieu-b-40	finngen_R12_L12_PILONIDALCYST	474291	rs1268065	3.88903921568627	2.284	0.08861828860327
body mass index || id:ieu-b-40	Pilonidal cyst || id:finngen_R12_L12_PILONIDALCYST	ieu-b-40	finngen_R12_L12_PILONIDALCYST	474291	rs12680842	0.641603759398496	1.77705263157895	0.718062529704856
body mass index || id:ieu-b-40	Pilonidal cyst || id:finngen_R12_L12_PILONIDALCYST	ieu-b-40	finngen_R12_L12_PILONIDALCYST	474291	rs12718572	1.06391452991453	2.13535897435897	0.618317111862741
body mass index || id:ieu-b-40	Pilonidal cyst || id:finngen_R12_L12_PILONIDALCYST	ieu-b-40	finngen_R12_L12_PILONIDALCYST	474291	rs12762034	2.66755416666667	1.65310416666667	0.10660039425576
body mass index || id:ieu-b-40	Pilonidal cyst || id:finngen_R12_L12_PILONIDALCYST	ieu-b-40	finngen_R12_L12_PILONIDALCYST	474291	rs12779328	-2.50682857142857	2.65924761904762	0.345842869664743
body mass index || id:ieu-b-40	Pilonidal cyst || id:finngen_R12_L12_PILONIDALCYST	ieu-b-40	finngen_R12_L12_PILONIDALCYST	474291	rs1285997	1.05815492957746	1.8568661971831	0.568772233513401
body mass index || id:ieu-b-40	Pilonidal cyst || id:finngen_R12_L12_PILONIDALCYST	ieu-b-40	finngen_R12_L12_PILONIDALCYST	474291	rs12888545	-1.95525	2.02675	0.334684150490198
body mass index || id:ieu-b-40	Pilonidal cyst || id:finngen_R12_L12_PILONIDALCYST	ieu-b-40	finngen_R12_L12_PILONIDALCYST	474291	rs12888955	0.729421348314607	1.34784269662921	0.588385649644408
body mass index || id:ieu-b-40	Pilonidal cyst || id:finngen_R12_L12_PILONIDALCYST	ieu-b-40	finngen_R12_L12_PILONIDALCYST	474291	rs12905439	1.62725423728814	2.08615254237288	0.435375285293311
body mass index || id:ieu-b-40	Pilonidal cyst || id:finngen_R12_L12_PILONIDALCYST	ieu-b-40	finngen_R12_L12_PILONIDALCYST	474291	rs12922346	1.08418382352941	2.13091911764706	0.610901572593546
body mass index || id:ieu-b-40	Pilonidal cyst || id:finngen_R12_L12_PILONIDALCYST	ieu-b-40	finngen_R12_L12_PILONIDALCYST	474291	rs12932660	2.01137795275591	2.13741732283465	0.346688495551838
body mass index || id:ieu-b-40	Pilonidal cyst || id:finngen_R12_L12_PILONIDALCYST	ieu-b-40	finngen_R12_L12_PILONIDALCYST	474291	rs12933482	4.03359677419355	2.62482258064516	0.124363812319918
body mass index || id:ieu-b-40	Pilonidal cyst || id:finngen_R12_L12_PILONIDALCYST	ieu-b-40	finngen_R12_L12_PILONIDALCYST	474291	rs12936083	1.36665467625899	1.70221582733813	0.422051013335737
body mass index || id:ieu-b-40	Pilonidal cyst || id:finngen_R12_L12_PILONIDALCYST	ieu-b-40	finngen_R12_L12_PILONIDALCYST	474291	rs12939549	2.35628888888889	1.34773333333333	0.0804060961897608
body mass index || id:ieu-b-40	Pilonidal cyst || id:finngen_R12_L12_PILONIDALCYST	ieu-b-40	finngen_R12_L12_PILONIDALCYST	474291	rs12981256	1.04338028169014	1.64789436619718	0.526629368004601
body mass index || id:ieu-b-40	Pilonidal cyst || id:finngen_R12_L12_PILONIDALCYST	ieu-b-40	finngen_R12_L12_PILONIDALCYST	474291	rs13069244	-0.545957219251337	3.00070588235294	0.855627513736234
body mass index || id:ieu-b-40	Pilonidal cyst || id:finngen_R12_L12_PILONIDALCYST	ieu-b-40	finngen_R12_L12_PILONIDALCYST	474291	rs13110266	0.72605811965812	2.02647863247863	0.720129590775558
body mass index || id:ieu-b-40	Pilonidal cyst || id:finngen_R12_L12_PILONIDALCYST	ieu-b-40	finngen_R12_L12_PILONIDALCYST	474291	rs13147390	0.746929126213592	2.44911650485437	0.760382139085892
body mass index || id:ieu-b-40	Pilonidal cyst || id:finngen_R12_L12_PILONIDALCYST	ieu-b-40	finngen_R12_L12_PILONIDALCYST	474291	rs13174863	-1.96083333333333	1.69570833333333	0.247537782763111
body mass index || id:ieu-b-40	Pilonidal cyst || id:finngen_R12_L12_PILONIDALCYST	ieu-b-40	finngen_R12_L12_PILONIDALCYST	474291	rs13184896	3.16714285714286	1.76076691729323	0.0720615285911554
body mass index || id:ieu-b-40	Pilonidal cyst || id:finngen_R12_L12_PILONIDALCYST	ieu-b-40	finngen_R12_L12_PILONIDALCYST	474291	rs13191362	0.932970338983051	2.04316101694915	0.647936405825956
body mass index || id:ieu-b-40	Pilonidal cyst || id:finngen_R12_L12_PILONIDALCYST	ieu-b-40	finngen_R12_L12_PILONIDALCYST	474291	rs1320903	0.0544865740740741	1.18093518518519	0.963199862783729
body mass index || id:ieu-b-40	Pilonidal cyst || id:finngen_R12_L12_PILONIDALCYST	ieu-b-40	finngen_R12_L12_PILONIDALCYST	474291	rs1321432	1.17178109452736	1.23293034825871	0.341907358416834
body mass index || id:ieu-b-40	Pilonidal cyst || id:finngen_R12_L12_PILONIDALCYST	ieu-b-40	finngen_R12_L12_PILONIDALCYST	474291	rs13250058	0.280445535714286	2.21799107142857	0.899382661312643
body mass index || id:ieu-b-40	Pilonidal cyst || id:finngen_R12_L12_PILONIDALCYST	ieu-b-40	finngen_R12_L12_PILONIDALCYST	474291	rs13263601	-2.1787987012987	1.70722077922078	0.201875815108895
body mass index || id:ieu-b-40	Pilonidal cyst || id:finngen_R12_L12_PILONIDALCYST	ieu-b-40	finngen_R12_L12_PILONIDALCYST	474291	rs1327259	0.913193548387097	1.51011612903226	0.545366763153206
body mass index || id:ieu-b-40	Pilonidal cyst || id:finngen_R12_L12_PILONIDALCYST	ieu-b-40	finngen_R12_L12_PILONIDALCYST	474291	rs13287131	-0.664708130081301	2.10514634146341	0.752189325126031
body mass index || id:ieu-b-40	Pilonidal cyst || id:finngen_R12_L12_PILONIDALCYST	ieu-b-40	finngen_R12_L12_PILONIDALCYST	474291	rs13329567	0.480552901023891	1.07780204778157	0.655695643092268
body mass index || id:ieu-b-40	Pilonidal cyst || id:finngen_R12_L12_PILONIDALCYST	ieu-b-40	finngen_R12_L12_PILONIDALCYST	474291	rs1365466	-1.42748905109489	2.13568613138686	0.50387935898206
body mass index || id:ieu-b-40	Pilonidal cyst || id:finngen_R12_L12_PILONIDALCYST	ieu-b-40	finngen_R12_L12_PILONIDALCYST	474291	rs1371108	-1.57694117647059	2.13355462184874	0.459837467374016
body mass index || id:ieu-b-40	Pilonidal cyst || id:finngen_R12_L12_PILONIDALCYST	ieu-b-40	finngen_R12_L12_PILONIDALCYST	474291	rs1399896	-1.93326	2.32985	0.406663892471143
body mass index || id:ieu-b-40	Pilonidal cyst || id:finngen_R12_L12_PILONIDALCYST	ieu-b-40	finngen_R12_L12_PILONIDALCYST	474291	rs1409818	0.223947263681592	2.33809452736318	0.923693749664323
body mass index || id:ieu-b-40	Pilonidal cyst || id:finngen_R12_L12_PILONIDALCYST	ieu-b-40	finngen_R12_L12_PILONIDALCYST	474291	rs1412235	0.197580081300813	0.972365853658536	0.838982458642737
body mass index || id:ieu-b-40	Pilonidal cyst || id:finngen_R12_L12_PILONIDALCYST	ieu-b-40	finngen_R12_L12_PILONIDALCYST	474291	rs1421334	-0.393936	1.903656	0.836059413566186
body mass index || id:ieu-b-40	Pilonidal cyst || id:finngen_R12_L12_PILONIDALCYST	ieu-b-40	finngen_R12_L12_PILONIDALCYST	474291	rs1430387	3.58802631578947	2.04064912280702	0.0787003976659555
body mass index || id:ieu-b-40	Pilonidal cyst || id:finngen_R12_L12_PILONIDALCYST	ieu-b-40	finngen_R12_L12_PILONIDALCYST	474291	rs1436344	0.318754609929078	1.71115602836879	0.852224977569507
body mass index || id:ieu-b-40	Pilonidal cyst || id:finngen_R12_L12_PILONIDALCYST	ieu-b-40	finngen_R12_L12_PILONIDALCYST	474291	rs1445652	-0.0273041463414634	2.75237398373984	0.992084942081363
body mass index || id:ieu-b-40	Pilonidal cyst || id:finngen_R12_L12_PILONIDALCYST	ieu-b-40	finngen_R12_L12_PILONIDALCYST	474291	rs1452075	0.827007092198582	1.81894326241135	0.649351350707922
body mass index || id:ieu-b-40	Pilonidal cyst || id:finngen_R12_L12_PILONIDALCYST	ieu-b-40	finngen_R12_L12_PILONIDALCYST	474291	rs1465900	3.232896	2.295448	0.159014330538334
body mass index || id:ieu-b-40	Pilonidal cyst || id:finngen_R12_L12_PILONIDALCYST	ieu-b-40	finngen_R12_L12_PILONIDALCYST	474291	rs1472169	1.42964028776978	1.81688489208633	0.431361814143849
body mass index || id:ieu-b-40	Pilonidal cyst || id:finngen_R12_L12_PILONIDALCYST	ieu-b-40	finngen_R12_L12_PILONIDALCYST	474291	rs1477199	1.87312280701754	1.61236842105263	0.245348673436226
body mass index || id:ieu-b-40	Pilonidal cyst || id:finngen_R12_L12_PILONIDALCYST	ieu-b-40	finngen_R12_L12_PILONIDALCYST	474291	rs1477887	-1.98450724637681	1.71647826086957	0.247619591711128
body mass index || id:ieu-b-40	Pilonidal cyst || id:finngen_R12_L12_PILONIDALCYST	ieu-b-40	finngen_R12_L12_PILONIDALCYST	474291	rs1492767	1.7746170212766	2.50002127659574	0.477802885226307
body mass index || id:ieu-b-40	Pilonidal cyst || id:finngen_R12_L12_PILONIDALCYST	ieu-b-40	finngen_R12_L12_PILONIDALCYST	474291	rs1503526	2.4843	1.69217142857143	0.142073349964893
body mass index || id:ieu-b-40	Pilonidal cyst || id:finngen_R12_L12_PILONIDALCYST	ieu-b-40	finngen_R12_L12_PILONIDALCYST	474291	rs1522569	-2.63739024390244	2.53475	0.298110802388661
body mass index || id:ieu-b-40	Pilonidal cyst || id:finngen_R12_L12_PILONIDALCYST	ieu-b-40	finngen_R12_L12_PILONIDALCYST	474291	rs1528435	1.68968292682927	1.4759756097561	0.252295931772888
body mass index || id:ieu-b-40	Pilonidal cyst || id:finngen_R12_L12_PILONIDALCYST	ieu-b-40	finngen_R12_L12_PILONIDALCYST	474291	rs1535660	0.390872108843537	2.54542857142857	0.87795788709896
body mass index || id:ieu-b-40	Pilonidal cyst || id:finngen_R12_L12_PILONIDALCYST	ieu-b-40	finngen_R12_L12_PILONIDALCYST	474291	rs1538247	-1.45435185185185	2.30110185185185	0.527371122342319
body mass index || id:ieu-b-40	Pilonidal cyst || id:finngen_R12_L12_PILONIDALCYST	ieu-b-40	finngen_R12_L12_PILONIDALCYST	474291	rs156201	-2.03805691056911	1.95877235772358	0.29811850451676
body mass index || id:ieu-b-40	Pilonidal cyst || id:finngen_R12_L12_PILONIDALCYST	ieu-b-40	finngen_R12_L12_PILONIDALCYST	474291	rs1579557	1.99986854460094	1.1549014084507	0.0833384401970114
body mass index || id:ieu-b-40	Pilonidal cyst || id:finngen_R12_L12_PILONIDALCYST	ieu-b-40	finngen_R12_L12_PILONIDALCYST	474291	rs1656377	1.39357575757576	2.36489898989899	0.555676839431484
body mass index || id:ieu-b-40	Pilonidal cyst || id:finngen_R12_L12_PILONIDALCYST	ieu-b-40	finngen_R12_L12_PILONIDALCYST	474291	rs1681740	-1.68431304347826	2.10761739130435	0.424200522880972
body mass index || id:ieu-b-40	Pilonidal cyst || id:finngen_R12_L12_PILONIDALCYST	ieu-b-40	finngen_R12_L12_PILONIDALCYST	474291	rs16822990	-0.425234759358289	2.42229411764706	0.860647153278707
body mass index || id:ieu-b-40	Pilonidal cyst || id:finngen_R12_L12_PILONIDALCYST	ieu-b-40	finngen_R12_L12_PILONIDALCYST	474291	rs16849710	3.76223275862069	2.00591379310345	0.0607142787989573
body mass index || id:ieu-b-40	Pilonidal cyst || id:finngen_R12_L12_PILONIDALCYST	ieu-b-40	finngen_R12_L12_PILONIDALCYST	474291	rs16851483	-0.429035230352303	1.46727642276423	0.769978930263271
body mass index || id:ieu-b-40	Pilonidal cyst || id:finngen_R12_L12_PILONIDALCYST	ieu-b-40	finngen_R12_L12_PILONIDALCYST	474291	rs16871902	1.443672	1.859888	0.437622356810343
body mass index || id:ieu-b-40	Pilonidal cyst || id:finngen_R12_L12_PILONIDALCYST	ieu-b-40	finngen_R12_L12_PILONIDALCYST	474291	rs16889835	-0.435070344827586	2.26534482758621	0.847699281142518
body mass index || id:ieu-b-40	Pilonidal cyst || id:finngen_R12_L12_PILONIDALCYST	ieu-b-40	finngen_R12_L12_PILONIDALCYST	474291	rs16903285	0.0292206948640483	1.13093051359517	0.979386755281347
body mass index || id:ieu-b-40	Pilonidal cyst || id:finngen_R12_L12_PILONIDALCYST	ieu-b-40	finngen_R12_L12_PILONIDALCYST	474291	rs17001561	4.6635761589404	2.3902119205298	0.0510434753384057
body mass index || id:ieu-b-40	Pilonidal cyst || id:finngen_R12_L12_PILONIDALCYST	ieu-b-40	finngen_R12_L12_PILONIDALCYST	474291	rs17014375	-0.431841279069768	2.19922093023256	0.844327598841049
body mass index || id:ieu-b-40	Pilonidal cyst || id:finngen_R12_L12_PILONIDALCYST	ieu-b-40	finngen_R12_L12_PILONIDALCYST	474291	rs17033117	-3.49830656934307	2.28740145985401	0.126170210759088
body mass index || id:ieu-b-40	Pilonidal cyst || id:finngen_R12_L12_PILONIDALCYST	ieu-b-40	finngen_R12_L12_PILONIDALCYST	474291	rs17056301	0.251804237288136	2.37266949152542	0.915481608550779
body mass index || id:ieu-b-40	Pilonidal cyst || id:finngen_R12_L12_PILONIDALCYST	ieu-b-40	finngen_R12_L12_PILONIDALCYST	474291	rs1707322	1.1811796875	2.062984375	0.56694351844214
body mass index || id:ieu-b-40	Pilonidal cyst || id:finngen_R12_L12_PILONIDALCYST	ieu-b-40	finngen_R12_L12_PILONIDALCYST	474291	rs17113297	1.09919879518072	1.66169879518072	0.508297485442587
body mass index || id:ieu-b-40	Pilonidal cyst || id:finngen_R12_L12_PILONIDALCYST	ieu-b-40	finngen_R12_L12_PILONIDALCYST	474291	rs17119937	-4.67741981132075	2.48521698113208	0.0598228254997379
body mass index || id:ieu-b-40	Pilonidal cyst || id:finngen_R12_L12_PILONIDALCYST	ieu-b-40	finngen_R12_L12_PILONIDALCYST	474291	rs17203016	4.86846	1.89892666666667	0.0103534470293872
body mass index || id:ieu-b-40	Pilonidal cyst || id:finngen_R12_L12_PILONIDALCYST	ieu-b-40	finngen_R12_L12_PILONIDALCYST	474291	rs17207196	1.10170588235294	1.05136199095023	0.294691847129307
body mass index || id:ieu-b-40	Pilonidal cyst || id:finngen_R12_L12_PILONIDALCYST	ieu-b-40	finngen_R12_L12_PILONIDALCYST	474291	rs17238110	2.53463456090652	1.07284702549575	0.018150613992193
body mass index || id:ieu-b-40	Pilonidal cyst || id:finngen_R12_L12_PILONIDALCYST	ieu-b-40	finngen_R12_L12_PILONIDALCYST	474291	rs17311369	2.17783653846154	2.45257692307692	0.374552105681792
body mass index || id:ieu-b-40	Pilonidal cyst || id:finngen_R12_L12_PILONIDALCYST	ieu-b-40	finngen_R12_L12_PILONIDALCYST	474291	rs17399237	-1.52837209302326	1.8471007751938	0.407985560943881
body mass index || id:ieu-b-40	Pilonidal cyst || id:finngen_R12_L12_PILONIDALCYST	ieu-b-40	finngen_R12_L12_PILONIDALCYST	474291	rs17405819	0.828586046511628	1.20013488372093	0.489935907171115
body mass index || id:ieu-b-40	Pilonidal cyst || id:finngen_R12_L12_PILONIDALCYST	ieu-b-40	finngen_R12_L12_PILONIDALCYST	474291	rs17424296	-1.14007407407407	2.28716666666667	0.618155857504022
body mass index || id:ieu-b-40	Pilonidal cyst || id:finngen_R12_L12_PILONIDALCYST	ieu-b-40	finngen_R12_L12_PILONIDALCYST	474291	rs17425707	3.19549101796407	2.7892994011976	0.251950364585368
body mass index || id:ieu-b-40	Pilonidal cyst || id:finngen_R12_L12_PILONIDALCYST	ieu-b-40	finngen_R12_L12_PILONIDALCYST	474291	rs17446257	1.79844444444444	2.08935947712418	0.389368293654222
body mass index || id:ieu-b-40	Pilonidal cyst || id:finngen_R12_L12_PILONIDALCYST	ieu-b-40	finngen_R12_L12_PILONIDALCYST	474291	rs17499593	4.621968	2.785168	0.0970164032773581
body mass index || id:ieu-b-40	Pilonidal cyst || id:finngen_R12_L12_PILONIDALCYST	ieu-b-40	finngen_R12_L12_PILONIDALCYST	474291	rs17513613	-0.323184946236559	1.30791397849462	0.804831187480712
body mass index || id:ieu-b-40	Pilonidal cyst || id:finngen_R12_L12_PILONIDALCYST	ieu-b-40	finngen_R12_L12_PILONIDALCYST	474291	rs175165	1.51063106796117	2.27366990291262	0.506432986411353
body mass index || id:ieu-b-40	Pilonidal cyst || id:finngen_R12_L12_PILONIDALCYST	ieu-b-40	finngen_R12_L12_PILONIDALCYST	474291	rs17535082	0.99	3.27222807017544	0.76223575916589
body mass index || id:ieu-b-40	Pilonidal cyst || id:finngen_R12_L12_PILONIDALCYST	ieu-b-40	finngen_R12_L12_PILONIDALCYST	474291	rs17535749	-4.85371333333333	2.7764	0.0804287249489494
body mass index || id:ieu-b-40	Pilonidal cyst || id:finngen_R12_L12_PILONIDALCYST	ieu-b-40	finngen_R12_L12_PILONIDALCYST	474291	rs17551974	2.61453191489362	2.00812056737589	0.192923376078219
body mass index || id:ieu-b-40	Pilonidal cyst || id:finngen_R12_L12_PILONIDALCYST	ieu-b-40	finngen_R12_L12_PILONIDALCYST	474291	rs17636031	3.662325	1.7668875	0.0381950810435195
body mass index || id:ieu-b-40	Pilonidal cyst || id:finngen_R12_L12_PILONIDALCYST	ieu-b-40	finngen_R12_L12_PILONIDALCYST	474291	rs17663412	2.47499363057325	2.75147770700637	0.368378765564691
body mass index || id:ieu-b-40	Pilonidal cyst || id:finngen_R12_L12_PILONIDALCYST	ieu-b-40	finngen_R12_L12_PILONIDALCYST	474291	rs17710386	0.282277777777778	1.90281746031746	0.882068711031897
body mass index || id:ieu-b-40	Pilonidal cyst || id:finngen_R12_L12_PILONIDALCYST	ieu-b-40	finngen_R12_L12_PILONIDALCYST	474291	rs17724992	-1.20610382513661	1.52630054644809	0.429402891128997
body mass index || id:ieu-b-40	Pilonidal cyst || id:finngen_R12_L12_PILONIDALCYST	ieu-b-40	finngen_R12_L12_PILONIDALCYST	474291	rs17767510	-0.695361240310078	2.50082170542636	0.780971593468785
body mass index || id:ieu-b-40	Pilonidal cyst || id:finngen_R12_L12_PILONIDALCYST	ieu-b-40	finngen_R12_L12_PILONIDALCYST	474291	rs17789218	5.97773076923077	2.16665384615385	0.00579840372953726
body mass index || id:ieu-b-40	Pilonidal cyst || id:finngen_R12_L12_PILONIDALCYST	ieu-b-40	finngen_R12_L12_PILONIDALCYST	474291	rs17806379	-0.288356589147287	1.23933720930233	0.816017666040834
body mass index || id:ieu-b-40	Pilonidal cyst || id:finngen_R12_L12_PILONIDALCYST	ieu-b-40	finngen_R12_L12_PILONIDALCYST	474291	rs1784460	1.7144696969697	1.93359848484848	0.375254943336503
body mass index || id:ieu-b-40	Pilonidal cyst || id:finngen_R12_L12_PILONIDALCYST	ieu-b-40	finngen_R12_L12_PILONIDALCYST	474291	rs1804528	-1.43405504587156	2.17814678899083	0.510291988950195
body mass index || id:ieu-b-40	Pilonidal cyst || id:finngen_R12_L12_PILONIDALCYST	ieu-b-40	finngen_R12_L12_PILONIDALCYST	474291	rs1830074	5.06968695652174	2.17780869565217	0.0199182411709719
body mass index || id:ieu-b-40	Pilonidal cyst || id:finngen_R12_L12_PILONIDALCYST	ieu-b-40	finngen_R12_L12_PILONIDALCYST	474291	rs1836303	3.59031034482759	2.14506034482759	0.0941783134646258
body mass index || id:ieu-b-40	Pilonidal cyst || id:finngen_R12_L12_PILONIDALCYST	ieu-b-40	finngen_R12_L12_PILONIDALCYST	474291	rs1863652	-2.13045217391304	2.21149565217391	0.335370131324571
body mass index || id:ieu-b-40	Pilonidal cyst || id:finngen_R12_L12_PILONIDALCYST	ieu-b-40	finngen_R12_L12_PILONIDALCYST	474291	rs1884389	-0.879580582524272	2.27716504854369	0.699303207366671
body mass index || id:ieu-b-40	Pilonidal cyst || id:finngen_R12_L12_PILONIDALCYST	ieu-b-40	finngen_R12_L12_PILONIDALCYST	474291	rs1885728	-1.49540740740741	2.31771296296296	0.518792273407091
body mass index || id:ieu-b-40	Pilonidal cyst || id:finngen_R12_L12_PILONIDALCYST	ieu-b-40	finngen_R12_L12_PILONIDALCYST	474291	rs1891216	1.7266261682243	2.20498130841122	0.433593608684036
body mass index || id:ieu-b-40	Pilonidal cyst || id:finngen_R12_L12_PILONIDALCYST	ieu-b-40	finngen_R12_L12_PILONIDALCYST	474291	rs1896767	1.15566055045872	2.13190825688073	0.587764777981077
body mass index || id:ieu-b-40	Pilonidal cyst || id:finngen_R12_L12_PILONIDALCYST	ieu-b-40	finngen_R12_L12_PILONIDALCYST	474291	rs1927790	0.562402702702703	1.57297972972973	0.72068781029792
body mass index || id:ieu-b-40	Pilonidal cyst || id:finngen_R12_L12_PILONIDALCYST	ieu-b-40	finngen_R12_L12_PILONIDALCYST	474291	rs1928295	2.40518439716312	1.6530780141844	0.145676649385934
body mass index || id:ieu-b-40	Pilonidal cyst || id:finngen_R12_L12_PILONIDALCYST	ieu-b-40	finngen_R12_L12_PILONIDALCYST	474291	rs1937683	-0.11861376146789	2.25854128440367	0.958116062460457
body mass index || id:ieu-b-40	Pilonidal cyst || id:finngen_R12_L12_PILONIDALCYST	ieu-b-40	finngen_R12_L12_PILONIDALCYST	474291	rs1948080	2.43651094890511	1.84992700729927	0.187810164006716
body mass index || id:ieu-b-40	Pilonidal cyst || id:finngen_R12_L12_PILONIDALCYST	ieu-b-40	finngen_R12_L12_PILONIDALCYST	474291	rs1982441	0.873497142857143	1.70845714285714	0.609156165209663
body mass index || id:ieu-b-40	Pilonidal cyst || id:finngen_R12_L12_PILONIDALCYST	ieu-b-40	finngen_R12_L12_PILONIDALCYST	474291	rs1982725	0.77820824742268	2.4010618556701	0.745854728150187
body mass index || id:ieu-b-40	Pilonidal cyst || id:finngen_R12_L12_PILONIDALCYST	ieu-b-40	finngen_R12_L12_PILONIDALCYST	474291	rs1993709	1.15939274924471	1.01035649546828	0.251171488366466
body mass index || id:ieu-b-40	Pilonidal cyst || id:finngen_R12_L12_PILONIDALCYST	ieu-b-40	finngen_R12_L12_PILONIDALCYST	474291	rs2007231	-2.6295	2.42080769230769	0.277387103286893
body mass index || id:ieu-b-40	Pilonidal cyst || id:finngen_R12_L12_PILONIDALCYST	ieu-b-40	finngen_R12_L12_PILONIDALCYST	474291	rs200810	-0.121993382352941	1.758875	0.944704057587811
body mass index || id:ieu-b-40	Pilonidal cyst || id:finngen_R12_L12_PILONIDALCYST	ieu-b-40	finngen_R12_L12_PILONIDALCYST	474291	rs2051559	1.05973295454545	2.11565909090909	0.616441730090052
body mass index || id:ieu-b-40	Pilonidal cyst || id:finngen_R12_L12_PILONIDALCYST	ieu-b-40	finngen_R12_L12_PILONIDALCYST	474291	rs2065418	0.771138554216868	1.51773493975904	0.611393643043354
body mass index || id:ieu-b-40	Pilonidal cyst || id:finngen_R12_L12_PILONIDALCYST	ieu-b-40	finngen_R12_L12_PILONIDALCYST	474291	rs208015	1.04268258426966	1.06074719101124	0.325622241987914
body mass index || id:ieu-b-40	Pilonidal cyst || id:finngen_R12_L12_PILONIDALCYST	ieu-b-40	finngen_R12_L12_PILONIDALCYST	474291	rs2124499	-0.46679756097561	1.97239837398374	0.81291672900146
body mass index || id:ieu-b-40	Pilonidal cyst || id:finngen_R12_L12_PILONIDALCYST	ieu-b-40	finngen_R12_L12_PILONIDALCYST	474291	rs2143253	2.33481382978723	2.05317553191489	0.255466368515761
body mass index || id:ieu-b-40	Pilonidal cyst || id:finngen_R12_L12_PILONIDALCYST	ieu-b-40	finngen_R12_L12_PILONIDALCYST	474291	rs215634	2.47089473684211	1.70528289473684	0.147347437818896
body mass index || id:ieu-b-40	Pilonidal cyst || id:finngen_R12_L12_PILONIDALCYST	ieu-b-40	finngen_R12_L12_PILONIDALCYST	474291	rs217671	-1.93263194444444	1.97085416666667	0.326786943343978
body mass index || id:ieu-b-40	Pilonidal cyst || id:finngen_R12_L12_PILONIDALCYST	ieu-b-40	finngen_R12_L12_PILONIDALCYST	474291	rs2196618	0.417046258503401	1.80393197278912	0.817169254430118
body mass index || id:ieu-b-40	Pilonidal cyst || id:finngen_R12_L12_PILONIDALCYST	ieu-b-40	finngen_R12_L12_PILONIDALCYST	474291	rs2228213	-0.511438848920863	1.75797122302158	0.771108214762592
body mass index || id:ieu-b-40	Pilonidal cyst || id:finngen_R12_L12_PILONIDALCYST	ieu-b-40	finngen_R12_L12_PILONIDALCYST	474291	rs2235564	-0.109142748091603	1.86547328244275	0.953344999167763
body mass index || id:ieu-b-40	Pilonidal cyst || id:finngen_R12_L12_PILONIDALCYST	ieu-b-40	finngen_R12_L12_PILONIDALCYST	474291	rs2242189	-0.628551851851852	1.77371111111111	0.723060834624037
body mass index || id:ieu-b-40	Pilonidal cyst || id:finngen_R12_L12_PILONIDALCYST	ieu-b-40	finngen_R12_L12_PILONIDALCYST	474291	rs2281819	2.24126875	1.58885625	0.158357369530826
body mass index || id:ieu-b-40	Pilonidal cyst || id:finngen_R12_L12_PILONIDALCYST	ieu-b-40	finngen_R12_L12_PILONIDALCYST	474291	rs2283093	4.48592913385827	2.34448031496063	0.0556968371641946
body mass index || id:ieu-b-40	Pilonidal cyst || id:finngen_R12_L12_PILONIDALCYST	ieu-b-40	finngen_R12_L12_PILONIDALCYST	474291	rs2306537	-1.0050977443609	1.99061654135338	0.613616564539821
body mass index || id:ieu-b-40	Pilonidal cyst || id:finngen_R12_L12_PILONIDALCYST	ieu-b-40	finngen_R12_L12_PILONIDALCYST	474291	rs2325036	0.012188729281768	1.29201657458564	0.992472964473579
body mass index || id:ieu-b-40	Pilonidal cyst || id:finngen_R12_L12_PILONIDALCYST	ieu-b-40	finngen_R12_L12_PILONIDALCYST	474291	rs2357760	0.722986206896552	1.69491034482759	0.669697580849549
body mass index || id:ieu-b-40	Pilonidal cyst || id:finngen_R12_L12_PILONIDALCYST	ieu-b-40	finngen_R12_L12_PILONIDALCYST	474291	rs2361988	1.3572064516129	1.86655483870968	0.467153400460203
body mass index || id:ieu-b-40	Pilonidal cyst || id:finngen_R12_L12_PILONIDALCYST	ieu-b-40	finngen_R12_L12_PILONIDALCYST	474291	rs2365389	-1.51520689655172	1.34740229885057	0.260784289573743
body mass index || id:ieu-b-40	Pilonidal cyst || id:finngen_R12_L12_PILONIDALCYST	ieu-b-40	finngen_R12_L12_PILONIDALCYST	474291	rs2367112	1.91713445378151	1.96158823529412	0.328401914142208
body mass index || id:ieu-b-40	Pilonidal cyst || id:finngen_R12_L12_PILONIDALCYST	ieu-b-40	finngen_R12_L12_PILONIDALCYST	474291	rs2423668	1.98682857142857	2.23150476190476	0.373275983002759
body mass index || id:ieu-b-40	Pilonidal cyst || id:finngen_R12_L12_PILONIDALCYST	ieu-b-40	finngen_R12_L12_PILONIDALCYST	474291	rs2425840	5.4943781512605	2.04801680672269	0.00730130435786724
body mass index || id:ieu-b-40	Pilonidal cyst || id:finngen_R12_L12_PILONIDALCYST	ieu-b-40	finngen_R12_L12_PILONIDALCYST	474291	rs2429150	0.639245045045045	2.1048018018018	0.761350399023891
body mass index || id:ieu-b-40	Pilonidal cyst || id:finngen_R12_L12_PILONIDALCYST	ieu-b-40	finngen_R12_L12_PILONIDALCYST	474291	rs2479958	-0.977675324675325	1.51755194805195	0.519416544660902
body mass index || id:ieu-b-40	Pilonidal cyst || id:finngen_R12_L12_PILONIDALCYST	ieu-b-40	finngen_R12_L12_PILONIDALCYST	474291	rs2481665	-0.959105590062112	1.50050931677019	0.522701486899643
body mass index || id:ieu-b-40	Pilonidal cyst || id:finngen_R12_L12_PILONIDALCYST	ieu-b-40	finngen_R12_L12_PILONIDALCYST	474291	rs2543132	2.24122602739726	2.18060273972603	0.304043370079927
body mass index || id:ieu-b-40	Pilonidal cyst || id:finngen_R12_L12_PILONIDALCYST	ieu-b-40	finngen_R12_L12_PILONIDALCYST	474291	rs2600226	1.74156896551724	2.08964655172414	0.404603653332165
body mass index || id:ieu-b-40	Pilonidal cyst || id:finngen_R12_L12_PILONIDALCYST	ieu-b-40	finngen_R12_L12_PILONIDALCYST	474291	rs2605603	-0.129879611650485	2.25626213592233	0.954095877197744
body mass index || id:ieu-b-40	Pilonidal cyst || id:finngen_R12_L12_PILONIDALCYST	ieu-b-40	finngen_R12_L12_PILONIDALCYST	474291	rs2608703	0.246282394366197	1.65111267605634	0.881426222071495
body mass index || id:ieu-b-40	Pilonidal cyst || id:finngen_R12_L12_PILONIDALCYST	ieu-b-40	finngen_R12_L12_PILONIDALCYST	474291	rs262130	-1.89047244094488	2.2618188976378	0.403256429555651
body mass index || id:ieu-b-40	Pilonidal cyst || id:finngen_R12_L12_PILONIDALCYST	ieu-b-40	finngen_R12_L12_PILONIDALCYST	474291	rs2693826	-0.391318248175182	1.69086131386861	0.816979743778685
body mass index || id:ieu-b-40	Pilonidal cyst || id:finngen_R12_L12_PILONIDALCYST	ieu-b-40	finngen_R12_L12_PILONIDALCYST	474291	rs2694047	3.5101329787234	1.36316489361702	0.0100243620653044
body mass index || id:ieu-b-40	Pilonidal cyst || id:finngen_R12_L12_PILONIDALCYST	ieu-b-40	finngen_R12_L12_PILONIDALCYST	474291	rs273504	1.59966013071895	1.52267973856209	0.293462620201755
body mass index || id:ieu-b-40	Pilonidal cyst || id:finngen_R12_L12_PILONIDALCYST	ieu-b-40	finngen_R12_L12_PILONIDALCYST	474291	rs2744974	0.988971887550201	0.989602409638554	0.317618947877067
body mass index || id:ieu-b-40	Pilonidal cyst || id:finngen_R12_L12_PILONIDALCYST	ieu-b-40	finngen_R12_L12_PILONIDALCYST	474291	rs2791653	2.04453191489362	1.96268085106383	0.297549070588311
body mass index || id:ieu-b-40	Pilonidal cyst || id:finngen_R12_L12_PILONIDALCYST	ieu-b-40	finngen_R12_L12_PILONIDALCYST	474291	rs2820311	-0.290262127659574	1.08141276595745	0.788383652461136
body mass index || id:ieu-b-40	Pilonidal cyst || id:finngen_R12_L12_PILONIDALCYST	ieu-b-40	finngen_R12_L12_PILONIDALCYST	474291	rs2832283	-0.630787826086957	2.32357391304348	0.786027181979828
body mass index || id:ieu-b-40	Pilonidal cyst || id:finngen_R12_L12_PILONIDALCYST	ieu-b-40	finngen_R12_L12_PILONIDALCYST	474291	rs2836964	0.939745454545455	2.49330909090909	0.706242777297708
body mass index || id:ieu-b-40	Pilonidal cyst || id:finngen_R12_L12_PILONIDALCYST	ieu-b-40	finngen_R12_L12_PILONIDALCYST	474291	rs2861683	-2.89452083333333	1.63638194444444	0.0769182337091411
body mass index || id:ieu-b-40	Pilonidal cyst || id:finngen_R12_L12_PILONIDALCYST	ieu-b-40	finngen_R12_L12_PILONIDALCYST	474291	rs287104	1.29141739130435	2.04219130434783	0.527146131701105
body mass index || id:ieu-b-40	Pilonidal cyst || id:finngen_R12_L12_PILONIDALCYST	ieu-b-40	finngen_R12_L12_PILONIDALCYST	474291	rs2875762	2.39580575539568	2.67982014388489	0.37131259788606
body mass index || id:ieu-b-40	Pilonidal cyst || id:finngen_R12_L12_PILONIDALCYST	ieu-b-40	finngen_R12_L12_PILONIDALCYST	474291	rs2903971	1.59925517241379	1.89654482758621	0.399090483739642
body mass index || id:ieu-b-40	Pilonidal cyst || id:finngen_R12_L12_PILONIDALCYST	ieu-b-40	finngen_R12_L12_PILONIDALCYST	474291	rs2907948	-0.992283687943262	2.19631205673759	0.65141638265001
body mass index || id:ieu-b-40	Pilonidal cyst || id:finngen_R12_L12_PILONIDALCYST	ieu-b-40	finngen_R12_L12_PILONIDALCYST	474291	rs2943465	1.60606451612903	1.74611290322581	0.357680316289103
body mass index || id:ieu-b-40	Pilonidal cyst || id:finngen_R12_L12_PILONIDALCYST	ieu-b-40	finngen_R12_L12_PILONIDALCYST	474291	rs294704	-0.923176991150443	2.41804424778761	0.702619628486167
body mass index || id:ieu-b-40	Pilonidal cyst || id:finngen_R12_L12_PILONIDALCYST	ieu-b-40	finngen_R12_L12_PILONIDALCYST	474291	rs3007105	0.781330985915493	1.72008450704225	0.649656179776136
body mass index || id:ieu-b-40	Pilonidal cyst || id:finngen_R12_L12_PILONIDALCYST	ieu-b-40	finngen_R12_L12_PILONIDALCYST	474291	rs326896	-0.07684	1.92653125	0.968184685252827
body mass index || id:ieu-b-40	Pilonidal cyst || id:finngen_R12_L12_PILONIDALCYST	ieu-b-40	finngen_R12_L12_PILONIDALCYST	474291	rs331966	-0.0864569642857143	2.155625	0.968007335714578
body mass index || id:ieu-b-40	Pilonidal cyst || id:finngen_R12_L12_PILONIDALCYST	ieu-b-40	finngen_R12_L12_PILONIDALCYST	474291	rs33500	3.55738323353293	1.78747305389222	0.0465717198591761
body mass index || id:ieu-b-40	Pilonidal cyst || id:finngen_R12_L12_PILONIDALCYST	ieu-b-40	finngen_R12_L12_PILONIDALCYST	474291	rs339991	2.07881451612903	1.93154838709677	0.281818805122898
body mass index || id:ieu-b-40	Pilonidal cyst || id:finngen_R12_L12_PILONIDALCYST	ieu-b-40	finngen_R12_L12_PILONIDALCYST	474291	rs349088	-3.456625	1.8698984375	0.0645209445626873
body mass index || id:ieu-b-40	Pilonidal cyst || id:finngen_R12_L12_PILONIDALCYST	ieu-b-40	finngen_R12_L12_PILONIDALCYST	474291	rs3732084	-1.32910280373832	2.17627102803738	0.541381749822126
body mass index || id:ieu-b-40	Pilonidal cyst || id:finngen_R12_L12_PILONIDALCYST	ieu-b-40	finngen_R12_L12_PILONIDALCYST	474291	rs3736485	0.61824776119403	1.76134328358209	0.725581419020218
body mass index || id:ieu-b-40	Pilonidal cyst || id:finngen_R12_L12_PILONIDALCYST	ieu-b-40	finngen_R12_L12_PILONIDALCYST	474291	rs3749897	3.64593442622951	1.91267213114754	0.0566243429510626
body mass index || id:ieu-b-40	Pilonidal cyst || id:finngen_R12_L12_PILONIDALCYST	ieu-b-40	finngen_R12_L12_PILONIDALCYST	474291	rs3754963	-0.0721529268292683	2.05418699186992	0.971980218471041
body mass index || id:ieu-b-40	Pilonidal cyst || id:finngen_R12_L12_PILONIDALCYST	ieu-b-40	finngen_R12_L12_PILONIDALCYST	474291	rs3764835	0.876446808510638	2.13616312056738	0.68159307514208
body mass index || id:ieu-b-40	Pilonidal cyst || id:finngen_R12_L12_PILONIDALCYST	ieu-b-40	finngen_R12_L12_PILONIDALCYST	474291	rs3772882	0.722269291338583	1.8393937007874	0.69456541292816
body mass index || id:ieu-b-40	Pilonidal cyst || id:finngen_R12_L12_PILONIDALCYST	ieu-b-40	finngen_R12_L12_PILONIDALCYST	474291	rs3800229	2.39727428571429	1.38351428571429	0.0831414105094467
body mass index || id:ieu-b-40	Pilonidal cyst || id:finngen_R12_L12_PILONIDALCYST	ieu-b-40	finngen_R12_L12_PILONIDALCYST	474291	rs3800637	-2.635	2.14280869565217	0.218811539003968
body mass index || id:ieu-b-40	Pilonidal cyst || id:finngen_R12_L12_PILONIDALCYST	ieu-b-40	finngen_R12_L12_PILONIDALCYST	474291	rs3806572	-2.30364827586207	1.87010344827586	0.218012844976896
body mass index || id:ieu-b-40	Pilonidal cyst || id:finngen_R12_L12_PILONIDALCYST	ieu-b-40	finngen_R12_L12_PILONIDALCYST	474291	rs3807645	1.90959036144578	1.74533734939759	0.273906909474
body mass index || id:ieu-b-40	Pilonidal cyst || id:finngen_R12_L12_PILONIDALCYST	ieu-b-40	finngen_R12_L12_PILONIDALCYST	474291	rs380857	1.64147682119205	2.00733774834437	0.413506674753396
body mass index || id:ieu-b-40	Pilonidal cyst || id:finngen_R12_L12_PILONIDALCYST	ieu-b-40	finngen_R12_L12_PILONIDALCYST	474291	rs38314	-3.08830833333333	1.9373	0.110906887971773
body mass index || id:ieu-b-40	Pilonidal cyst || id:finngen_R12_L12_PILONIDALCYST	ieu-b-40	finngen_R12_L12_PILONIDALCYST	474291	rs3844598	0.0827647368421053	2.47685263157895	0.973343420720081
body mass index || id:ieu-b-40	Pilonidal cyst || id:finngen_R12_L12_PILONIDALCYST	ieu-b-40	finngen_R12_L12_PILONIDALCYST	474291	rs3904244	1.19875483870968	1.77763225806452	0.50008577448176
body mass index || id:ieu-b-40	Pilonidal cyst || id:finngen_R12_L12_PILONIDALCYST	ieu-b-40	finngen_R12_L12_PILONIDALCYST	474291	rs3935648	2.972464	2.443784	0.223856712408844
body mass index || id:ieu-b-40	Pilonidal cyst || id:finngen_R12_L12_PILONIDALCYST	ieu-b-40	finngen_R12_L12_PILONIDALCYST	474291	rs3977755	-4.30234074074074	2.12234074074074	0.0426452583269838
body mass index || id:ieu-b-40	Pilonidal cyst || id:finngen_R12_L12_PILONIDALCYST	ieu-b-40	finngen_R12_L12_PILONIDALCYST	474291	rs40067	1.39557894736842	1.07322556390977	0.193477819153296
body mass index || id:ieu-b-40	Pilonidal cyst || id:finngen_R12_L12_PILONIDALCYST	ieu-b-40	finngen_R12_L12_PILONIDALCYST	474291	rs4012234	-0.435306382978723	1.72676595744681	0.800968834699057
body mass index || id:ieu-b-40	Pilonidal cyst || id:finngen_R12_L12_PILONIDALCYST	ieu-b-40	finngen_R12_L12_PILONIDALCYST	474291	rs4072917	4.00810434782609	2.03841739130435	0.0492659926157372
body mass index || id:ieu-b-40	Pilonidal cyst || id:finngen_R12_L12_PILONIDALCYST	ieu-b-40	finngen_R12_L12_PILONIDALCYST	474291	rs4148155	1.64730319148936	2.33735106382979	0.480951175443146
body mass index || id:ieu-b-40	Pilonidal cyst || id:finngen_R12_L12_PILONIDALCYST	ieu-b-40	finngen_R12_L12_PILONIDALCYST	474291	rs4148866	-2.87844897959184	2.43160204081633	0.236505516012622
body mass index || id:ieu-b-40	Pilonidal cyst || id:finngen_R12_L12_PILONIDALCYST	ieu-b-40	finngen_R12_L12_PILONIDALCYST	474291	rs4151664	-1.75966	3.69602	0.634006051710796
body mass index || id:ieu-b-40	Pilonidal cyst || id:finngen_R12_L12_PILONIDALCYST	ieu-b-40	finngen_R12_L12_PILONIDALCYST	474291	rs4237643	-0.709636771300449	1.12579372197309	0.528469858717348
body mass index || id:ieu-b-40	Pilonidal cyst || id:finngen_R12_L12_PILONIDALCYST	ieu-b-40	finngen_R12_L12_PILONIDALCYST	474291	rs427943	0.898517647058823	1.38462352941176	0.5163864703924
body mass index || id:ieu-b-40	Pilonidal cyst || id:finngen_R12_L12_PILONIDALCYST	ieu-b-40	finngen_R12_L12_PILONIDALCYST	474291	rs429343	0.112745333333333	1.55452666666667	0.94218242814293
body mass index || id:ieu-b-40	Pilonidal cyst || id:finngen_R12_L12_PILONIDALCYST	ieu-b-40	finngen_R12_L12_PILONIDALCYST	474291	rs4307239	2.48092173913044	2.03697391304348	0.223244958675182
body mass index || id:ieu-b-40	Pilonidal cyst || id:finngen_R12_L12_PILONIDALCYST	ieu-b-40	finngen_R12_L12_PILONIDALCYST	474291	rs4358081	0.812734020618557	2.4110618556701	0.736052438544469
body mass index || id:ieu-b-40	Pilonidal cyst || id:finngen_R12_L12_PILONIDALCYST	ieu-b-40	finngen_R12_L12_PILONIDALCYST	474291	rs4414033	0.574448062015504	1.82545736434109	0.752999165738918
body mass index || id:ieu-b-40	Pilonidal cyst || id:finngen_R12_L12_PILONIDALCYST	ieu-b-40	finngen_R12_L12_PILONIDALCYST	474291	rs4430672	-5.63134645669291	2.24793700787402	0.0122410701683737
body mass index || id:ieu-b-40	Pilonidal cyst || id:finngen_R12_L12_PILONIDALCYST	ieu-b-40	finngen_R12_L12_PILONIDALCYST	474291	rs4516268	1.93308294930876	1.23601382488479	0.117825676474833
body mass index || id:ieu-b-40	Pilonidal cyst || id:finngen_R12_L12_PILONIDALCYST	ieu-b-40	finngen_R12_L12_PILONIDALCYST	474291	rs4518345	1.13476068376068	2.32354700854701	0.625284730010852
body mass index || id:ieu-b-40	Pilonidal cyst || id:finngen_R12_L12_PILONIDALCYST	ieu-b-40	finngen_R12_L12_PILONIDALCYST	474291	rs4556997	-2.38349746192893	1.71620812182741	0.164888679734263
body mass index || id:ieu-b-40	Pilonidal cyst || id:finngen_R12_L12_PILONIDALCYST	ieu-b-40	finngen_R12_L12_PILONIDALCYST	474291	rs4589691	-3.69045390070922	2.36409929078014	0.118514279005294
body mass index || id:ieu-b-40	Pilonidal cyst || id:finngen_R12_L12_PILONIDALCYST	ieu-b-40	finngen_R12_L12_PILONIDALCYST	474291	rs4639527	2.81689534883721	1.39568023255814	0.0435604789957641
body mass index || id:ieu-b-40	Pilonidal cyst || id:finngen_R12_L12_PILONIDALCYST	ieu-b-40	finngen_R12_L12_PILONIDALCYST	474291	rs4671328	3.13112328767123	1.07508675799087	0.00358619640872378
body mass index || id:ieu-b-40	Pilonidal cyst || id:finngen_R12_L12_PILONIDALCYST	ieu-b-40	finngen_R12_L12_PILONIDALCYST	474291	rs4713436	-1.71510526315789	2.20148120300752	0.435939202839865
body mass index || id:ieu-b-40	Pilonidal cyst || id:finngen_R12_L12_PILONIDALCYST	ieu-b-40	finngen_R12_L12_PILONIDALCYST	474291	rs4722398	-1.08026582278481	2.89158227848101	0.708709478048971
body mass index || id:ieu-b-40	Pilonidal cyst || id:finngen_R12_L12_PILONIDALCYST	ieu-b-40	finngen_R12_L12_PILONIDALCYST	474291	rs4740619	1.98519892473118	1.24858602150538	0.111844346323331
body mass index || id:ieu-b-40	Pilonidal cyst || id:finngen_R12_L12_PILONIDALCYST	ieu-b-40	finngen_R12_L12_PILONIDALCYST	474291	rs4757144	-0.309182840236686	1.37756213017752	0.822413369951354
body mass index || id:ieu-b-40	Pilonidal cyst || id:finngen_R12_L12_PILONIDALCYST	ieu-b-40	finngen_R12_L12_PILONIDALCYST	474291	rs4783830	3.93585714285714	2.37445714285714	0.0974018888459236
body mass index || id:ieu-b-40	Pilonidal cyst || id:finngen_R12_L12_PILONIDALCYST	ieu-b-40	finngen_R12_L12_PILONIDALCYST	474291	rs4800191	-0.953368932038835	2.36478640776699	0.686836233687025
body mass index || id:ieu-b-40	Pilonidal cyst || id:finngen_R12_L12_PILONIDALCYST	ieu-b-40	finngen_R12_L12_PILONIDALCYST	474291	rs4813619	-2.84939814814815	2.16876851851852	0.188902642638017
body mass index || id:ieu-b-40	Pilonidal cyst || id:finngen_R12_L12_PILONIDALCYST	ieu-b-40	finngen_R12_L12_PILONIDALCYST	474291	rs4818225	-1.35205982905983	2.01434188034188	0.502082516945563
body mass index || id:ieu-b-40	Pilonidal cyst || id:finngen_R12_L12_PILONIDALCYST	ieu-b-40	finngen_R12_L12_PILONIDALCYST	474291	rs4820408	1.07053642384106	1.57435761589404	0.496515221463217
body mass index || id:ieu-b-40	Pilonidal cyst || id:finngen_R12_L12_PILONIDALCYST	ieu-b-40	finngen_R12_L12_PILONIDALCYST	474291	rs4842491	1.76938775510204	2.58236734693878	0.49323002606831
body mass index || id:ieu-b-40	Pilonidal cyst || id:finngen_R12_L12_PILONIDALCYST	ieu-b-40	finngen_R12_L12_PILONIDALCYST	474291	rs4851029	0.479502479338843	1.92712396694215	0.803501828583888
body mass index || id:ieu-b-40	Pilonidal cyst || id:finngen_R12_L12_PILONIDALCYST	ieu-b-40	finngen_R12_L12_PILONIDALCYST	474291	rs4858193	2.8203023255814	2.05401550387597	0.169731303998716
body mass index || id:ieu-b-40	Pilonidal cyst || id:finngen_R12_L12_PILONIDALCYST	ieu-b-40	finngen_R12_L12_PILONIDALCYST	474291	rs4864201	0.852404255319149	1.70655319148936	0.617435054575773
body mass index || id:ieu-b-40	Pilonidal cyst || id:finngen_R12_L12_PILONIDALCYST	ieu-b-40	finngen_R12_L12_PILONIDALCYST	474291	rs4880341	-5.09377118644068	1.96893220338983	0.00967951051834723
body mass index || id:ieu-b-40	Pilonidal cyst || id:finngen_R12_L12_PILONIDALCYST	ieu-b-40	finngen_R12_L12_PILONIDALCYST	474291	rs4906908	4.15017475728155	2.25671844660194	0.0659106542503587
body mass index || id:ieu-b-40	Pilonidal cyst || id:finngen_R12_L12_PILONIDALCYST	ieu-b-40	finngen_R12_L12_PILONIDALCYST	474291	rs491711	-0.877191304347826	2.40718260869565	0.715555004996697
body mass index || id:ieu-b-40	Pilonidal cyst || id:finngen_R12_L12_PILONIDALCYST	ieu-b-40	finngen_R12_L12_PILONIDALCYST	474291	rs4929923	-0.368062983425414	1.34405524861878	0.784203640526988
body mass index || id:ieu-b-40	Pilonidal cyst || id:finngen_R12_L12_PILONIDALCYST	ieu-b-40	finngen_R12_L12_PILONIDALCYST	474291	rs4936175	0.865418032786885	1.98446721311475	0.662767145374373
body mass index || id:ieu-b-40	Pilonidal cyst || id:finngen_R12_L12_PILONIDALCYST	ieu-b-40	finngen_R12_L12_PILONIDALCYST	474291	rs4937870	2.40650458715596	2.18209174311927	0.270095354370265
body mass index || id:ieu-b-40	Pilonidal cyst || id:finngen_R12_L12_PILONIDALCYST	ieu-b-40	finngen_R12_L12_PILONIDALCYST	474291	rs4952843	0.0527361832061069	1.87554198473282	0.977568168087156
body mass index || id:ieu-b-40	Pilonidal cyst || id:finngen_R12_L12_PILONIDALCYST	ieu-b-40	finngen_R12_L12_PILONIDALCYST	474291	rs4954638	1.60591525423729	2.07713559322034	0.439439917547822
body mass index || id:ieu-b-40	Pilonidal cyst || id:finngen_R12_L12_PILONIDALCYST	ieu-b-40	finngen_R12_L12_PILONIDALCYST	474291	rs4968656	0.330462931034483	2.17274137931034	0.879112069117631
body mass index || id:ieu-b-40	Pilonidal cyst || id:finngen_R12_L12_PILONIDALCYST	ieu-b-40	finngen_R12_L12_PILONIDALCYST	474291	rs4981693	0.322303883495146	1.20000485436893	0.788248684769038
body mass index || id:ieu-b-40	Pilonidal cyst || id:finngen_R12_L12_PILONIDALCYST	ieu-b-40	finngen_R12_L12_PILONIDALCYST	474291	rs4986044	-2.11506097560976	1.41675609756098	0.13546598963835
body mass index || id:ieu-b-40	Pilonidal cyst || id:finngen_R12_L12_PILONIDALCYST	ieu-b-40	finngen_R12_L12_PILONIDALCYST	474291	rs538579	-3.27808759124088	1.92014598540146	0.0877834950082002
body mass index || id:ieu-b-40	Pilonidal cyst || id:finngen_R12_L12_PILONIDALCYST	ieu-b-40	finngen_R12_L12_PILONIDALCYST	474291	rs543874	-0.268237894736842	0.634821052631579	0.672630212758965
body mass index || id:ieu-b-40	Pilonidal cyst || id:finngen_R12_L12_PILONIDALCYST	ieu-b-40	finngen_R12_L12_PILONIDALCYST	474291	rs559231	3.28831851851852	1.74465185185185	0.0594569449846066
body mass index || id:ieu-b-40	Pilonidal cyst || id:finngen_R12_L12_PILONIDALCYST	ieu-b-40	finngen_R12_L12_PILONIDALCYST	474291	rs592483	1.73104761904762	1.59178911564626	0.276822293111203
body mass index || id:ieu-b-40	Pilonidal cyst || id:finngen_R12_L12_PILONIDALCYST	ieu-b-40	finngen_R12_L12_PILONIDALCYST	474291	rs6050446	4.01752186588921	2.29291545189504	0.0797487640650163
body mass index || id:ieu-b-40	Pilonidal cyst || id:finngen_R12_L12_PILONIDALCYST	ieu-b-40	finngen_R12_L12_PILONIDALCYST	474291	rs6235	1.57468571428571	1.46797714285714	0.283409827186764
body mass index || id:ieu-b-40	Pilonidal cyst || id:finngen_R12_L12_PILONIDALCYST	ieu-b-40	finngen_R12_L12_PILONIDALCYST	474291	rs6265	2.73434466019418	0.799109223300971	0.000622215922475798
body mass index || id:ieu-b-40	Pilonidal cyst || id:finngen_R12_L12_PILONIDALCYST	ieu-b-40	finngen_R12_L12_PILONIDALCYST	474291	rs6443750	-0.239	1.93575675675676	0.901738155120897
body mass index || id:ieu-b-40	Pilonidal cyst || id:finngen_R12_L12_PILONIDALCYST	ieu-b-40	finngen_R12_L12_PILONIDALCYST	474291	rs6448587	-3.40347904191617	1.66728143712575	0.0412175946790547
body mass index || id:ieu-b-40	Pilonidal cyst || id:finngen_R12_L12_PILONIDALCYST	ieu-b-40	finngen_R12_L12_PILONIDALCYST	474291	rs6461115	2.56451388888889	1.75250694444444	0.143374308839721
body mass index || id:ieu-b-40	Pilonidal cyst || id:finngen_R12_L12_PILONIDALCYST	ieu-b-40	finngen_R12_L12_PILONIDALCYST	474291	rs6471941	-1.39264743589744	1.59123076923077	0.381464318293411
body mass index || id:ieu-b-40	Pilonidal cyst || id:finngen_R12_L12_PILONIDALCYST	ieu-b-40	finngen_R12_L12_PILONIDALCYST	474291	rs6500208	2.43456428571429	1.79902857142857	0.175970651546883
body mass index || id:ieu-b-40	Pilonidal cyst || id:finngen_R12_L12_PILONIDALCYST	ieu-b-40	finngen_R12_L12_PILONIDALCYST	474291	rs6512302	3.21154929577465	2.00549295774648	0.109293554202286
body mass index || id:ieu-b-40	Pilonidal cyst || id:finngen_R12_L12_PILONIDALCYST	ieu-b-40	finngen_R12_L12_PILONIDALCYST	474291	rs6556301	0.470657657657658	2.17620720720721	0.828773952360431
body mass index || id:ieu-b-40	Pilonidal cyst || id:finngen_R12_L12_PILONIDALCYST	ieu-b-40	finngen_R12_L12_PILONIDALCYST	474291	rs6561943	-0.427770588235294	2.20543697478992	0.846205770706705
body mass index || id:ieu-b-40	Pilonidal cyst || id:finngen_R12_L12_PILONIDALCYST	ieu-b-40	finngen_R12_L12_PILONIDALCYST	474291	rs657452	-0.0998792553191489	1.25317021276596	0.936474850728597
body mass index || id:ieu-b-40	Pilonidal cyst || id:finngen_R12_L12_PILONIDALCYST	ieu-b-40	finngen_R12_L12_PILONIDALCYST	474291	rs6587552	2.85982080924856	1.5054450867052	0.0574788871318321
body mass index || id:ieu-b-40	Pilonidal cyst || id:finngen_R12_L12_PILONIDALCYST	ieu-b-40	finngen_R12_L12_PILONIDALCYST	474291	rs6591407	1.7800593220339	2.78937288135593	0.523371136931906
body mass index || id:ieu-b-40	Pilonidal cyst || id:finngen_R12_L12_PILONIDALCYST	ieu-b-40	finngen_R12_L12_PILONIDALCYST	474291	rs6593688	0.282987591240876	1.74087591240876	0.870869043264297
body mass index || id:ieu-b-40	Pilonidal cyst || id:finngen_R12_L12_PILONIDALCYST	ieu-b-40	finngen_R12_L12_PILONIDALCYST	474291	rs6673081	-4.30739	2.37461	0.06968761614522
body mass index || id:ieu-b-40	Pilonidal cyst || id:finngen_R12_L12_PILONIDALCYST	ieu-b-40	finngen_R12_L12_PILONIDALCYST	474291	rs6692586	4.626234375	1.898015625	0.0147930661773726
body mass index || id:ieu-b-40	Pilonidal cyst || id:finngen_R12_L12_PILONIDALCYST	ieu-b-40	finngen_R12_L12_PILONIDALCYST	474291	rs6712	1.1148768115942	2.48805072463768	0.654086457327362
body mass index || id:ieu-b-40	Pilonidal cyst || id:finngen_R12_L12_PILONIDALCYST	ieu-b-40	finngen_R12_L12_PILONIDALCYST	474291	rs6734537	-0.854142857142857	2.45000751879699	0.727368102759296
body mass index || id:ieu-b-40	Pilonidal cyst || id:finngen_R12_L12_PILONIDALCYST	ieu-b-40	finngen_R12_L12_PILONIDALCYST	474291	rs6764533	-0.95473275862069	2.17841379310345	0.661190788161766
body mass index || id:ieu-b-40	Pilonidal cyst || id:finngen_R12_L12_PILONIDALCYST	ieu-b-40	finngen_R12_L12_PILONIDALCYST	474291	rs6772756	-2.90208653846154	2.34125	0.215143448886164
body mass index || id:ieu-b-40	Pilonidal cyst || id:finngen_R12_L12_PILONIDALCYST	ieu-b-40	finngen_R12_L12_PILONIDALCYST	474291	rs6785245	1.86649242424242	1.84673484848485	0.312160681842165
body mass index || id:ieu-b-40	Pilonidal cyst || id:finngen_R12_L12_PILONIDALCYST	ieu-b-40	finngen_R12_L12_PILONIDALCYST	474291	rs6804842	2.27734615384615	1.49491025641026	0.127658683899206
body mass index || id:ieu-b-40	Pilonidal cyst || id:finngen_R12_L12_PILONIDALCYST	ieu-b-40	finngen_R12_L12_PILONIDALCYST	474291	rs6841761	0.703867938931298	1.82104580152672	0.699112684897919
body mass index || id:ieu-b-40	Pilonidal cyst || id:finngen_R12_L12_PILONIDALCYST	ieu-b-40	finngen_R12_L12_PILONIDALCYST	474291	rs6985109	2.01972316384181	1.3346779661017	0.130212033719375
body mass index || id:ieu-b-40	Pilonidal cyst || id:finngen_R12_L12_PILONIDALCYST	ieu-b-40	finngen_R12_L12_PILONIDALCYST	474291	rs7024334	1.34921014492754	2.07241304347826	0.515024915686715
body mass index || id:ieu-b-40	Pilonidal cyst || id:finngen_R12_L12_PILONIDALCYST	ieu-b-40	finngen_R12_L12_PILONIDALCYST	474291	rs7025938	-1.74972891566265	1.44094578313253	0.224636245097957
body mass index || id:ieu-b-40	Pilonidal cyst || id:finngen_R12_L12_PILONIDALCYST	ieu-b-40	finngen_R12_L12_PILONIDALCYST	474291	rs7037266	0.20228125	2.11367857142857	0.923758010199728
body mass index || id:ieu-b-40	Pilonidal cyst || id:finngen_R12_L12_PILONIDALCYST	ieu-b-40	finngen_R12_L12_PILONIDALCYST	474291	rs7084454	-0.806647668393782	1.30504663212435	0.536510258160071
body mass index || id:ieu-b-40	Pilonidal cyst || id:finngen_R12_L12_PILONIDALCYST	ieu-b-40	finngen_R12_L12_PILONIDALCYST	474291	rs709400	-0.433387333333333	1.67905333333333	0.796318853030994
body mass index || id:ieu-b-40	Pilonidal cyst || id:finngen_R12_L12_PILONIDALCYST	ieu-b-40	finngen_R12_L12_PILONIDALCYST	474291	rs7102454	1.9951329113924	1.63258860759494	0.221682233406885
body mass index || id:ieu-b-40	Pilonidal cyst || id:finngen_R12_L12_PILONIDALCYST	ieu-b-40	finngen_R12_L12_PILONIDALCYST	474291	rs7117238	-0.0903778625954198	2.22256488549618	0.967563946735932
body mass index || id:ieu-b-40	Pilonidal cyst || id:finngen_R12_L12_PILONIDALCYST	ieu-b-40	finngen_R12_L12_PILONIDALCYST	474291	rs7138803	0.418273333333333	0.799796666666667	0.600991936503171
body mass index || id:ieu-b-40	Pilonidal cyst || id:finngen_R12_L12_PILONIDALCYST	ieu-b-40	finngen_R12_L12_PILONIDALCYST	474291	rs7172627	3.19790598290598	1.99480341880342	0.108908525504237
body mass index || id:ieu-b-40	Pilonidal cyst || id:finngen_R12_L12_PILONIDALCYST	ieu-b-40	finngen_R12_L12_PILONIDALCYST	474291	rs7181498	-0.036899263803681	1.43700613496933	0.979514271287922
body mass index || id:ieu-b-40	Pilonidal cyst || id:finngen_R12_L12_PILONIDALCYST	ieu-b-40	finngen_R12_L12_PILONIDALCYST	474291	rs7196720	0.515011627906977	1.8046976744186	0.775358544218887
body mass index || id:ieu-b-40	Pilonidal cyst || id:finngen_R12_L12_PILONIDALCYST	ieu-b-40	finngen_R12_L12_PILONIDALCYST	474291	rs7206608	0.102349242424242	1.84140909090909	0.955674785939226
body mass index || id:ieu-b-40	Pilonidal cyst || id:finngen_R12_L12_PILONIDALCYST	ieu-b-40	finngen_R12_L12_PILONIDALCYST	474291	rs7222349	2.16697391304348	2.20833043478261	0.32645838318204
body mass index || id:ieu-b-40	Pilonidal cyst || id:finngen_R12_L12_PILONIDALCYST	ieu-b-40	finngen_R12_L12_PILONIDALCYST	474291	rs7239575	0.65430198019802	1.15195049504951	0.57003844630029
body mass index || id:ieu-b-40	Pilonidal cyst || id:finngen_R12_L12_PILONIDALCYST	ieu-b-40	finngen_R12_L12_PILONIDALCYST	474291	rs7318817	0.0596668387096774	1.54041935483871	0.969102343812887
body mass index || id:ieu-b-40	Pilonidal cyst || id:finngen_R12_L12_PILONIDALCYST	ieu-b-40	finngen_R12_L12_PILONIDALCYST	474291	rs7334078	2.40823140495868	2.20682644628099	0.275156504451594
body mass index || id:ieu-b-40	Pilonidal cyst || id:finngen_R12_L12_PILONIDALCYST	ieu-b-40	finngen_R12_L12_PILONIDALCYST	474291	rs7488867	1.94650490196078	1.24025	0.116544146483322
body mass index || id:ieu-b-40	Pilonidal cyst || id:finngen_R12_L12_PILONIDALCYST	ieu-b-40	finngen_R12_L12_PILONIDALCYST	474291	rs7498665	2.54913284132841	0.865859778597786	0.00323949641991857
body mass index || id:ieu-b-40	Pilonidal cyst || id:finngen_R12_L12_PILONIDALCYST	ieu-b-40	finngen_R12_L12_PILONIDALCYST	474291	rs7535528	0.718644736842105	1.59873026315789	0.653064023190626
body mass index || id:ieu-b-40	Pilonidal cyst || id:finngen_R12_L12_PILONIDALCYST	ieu-b-40	finngen_R12_L12_PILONIDALCYST	474291	rs754635	1.5604494949495	1.93937878787879	0.421043005118866
body mass index || id:ieu-b-40	Pilonidal cyst || id:finngen_R12_L12_PILONIDALCYST	ieu-b-40	finngen_R12_L12_PILONIDALCYST	474291	rs7550711	2.22906009244992	0.741257318952234	0.00263723477042776
body mass index || id:ieu-b-40	Pilonidal cyst || id:finngen_R12_L12_PILONIDALCYST	ieu-b-40	finngen_R12_L12_PILONIDALCYST	474291	rs7551507	3.66309239130435	1.26117934782609	0.0036784302142608
body mass index || id:ieu-b-40	Pilonidal cyst || id:finngen_R12_L12_PILONIDALCYST	ieu-b-40	finngen_R12_L12_PILONIDALCYST	474291	rs7557796	4.5752375	1.47526875	0.00192678922697672
body mass index || id:ieu-b-40	Pilonidal cyst || id:finngen_R12_L12_PILONIDALCYST	ieu-b-40	finngen_R12_L12_PILONIDALCYST	474291	rs756717	-0.0433519594594595	1.60577702702703	0.978461730911595
body mass index || id:ieu-b-40	Pilonidal cyst || id:finngen_R12_L12_PILONIDALCYST	ieu-b-40	finngen_R12_L12_PILONIDALCYST	474291	rs7594289	1.59082882882883	2.11123423423423	0.451145575428835
body mass index || id:ieu-b-40	Pilonidal cyst || id:finngen_R12_L12_PILONIDALCYST	ieu-b-40	finngen_R12_L12_PILONIDALCYST	474291	rs7598508	0.573766883116883	1.63111688311688	0.725015864170624
body mass index || id:ieu-b-40	Pilonidal cyst || id:finngen_R12_L12_PILONIDALCYST	ieu-b-40	finngen_R12_L12_PILONIDALCYST	474291	rs7599312	0.599768817204301	1.36497849462366	0.660373177235581
body mass index || id:ieu-b-40	Pilonidal cyst || id:finngen_R12_L12_PILONIDALCYST	ieu-b-40	finngen_R12_L12_PILONIDALCYST	474291	rs7615297	2.43240268456376	2.1166711409396	0.250488282475467
body mass index || id:ieu-b-40	Pilonidal cyst || id:finngen_R12_L12_PILONIDALCYST	ieu-b-40	finngen_R12_L12_PILONIDALCYST	474291	rs7637852	2.71244604316547	1.70319424460432	0.111258008060707
body mass index || id:ieu-b-40	Pilonidal cyst || id:finngen_R12_L12_PILONIDALCYST	ieu-b-40	finngen_R12_L12_PILONIDALCYST	474291	rs7640424	5.22084558823529	1.79658823529412	0.00366107383212057
body mass index || id:ieu-b-40	Pilonidal cyst || id:finngen_R12_L12_PILONIDALCYST	ieu-b-40	finngen_R12_L12_PILONIDALCYST	474291	rs765875	-0.164445454545455	1.95257024793388	0.932881521757572
body mass index || id:ieu-b-40	Pilonidal cyst || id:finngen_R12_L12_PILONIDALCYST	ieu-b-40	finngen_R12_L12_PILONIDALCYST	474291	rs7683836	3.42678947368421	2.04174561403509	0.0932763344889699
body mass index || id:ieu-b-40	Pilonidal cyst || id:finngen_R12_L12_PILONIDALCYST	ieu-b-40	finngen_R12_L12_PILONIDALCYST	474291	rs7685048	-1.9629603960396	2.35935643564356	0.405414724167202
body mass index || id:ieu-b-40	Pilonidal cyst || id:finngen_R12_L12_PILONIDALCYST	ieu-b-40	finngen_R12_L12_PILONIDALCYST	474291	rs768840	-1.28840350877193	2.11991228070175	0.543344903453525
body mass index || id:ieu-b-40	Pilonidal cyst || id:finngen_R12_L12_PILONIDALCYST	ieu-b-40	finngen_R12_L12_PILONIDALCYST	474291	rs7694732	1.5649797979798	2.36462626262626	0.50808039461733
body mass index || id:ieu-b-40	Pilonidal cyst || id:finngen_R12_L12_PILONIDALCYST	ieu-b-40	finngen_R12_L12_PILONIDALCYST	474291	rs7703576	-4.35184466019417	2.40311650485437	0.070153692359001
body mass index || id:ieu-b-40	Pilonidal cyst || id:finngen_R12_L12_PILONIDALCYST	ieu-b-40	finngen_R12_L12_PILONIDALCYST	474291	rs7704281	-1.92882287822878	2.23142435424354	0.387373196957887
body mass index || id:ieu-b-40	Pilonidal cyst || id:finngen_R12_L12_PILONIDALCYST	ieu-b-40	finngen_R12_L12_PILONIDALCYST	474291	rs7715256	0.969042168674699	1.42972289156627	0.497909159174915
body mass index || id:ieu-b-40	Pilonidal cyst || id:finngen_R12_L12_PILONIDALCYST	ieu-b-40	finngen_R12_L12_PILONIDALCYST	474291	rs7724675	5.89085714285714	2.22781512605042	0.00818768310036671
body mass index || id:ieu-b-40	Pilonidal cyst || id:finngen_R12_L12_PILONIDALCYST	ieu-b-40	finngen_R12_L12_PILONIDALCYST	474291	rs7730004	1.20882432432432	1.58258783783784	0.444969966476477
body mass index || id:ieu-b-40	Pilonidal cyst || id:finngen_R12_L12_PILONIDALCYST	ieu-b-40	finngen_R12_L12_PILONIDALCYST	474291	rs774246	0.263949019607843	2.33892156862745	0.910148894001216
body mass index || id:ieu-b-40	Pilonidal cyst || id:finngen_R12_L12_PILONIDALCYST	ieu-b-40	finngen_R12_L12_PILONIDALCYST	474291	rs7761673	-0.787870634920635	2.60087301587302	0.761946673936502
body mass index || id:ieu-b-40	Pilonidal cyst || id:finngen_R12_L12_PILONIDALCYST	ieu-b-40	finngen_R12_L12_PILONIDALCYST	474291	rs7780752	2.65811510791367	1.89564748201439	0.16084951451507
body mass index || id:ieu-b-40	Pilonidal cyst || id:finngen_R12_L12_PILONIDALCYST	ieu-b-40	finngen_R12_L12_PILONIDALCYST	474291	rs7788008	0.0705490445859873	1.51393630573248	0.962832235907335
body mass index || id:ieu-b-40	Pilonidal cyst || id:finngen_R12_L12_PILONIDALCYST	ieu-b-40	finngen_R12_L12_PILONIDALCYST	474291	rs7811342	-1.04672081218274	1.5595076142132	0.502101582750252
body mass index || id:ieu-b-40	Pilonidal cyst || id:finngen_R12_L12_PILONIDALCYST	ieu-b-40	finngen_R12_L12_PILONIDALCYST	474291	rs7819514	-1.20758878504673	2.23871962616822	0.589603664620621
body mass index || id:ieu-b-40	Pilonidal cyst || id:finngen_R12_L12_PILONIDALCYST	ieu-b-40	finngen_R12_L12_PILONIDALCYST	474291	rs7826312	2.64617307692308	2.26350961538462	0.242380432635529
body mass index || id:ieu-b-40	Pilonidal cyst || id:finngen_R12_L12_PILONIDALCYST	ieu-b-40	finngen_R12_L12_PILONIDALCYST	474291	rs784944	1.61147540983607	2.11548360655738	0.446207598405515
body mass index || id:ieu-b-40	Pilonidal cyst || id:finngen_R12_L12_PILONIDALCYST	ieu-b-40	finngen_R12_L12_PILONIDALCYST	474291	rs7869771	-1.4765	2.04333571428571	0.469929995299073
body mass index || id:ieu-b-40	Pilonidal cyst || id:finngen_R12_L12_PILONIDALCYST	ieu-b-40	finngen_R12_L12_PILONIDALCYST	474291	rs7871866	0.0322442245989305	1.58244919786096	0.98374330824555
body mass index || id:ieu-b-40	Pilonidal cyst || id:finngen_R12_L12_PILONIDALCYST	ieu-b-40	finngen_R12_L12_PILONIDALCYST	474291	rs7899106	-0.387740181268882	1.69456495468278	0.819013486970776
body mass index || id:ieu-b-40	Pilonidal cyst || id:finngen_R12_L12_PILONIDALCYST	ieu-b-40	finngen_R12_L12_PILONIDALCYST	474291	rs7925214	1.32831292517007	1.58672108843537	0.402512025023432
body mass index || id:ieu-b-40	Pilonidal cyst || id:finngen_R12_L12_PILONIDALCYST	ieu-b-40	finngen_R12_L12_PILONIDALCYST	474291	rs7933205	3.75518103448276	2.79362931034483	0.178885513568301
body mass index || id:ieu-b-40	Pilonidal cyst || id:finngen_R12_L12_PILONIDALCYST	ieu-b-40	finngen_R12_L12_PILONIDALCYST	474291	rs7970953	0.100918518518519	1.87154814814815	0.956996925872745
body mass index || id:ieu-b-40	Pilonidal cyst || id:finngen_R12_L12_PILONIDALCYST	ieu-b-40	finngen_R12_L12_PILONIDALCYST	474291	rs7983065	0.325911486486486	1.58750675675676	0.837339540633316
body mass index || id:ieu-b-40	Pilonidal cyst || id:finngen_R12_L12_PILONIDALCYST	ieu-b-40	finngen_R12_L12_PILONIDALCYST	474291	rs7998796	-1.16162857142857	2.28826666666667	0.611701884975765
body mass index || id:ieu-b-40	Pilonidal cyst || id:finngen_R12_L12_PILONIDALCYST	ieu-b-40	finngen_R12_L12_PILONIDALCYST	474291	rs8036040	2.17720183486239	2.1323119266055	0.307229696690428
body mass index || id:ieu-b-40	Pilonidal cyst || id:finngen_R12_L12_PILONIDALCYST	ieu-b-40	finngen_R12_L12_PILONIDALCYST	474291	rs8047395	0.567716510903427	0.36198753894081	0.116803755381633
body mass index || id:ieu-b-40	Pilonidal cyst || id:finngen_R12_L12_PILONIDALCYST	ieu-b-40	finngen_R12_L12_PILONIDALCYST	474291	rs8065336	2.63651666666667	2.20623333333333	0.232075017651672
body mass index || id:ieu-b-40	Pilonidal cyst || id:finngen_R12_L12_PILONIDALCYST	ieu-b-40	finngen_R12_L12_PILONIDALCYST	474291	rs8071182	1.2462030075188	2.4376992481203	0.609196326954245
body mass index || id:ieu-b-40	Pilonidal cyst || id:finngen_R12_L12_PILONIDALCYST	ieu-b-40	finngen_R12_L12_PILONIDALCYST	474291	rs8090983	-0.489699152542373	2.07212711864407	0.813179099402459
body mass index || id:ieu-b-40	Pilonidal cyst || id:finngen_R12_L12_PILONIDALCYST	ieu-b-40	finngen_R12_L12_PILONIDALCYST	474291	rs8097672	0.995815	1.53116	0.51545558283292
body mass index || id:ieu-b-40	Pilonidal cyst || id:finngen_R12_L12_PILONIDALCYST	ieu-b-40	finngen_R12_L12_PILONIDALCYST	474291	rs8097783	-0.974879177377892	1.50353213367609	0.516731026041992
body mass index || id:ieu-b-40	Pilonidal cyst || id:finngen_R12_L12_PILONIDALCYST	ieu-b-40	finngen_R12_L12_PILONIDALCYST	474291	rs8123881	1.45094387755102	1.39484183673469	0.298237201453626
body mass index || id:ieu-b-40	Pilonidal cyst || id:finngen_R12_L12_PILONIDALCYST	ieu-b-40	finngen_R12_L12_PILONIDALCYST	474291	rs8181823	0.854346456692914	2.06285039370079	0.678758233979299
body mass index || id:ieu-b-40	Pilonidal cyst || id:finngen_R12_L12_PILONIDALCYST	ieu-b-40	finngen_R12_L12_PILONIDALCYST	474291	rs818524	-0.956216981132075	2.48225471698113	0.700073585410419
body mass index || id:ieu-b-40	Pilonidal cyst || id:finngen_R12_L12_PILONIDALCYST	ieu-b-40	finngen_R12_L12_PILONIDALCYST	474291	rs825688	-1.3974	2.47183157894737	0.571849477424216
body mass index || id:ieu-b-40	Pilonidal cyst || id:finngen_R12_L12_PILONIDALCYST	ieu-b-40	finngen_R12_L12_PILONIDALCYST	474291	rs845084	2.68102857142857	1.89292142857143	0.156674708623644
body mass index || id:ieu-b-40	Pilonidal cyst || id:finngen_R12_L12_PILONIDALCYST	ieu-b-40	finngen_R12_L12_PILONIDALCYST	474291	rs852056	2.666984375	2.1406015625	0.212799585519626
body mass index || id:ieu-b-40	Pilonidal cyst || id:finngen_R12_L12_PILONIDALCYST	ieu-b-40	finngen_R12_L12_PILONIDALCYST	474291	rs865809	-1.15008661417323	2.0324094488189	0.571479788596242
body mass index || id:ieu-b-40	Pilonidal cyst || id:finngen_R12_L12_PILONIDALCYST	ieu-b-40	finngen_R12_L12_PILONIDALCYST	474291	rs872281	1.85500662251656	1.8064238410596	0.30447016646012
body mass index || id:ieu-b-40	Pilonidal cyst || id:finngen_R12_L12_PILONIDALCYST	ieu-b-40	finngen_R12_L12_PILONIDALCYST	474291	rs876605	-3.86256481481481	2.46546296296296	0.117192040549998
body mass index || id:ieu-b-40	Pilonidal cyst || id:finngen_R12_L12_PILONIDALCYST	ieu-b-40	finngen_R12_L12_PILONIDALCYST	474291	rs879620	1.73299134199134	1.01932467532468	0.089105205846183
body mass index || id:ieu-b-40	Pilonidal cyst || id:finngen_R12_L12_PILONIDALCYST	ieu-b-40	finngen_R12_L12_PILONIDALCYST	474291	rs895330	0.111975621890547	1.56164179104478	0.942837646646458
body mass index || id:ieu-b-40	Pilonidal cyst || id:finngen_R12_L12_PILONIDALCYST	ieu-b-40	finngen_R12_L12_PILONIDALCYST	474291	rs901630	0.734068493150685	1.68352739726027	0.662814945365695
body mass index || id:ieu-b-40	Pilonidal cyst || id:finngen_R12_L12_PILONIDALCYST	ieu-b-40	finngen_R12_L12_PILONIDALCYST	474291	rs902695	-0.0128887378640777	2.28555339805825	0.99550057747333
body mass index || id:ieu-b-40	Pilonidal cyst || id:finngen_R12_L12_PILONIDALCYST	ieu-b-40	finngen_R12_L12_PILONIDALCYST	474291	rs9284814	1.73945175438597	1.59336842105263	0.274972863810131
body mass index || id:ieu-b-40	Pilonidal cyst || id:finngen_R12_L12_PILONIDALCYST	ieu-b-40	finngen_R12_L12_PILONIDALCYST	474291	rs9288754	-3.98155208333333	2.49446875	0.110454789790358
body mass index || id:ieu-b-40	Pilonidal cyst || id:finngen_R12_L12_PILONIDALCYST	ieu-b-40	finngen_R12_L12_PILONIDALCYST	474291	rs9294260	-0.165883673469388	1.58672108843537	0.916736900439245
body mass index || id:ieu-b-40	Pilonidal cyst || id:finngen_R12_L12_PILONIDALCYST	ieu-b-40	finngen_R12_L12_PILONIDALCYST	474291	rs9300422	4.63882524271845	2.49185436893204	0.0626601075347758
body mass index || id:ieu-b-40	Pilonidal cyst || id:finngen_R12_L12_PILONIDALCYST	ieu-b-40	finngen_R12_L12_PILONIDALCYST	474291	rs930295	1.19109478672986	1.63856398104265	0.46727875659191
body mass index || id:ieu-b-40	Pilonidal cyst || id:finngen_R12_L12_PILONIDALCYST	ieu-b-40	finngen_R12_L12_PILONIDALCYST	474291	rs9304665	1.54077292576419	1.12960698689956	0.172570631718379
body mass index || id:ieu-b-40	Pilonidal cyst || id:finngen_R12_L12_PILONIDALCYST	ieu-b-40	finngen_R12_L12_PILONIDALCYST	474291	rs934224	-2.8561214953271	2.36972897196262	0.22810588497865
body mass index || id:ieu-b-40	Pilonidal cyst || id:finngen_R12_L12_PILONIDALCYST	ieu-b-40	finngen_R12_L12_PILONIDALCYST	474291	rs9362662	-1.79748214285714	2.1048125	0.393112289732967
body mass index || id:ieu-b-40	Pilonidal cyst || id:finngen_R12_L12_PILONIDALCYST	ieu-b-40	finngen_R12_L12_PILONIDALCYST	474291	rs9367368	0.321095041322314	1.97214876033058	0.870664240937196
body mass index || id:ieu-b-40	Pilonidal cyst || id:finngen_R12_L12_PILONIDALCYST	ieu-b-40	finngen_R12_L12_PILONIDALCYST	474291	rs9375702	3.44287826086957	2.17940869565217	0.114168611119646
body mass index || id:ieu-b-40	Pilonidal cyst || id:finngen_R12_L12_PILONIDALCYST	ieu-b-40	finngen_R12_L12_PILONIDALCYST	474291	rs9382285	-0.440260869565217	2.27959130434783	0.846855989939734
body mass index || id:ieu-b-40	Pilonidal cyst || id:finngen_R12_L12_PILONIDALCYST	ieu-b-40	finngen_R12_L12_PILONIDALCYST	474291	rs9408882	-0.352184946236559	2.51006451612903	0.888415757996209
body mass index || id:ieu-b-40	Pilonidal cyst || id:finngen_R12_L12_PILONIDALCYST	ieu-b-40	finngen_R12_L12_PILONIDALCYST	474291	rs9426003	-1.71262068965517	2.30876724137931	0.458214517920889
body mass index || id:ieu-b-40	Pilonidal cyst || id:finngen_R12_L12_PILONIDALCYST	ieu-b-40	finngen_R12_L12_PILONIDALCYST	474291	rs946824	0.406634951456311	1.58883009708738	0.798002136155926
body mass index || id:ieu-b-40	Pilonidal cyst || id:finngen_R12_L12_PILONIDALCYST	ieu-b-40	finngen_R12_L12_PILONIDALCYST	474291	rs947612	5.5420775862069	2.25924137931035	0.0141642713691159
body mass index || id:ieu-b-40	Pilonidal cyst || id:finngen_R12_L12_PILONIDALCYST	ieu-b-40	finngen_R12_L12_PILONIDALCYST	474291	rs9522285	-1.46757480314961	1.82937795275591	0.42242216145868
body mass index || id:ieu-b-40	Pilonidal cyst || id:finngen_R12_L12_PILONIDALCYST	ieu-b-40	finngen_R12_L12_PILONIDALCYST	474291	rs9538162	-4.07190384615385	1.51196153846154	0.00707853837889053
body mass index || id:ieu-b-40	Pilonidal cyst || id:finngen_R12_L12_PILONIDALCYST	ieu-b-40	finngen_R12_L12_PILONIDALCYST	474291	rs9547153	0.0557220408163265	2.42459183673469	0.981664607644541
body mass index || id:ieu-b-40	Pilonidal cyst || id:finngen_R12_L12_PILONIDALCYST	ieu-b-40	finngen_R12_L12_PILONIDALCYST	474291	rs9571687	0.644917054263566	2.1582015503876	0.765076234930704
body mass index || id:ieu-b-40	Pilonidal cyst || id:finngen_R12_L12_PILONIDALCYST	ieu-b-40	finngen_R12_L12_PILONIDALCYST	474291	rs9615905	1.27319090909091	2.1271	0.549468239216125
body mass index || id:ieu-b-40	Pilonidal cyst || id:finngen_R12_L12_PILONIDALCYST	ieu-b-40	finngen_R12_L12_PILONIDALCYST	474291	rs962273	0.408398540145985	1.8913795620438	0.829045217055533
body mass index || id:ieu-b-40	Pilonidal cyst || id:finngen_R12_L12_PILONIDALCYST	ieu-b-40	finngen_R12_L12_PILONIDALCYST	474291	rs9650755	2.25737662337662	1.63604545454545	0.167655554615164
body mass index || id:ieu-b-40	Pilonidal cyst || id:finngen_R12_L12_PILONIDALCYST	ieu-b-40	finngen_R12_L12_PILONIDALCYST	474291	rs9688431	2.46006493506494	2.94998701298701	0.404323818639595
body mass index || id:ieu-b-40	Pilonidal cyst || id:finngen_R12_L12_PILONIDALCYST	ieu-b-40	finngen_R12_L12_PILONIDALCYST	474291	rs977747	0.793384615384615	1.42732544378698	0.578310638861279
body mass index || id:ieu-b-40	Pilonidal cyst || id:finngen_R12_L12_PILONIDALCYST	ieu-b-40	finngen_R12_L12_PILONIDALCYST	474291	rs9783858	1.83165934065934	2.56301098901099	0.474824487666212
body mass index || id:ieu-b-40	Pilonidal cyst || id:finngen_R12_L12_PILONIDALCYST	ieu-b-40	finngen_R12_L12_PILONIDALCYST	474291	rs9806742	0.253112019230769	2.45104326923077	0.917751022374511
body mass index || id:ieu-b-40	Pilonidal cyst || id:finngen_R12_L12_PILONIDALCYST	ieu-b-40	finngen_R12_L12_PILONIDALCYST	474291	rs9816226	1.79785448916409	0.981888544891641	0.0670980252676319
body mass index || id:ieu-b-40	Pilonidal cyst || id:finngen_R12_L12_PILONIDALCYST	ieu-b-40	finngen_R12_L12_PILONIDALCYST	474291	rs9845966	2.627	2.21511428571429	0.235644682204043
body mass index || id:ieu-b-40	Pilonidal cyst || id:finngen_R12_L12_PILONIDALCYST	ieu-b-40	finngen_R12_L12_PILONIDALCYST	474291	rs987237	1.71357946210269	0.693173594132029	0.0134330057528997
body mass index || id:ieu-b-40	Pilonidal cyst || id:finngen_R12_L12_PILONIDALCYST	ieu-b-40	finngen_R12_L12_PILONIDALCYST	474291	rs9926784	-0.310102325581395	1.19333720930233	0.794970656118297
body mass index || id:ieu-b-40	Pilonidal cyst || id:finngen_R12_L12_PILONIDALCYST	ieu-b-40	finngen_R12_L12_PILONIDALCYST	474291	rs9927848	1.83322131147541	2.3992868852459	0.444825980674147
body mass index || id:ieu-b-40	Pilonidal cyst || id:finngen_R12_L12_PILONIDALCYST	ieu-b-40	finngen_R12_L12_PILONIDALCYST	474291	rs9951619	3.01072435897436	1.59610256410256	0.0592548690195104
body mass index || id:ieu-b-40	Pilonidal cyst || id:finngen_R12_L12_PILONIDALCYST	ieu-b-40	finngen_R12_L12_PILONIDALCYST	474291	rs998732	-1.55536842105263	2.27177777777778	0.493565984003949
body mass index || id:ieu-b-40	Pilonidal cyst || id:finngen_R12_L12_PILONIDALCYST	ieu-b-40	finngen_R12_L12_PILONIDALCYST	474291	rs9989141	2.93540740740741	1.48399382716049	0.0479235666837228
body mass index || id:ieu-b-40	Pilonidal cyst || id:finngen_R12_L12_PILONIDALCYST	ieu-b-40	finngen_R12_L12_PILONIDALCYST	474291	rs999889	-1.46385185185185	2.51599074074074	0.560688434649313
body mass index || id:ieu-b-40	Pilonidal cyst || id:finngen_R12_L12_PILONIDALCYST	ieu-b-40	finngen_R12_L12_PILONIDALCYST	474291	All - Inverse variance weighted	0.729611439310184	0.0822512959221093	7.28077186793143e-19
body mass index || id:ieu-b-40	Pilonidal cyst || id:finngen_R12_L12_PILONIDALCYST	ieu-b-40	finngen_R12_L12_PILONIDALCYST	474291	All - MR Egger	1.0532306322305	0.231540380935248	6.94394260700162e-06
