# Supplementary material for: Risk factors for sacrococcygeal pilonidal sinus: a systematic review and meta-analysis supplemented by genetic causal assessment
Source: Front Surg. 2026 Jan 7;12:1718589. doi: 10.3389/fsurg.2025.1718589 (PMC12819706; doi:10.3389/fsurg.2025.1718589)
Supplement: Supplementary file 2 [file Datasheet2.zip › Supplementary Data 2/MR_pipeline_after_confounding_SNPs_removal/ukb-b-5192_finngen_R12_L12_PILONIDALCYST_20250627000040/01.ukb-b-5192_explore_data.csv]

pos.exposure	se.exposure	samplesize.exposure	chr.exposure	pval.exposure	beta.exposure	id.exposure	SNP	effect_allele.exposure	other_allele.exposure	eaf.exposure	exposure	mr_keep.exposure	pval_origin.exposure	data_source.exposure
61092456	0.00159355	437887	1	1.99986e-11	-0.0106837	ukb-b-5192	rs814197	G	T	0.466816	Time spent watching television (TV) || id:ukb-b-5192	TRUE	reported	igd
3109151	0.00181991	437887	1	4.30002e-08	0.00996891	ukb-b-5192	rs7539775	A	G	0.743419	Time spent watching television (TV) || id:ukb-b-5192	TRUE	reported	igd
77967507	0.0024403	437887	1	1.09999e-10	0.0157577	ukb-b-5192	rs71658797	A	T	0.121135	Time spent watching television (TV) || id:ukb-b-5192	TRUE	reported	igd
97783448	0.00177238	437887	1	9.40005e-09	0.0101749	ukb-b-5192	rs57555420	T	C	0.281686	Time spent watching television (TV) || id:ukb-b-5192	TRUE	reported	igd
98327133	0.0022696	437887	1	1e-11	0.0154331	ukb-b-5192	rs75641275	C	A	0.14333	Time spent watching television (TV) || id:ukb-b-5192	TRUE	reported	igd
243673099	0.00240961	437887	1	4.09996e-10	-0.0150612	ukb-b-5192	rs12045585	A	G	0.131234	Time spent watching television (TV) || id:ukb-b-5192	TRUE	reported	igd
60350616	0.00235749	437887	1	1.29999e-08	0.0134128	ukb-b-5192	rs1324491	A	G	0.130982	Time spent watching television (TV) || id:ukb-b-5192	TRUE	reported	igd
93791437	0.00166324	437887	1	4.09996e-10	-0.010396	ukb-b-5192	rs4847408	C	G	0.649373	Time spent watching television (TV) || id:ukb-b-5192	TRUE	reported	igd
110037838	0.00173165	437887	1	7.19996e-09	-0.0100199	ukb-b-5192	rs749056	G	T	0.304306	Time spent watching television (TV) || id:ukb-b-5192	TRUE	reported	igd
184679019	0.00159006	437887	1	3.09999e-08	0.00879878	ukb-b-5192	rs4469687	G	A	0.483936	Time spent watching television (TV) || id:ukb-b-5192	TRUE	reported	igd
24259188	0.00196818	437887	2	8.19993e-09	0.0113462	ukb-b-5192	rs872169	G	C	0.205676	Time spent watching television (TV) || id:ukb-b-5192	TRUE	reported	igd
162091836	0.00159865	437887	2	1.29999e-09	0.00970162	ukb-b-5192	rs3754970	C	T	0.502922	Time spent watching television (TV) || id:ukb-b-5192	TRUE	reported	igd
68399586	0.00180403	437887	2	2.60016e-11	-0.0120253	ukb-b-5192	rs62145951	C	T	0.263053	Time spent watching television (TV) || id:ukb-b-5192	TRUE	reported	igd
100830040	0.00162133	437887	2	3.69999e-11	-0.0107277	ukb-b-5192	rs4303732	C	T	0.40162	Time spent watching television (TV) || id:ukb-b-5192	TRUE	reported	igd
215376706	0.00159028	437887	2	3.19963e-18	0.0138426	ukb-b-5192	rs62199883	A	C	0.48612	Time spent watching television (TV) || id:ukb-b-5192	TRUE	reported	igd
50600165	0.00161279	437887	2	2e-09	0.00967893	ukb-b-5192	rs883027	C	G	0.419695	Time spent watching television (TV) || id:ukb-b-5192	TRUE	reported	igd
60713235	0.00160509	437887	2	5.70033e-20	0.0146862	ukb-b-5192	rs10189857	G	A	0.432324	Time spent watching television (TV) || id:ukb-b-5192	TRUE	reported	igd
117073427	0.00570793	437887	2	2.19999e-08	0.0319589	ukb-b-5192	rs73946726	A	C	0.02024	Time spent watching television (TV) || id:ukb-b-5192	TRUE	reported	igd
181825956	0.00163427	437887	2	1.89998e-08	-0.00918965	ukb-b-5192	rs11680095	T	C	0.592713	Time spent watching television (TV) || id:ukb-b-5192	TRUE	reported	igd
185921692	0.0018854	437887	2	1.89998e-10	0.0120137	ukb-b-5192	rs263771	A	C	0.233452	Time spent watching television (TV) || id:ukb-b-5192	TRUE	reported	igd
104446759	0.00163238	437887	2	8.60003e-12	0.0111458	ukb-b-5192	rs2678662	G	T	0.608337	Time spent watching television (TV) || id:ukb-b-5192	TRUE	reported	igd
107624244	0.00158628	437887	2	5.50047e-11	0.0104012	ukb-b-5192	rs2906604	C	T	0.497337	Time spent watching television (TV) || id:ukb-b-5192	TRUE	reported	igd
147846855	0.00222488	437887	2	1.29999e-09	0.0134953	ukb-b-5192	rs68056254	T	G	0.150874	Time spent watching television (TV) || id:ukb-b-5192	TRUE	reported	igd
193742999	0.00162396	437887	2	6.4998e-11	0.0106072	ukb-b-5192	rs13014947	A	G	0.574722	Time spent watching television (TV) || id:ukb-b-5192	TRUE	reported	igd
71582521	0.00161126	437887	3	7.59994e-10	-0.00991351	ukb-b-5192	rs11714337	A	G	0.430094	Time spent watching television (TV) || id:ukb-b-5192	TRUE	reported	igd
93987306	0.00162787	437887	3	1.5e-08	-0.00921437	ukb-b-5192	rs35797019	G	A	0.392335	Time spent watching television (TV) || id:ukb-b-5192	TRUE	reported	igd
114631548	0.00206031	437887	3	1.40001e-08	-0.0116984	ukb-b-5192	rs9867121	A	C	0.184147	Time spent watching television (TV) || id:ukb-b-5192	TRUE	reported	igd
85676752	0.00160214	437887	3	1.29999e-10	-0.0103044	ukb-b-5192	rs9867437	C	A	0.460371	Time spent watching television (TV) || id:ukb-b-5192	TRUE	reported	igd
36856030	0.00158744	437887	3	2e-08	-0.0089082	ukb-b-5192	rs9834970	C	T	0.497804	Time spent watching television (TV) || id:ukb-b-5192	TRUE	reported	igd
49948728	0.00160408	437887	3	7.39946e-35	0.0197571	ukb-b-5192	rs2352984	C	T	0.430943	Time spent watching television (TV) || id:ukb-b-5192	TRUE	reported	igd
54178199	0.00160796	437887	3	2e-09	0.00964695	ukb-b-5192	rs9880023	T	G	0.556427	Time spent watching television (TV) || id:ukb-b-5192	TRUE	reported	igd
181419367	0.00195538	437887	3	3.09999e-08	0.0108211	ukb-b-5192	rs114600294	C	G	0.20804	Time spent watching television (TV) || id:ukb-b-5192	TRUE	reported	igd
3237644	0.00161239	437887	4	3.50002e-09	-0.00952438	ukb-b-5192	rs362312	C	T	0.424168	Time spent watching television (TV) || id:ukb-b-5192	TRUE	reported	igd
55701312	0.0015984	437887	4	2.39999e-08	0.00891407	ukb-b-5192	rs2646351	A	G	0.452916	Time spent watching television (TV) || id:ukb-b-5192	TRUE	reported	igd
152454334	0.00159621	437887	4	2.39994e-17	0.0135276	ukb-b-5192	rs6814554	A	G	0.47436	Time spent watching television (TV) || id:ukb-b-5192	TRUE	reported	igd
82291771	0.00163429	437887	4	3.40001e-09	0.00966003	ukb-b-5192	rs6850494	C	A	0.386016	Time spent watching television (TV) || id:ukb-b-5192	TRUE	reported	igd
62930015	0.00173776	437887	5	2.60016e-14	0.0132392	ukb-b-5192	rs262890	G	A	0.298989	Time spent watching television (TV) || id:ukb-b-5192	TRUE	reported	igd
96164771	0.00206636	437887	5	1.09999e-08	-0.0118041	ukb-b-5192	rs249960	G	A	0.182119	Time spent watching television (TV) || id:ukb-b-5192	TRUE	reported	igd
152503110	0.00214815	437887	5	6.69993e-10	0.0132589	ukb-b-5192	rs114755463	A	G	0.16775	Time spent watching television (TV) || id:ukb-b-5192	TRUE	reported	igd
106773623	0.00167594	437887	5	3.2e-08	-0.00926961	ukb-b-5192	rs2283	G	A	0.339277	Time spent watching television (TV) || id:ukb-b-5192	TRUE	reported	igd
59455212	0.00164809	437887	5	1.6e-10	-0.0105421	ukb-b-5192	rs996234	A	G	0.516342	Time spent watching television (TV) || id:ukb-b-5192	TRUE	reported	igd
88793281	0.00165683	437887	5	1.29999e-08	0.00942719	ukb-b-5192	rs4110177	A	G	0.367281	Time spent watching television (TV) || id:ukb-b-5192	TRUE	reported	igd
112054547	0.0015925	437887	5	6.80002e-09	-0.00923038	ukb-b-5192	rs9326862	T	A	0.530752	Time spent watching television (TV) || id:ukb-b-5192	TRUE	reported	igd
124274035	0.0020131	437887	5	1.09999e-10	-0.0129815	ukb-b-5192	rs6895658	C	T	0.193239	Time spent watching television (TV) || id:ukb-b-5192	TRUE	reported	igd
24800012	0.00226447	437887	5	1.89998e-08	-0.0127337	ukb-b-5192	rs1826510	A	G	0.828498	Time spent watching television (TV) || id:ukb-b-5192	TRUE	reported	igd
147920094	0.00163872	437887	5	1.6e-09	-0.00988735	ukb-b-5192	rs7708324	G	A	0.377232	Time spent watching television (TV) || id:ukb-b-5192	TRUE	reported	igd
98689604	0.00163099	437887	6	5.39995e-09	-0.00951741	ukb-b-5192	rs1993092	C	T	0.389657	Time spent watching television (TV) || id:ukb-b-5192	TRUE	reported	igd
31588384	0.00164635	437887	6	9.60064e-11	0.0106577	ukb-b-5192	rs2857693	T	G	0.365548	Time spent watching television (TV) || id:ukb-b-5192	TRUE	reported	igd
67556372	0.00164514	437887	6	3.79997e-08	0.00904588	ukb-b-5192	rs12214364	G	T	0.415458	Time spent watching television (TV) || id:ukb-b-5192	TRUE	reported	igd
98369230	0.00164709	437887	6	2.80027e-14	0.0125288	ukb-b-5192	rs4339469	G	T	0.62921	Time spent watching television (TV) || id:ukb-b-5192	TRUE	reported	igd
166165563	0.00338741	437887	6	2.69998e-10	0.0213895	ukb-b-5192	rs58541850	A	G	0.058526	Time spent watching television (TV) || id:ukb-b-5192	TRUE	reported	igd
112974602	0.00160341	437887	7	1.29999e-09	-0.00972203	ukb-b-5192	rs7798292	A	G	0.43452	Time spent watching television (TV) || id:ukb-b-5192	TRUE	reported	igd
8010634	0.00230213	437887	7	4.49987e-12	0.0159314	ukb-b-5192	rs2240857	G	T	0.141014	Time spent watching television (TV) || id:ukb-b-5192	TRUE	reported	igd
92661753	0.00159824	437887	7	4.20001e-09	-0.00938934	ukb-b-5192	rs2106164	C	T	0.531731	Time spent watching television (TV) || id:ukb-b-5192	TRUE	reported	igd
126371011	0.00163238	437887	7	2.1e-08	0.00914889	ukb-b-5192	rs10269099	T	G	0.391234	Time spent watching television (TV) || id:ukb-b-5192	TRUE	reported	igd
144239859	0.00161936	437887	8	3.09999e-08	-0.00896843	ukb-b-5192	rs10109061	G	A	0.443183	Time spent watching television (TV) || id:ukb-b-5192	TRUE	reported	igd
10935898	0.00159595	437887	8	1.29999e-08	0.00908177	ukb-b-5192	rs34094119	G	A	0.525005	Time spent watching television (TV) || id:ukb-b-5192	TRUE	reported	igd
118867693	0.00205835	437887	8	4.09996e-09	0.0121001	ukb-b-5192	rs72673939	C	G	0.183051	Time spent watching television (TV) || id:ukb-b-5192	TRUE	reported	igd
92653740	0.00161092	437887	8	6.19998e-10	-0.00996299	ukb-b-5192	rs6994132	C	T	0.579236	Time spent watching television (TV) || id:ukb-b-5192	TRUE	reported	igd
1785717	0.00169592	437887	9	2e-09	0.0101656	ukb-b-5192	rs494566	T	C	0.332086	Time spent watching television (TV) || id:ukb-b-5192	TRUE	reported	igd
23347865	0.00161525	437887	9	4.49987e-17	-0.0135646	ukb-b-5192	rs12553324	G	C	0.415158	Time spent watching television (TV) || id:ukb-b-5192	TRUE	reported	igd
22606560	0.00203837	437887	9	1.7e-10	-0.0130235	ukb-b-5192	rs4567133	A	C	0.810356	Time spent watching television (TV) || id:ukb-b-5192	TRUE	reported	igd
92219921	0.00160508	437887	9	8.49963e-12	0.0109638	ukb-b-5192	rs3138499	C	A	0.518183	Time spent watching television (TV) || id:ukb-b-5192	TRUE	reported	igd
120514261	0.00168493	437887	9	4.20001e-08	-0.00923636	ukb-b-5192	rs10739499	G	C	0.662566	Time spent watching television (TV) || id:ukb-b-5192	TRUE	reported	igd
126136139	0.00255272	437887	9	5.49997e-10	0.0158383	ukb-b-5192	rs73571431	T	C	0.109769	Time spent watching television (TV) || id:ukb-b-5192	TRUE	reported	igd
135763816	0.00213942	437887	9	1.09999e-10	-0.0138006	ukb-b-5192	rs2073869	T	C	0.166613	Time spent watching television (TV) || id:ukb-b-5192	TRUE	reported	igd
22124263	0.00170328	437887	10	3.90032e-12	-0.0118194	ukb-b-5192	rs4747438	T	C	0.676512	Time spent watching television (TV) || id:ukb-b-5192	TRUE	reported	igd
116569565	0.00164586	437887	10	1.6e-08	0.00929464	ukb-b-5192	rs7089973	A	C	0.380267	Time spent watching television (TV) || id:ukb-b-5192	TRUE	reported	igd
127188859	0.00161031	437887	10	1.29999e-09	-0.00977557	ukb-b-5192	rs7899206	G	T	0.492382	Time spent watching television (TV) || id:ukb-b-5192	TRUE	reported	igd
11086083	0.00159831	437887	10	9.90011e-09	0.00916233	ukb-b-5192	rs1291871	C	T	0.514085	Time spent watching television (TV) || id:ukb-b-5192	TRUE	reported	igd
103606543	0.00160863	437887	10	9.29994e-10	-0.00984638	ukb-b-5192	rs11191129	T	C	0.422818	Time spent watching television (TV) || id:ukb-b-5192	TRUE	reported	igd
85803372	0.00183429	437887	10	1.2e-09	-0.0111416	ukb-b-5192	rs61864793	C	T	0.251695	Time spent watching television (TV) || id:ukb-b-5192	TRUE	reported	igd
133775196	0.00183116	437887	10	3.69999e-10	-0.0114732	ukb-b-5192	rs7921305	A	G	0.252545	Time spent watching television (TV) || id:ukb-b-5192	TRUE	reported	igd
107106532	0.00237086	437887	11	1.09999e-08	-0.0135365	ukb-b-5192	rs115608101	T	C	0.130399	Time spent watching television (TV) || id:ukb-b-5192	TRUE	reported	igd
95656385	0.00163611	437887	11	4.90004e-12	-0.0113034	ukb-b-5192	rs10765777	C	A	0.391753	Time spent watching television (TV) || id:ukb-b-5192	TRUE	reported	igd
65934549	0.00165881	437887	11	5.00035e-14	-0.0124933	ukb-b-5192	rs801733	C	A	0.357688	Time spent watching television (TV) || id:ukb-b-5192	TRUE	reported	igd
131969663	0.00210245	437887	11	6.29999e-09	-0.0122141	ukb-b-5192	rs11222919	G	T	0.175374	Time spent watching television (TV) || id:ukb-b-5192	TRUE	reported	igd
24092043	0.00383992	437887	12	9.69996e-10	0.0234767	ukb-b-5192	rs77273138	A	T	0.045412	Time spent watching television (TV) || id:ukb-b-5192	TRUE	reported	igd
123718301	0.00184868	437887	12	1.10002e-12	0.0131505	ukb-b-5192	rs1727332	T	C	0.753551	Time spent watching television (TV) || id:ukb-b-5192	TRUE	reported	igd
100869905	0.0018292	437887	13	9.09997e-10	0.0112022	ukb-b-5192	rs9300594	G	A	0.253582	Time spent watching television (TV) || id:ukb-b-5192	TRUE	reported	igd
54269950	0.00181118	437887	13	3.90032e-11	0.0119681	ukb-b-5192	rs1889996	G	T	0.738965	Time spent watching television (TV) || id:ukb-b-5192	TRUE	reported	igd
60437497	0.00183468	437887	13	4.30002e-08	0.0100502	ukb-b-5192	rs180396	T	C	0.746657	Time spent watching television (TV) || id:ukb-b-5192	TRUE	reported	igd
111969328	0.00370246	437887	13	2.69998e-08	0.0205886	ukb-b-5192	rs2479968	G	A	0.05112	Time spent watching television (TV) || id:ukb-b-5192	TRUE	reported	igd
27112432	0.00179948	437887	14	4e-08	0.00988441	ukb-b-5192	rs2332818	C	T	0.731272	Time spent watching television (TV) || id:ukb-b-5192	TRUE	reported	igd
26959322	0.00183543	437887	14	5.90065e-11	0.012014	ukb-b-5192	rs178203	C	T	0.749551	Time spent watching television (TV) || id:ukb-b-5192	TRUE	reported	igd
69732119	0.0016448	437887	14	1.2e-08	0.00937259	ukb-b-5192	rs2185490	C	A	0.617654	Time spent watching television (TV) || id:ukb-b-5192	TRUE	reported	igd
73369053	0.00444001	437887	15	9.79941e-11	-0.0287273	ukb-b-5192	rs79373894	C	T	0.034386	Time spent watching television (TV) || id:ukb-b-5192	TRUE	reported	igd
78007213	0.00182359	437887	15	3.69999e-08	-0.0100378	ukb-b-5192	rs4076457	T	C	0.256946	Time spent watching television (TV) || id:ukb-b-5192	TRUE	reported	igd
44169073	0.00513927	437887	15	3.40001e-08	-0.0283605	ukb-b-5192	rs78227853	T	C	0.024787	Time spent watching television (TV) || id:ukb-b-5192	TRUE	reported	igd
53096084	0.00232818	437887	15	9.49992e-09	0.0133615	ukb-b-5192	rs6493583	G	C	0.137725	Time spent watching television (TV) || id:ukb-b-5192	TRUE	reported	igd
72211984	0.00163103	437887	16	4.30002e-10	-0.0101834	ukb-b-5192	rs4788616	G	T	0.391065	Time spent watching television (TV) || id:ukb-b-5192	TRUE	reported	igd
31088347	0.00164483	437887	16	1.59993e-11	-0.0110813	ukb-b-5192	rs749671	A	G	0.371805	Time spent watching television (TV) || id:ukb-b-5192	TRUE	reported	igd
53509131	0.00173008	437887	16	7.39946e-15	-0.0134542	ukb-b-5192	rs7184800	A	G	0.302842	Time spent watching television (TV) || id:ukb-b-5192	TRUE	reported	igd
2291863	0.00159121	437887	17	2.99999e-10	0.0100214	ukb-b-5192	rs898751	T	C	0.493393	Time spent watching television (TV) || id:ukb-b-5192	TRUE	reported	igd
53373610	0.00500326	437887	18	2.80001e-08	-0.0277737	ukb-b-5192	rs184332798	A	G	0.026113	Time spent watching television (TV) || id:ukb-b-5192	TRUE	reported	igd
35138110	0.0017236	437887	18	1.29999e-10	0.0110747	ukb-b-5192	rs11877758	G	T	0.312562	Time spent watching television (TV) || id:ukb-b-5192	TRUE	reported	igd
77618869	0.00159149	437887	18	2.90001e-09	-0.00944795	ukb-b-5192	rs11662211	T	C	0.505628	Time spent watching television (TV) || id:ukb-b-5192	TRUE	reported	igd
19513570	0.00209757	437887	19	1.40001e-09	0.0127107	ukb-b-5192	rs111901094	T	G	0.182164	Time spent watching television (TV) || id:ukb-b-5192	TRUE	reported	igd
10788813	0.00168508	437887	19	7.50067e-13	-0.0120822	ukb-b-5192	rs6511708	C	T	0.664796	Time spent watching television (TV) || id:ukb-b-5192	TRUE	reported	igd
11910800	0.00162108	437887	20	5.89997e-09	0.00943299	ukb-b-5192	rs11700249	G	T	0.408795	Time spent watching television (TV) || id:ukb-b-5192	TRUE	reported	igd
48730315	0.0027597	437887	20	4.49997e-09	0.0161817	ukb-b-5192	rs6125907	A	C	0.092033	Time spent watching television (TV) || id:ukb-b-5192	TRUE	reported	igd
62406886	0.00164426	437887	20	1.2e-08	0.00937122	ukb-b-5192	rs3810496	C	T	0.61619	Time spent watching television (TV) || id:ukb-b-5192	TRUE	reported	igd
41202935	0.00161539	437887	20	1.39991e-11	-0.0109087	ukb-b-5192	rs6102912	C	T	0.41003	Time spent watching television (TV) || id:ukb-b-5192	TRUE	reported	igd
58891882	0.00217137	437887	20	4.20001e-10	-0.0135653	ukb-b-5192	rs11696187	T	C	0.160229	Time spent watching television (TV) || id:ukb-b-5192	TRUE	reported	igd
40528346	0.00165277	437887	21	8.00018e-11	-0.0107427	ukb-b-5192	rs11911112	C	A	0.365887	Time spent watching television (TV) || id:ukb-b-5192	TRUE	reported	igd
