# Supplementary material for: Risk factors for sacrococcygeal pilonidal sinus: a systematic review and meta-analysis supplemented by genetic causal assessment
Source: Front Surg. 2026 Jan 7;12:1718589. doi: 10.3389/fsurg.2025.1718589 (PMC12819706; doi:10.3389/fsurg.2025.1718589)
Supplement: Supplementary file 2 [file Datasheet2.zip › Supplementary Data 2/MR_pipeline_after_confounding_SNPs_removal/ukb-b-5192_finngen_R12_L12_PILONIDALCYST_20250627000040/04.1.finngen_R12_L12_PILONIDALCYST_steiger_filter_data2mranalysis.csv]

SNP	effect_allele.exposure	other_allele.exposure	effect_allele.outcome	other_allele.outcome	beta.exposure	beta.outcome	eaf.exposure	eaf.outcome	remove	palindromic	ambiguous	id.outcome	chr	pos	se.outcome	samplesize.outcome	pval.outcome	outcome	originalname.outcome	outcome.deprecated	mr_keep.outcome	data_source.outcome	pos.exposure	se.exposure	samplesize.exposure	chr.exposure	pval.exposure	id.exposure	exposure	mr_keep.exposure	pval_origin.exposure	data_source.exposure	action	mr_keep	units.outcome	units.exposure	rsq.exposure	effective_n.exposure	rsq.outcome	effective_n.outcome	steiger_dir	steiger_pval	R2	F	F_pow_beta_se
rs10109061	G	A	G	A	-0.00896843	-0.00831723	0.443183	0.332612	FALSE	FALSE	FALSE	finngen_R12_L12_PILONIDALCYST	8	143158442	0.0247726	474291	0.737064	Pilonidal cyst || id:finngen_R12_L12_PILONIDALCYST	Pilonidal cyst	Pilonidal cyst || ||	TRUE	MedicineITLab	144239859	0.00161936	437887	8	3.09999e-08	ukb-b-5192	Time spent watching television (TV) || id:ukb-b-5192	TRUE	reported	igd	2	TRUE			7.00415167756855e-05	437887	2.37668205341456e-07	474291	TRUE	0.000169338958839047	3.96970669978822e-05	17.3834402539601	30.6722779061886
rs10189857	G	A	G	A	0.0146862	0.0604467	0.432324	0.480463	FALSE	FALSE	FALSE	finngen_R12_L12_PILONIDALCYST	2	60486100	0.0232101	474291	0.00920577	Pilonidal cyst || id:finngen_R12_L12_PILONIDALCYST	Pilonidal cyst	Pilonidal cyst || ||	TRUE	MedicineITLab	60713235	0.00160509	437887	2	5.70033e-20	ukb-b-5192	Time spent watching television (TV) || id:ukb-b-5192	TRUE	reported	igd	2	TRUE			0.00019115119004596	437887	1.43001932421974e-05	474291	TRUE	1.642442607671e-06	0.000105866547794996	46.3622814959016	83.7182416948037
rs10269099	T	G	T	G	0.00914889	-0.00291296	0.391234	0.440698	FALSE	FALSE	FALSE	finngen_R12_L12_PILONIDALCYST	7	126730957	0.0235051	474291	0.901371	Pilonidal cyst || id:finngen_R12_L12_PILONIDALCYST	Pilonidal cyst	Pilonidal cyst || ||	TRUE	MedicineITLab	126371011	0.00163238	437887	7	2.1e-08	ukb-b-5192	Time spent watching television (TV) || id:ukb-b-5192	TRUE	reported	igd	2	TRUE			7.17303681791091e-05	437887	3.23818583965231e-08	474291	TRUE	7.6386221169153e-05	3.9870693184937e-05	17.4594746066413	31.4119054576529
rs10739499	G	C	G	C	-0.00923636	0.0140177	0.662566	0.619456	FALSE	TRUE	FALSE	finngen_R12_L12_PILONIDALCYST	9	117751983	0.0239535	474291	0.558411	Pilonidal cyst || id:finngen_R12_L12_PILONIDALCYST	Pilonidal cyst	Pilonidal cyst || ||	TRUE	MedicineITLab	120514261	0.00168493	437887	9	4.20001e-08	ukb-b-5192	Time spent watching television (TV) || id:ukb-b-5192	TRUE	reported	igd	2	TRUE			6.86195881608414e-05	437887	7.22058186969961e-07	474291	TRUE	0.000389258469836975	3.81460598169862e-05	16.7042246033119	30.0495503495794
rs10765777	C	A	C	A	-0.0113034	-0.0401447	0.391753	0.26992	FALSE	FALSE	FALSE	finngen_R12_L12_PILONIDALCYST	11	95923221	0.0262974	474291	0.12687	Pilonidal cyst || id:finngen_R12_L12_PILONIDALCYST	Pilonidal cyst	Pilonidal cyst || ||	TRUE	MedicineITLab	95656385	0.00163611	437887	11	4.90004e-12	ukb-b-5192	Time spent watching television (TV) || id:ukb-b-5192	TRUE	reported	igd	2	TRUE			0.00010898978356779	437887	4.91343961149878e-06	474291	TRUE	8.71124243236166e-05	6.08892318428238e-05	26.6641048423565	47.730193481039
rs11191129	T	C	T	C	-0.00984638	-0.00268774	0.422818	0.439175	FALSE	FALSE	FALSE	finngen_R12_L12_PILONIDALCYST	10	101846786	0.0234234	474291	0.908647	Pilonidal cyst || id:finngen_R12_L12_PILONIDALCYST	Pilonidal cyst	Pilonidal cyst || ||	TRUE	MedicineITLab	103606543	0.00160863	437887	10	9.29994e-10	ukb-b-5192	Time spent watching television (TV) || id:ukb-b-5192	TRUE	reported	igd	2	TRUE			8.5554652442649e-05	437887	2.77607742986492e-08	474291	TRUE	1.46335519326515e-05	4.732051111398e-05	20.7219225811129	37.4663044015007
rs11222919	G	T	G	T	-0.0122141	0.00368446	0.175374	0.113979	FALSE	FALSE	FALSE	finngen_R12_L12_PILONIDALCYST	11	132099769	0.0363132	474291	0.919183	Pilonidal cyst || id:finngen_R12_L12_PILONIDALCYST	Pilonidal cyst	Pilonidal cyst || ||	TRUE	MedicineITLab	131969663	0.00210245	437887	11	6.29999e-09	ukb-b-5192	Time spent watching television (TV) || id:ukb-b-5192	TRUE	reported	igd	2	TRUE			7.70687029338265e-05	437887	2.17057895043793e-08	474291	TRUE	3.80981534913111e-05	4.31494405987077e-05	18.8953081185404	33.749830039804
rs114600294	C	G	C	G	0.0108211	0.0406828	0.20804	0.189603	FALSE	TRUE	FALSE	finngen_R12_L12_PILONIDALCYST	3	181701579	0.0297167	474291	0.170992	Pilonidal cyst || id:finngen_R12_L12_PILONIDALCYST	Pilonidal cyst	Pilonidal cyst || ||	TRUE	MedicineITLab	181419367	0.00195538	437887	3	3.09999e-08	ukb-b-5192	Time spent watching television (TV) || id:ukb-b-5192	TRUE	reported	igd	2	TRUE			6.99342693217862e-05	437887	3.951625169145e-06	474291	TRUE	0.0023510591857605	3.85853912829487e-05	16.8966160244746	30.6253092805977
rs114755463	A	G	A	G	0.0132589	-0.0239561	0.16775	0.149964	FALSE	FALSE	FALSE	finngen_R12_L12_PILONIDALCYST	5	153123550	0.032675	474291	0.463458	Pilonidal cyst || id:finngen_R12_L12_PILONIDALCYST	Pilonidal cyst	Pilonidal cyst || ||	TRUE	MedicineITLab	152503110	0.00214815	437887	5	6.69993e-10	ukb-b-5192	Time spent watching television (TV) || id:ukb-b-5192	TRUE	reported	igd	2	TRUE			8.69937258633211e-05	437887	1.13333290329929e-06	474291	TRUE	8.05933455571429e-05	4.90864154292126e-05	21.49526014549	38.0965618115149
rs115608101	T	C	T	C	-0.0135365	0.0832329	0.130399	0.0664278	FALSE	FALSE	FALSE	finngen_R12_L12_PILONIDALCYST	11	107235806	0.0468243	474291	0.0754762	Pilonidal cyst || id:finngen_R12_L12_PILONIDALCYST	Pilonidal cyst	Pilonidal cyst || ||	TRUE	MedicineITLab	107106532	0.00237086	437887	11	1.09999e-08	ukb-b-5192	Time spent watching television (TV) || id:ukb-b-5192	TRUE	reported	igd	2	TRUE			7.44403758946671e-05	437887	6.66195232375976e-06	474291	TRUE	0.00390938563161126	4.15563181261564e-05	18.1976445897797	32.5987506618893
rs11662211	T	C	T	C	-0.00944795	-0.0374318	0.505628	0.400886	FALSE	FALSE	FALSE	finngen_R12_L12_PILONIDALCYST	18	79858869	0.0238061	474291	0.115867	Pilonidal cyst || id:finngen_R12_L12_PILONIDALCYST	Pilonidal cyst	Pilonidal cyst || ||	TRUE	MedicineITLab	77618869	0.00159149	437887	18	2.90001e-09	ukb-b-5192	Time spent watching television (TV) || id:ukb-b-5192	TRUE	reported	igd	2	TRUE			8.04771010256692e-05	437887	5.21266241869949e-06	474291	TRUE	0.00141663717378713	4.46262248520775e-05	19.5420265562231	35.2425516010108
rs11680095	T	C	T	C	-0.00918965	0.0260241	0.592713	0.609046	FALSE	FALSE	FALSE	finngen_R12_L12_PILONIDALCYST	2	180961229	0.0238811	474291	0.27583	Pilonidal cyst || id:finngen_R12_L12_PILONIDALCYST	Pilonidal cyst	Pilonidal cyst || ||	TRUE	MedicineITLab	181825956	0.00163427	437887	2	1.89998e-08	ukb-b-5192	Time spent watching television (TV) || id:ukb-b-5192	TRUE	reported	igd	2	TRUE			7.22036076821291e-05	437887	2.50379428661038e-06	474291	TRUE	0.000968184218862931	4.07730254915564e-05	17.85462425442	31.6191597672962
rs11696187	T	C	T	C	-0.0135653	0.0373178	0.160229	0.234945	FALSE	FALSE	FALSE	finngen_R12_L12_PILONIDALCYST	20	60316824	0.0273971	474291	0.173163	Pilonidal cyst || id:finngen_R12_L12_PILONIDALCYST	Pilonidal cyst	Pilonidal cyst || ||	TRUE	MedicineITLab	58891882	0.00217137	437887	20	4.20001e-10	ukb-b-5192	Time spent watching television (TV) || id:ukb-b-5192	TRUE	reported	igd	2	TRUE			8.91235265653841e-05	437887	3.91181335091007e-06	474291	TRUE	0.000369420327097282	4.9521158535155e-05	21.6856464034998	39.0293338619565
rs11700249	G	T	G	T	0.00943299	0.0253672	0.408795	0.412284	FALSE	FALSE	FALSE	finngen_R12_L12_PILONIDALCYST	20	11930152	0.0236654	474291	0.28376	Pilonidal cyst || id:finngen_R12_L12_PILONIDALCYST	Pilonidal cyst	Pilonidal cyst || ||	TRUE	MedicineITLab	11910800	0.00162108	437887	20	5.89997e-09	ukb-b-5192	Time spent watching television (TV) || id:ukb-b-5192	TRUE	reported	igd	2	TRUE			7.73207758014778e-05	437887	2.42255286283233e-06	474291	TRUE	0.00055399957552775	4.30102946103076e-05	18.8343729273629	33.8602260107741
rs11714337	A	G	A	G	-0.00991351	-0.00107	0.430094	0.39415	FALSE	FALSE	FALSE	finngen_R12_L12_PILONIDALCYST	3	71533370	0.0237986	474291	0.964139	Pilonidal cyst || id:finngen_R12_L12_PILONIDALCYST	Pilonidal cyst	Pilonidal cyst || ||	TRUE	MedicineITLab	71582521	0.00161126	437887	3	7.59994e-10	ukb-b-5192	Time spent watching television (TV) || id:ukb-b-5192	TRUE	reported	igd	2	TRUE			8.6442244526183e-05	437887	4.26208083213512e-09	474291	TRUE	1.05627257510437e-05	4.81783039227411e-05	21.0975730584964	37.855034518498
rs11877758	G	T	G	T	0.0110747	0.0226605	0.312562	0.256178	FALSE	FALSE	FALSE	finngen_R12_L12_PILONIDALCYST	18	37558147	0.0266763	474291	0.395625	Pilonidal cyst || id:finngen_R12_L12_PILONIDALCYST	Pilonidal cyst	Pilonidal cyst || ||	TRUE	MedicineITLab	35138110	0.0017236	437887	18	1.29999e-10	ukb-b-5192	Time spent watching television (TV) || id:ukb-b-5192	TRUE	reported	igd	2	TRUE			9.42735708523123e-05	437887	1.52140233269384e-06	474291	TRUE	5.24259948605403e-05	5.27064358670707e-05	23.0805741644542	41.2848746452198
rs11911112	C	A	C	A	-0.0107427	-0.0100546	0.365887	0.235617	FALSE	FALSE	FALSE	finngen_R12_L12_PILONIDALCYST	21	39156420	0.0274315	474291	0.713965	Pilonidal cyst || id:finngen_R12_L12_PILONIDALCYST	Pilonidal cyst	Pilonidal cyst || ||	TRUE	MedicineITLab	40528346	0.00165277	437887	21	8.00018e-11	ukb-b-5192	Time spent watching television (TV) || id:ukb-b-5192	TRUE	reported	igd	2	TRUE			9.64717342038002e-05	437887	2.8326134169874e-07	474291	TRUE	9.29983238677869e-06	5.35513627858412e-05	23.4505943047612	42.2476010311685
rs12045585	A	G	A	G	-0.0150612	0.0217635	0.131234	0.142408	FALSE	FALSE	FALSE	finngen_R12_L12_PILONIDALCYST	1	243509797	0.0334508	474291	0.515296	Pilonidal cyst || id:finngen_R12_L12_PILONIDALCYST	Pilonidal cyst	Pilonidal cyst || ||	TRUE	MedicineITLab	243673099	0.00240961	437887	1	4.09996e-10	ukb-b-5192	Time spent watching television (TV) || id:ukb-b-5192	TRUE	reported	igd	2	TRUE			8.92127286282024e-05	437887	8.92485198370628e-07	474291	TRUE	4.98706660984487e-05	5.17247415392532e-05	22.6506600484526	39.0684010740234
rs12214364	G	T	G	T	0.00904588	-0.0496402	0.415458	0.384063	FALSE	FALSE	FALSE	finngen_R12_L12_PILONIDALCYST	6	66846479	0.0240271	474291	0.0388276	Pilonidal cyst || id:finngen_R12_L12_PILONIDALCYST	Pilonidal cyst	Pilonidal cyst || ||	TRUE	MedicineITLab	67556372	0.00164514	437887	6	3.79997e-08	ukb-b-5192	Time spent watching television (TV) || id:ukb-b-5192	TRUE	reported	igd	2	TRUE			6.90408082632279e-05	437887	8.99947909766436e-06	474291	TRUE	0.0112962457186799	3.97442666007972e-05	17.4041098940737	30.2340217076393
rs1291871	C	T	C	T	0.00916233	0.0423853	0.514085	0.565494	FALSE	FALSE	FALSE	finngen_R12_L12_PILONIDALCYST	10	11044120	0.0234748	474291	0.0709872	Pilonidal cyst || id:finngen_R12_L12_PILONIDALCYST	Pilonidal cyst	Pilonidal cyst || ||	TRUE	MedicineITLab	11086083	0.00159831	437887	10	9.90011e-09	ukb-b-5192	Time spent watching television (TV) || id:ukb-b-5192	TRUE	reported	igd	2	TRUE			7.50407501154104e-05	437887	6.87354346989204e-06	474291	TRUE	0.00394475053440366	4.19408369774486e-05	18.3660336866948	32.8616848297662
rs13014947	A	G	A	G	0.0106072	0.0216246	0.574722	0.643637	FALSE	FALSE	FALSE	finngen_R12_L12_PILONIDALCYST	2	192878273	0.0243484	474291	0.374469	Pilonidal cyst || id:finngen_R12_L12_PILONIDALCYST	Pilonidal cyst	Pilonidal cyst || ||	TRUE	MedicineITLab	193742999	0.00162396	437887	2	6.4998e-11	ukb-b-5192	Time spent watching television (TV) || id:ukb-b-5192	TRUE	reported	igd	2	TRUE			9.74200795728868e-05	437887	1.66307385268679e-06	474291	TRUE	4.23198783778864e-05	5.49999443044377e-05	24.0849752840479	42.6629477715403
rs1324491	A	G	A	G	0.0134128	0.0880161	0.130982	0.13535	FALSE	FALSE	FALSE	finngen_R12_L12_PILONIDALCYST	1	59884944	0.0330282	474291	0.00770158	Pilonidal cyst || id:finngen_R12_L12_PILONIDALCYST	Pilonidal cyst	Pilonidal cyst || ||	TRUE	MedicineITLab	60350616	0.00235749	437887	1	1.29999e-08	ukb-b-5192	Time spent watching television (TV) || id:ukb-b-5192	TRUE	reported	igd	2	TRUE			7.39174553455609e-05	437887	1.4972863849299e-05	474291	TRUE	0.0240632569821174	4.09552218589866e-05	17.9344118315378	32.3697376226262
rs1727332	T	C	T	C	0.0131505	-0.018416	0.753551	0.760393	FALSE	FALSE	FALSE	finngen_R12_L12_PILONIDALCYST	12	123233754	0.0271657	474291	0.497828	Pilonidal cyst || id:finngen_R12_L12_PILONIDALCYST	Pilonidal cyst	Pilonidal cyst || ||	TRUE	MedicineITLab	123718301	0.00184868	437887	12	1.10002e-12	ukb-b-5192	Time spent watching television (TV) || id:ukb-b-5192	TRUE	reported	igd	2	TRUE			0.000115544903372627	437887	9.68958861284573e-07	474291	TRUE	3.16883226980279e-06	6.42324130506156e-05	28.1282169319172	50.6012267271755
rs178203	C	T	C	T	0.012014	-0.00737538	0.749551	0.796215	FALSE	FALSE	FALSE	finngen_R12_L12_PILONIDALCYST	14	26490116	0.0288716	474291	0.798372	Pilonidal cyst || id:finngen_R12_L12_PILONIDALCYST	Pilonidal cyst	Pilonidal cyst || ||	TRUE	MedicineITLab	26959322	0.00183543	437887	14	5.90065e-11	ukb-b-5192	Time spent watching television (TV) || id:ukb-b-5192	TRUE	reported	igd	2	TRUE			9.78356294144583e-05	437887	1.37589086137865e-07	474291	TRUE	5.55060715526854e-06	5.41908222553611e-05	23.730634185868	42.8449463484433
rs180396	T	C	T	C	0.0100502	0.00272607	0.746657	0.799733	FALSE	FALSE	FALSE	finngen_R12_L12_PILONIDALCYST	13	59863363	0.0290958	474291	0.925353	Pilonidal cyst || id:finngen_R12_L12_PILONIDALCYST	Pilonidal cyst	Pilonidal cyst || ||	TRUE	MedicineITLab	60437497	0.00183468	437887	13	4.30002e-08	ukb-b-5192	Time spent watching television (TV) || id:ukb-b-5192	TRUE	reported	igd	2	TRUE			6.85234035964385e-05	437887	1.85084623972553e-08	474291	TRUE	0.000102315206201731	3.82128521846644e-05	16.7334742126584	30.0074267948436
rs1826510	A	G	A	G	-0.0127337	-0.0153694	0.828498	0.776063	FALSE	FALSE	FALSE	finngen_R12_L12_PILONIDALCYST	5	24799903	0.0284092	474291	0.588506	Pilonidal cyst || id:finngen_R12_L12_PILONIDALCYST	Pilonidal cyst	Pilonidal cyst || ||	TRUE	MedicineITLab	24800012	0.00226447	437887	5	1.89998e-08	ukb-b-5192	Time spent watching television (TV) || id:ukb-b-5192	TRUE	reported	igd	2	TRUE			7.22078901948696e-05	437887	6.1709566900037e-07	474291	TRUE	0.00023330247388565	4.60786637960865e-05	20.178085475566	31.6210352862243
rs1889996	G	T	G	T	0.0119681	-0.0252209	0.738965	0.72997	FALSE	FALSE	FALSE	finngen_R12_L12_PILONIDALCYST	13	53695815	0.0261445	474291	0.334709	Pilonidal cyst || id:finngen_R12_L12_PILONIDALCYST	Pilonidal cyst	Pilonidal cyst || ||	TRUE	MedicineITLab	54269950	0.00181118	437887	13	3.90032e-11	ukb-b-5192	Time spent watching television (TV) || id:ukb-b-5192	TRUE	reported	igd	2	TRUE			9.97065796332096e-05	437887	1.96207938463467e-06	474291	TRUE	4.19702183595271e-05	5.52590005325448e-05	24.1984246289529	43.6643692475975
rs1993092	C	T	C	T	-0.00951741	-0.0197812	0.389657	0.420033	FALSE	FALSE	FALSE	finngen_R12_L12_PILONIDALCYST	6	98241728	0.0235679	474291	0.401287	Pilonidal cyst || id:finngen_R12_L12_PILONIDALCYST	Pilonidal cyst	Pilonidal cyst || ||	TRUE	MedicineITLab	98689604	0.00163099	437887	6	5.39995e-09	ukb-b-5192	Time spent watching television (TV) || id:ukb-b-5192	TRUE	reported	igd	2	TRUE			7.77572909507394e-05	437887	1.48531920671217e-06	474291	TRUE	0.000287664040603974	4.30847922887121e-05	18.8669971519961	34.0513990925111
rs2073869	T	C	T	C	-0.0138006	-0.0156612	0.166613	0.275788	FALSE	FALSE	FALSE	finngen_R12_L12_PILONIDALCYST	9	132888429	0.0260572	474291	0.54782	Pilonidal cyst || id:finngen_R12_L12_PILONIDALCYST	Pilonidal cyst	Pilonidal cyst || ||	TRUE	MedicineITLab	135763816	0.00213942	437887	9	1.09999e-10	ukb-b-5192	Time spent watching television (TV) || id:ukb-b-5192	TRUE	reported	igd	2	TRUE			9.50172590032702e-05	437887	7.6164254502564e-07	474291	TRUE	2.28648488894421e-05	5.28909707779421e-05	23.1613877673828	41.6105861824915
rs2106164	C	T	C	T	-0.00938934	0.00894941	0.531731	0.482951	FALSE	FALSE	FALSE	finngen_R12_L12_PILONIDALCYST	7	93032439	0.0232713	474291	0.700558	Pilonidal cyst || id:finngen_R12_L12_PILONIDALCYST	Pilonidal cyst	Pilonidal cyst || ||	TRUE	MedicineITLab	92661753	0.00159824	437887	7	4.20001e-09	ukb-b-5192	Time spent watching television (TV) || id:ukb-b-5192	TRUE	reported	igd	2	TRUE			7.88119081388571e-05	437887	3.11820262133038e-07	474291	TRUE	7.19681320850004e-05	4.39023244969938e-05	19.2250133851422	34.5132724522415
rs2185490	C	A	C	A	0.00937259	-0.00726067	0.617654	0.596142	FALSE	FALSE	FALSE	finngen_R12_L12_PILONIDALCYST	14	69265402	0.0237717	474291	0.760036	Pilonidal cyst || id:finngen_R12_L12_PILONIDALCYST	Pilonidal cyst	Pilonidal cyst || ||	TRUE	MedicineITLab	69732119	0.0016448	437887	14	1.2e-08	ukb-b-5192	Time spent watching television (TV) || id:ukb-b-5192	TRUE	reported	igd	2	TRUE			7.41482272670702e-05	437887	1.9669339540129e-07	474291	TRUE	9.72876196914226e-05	4.14907269308334e-05	18.1689208038397	32.4708041494067
rs2240857	G	T	G	T	0.0159314	0.0216565	0.141014	0.210386	FALSE	FALSE	FALSE	finngen_R12_L12_PILONIDALCYST	7	7971003	0.0285367	474291	0.447911	Pilonidal cyst || id:finngen_R12_L12_PILONIDALCYST	Pilonidal cyst	Pilonidal cyst || ||	TRUE	MedicineITLab	8010634	0.00230213	437887	7	4.49987e-12	ukb-b-5192	Time spent watching television (TV) || id:ukb-b-5192	TRUE	reported	igd	2	TRUE			0.000109355500223464	437887	1.21429850566693e-06	474291	TRUE	8.03798567156165e-06	6.1487409591553e-05	26.9260699632897	47.8903702907505
rs2283	G	A	G	A	-0.00926961	-0.0247745	0.339277	0.240489	FALSE	FALSE	FALSE	finngen_R12_L12_PILONIDALCYST	5	107437922	0.0271244	474291	0.361051	Pilonidal cyst || id:finngen_R12_L12_PILONIDALCYST	Pilonidal cyst	Pilonidal cyst || ||	TRUE	MedicineITLab	106773623	0.00167594	437887	5	3.2e-08	ukb-b-5192	Time spent watching television (TV) || id:ukb-b-5192	TRUE	reported	igd	2	TRUE			6.98579092351652e-05	437887	1.75891843164257e-06	474291	TRUE	0.000792497251558009	3.85235911374887e-05	16.8695525809855	30.5918676693553
rs2332818	C	T	C	T	0.00988441	-0.0124672	0.731272	0.771405	FALSE	FALSE	FALSE	finngen_R12_L12_PILONIDALCYST	14	26643226	0.0276964	474291	0.65261	Pilonidal cyst || id:finngen_R12_L12_PILONIDALCYST	Pilonidal cyst	Pilonidal cyst || ||	TRUE	MedicineITLab	27112432	0.00179948	437887	14	4e-08	ukb-b-5192	Time spent watching television (TV) || id:ukb-b-5192	TRUE	reported	igd	2	TRUE			6.8899720844307e-05	437887	4.27216452658139e-07	474291	TRUE	0.000263362586351504	3.8399304931235e-05	16.8151253289388	30.1722331203486
rs2352984	C	T	C	T	0.0197571	-0.0402744	0.430943	0.329205	FALSE	FALSE	FALSE	finngen_R12_L12_PILONIDALCYST	3	49911295	0.0247491	474291	0.103673	Pilonidal cyst || id:finngen_R12_L12_PILONIDALCYST	Pilonidal cyst	Pilonidal cyst || ||	TRUE	MedicineITLab	49948728	0.00160408	437887	3	7.39946e-35	ukb-b-5192	Time spent watching television (TV) || id:ukb-b-5192	TRUE	reported	igd	2	TRUE			0.000346325002920531	437887	5.58333723494461e-06	474291	TRUE	8.94907797105044e-15	0.000191448510742565	83.8484837938583	151.703062467409
rs2479968	G	A	G	A	0.0205886	-0.0242567	0.05112	0.105899	FALSE	FALSE	FALSE	finngen_R12_L12_PILONIDALCYST	13	111316981	0.0382465	474291	0.525937	Pilonidal cyst || id:finngen_R12_L12_PILONIDALCYST	Pilonidal cyst	Pilonidal cyst || ||	TRUE	MedicineITLab	111969328	0.00370246	437887	13	2.69998e-08	ukb-b-5192	Time spent watching television (TV) || id:ukb-b-5192	TRUE	reported	igd	2	TRUE			7.06125906914832e-05	437887	8.48079600136164e-07	474291	TRUE	0.000356580239736684	4.11230924369585e-05	18.0079258733579	30.9223777841458
rs249960	G	A	G	A	-0.0118041	-0.0162885	0.182119	0.184124	FALSE	FALSE	FALSE	finngen_R12_L12_PILONIDALCYST	5	96829068	0.0301249	474291	0.588716	Pilonidal cyst || id:finngen_R12_L12_PILONIDALCYST	Pilonidal cyst	Pilonidal cyst || ||	TRUE	MedicineITLab	96164771	0.00206636	437887	5	1.09999e-08	ukb-b-5192	Time spent watching television (TV) || id:ukb-b-5192	TRUE	reported	igd	2	TRUE			7.45180282690946e-05	437887	6.1640710568339e-07	474291	TRUE	0.000180761654172635	4.15088911516671e-05	18.1768753038862	32.6327585374357
rs262890	G	A	G	A	0.0132392	0.0441755	0.298989	0.384256	FALSE	FALSE	FALSE	finngen_R12_L12_PILONIDALCYST	5	63634188	0.0239403	474291	0.065004	Pilonidal cyst || id:finngen_R12_L12_PILONIDALCYST	Pilonidal cyst	Pilonidal cyst || ||	TRUE	MedicineITLab	62930015	0.00173776	437887	5	2.60016e-14	ukb-b-5192	Time spent watching television (TV) || id:ukb-b-5192	TRUE	reported	igd	2	TRUE			0.000132533681621342	437887	7.17889499129061e-06	474291	TRUE	2.49814003663222e-05	7.34739731156091e-05	32.1755147806365	58.0422037237104
rs263771	A	C	A	C	0.0120137	0.00392595	0.233452	0.256711	FALSE	FALSE	FALSE	finngen_R12_L12_PILONIDALCYST	2	185056965	0.0265559	474291	0.882471	Pilonidal cyst || id:finngen_R12_L12_PILONIDALCYST	Pilonidal cyst	Pilonidal cyst || ||	TRUE	MedicineITLab	185921692	0.0018854	437887	2	1.89998e-10	ukb-b-5192	Time spent watching television (TV) || id:ukb-b-5192	TRUE	reported	igd	2	TRUE			9.2714193422355e-05	437887	4.60812665187023e-08	474291	TRUE	7.04971686220902e-06	5.16559692623577e-05	22.6205425865001	40.6019189609158
rs2646351	A	G	A	G	0.00891407	-0.0152476	0.452916	0.425132	FALSE	FALSE	FALSE	finngen_R12_L12_PILONIDALCYST	4	54835146	0.0235086	474291	0.5166	Pilonidal cyst || id:finngen_R12_L12_PILONIDALCYST	Pilonidal cyst	Pilonidal cyst || ||	TRUE	MedicineITLab	55701312	0.0015984	437887	4	2.39999e-08	ukb-b-5192	Time spent watching television (TV) || id:ukb-b-5192	TRUE	reported	igd	2	TRUE			7.10215628372858e-05	437887	8.8696403472846e-07	474291	TRUE	0.000354361440234205	3.9378008893575e-05	17.2437184476615	31.1014859191414
rs2678662	G	T	G	T	0.0111458	0.0151764	0.608337	0.611589	FALSE	FALSE	FALSE	finngen_R12_L12_PILONIDALCYST	2	103830301	0.0238957	474291	0.525356	Pilonidal cyst || id:finngen_R12_L12_PILONIDALCYST	Pilonidal cyst	Pilonidal cyst || ||	TRUE	MedicineITLab	104446759	0.00163238	437887	2	8.60003e-12	ukb-b-5192	Time spent watching television (TV) || id:ukb-b-5192	TRUE	reported	igd	2	TRUE			0.000106456861114997	437887	8.50461372564543e-07	474291	TRUE	7.34784536954235e-06	5.91983040778692e-05	25.923584013347	46.620825736111
rs2857693	T	G	T	G	0.0106577	0.0635474	0.365548	0.3215	FALSE	FALSE	FALSE	finngen_R12_L12_PILONIDALCYST	6	31620607	0.0249056	474291	0.0107251	Pilonidal cyst || id:finngen_R12_L12_PILONIDALCYST	Pilonidal cyst	Pilonidal cyst || ||	TRUE	MedicineITLab	31588384	0.00164635	437887	6	9.60064e-11	ukb-b-5192	Time spent watching television (TV) || id:ukb-b-5192	TRUE	reported	igd	2	TRUE			9.56931866377585e-05	437887	1.37262701342648e-05	474291	TRUE	0.00373142561974857	5.26865985109616e-05	23.0718867682075	41.9066212089996
rs2906604	C	T	C	T	0.0104012	0.0228912	0.497337	0.457038	FALSE	FALSE	FALSE	finngen_R12_L12_PILONIDALCYST	2	107007788	0.0233179	474291	0.326246	Pilonidal cyst || id:finngen_R12_L12_PILONIDALCYST	Pilonidal cyst	Pilonidal cyst || ||	TRUE	MedicineITLab	107624244	0.00158628	437887	2	5.50047e-11	ukb-b-5192	Time spent watching television (TV) || id:ukb-b-5192	TRUE	reported	igd	2	TRUE			9.81758092091145e-05	437887	2.03195606718548e-06	474291	TRUE	5.16924839577346e-05	5.40909463177624e-05	23.6868952749341	42.9939351799105
rs3138499	C	A	C	A	0.0109638	-0.00277448	0.518183	0.499102	FALSE	FALSE	FALSE	finngen_R12_L12_PILONIDALCYST	9	89605006	0.0233081	474291	0.905247	Pilonidal cyst || id:finngen_R12_L12_PILONIDALCYST	Pilonidal cyst	Pilonidal cyst || ||	TRUE	MedicineITLab	92219921	0.00160508	437887	9	8.49963e-12	ukb-b-5192	Time spent watching television (TV) || id:ukb-b-5192	TRUE	reported	igd	2	TRUE			0.000106542406227335	437887	2.98748949152063e-08	474291	TRUE	1.27959693230508e-06	6.00229705670504e-05	26.2847361546975	46.6582926376249
rs34094119	G	A	G	A	0.00908177	-0.0187632	0.525005	0.438569	FALSE	FALSE	FALSE	finngen_R12_L12_PILONIDALCYST	8	11078388	0.0235675	474291	0.425947	Pilonidal cyst || id:finngen_R12_L12_PILONIDALCYST	Pilonidal cyst	Pilonidal cyst || ||	TRUE	MedicineITLab	10935898	0.00159595	437887	8	1.29999e-08	ukb-b-5192	Time spent watching television (TV) || id:ukb-b-5192	TRUE	reported	igd	2	TRUE			7.39452449950553e-05	437887	1.3364205692134e-06	474291	TRUE	0.000382840480877535	4.11361337401368e-05	18.0136369341779	32.3819080927871
rs35797019	G	A	G	A	-0.00921437	-0.0232011	0.392335	0.424308	FALSE	FALSE	FALSE	finngen_R12_L12_PILONIDALCYST	3	94268462	0.0235116	474291	0.323744	Pilonidal cyst || id:finngen_R12_L12_PILONIDALCYST	Pilonidal cyst	Pilonidal cyst || ||	TRUE	MedicineITLab	93987306	0.00162787	437887	3	1.5e-08	ukb-b-5192	Time spent watching television (TV) || id:ukb-b-5192	TRUE	reported	igd	2	TRUE			7.31644328901944e-05	437887	2.05309402385533e-06	474291	TRUE	0.000679235184736943	4.04839207404356e-05	17.7280193331552	32.039951881032
rs362312	C	T	C	T	-0.00952438	-0.00495164	0.424168	0.519988	FALSE	FALSE	FALSE	finngen_R12_L12_PILONIDALCYST	4	3235917	0.0233922	474291	0.832357	Pilonidal cyst || id:finngen_R12_L12_PILONIDALCYST	Pilonidal cyst	Pilonidal cyst || ||	TRUE	MedicineITLab	3237644	0.00161239	437887	4	3.50002e-09	ukb-b-5192	Time spent watching television (TV) || id:ukb-b-5192	TRUE	reported	igd	2	TRUE			7.96780254846843e-05	437887	9.44741286107722e-08	474291	TRUE	3.91083939100582e-05	4.43136090237463e-05	19.4051245984677	34.8925923622244
rs3754970	C	T	C	T	0.00970162	0.0452544	0.502922	0.440417	FALSE	FALSE	FALSE	finngen_R12_L12_PILONIDALCYST	2	161235325	0.0234629	474291	0.0537601	Pilonidal cyst || id:finngen_R12_L12_PILONIDALCYST	Pilonidal cyst	Pilonidal cyst || ||	TRUE	MedicineITLab	162091836	0.00159865	437887	2	1.29999e-09	ukb-b-5192	Time spent watching television (TV) || id:ukb-b-5192	TRUE	reported	igd	2	TRUE			8.40978983096539e-05	437887	7.84353401763718e-06	474291	TRUE	0.00236932771661211	4.70591080788383e-05	20.6074473091922	36.8283053844039
rs3810496	C	T	C	T	0.00937122	0.0295324	0.61619	0.609249	FALSE	FALSE	FALSE	finngen_R12_L12_PILONIDALCYST	20	63775533	0.0238219	474291	0.215079	Pilonidal cyst || id:finngen_R12_L12_PILONIDALCYST	Pilonidal cyst	Pilonidal cyst || ||	TRUE	MedicineITLab	62406886	0.00164426	437887	20	1.2e-08	ukb-b-5192	Time spent watching television (TV) || id:ukb-b-5192	TRUE	reported	igd	2	TRUE			7.41752467895053e-05	437887	3.24041198697153e-06	474291	TRUE	0.00115126254019655	4.15387281166639e-05	18.1899415484018	32.4826373480642
rs4076457	T	C	T	C	-0.0100378	-0.0243103	0.256946	0.214786	FALSE	FALSE	FALSE	finngen_R12_L12_PILONIDALCYST	15	77714871	0.0283534	474291	0.391222	Pilonidal cyst || id:finngen_R12_L12_PILONIDALCYST	Pilonidal cyst	Pilonidal cyst || ||	TRUE	MedicineITLab	78007213	0.00182359	437887	15	3.69999e-08	ukb-b-5192	Time spent watching television (TV) || id:ukb-b-5192	TRUE	reported	igd	2	TRUE			6.9188283285666e-05	437887	1.54998188116178e-06	474291	TRUE	0.000738118988827647	3.84741744453114e-05	16.8479120864938	30.298607735199
rs4110177	A	G	A	G	0.00942719	0.00698261	0.367281	0.258729	FALSE	FALSE	FALSE	finngen_R12_L12_PILONIDALCYST	5	89497464	0.0266328	474291	0.793182	Pilonidal cyst || id:finngen_R12_L12_PILONIDALCYST	Pilonidal cyst	Pilonidal cyst || ||	TRUE	MedicineITLab	88793281	0.00165683	437887	5	1.29999e-08	ukb-b-5192	Time spent watching television (TV) || id:ukb-b-5192	TRUE	reported	igd	2	TRUE			7.39292744908893e-05	437887	1.44930169898486e-07	474291	TRUE	8.81255182213351e-05	4.13051167751501e-05	18.0876381710934	32.3749138143331
rs4303732	C	T	C	T	-0.0107277	0.0145052	0.40162	0.40772	FALSE	FALSE	FALSE	finngen_R12_L12_PILONIDALCYST	2	100213578	0.02363	474291	0.539317	Pilonidal cyst || id:finngen_R12_L12_PILONIDALCYST	Pilonidal cyst	Pilonidal cyst || ||	TRUE	MedicineITLab	100830040	0.00162133	437887	2	3.69999e-11	ukb-b-5192	Time spent watching television (TV) || id:ukb-b-5192	TRUE	reported	igd	2	TRUE			9.99693609378288e-05	437887	7.9446835270279e-07	474291	TRUE	1.3883024662325e-05	5.53140727873209e-05	24.222542609961	43.7794602189214
rs4339469	G	T	G	T	0.0125288	0.0254249	0.62921	0.688751	FALSE	FALSE	FALSE	finngen_R12_L12_PILONIDALCYST	6	97921354	0.0250893	474291	0.31088	Pilonidal cyst || id:finngen_R12_L12_PILONIDALCYST	Pilonidal cyst	Pilonidal cyst || ||	TRUE	MedicineITLab	98369230	0.00164709	437887	6	2.80027e-14	ukb-b-5192	Time spent watching television (TV) || id:ukb-b-5192	TRUE	reported	igd	2	TRUE			0.000132119475583515	437887	2.16519704239363e-06	474291	TRUE	1.72929889578983e-06	7.32440883706726e-05	32.0748369283825	57.8607811019436
rs4469687	G	A	G	A	0.00879878	-0.0069062	0.483936	0.500011	FALSE	FALSE	FALSE	finngen_R12_L12_PILONIDALCYST	1	184709885	0.023212	474291	0.766064	Pilonidal cyst || id:finngen_R12_L12_PILONIDALCYST	Pilonidal cyst	Pilonidal cyst || ||	TRUE	MedicineITLab	184679019	0.00159006	437887	1	3.09999e-08	ukb-b-5192	Time spent watching television (TV) || id:ukb-b-5192	TRUE	reported	igd	2	TRUE			6.99241918614157e-05	437887	1.86642286009767e-07	474291	TRUE	0.000154340956652277	3.86693087165926e-05	16.9333650488858	30.6208958946355
rs4567133	A	C	A	C	-0.0130235	-0.023457	0.810356	0.713591	FALSE	FALSE	FALSE	finngen_R12_L12_PILONIDALCYST	9	22606561	0.0258251	474291	0.363718	Pilonidal cyst || id:finngen_R12_L12_PILONIDALCYST	Pilonidal cyst	Pilonidal cyst || ||	TRUE	MedicineITLab	22606560	0.00203837	437887	9	1.7e-10	ukb-b-5192	Time spent watching television (TV) || id:ukb-b-5192	TRUE	reported	igd	2	TRUE			9.32156511286074e-05	437887	1.73947064540054e-06	474291	TRUE	6.95847107550063e-05	5.21315194671454e-05	22.8288005019287	40.8215406009375
rs4747438	T	C	T	C	-0.0118194	0.00928599	0.676512	0.648438	FALSE	FALSE	FALSE	finngen_R12_L12_PILONIDALCYST	10	21835334	0.0243062	474291	0.70243	Pilonidal cyst || id:finngen_R12_L12_PILONIDALCYST	Pilonidal cyst	Pilonidal cyst || ||	TRUE	MedicineITLab	22124263	0.00170328	437887	10	3.90032e-12	ukb-b-5192	Time spent watching television (TV) || id:ukb-b-5192	TRUE	reported	igd	2	TRUE			0.000109953977388392	437887	3.07736565886748e-07	474291	TRUE	2.14867389079137e-06	6.11440970952763e-05	26.7757201337967	48.1524919467269
rs4788616	G	T	G	T	-0.0101834	0.0238256	0.391065	0.434418	FALSE	FALSE	FALSE	finngen_R12_L12_PILONIDALCYST	16	72178085	0.0234657	474291	0.309945	Pilonidal cyst || id:finngen_R12_L12_PILONIDALCYST	Pilonidal cyst	Pilonidal cyst || ||	TRUE	MedicineITLab	72211984	0.00163103	437887	16	4.30002e-10	ukb-b-5192	Time spent watching television (TV) || id:ukb-b-5192	TRUE	reported	igd	2	TRUE			8.90149554339779e-05	437887	2.17358519891881e-06	474291	TRUE	0.000145555020391521	4.93895975438962e-05	21.6280321203111	38.9817837219482
rs4847408	C	G	C	G	-0.010396	-0.0153767	0.649373	0.669592	FALSE	TRUE	FALSE	finngen_R12_L12_PILONIDALCYST	1	93325880	0.024706	474291	0.533687	Pilonidal cyst || id:finngen_R12_L12_PILONIDALCYST	Pilonidal cyst	Pilonidal cyst || ||	TRUE	MedicineITLab	93791437	0.00166324	437887	1	4.09996e-10	ukb-b-5192	Time spent watching television (TV) || id:ukb-b-5192	TRUE	reported	igd	2	TRUE			8.92121251941749e-05	437887	8.16729046836917e-07	474291	TRUE	4.58617888436833e-05	4.9215524801918e-05	21.5518007610728	39.0681367921619
rs494566	T	C	T	C	0.0101656	-0.0183116	0.332086	0.25797	FALSE	FALSE	FALSE	finngen_R12_L12_PILONIDALCYST	9	1785717	0.0266679	474291	0.4923	Pilonidal cyst || id:finngen_R12_L12_PILONIDALCYST	Pilonidal cyst	Pilonidal cyst || ||	TRUE	MedicineITLab	1785717	0.00169592	437887	9	2e-09	ukb-b-5192	Time spent watching television (TV) || id:ukb-b-5192	TRUE	reported	igd	2	TRUE			8.20464147202272e-05	437887	9.94103186942193e-07	474291	TRUE	0.000119845776587502	4.58423785735328e-05	20.0746102095523	35.9298422245027
rs57555420	T	C	T	C	0.0101749	-0.00380599	0.281686	0.209698	FALSE	FALSE	FALSE	finngen_R12_L12_PILONIDALCYST	1	97317892	0.0285241	474291	0.893853	Pilonidal cyst || id:finngen_R12_L12_PILONIDALCYST	Pilonidal cyst	Pilonidal cyst || ||	TRUE	MedicineITLab	97783448	0.00177238	437887	1	9.40005e-09	ukb-b-5192	Time spent watching television (TV) || id:ukb-b-5192	TRUE	reported	igd	2	TRUE			7.52582064404585e-05	437887	3.75377568135391e-08	474291	TRUE	5.1862070926473e-05	4.18957422105463e-05	18.3462857091217	32.9569200058696
rs6102912	C	T	C	T	-0.0109087	0.0141805	0.41003	0.49814	FALSE	FALSE	FALSE	finngen_R12_L12_PILONIDALCYST	20	42574295	0.0232833	474291	0.542497	Pilonidal cyst || id:finngen_R12_L12_PILONIDALCYST	Pilonidal cyst	Pilonidal cyst || ||	TRUE	MedicineITLab	41202935	0.00161539	437887	20	1.39991e-11	ukb-b-5192	Time spent watching television (TV) || id:ukb-b-5192	TRUE	reported	igd	2	TRUE			0.000104132410493732	437887	7.82079006975658e-07	474291	TRUE	8.69296372687502e-06	5.75733571097679e-05	25.2119610152457	45.6027692953397
rs61864793	C	T	C	T	-0.0111416	-0.0271657	0.251695	0.200213	FALSE	FALSE	FALSE	finngen_R12_L12_PILONIDALCYST	10	84043616	0.028996	474291	0.34882	Pilonidal cyst || id:finngen_R12_L12_PILONIDALCYST	Pilonidal cyst	Pilonidal cyst || ||	TRUE	MedicineITLab	85803372	0.00183429	437887	10	1.2e-09	ukb-b-5192	Time spent watching television (TV) || id:ukb-b-5192	TRUE	reported	igd	2	TRUE			8.42485567279631e-05	437887	1.85063922265413e-06	474291	TRUE	0.000190951205745844	4.67604149223427e-05	20.4766417845361	36.894287553302
rs62145951	C	T	C	T	-0.0120253	0.0153474	0.263053	0.409362	FALSE	FALSE	FALSE	finngen_R12_L12_PILONIDALCYST	2	68172454	0.0236849	474291	0.516996	Pilonidal cyst || id:finngen_R12_L12_PILONIDALCYST	Pilonidal cyst	Pilonidal cyst || ||	TRUE	MedicineITLab	68399586	0.00180403	437887	2	2.60016e-11	ukb-b-5192	Time spent watching television (TV) || id:ukb-b-5192	TRUE	reported	igd	2	TRUE			0.000101461246606916	437887	8.85284941270215e-07	474291	TRUE	1.31542925225863e-05	5.60662293688802e-05	24.5519373817448	44.4328661844628
rs62199883	A	C	A	C	0.0138426	-0.0226591	0.48612	0.423742	FALSE	FALSE	FALSE	finngen_R12_L12_PILONIDALCYST	2	214511982	0.023618	474291	0.337356	Pilonidal cyst || id:finngen_R12_L12_PILONIDALCYST	Pilonidal cyst	Pilonidal cyst || ||	TRUE	MedicineITLab	215376706	0.00159028	437887	2	3.19963e-18	ukb-b-5192	Time spent watching television (TV) || id:ukb-b-5192	TRUE	reported	igd	2	TRUE			0.000173002721811689	437887	1.94068558677101e-06	474291	TRUE	2.00321600027018e-08	9.57349554422103e-05	41.9249146436476	75.7684049808007
rs6493583	G	C	G	C	0.0133615	-0.0284791	0.137725	0.080012	FALSE	TRUE	FALSE	finngen_R12_L12_PILONIDALCYST	15	52803887	0.043323	474291	0.510945	Pilonidal cyst || id:finngen_R12_L12_PILONIDALCYST	Pilonidal cyst	Pilonidal cyst || ||	TRUE	MedicineITLab	53096084	0.00232818	437887	15	9.49992e-09	ukb-b-5192	Time spent watching television (TV) || id:ukb-b-5192	TRUE	reported	igd	2	TRUE			7.52115588567087e-05	437887	9.11112547578904e-07	474291	TRUE	0.000230704664699288	4.24032362413756e-05	18.568528467254	32.9364906547753
rs6511708	C	T	C	T	-0.0120822	0.0426002	0.664796	0.726843	FALSE	FALSE	FALSE	finngen_R12_L12_PILONIDALCYST	19	10678137	0.0260899	474291	0.102506	Pilonidal cyst || id:finngen_R12_L12_PILONIDALCYST	Pilonidal cyst	Pilonidal cyst || ||	TRUE	MedicineITLab	10788813	0.00168508	437887	19	7.50067e-13	ukb-b-5192	Time spent watching television (TV) || id:ukb-b-5192	TRUE	reported	igd	2	TRUE			0.00011739238837127	437887	5.62125068444636e-06	474291	TRUE	5.37256808036714e-05	6.50608340874245e-05	28.4910169837008	51.4104011717344
rs68056254	T	G	T	G	0.0134953	-0.0169469	0.150874	0.172733	FALSE	FALSE	FALSE	finngen_R12_L12_PILONIDALCYST	2	147089287	0.0307294	474291	0.581298	Pilonidal cyst || id:finngen_R12_L12_PILONIDALCYST	Pilonidal cyst	Pilonidal cyst || ||	TRUE	MedicineITLab	147846855	0.00222488	437887	2	1.29999e-09	ukb-b-5192	Time spent watching television (TV) || id:ukb-b-5192	TRUE	reported	igd	2	TRUE			8.40147124829978e-05	437887	6.41252456029618e-07	474291	TRUE	6.56203642915828e-05	4.66639637461753e-05	20.4344033152495	36.7918734342858
rs6814554	A	G	A	G	0.0135276	0.0208805	0.47436	0.435969	FALSE	FALSE	FALSE	finngen_R12_L12_PILONIDALCYST	4	151533182	0.0234174	474291	0.372572	Pilonidal cyst || id:finngen_R12_L12_PILONIDALCYST	Pilonidal cyst	Pilonidal cyst || ||	TRUE	MedicineITLab	152454334	0.00159621	437887	4	2.39994e-17	ukb-b-5192	Time spent watching television (TV) || id:ukb-b-5192	TRUE	reported	igd	2	TRUE			0.000163994829346754	437887	1.67633440651485e-06	474291	TRUE	3.95052471178779e-08	9.12573742759555e-05	39.9638823337944	71.8226543924538
rs6850494	C	A	C	A	0.00966003	0.0134715	0.386016	0.414664	FALSE	FALSE	FALSE	finngen_R12_L12_PILONIDALCYST	4	81370617	0.0236676	474291	0.569222	Pilonidal cyst || id:finngen_R12_L12_PILONIDALCYST	Pilonidal cyst	Pilonidal cyst || ||	TRUE	MedicineITLab	82291771	0.00163429	437887	4	3.40001e-09	ukb-b-5192	Time spent watching television (TV) || id:ukb-b-5192	TRUE	reported	igd	2	TRUE			7.97818283988348e-05	437887	6.83093448934393e-07	474291	TRUE	0.000109843114567368	4.42332964473319e-05	19.3699538117491	34.9380533502008
rs6895658	C	T	C	T	-0.0129815	-0.0492808	0.193239	0.179052	FALSE	FALSE	FALSE	finngen_R12_L12_PILONIDALCYST	5	124938342	0.0302426	474291	0.103204	Pilonidal cyst || id:finngen_R12_L12_PILONIDALCYST	Pilonidal cyst	Pilonidal cyst || ||	TRUE	MedicineITLab	124274035	0.0020131	437887	5	1.09999e-10	ukb-b-5192	Time spent watching television (TV) || id:ukb-b-5192	TRUE	reported	igd	2	TRUE			9.49549804831993e-05	437887	5.59850105264131e-06	474291	TRUE	0.000430257856150529	5.25435519763684e-05	23.0092422444879	41.5833101712915
rs6994132	C	T	C	T	-0.00996299	0.019209	0.579236	0.596961	FALSE	FALSE	FALSE	finngen_R12_L12_PILONIDALCYST	8	91641512	0.023735	474291	0.418336	Pilonidal cyst || id:finngen_R12_L12_PILONIDALCYST	Pilonidal cyst	Pilonidal cyst || ||	TRUE	MedicineITLab	92653740	0.00161092	437887	8	6.19998e-10	ukb-b-5192	Time spent watching television (TV) || id:ukb-b-5192	TRUE	reported	igd	2	TRUE			8.7344072774893e-05	437887	1.38097999972249e-06	474291	TRUE	9.66614863247269e-05	4.83841933914593e-05	21.1877376748163	38.2500002178367
rs7089973	A	C	A	C	0.00929464	0.00991674	0.380267	0.372295	FALSE	FALSE	FALSE	finngen_R12_L12_PILONIDALCYST	10	114809806	0.024034	474291	0.679891	Pilonidal cyst || id:finngen_R12_L12_PILONIDALCYST	Pilonidal cyst	Pilonidal cyst || ||	TRUE	MedicineITLab	116569565	0.00164586	437887	10	1.6e-08	ukb-b-5192	Time spent watching television (TV) || id:ukb-b-5192	TRUE	reported	igd	2	TRUE			7.28262031069064e-05	437887	3.58957086810003e-07	474291	TRUE	0.000152966675605799	4.07181842498693e-05	17.8306081402416	31.8918245079568
rs71658797	A	T	A	T	0.0157577	0.0505924	0.121135	0.129466	FALSE	TRUE	FALSE	finngen_R12_L12_PILONIDALCYST	1	77501822	0.034793	474291	0.14592	Pilonidal cyst || id:finngen_R12_L12_PILONIDALCYST	Pilonidal cyst	Pilonidal cyst || ||	TRUE	MedicineITLab	77967507	0.0024403	437887	1	1.09999e-10	ukb-b-5192	Time spent watching television (TV) || id:ukb-b-5192	TRUE	reported	igd	2	TRUE			9.52133389057286e-05	437887	4.45801803698408e-06	474291	TRUE	0.000263617636746876	5.28697753108963e-05	23.1521056086333	41.6964629661945
rs7184800	A	G	A	G	-0.0134542	-0.00629895	0.302842	0.257917	FALSE	FALSE	FALSE	finngen_R12_L12_PILONIDALCYST	16	53475219	0.026607	474291	0.812858	Pilonidal cyst || id:finngen_R12_L12_PILONIDALCYST	Pilonidal cyst	Pilonidal cyst || ||	TRUE	MedicineITLab	53509131	0.00173008	437887	16	7.39946e-15	ukb-b-5192	Time spent watching television (TV) || id:ukb-b-5192	TRUE	reported	igd	2	TRUE			0.000138090353961247	437887	1.18168411942805e-07	474291	TRUE	5.22717851109199e-08	7.64351417329185e-05	33.4723605023382	60.4760458028919
rs72673939	C	G	C	G	0.0121001	0.0183338	0.183051	0.282759	FALSE	TRUE	FALSE	finngen_R12_L12_PILONIDALCYST	8	117855454	0.0258723	474291	0.478555	Pilonidal cyst || id:finngen_R12_L12_PILONIDALCYST	Pilonidal cyst	Pilonidal cyst || ||	TRUE	MedicineITLab	118867693	0.00205835	437887	8	4.09996e-09	ukb-b-5192	Time spent watching television (TV) || id:ukb-b-5192	TRUE	reported	igd	2	TRUE			7.89123779284914e-05	437887	1.05874504257607e-06	474291	TRUE	0.000178350682851513	4.379000209297e-05	19.1758247758872	34.5572736058524
rs73571431	T	C	T	C	0.0158383	0.0387202	0.109769	0.177022	FALSE	FALSE	FALSE	finngen_R12_L12_PILONIDALCYST	9	123373860	0.0302916	474291	0.201162	Pilonidal cyst || id:finngen_R12_L12_PILONIDALCYST	Pilonidal cyst	Pilonidal cyst || ||	TRUE	MedicineITLab	126136139	0.00255272	437887	9	5.49997e-10	ukb-b-5192	Time spent watching television (TV) || id:ukb-b-5192	TRUE	reported	igd	2	TRUE			8.79047860128544e-05	437887	3.44497606300139e-06	474291	TRUE	0.000332955022064355	4.90263483341526e-05	21.4689550847708	38.4955711681847
rs73946726	A	C	A	C	0.0319589	-0.311165	0.02024	0.00474594	FALSE	FALSE	FALSE	finngen_R12_L12_PILONIDALCYST	2	116315851	0.172418	474291	0.0711197	Pilonidal cyst || id:finngen_R12_L12_PILONIDALCYST	Pilonidal cyst	Pilonidal cyst || ||	TRUE	MedicineITLab	117073427	0.00570793	437887	2	2.19999e-08	ukb-b-5192	Time spent watching television (TV) || id:ukb-b-5192	TRUE	reported	igd	2	TRUE			7.15871725000963e-05	437887	6.86705051170296e-06	474291	TRUE	0.00532158530733322	4.05082847651275e-05	17.7386888382367	31.3491932303082
rs749056	G	T	G	T	-0.0100199	-0.0222926	0.304306	0.332141	FALSE	FALSE	FALSE	finngen_R12_L12_PILONIDALCYST	1	109495216	0.0247401	474291	0.36755	Pilonidal cyst || id:finngen_R12_L12_PILONIDALCYST	Pilonidal cyst	Pilonidal cyst || ||	TRUE	MedicineITLab	110037838	0.00173165	437887	1	7.19996e-09	ukb-b-5192	Time spent watching television (TV) || id:ukb-b-5192	TRUE	reported	igd	2	TRUE			7.64562980039933e-05	437887	1.71188564308853e-06	474291	TRUE	0.000388119586301724	4.25094556177477e-05	18.6150442885764	33.4816259326486
rs749671	A	G	A	G	-0.0110813	-0.0156009	0.371805	0.385966	FALSE	FALSE	FALSE	finngen_R12_L12_PILONIDALCYST	16	31077026	0.0238611	474291	0.513226	Pilonidal cyst || id:finngen_R12_L12_PILONIDALCYST	Pilonidal cyst	Pilonidal cyst || ||	TRUE	MedicineITLab	31088347	0.00164483	437887	16	1.59993e-11	ukb-b-5192	Time spent watching television (TV) || id:ukb-b-5192	TRUE	reported	igd	2	TRUE			0.000103641647115351	437887	9.01311558890947e-07	474291	TRUE	1.05856322431805e-05	5.73615822015669e-05	25.1192173003812	45.3878267162255
rs7539775	A	G	A	G	0.00996891	-0.0122702	0.743419	0.711478	FALSE	FALSE	FALSE	finngen_R12_L12_PILONIDALCYST	1	3192587	0.0256585	474291	0.632499	Pilonidal cyst || id:finngen_R12_L12_PILONIDALCYST	Pilonidal cyst	Pilonidal cyst || ||	TRUE	MedicineITLab	3109151	0.00181991	437887	1	4.30002e-08	ukb-b-5192	Time spent watching television (TV) || id:ukb-b-5192	TRUE	reported	igd	2	TRUE			6.85181614676342e-05	437887	4.82167011440219e-07	474291	TRUE	0.000296351116141314	3.79125936296988e-05	16.6019854858698	30.0051310306678
rs75641275	C	A	C	A	0.0154331	0.00427541	0.14333	0.224847	FALSE	FALSE	FALSE	finngen_R12_L12_PILONIDALCYST	1	97861577	0.0278211	474291	0.877866	Pilonidal cyst || id:finngen_R12_L12_PILONIDALCYST	Pilonidal cyst	Pilonidal cyst || ||	TRUE	MedicineITLab	98327133	0.0022696	437887	1	1e-11	ukb-b-5192	Time spent watching television (TV) || id:ukb-b-5192	TRUE	reported	igd	2	TRUE			0.000105584889344762	437887	4.97924927586761e-08	474291	TRUE	1.61290996953043e-06	5.84907237818833e-05	25.6137087475934	46.2389214021306
rs7708324	G	A	G	A	-0.00988735	-0.0475258	0.377232	0.320633	FALSE	FALSE	FALSE	finngen_R12_L12_PILONIDALCYST	5	148540531	0.02488	474291	0.0561074	Pilonidal cyst || id:finngen_R12_L12_PILONIDALCYST	Pilonidal cyst	Pilonidal cyst || ||	TRUE	MedicineITLab	147920094	0.00163872	437887	5	1.6e-09	ukb-b-5192	Time spent watching television (TV) || id:ukb-b-5192	TRUE	reported	igd	2	TRUE			8.31293022005687e-05	437887	7.69328332198518e-06	474291	TRUE	0.00246882608006798	4.5932980468972e-05	20.1142870618106	36.4041007415879
rs77273138	A	T	A	T	0.0234767	-0.00374063	0.045412	0.0462333	FALSE	TRUE	FALSE	finngen_R12_L12_PILONIDALCYST	12	23939109	0.0554938	474291	0.946258	Pilonidal cyst || id:finngen_R12_L12_PILONIDALCYST	Pilonidal cyst	Pilonidal cyst || ||	TRUE	MedicineITLab	24092043	0.00383992	437887	12	9.69996e-10	ukb-b-5192	Time spent watching television (TV) || id:ukb-b-5192	TRUE	reported	igd	2	TRUE			8.53557156827288e-05	437887	9.57982375965781e-09	474291	TRUE	1.28997969346512e-05	4.77849016030331e-05	20.925291551442	37.3791780882291
rs7798292	A	G	A	G	-0.00972203	-0.00364422	0.43452	0.400767	FALSE	FALSE	FALSE	finngen_R12_L12_PILONIDALCYST	7	113334547	0.0237779	474291	0.878192	Pilonidal cyst || id:finngen_R12_L12_PILONIDALCYST	Pilonidal cyst	Pilonidal cyst || ||	TRUE	MedicineITLab	112974602	0.00160341	437887	7	1.29999e-09	ukb-b-5192	Time spent watching television (TV) || id:ukb-b-5192	TRUE	reported	igd	2	TRUE			8.39514513197245e-05	437887	4.95243869426184e-08	474291	TRUE	1.9910073541883e-05	4.64484182979135e-05	20.3400104076934	36.7641676663697
rs78227853	T	C	T	C	-0.0283605	0.0402419	0.024787	0.0155665	FALSE	FALSE	FALSE	finngen_R12_L12_PILONIDALCYST	15	43876875	0.0933721	474291	0.66648	Pilonidal cyst || id:finngen_R12_L12_PILONIDALCYST	Pilonidal cyst	Pilonidal cyst || ||	TRUE	MedicineITLab	44169073	0.00513927	437887	15	3.40001e-08	ukb-b-5192	Time spent watching television (TV) || id:ukb-b-5192	TRUE	reported	igd	2	TRUE			6.953999047637e-05	437887	3.91633180526872e-07	474291	TRUE	0.000232744880093363	3.88849201014713e-05	17.0277853627061	30.4526364057909
rs7899206	G	T	G	T	-0.00977557	0.00234555	0.492382	0.593052	FALSE	FALSE	FALSE	finngen_R12_L12_PILONIDALCYST	10	125500290	0.0237074	474291	0.921188	Pilonidal cyst || id:finngen_R12_L12_PILONIDALCYST	Pilonidal cyst	Pilonidal cyst || ||	TRUE	MedicineITLab	127188859	0.00161031	437887	10	1.29999e-09	ukb-b-5192	Time spent watching television (TV) || id:ukb-b-5192	TRUE	reported	igd	2	TRUE			8.41528023653481e-05	437887	2.06385163827659e-08	474291	TRUE	1.64161166781783e-05	4.77697927635914e-05	20.9186749850542	36.8523510923686
rs7921305	A	G	A	G	-0.0114732	-0.0140011	0.252545	0.231735	FALSE	FALSE	FALSE	finngen_R12_L12_PILONIDALCYST	10	131961692	0.0276023	474291	0.611985	Pilonidal cyst || id:finngen_R12_L12_PILONIDALCYST	Pilonidal cyst	Pilonidal cyst || ||	TRUE	MedicineITLab	133775196	0.00183116	437887	10	3.69999e-10	ukb-b-5192	Time spent watching television (TV) || id:ukb-b-5192	TRUE	reported	igd	2	TRUE			8.9643239121603e-05	437887	5.42488434166895e-07	474291	TRUE	3.09410217664445e-05	4.96961734823806e-05	21.7622904278927	39.256948882819
rs79373894	C	T	C	T	-0.0287273	0.412356	0.034386	0.00521915	FALSE	FALSE	FALSE	finngen_R12_L12_PILONIDALCYST	15	73076712	0.142303	474291	0.00375881	Pilonidal cyst || id:finngen_R12_L12_PILONIDALCYST	Pilonidal cyst	Pilonidal cyst || ||	TRUE	MedicineITLab	73369053	0.00444001	437887	15	9.79941e-11	ukb-b-5192	Time spent watching television (TV) || id:ukb-b-5192	TRUE	reported	igd	2	TRUE			9.55916895438753e-05	437887	1.77037710075629e-05	474291	TRUE	0.00786815464196582	5.48030624293148e-05	23.998754197085	41.8621686513492
rs801733	C	A	C	A	-0.0124933	-0.0166166	0.357688	0.311407	FALSE	FALSE	FALSE	finngen_R12_L12_PILONIDALCYST	11	66167078	0.025138	474291	0.508604	Pilonidal cyst || id:finngen_R12_L12_PILONIDALCYST	Pilonidal cyst	Pilonidal cyst || ||	TRUE	MedicineITLab	65934549	0.00165881	437887	11	5.00035e-14	ukb-b-5192	Time spent watching television (TV) || id:ukb-b-5192	TRUE	reported	igd	2	TRUE			0.00012952235283142	437887	9.2125410238145e-07	474291	TRUE	6.60324682320186e-07	7.17190848630024e-05	31.4069639539489	56.7232423974017
rs814197	G	T	G	T	-0.0106837	0.0129534	0.466816	0.410348	FALSE	FALSE	FALSE	finngen_R12_L12_PILONIDALCYST	1	60626784	0.0235494	474291	0.582283	Pilonidal cyst || id:finngen_R12_L12_PILONIDALCYST	Pilonidal cyst	Pilonidal cyst || ||	TRUE	MedicineITLab	61092456	0.00159355	437887	1	1.99986e-11	ukb-b-5192	Time spent watching television (TV) || id:ukb-b-5192	TRUE	reported	igd	2	TRUE			0.000102637799836607	437887	6.37917521625894e-07	474291	TRUE	8.4614271305828e-06	5.68193427801087e-05	24.8817516780455	44.9481663623547
rs872169	G	C	G	C	0.0113462	-0.00546844	0.205676	0.159683	FALSE	TRUE	FALSE	finngen_R12_L12_PILONIDALCYST	2	24036318	0.0318874	474291	0.863837	Pilonidal cyst || id:finngen_R12_L12_PILONIDALCYST	Pilonidal cyst	Pilonidal cyst || ||	TRUE	MedicineITLab	24259188	0.00196818	437887	2	8.19993e-09	ukb-b-5192	Time spent watching television (TV) || id:ukb-b-5192	TRUE	reported	igd	2	TRUE			7.58888921247958e-05	437887	6.20076973499256e-08	474291	TRUE	5.39061251275972e-05	4.20641548114025e-05	18.4200372528896	33.2331295534499
rs898751	T	C	T	C	0.0100214	0.0197414	0.493393	0.540235	FALSE	FALSE	FALSE	finngen_R12_L12_PILONIDALCYST	17	2388569	0.0233258	474291	0.397366	Pilonidal cyst || id:finngen_R12_L12_PILONIDALCYST	Pilonidal cyst	Pilonidal cyst || ||	TRUE	MedicineITLab	2291863	0.00159121	437887	17	2.99999e-10	ukb-b-5192	Time spent watching television (TV) || id:ukb-b-5192	TRUE	reported	igd	2	TRUE			9.05737584264318e-05	437887	1.51021609061832e-06	474291	TRUE	7.65737134998365e-05	5.02054610837215e-05	21.985322109879	39.6644827698386
rs9300594	G	A	G	A	0.0112022	0.0400532	0.253582	0.373682	FALSE	FALSE	FALSE	finngen_R12_L12_PILONIDALCYST	13	100217651	0.0240101	474291	0.0952796	Pilonidal cyst || id:finngen_R12_L12_PILONIDALCYST	Pilonidal cyst	Pilonidal cyst || ||	TRUE	MedicineITLab	100869905	0.0018292	437887	13	9.09997e-10	ukb-b-5192	Time spent watching television (TV) || id:ukb-b-5192	TRUE	reported	igd	2	TRUE			8.56420382813059e-05	437887	5.86733520141831e-06	474291	TRUE	0.00111378200839836	4.75047641965394e-05	20.8026118933743	37.5045759011347
rs9834970	C	T	C	T	-0.0089082	0.0214028	0.497804	0.417015	FALSE	FALSE	FALSE	finngen_R12_L12_PILONIDALCYST	3	36814539	0.0236914	474291	0.366314	Pilonidal cyst || id:finngen_R12_L12_PILONIDALCYST	Pilonidal cyst	Pilonidal cyst || ||	TRUE	MedicineITLab	36856030	0.00158744	437887	3	2e-08	ukb-b-5192	Time spent watching television (TV) || id:ukb-b-5192	TRUE	reported	igd	2	TRUE			7.19107766203105e-05	437887	1.72074270128334e-06	474291	TRUE	0.000625095017024777	3.96772482444491e-05	17.3747612302351	31.4909149565357
rs9867121	A	C	A	C	-0.0116984	-0.0396832	0.184147	0.168168	FALSE	FALSE	FALSE	finngen_R12_L12_PILONIDALCYST	3	114912701	0.0312871	474291	0.204671	Pilonidal cyst || id:finngen_R12_L12_PILONIDALCYST	Pilonidal cyst	Pilonidal cyst || ||	TRUE	MedicineITLab	114631548	0.00206031	437887	3	1.40001e-08	ukb-b-5192	Time spent watching television (TV) || id:ukb-b-5192	TRUE	reported	igd	2	TRUE			7.36199894211729e-05	437887	3.39186240040681e-06	474291	TRUE	0.00130247987757119	4.11206046924674e-05	18.006836437764	32.2394625365812
rs9867437	C	A	C	A	-0.0103044	0.00288893	0.460371	0.47113	FALSE	FALSE	FALSE	finngen_R12_L12_PILONIDALCYST	3	85627602	0.0233457	474291	0.901517	Pilonidal cyst || id:finngen_R12_L12_PILONIDALCYST	Pilonidal cyst	Pilonidal cyst || ||	TRUE	MedicineITLab	85676752	0.00160214	437887	3	1.29999e-10	ukb-b-5192	Time spent watching television (TV) || id:ukb-b-5192	TRUE	reported	igd	2	TRUE			9.44590117652223e-05	437887	3.22862176776406e-08	474291	TRUE	5.31614119657731e-06	5.27568252243634e-05	23.1026412353762	41.3660917669633
rs9880023	T	G	T	G	0.00964695	0.017289	0.556427	0.640656	FALSE	FALSE	FALSE	finngen_R12_L12_PILONIDALCYST	3	54144172	0.0243311	474291	0.47735	Pilonidal cyst || id:finngen_R12_L12_PILONIDALCYST	Pilonidal cyst	Pilonidal cyst || ||	TRUE	MedicineITLab	54178199	0.00160796	437887	3	2e-09	ukb-b-5192	Time spent watching television (TV) || id:ukb-b-5192	TRUE	reported	igd	2	TRUE			8.21928060634128e-05	437887	1.06456637989798e-06	474291	TRUE	0.000126217949649111	4.59391916863321e-05	20.1170071106153	35.9939553272672
rs996234	A	G	A	G	-0.0105421	-0.0273311	0.516342	0.549453	FALSE	FALSE	FALSE	finngen_R12_L12_PILONIDALCYST	5	60159385	0.0233719	474291	0.242243	Pilonidal cyst || id:finngen_R12_L12_PILONIDALCYST	Pilonidal cyst	Pilonidal cyst || ||	TRUE	MedicineITLab	59455212	0.00164809	437887	5	1.6e-10	ukb-b-5192	Time spent watching television (TV) || id:ukb-b-5192	TRUE	reported	igd	2	TRUE			9.3431165736826e-05	437887	2.88324719987087e-06	474291	TRUE	0.000143461838375185	5.55085760985584e-05	24.307722131961	40.915928831598
