# Supplementary material for: Risk factors for sacrococcygeal pilonidal sinus: a systematic review and meta-analysis supplemented by genetic causal assessment
Source: Front Surg. 2026 Jan 7;12:1718589. doi: 10.3389/fsurg.2025.1718589 (PMC12819706; doi:10.3389/fsurg.2025.1718589)
Supplement: Supplementary file 2 [file Datasheet2.zip › Supplementary Data 2/MR_pipeline_after_confounding_SNPs_removal/ukb-b-5192_finngen_R12_L12_PILONIDALCYST_20250627000040/06.finngen_R12_L12_PILONIDALCYST_or_result.csv]

id.exposure	id.outcome	outcome	exposure	method	nsnp	b	se	pval	lo_ci	up_ci	or	or_lci95	or_uci95
ukb-b-5192	finngen_R12_L12_PILONIDALCYST	Pilonidal cyst || id:finngen_R12_L12_PILONIDALCYST	Time spent watching television (TV) || id:ukb-b-5192	Inverse variance weighted	98	0.557100001289766	0.24279743909875	0.021761493236743	0.0812170206562162	1.03298298192332	1.74560290676349	1.08460625298799	2.80943383804636
ukb-b-5192	finngen_R12_L12_PILONIDALCYST	Pilonidal cyst || id:finngen_R12_L12_PILONIDALCYST	Time spent watching television (TV) || id:ukb-b-5192	MR Egger	98	-1.08928129816323	1.22013935686835	0.374222666788203	-3.48075443762519	1.30219184129873	0.336458219972463	0.0307841775279504	3.67734800399507
ukb-b-5192	finngen_R12_L12_PILONIDALCYST	Pilonidal cyst || id:finngen_R12_L12_PILONIDALCYST	Time spent watching television (TV) || id:ukb-b-5192	Weighted median	98	0.482851254983835	0.341553016508116	0.157451935620161	-0.186592657372072	1.15229516733974	1.62068881769786	0.829781673000023	3.16544981562979
ukb-b-5192	finngen_R12_L12_PILONIDALCYST	Pilonidal cyst || id:finngen_R12_L12_PILONIDALCYST	Time spent watching television (TV) || id:ukb-b-5192	Weighted mode	98	1.38451908525127	1.0525964565379	0.191497412218631	-0.678569969563008	3.44760814006555	3.99290519600601	0.507341988344177	31.425137817444
