# Supplementary material for: Risk factors for sacrococcygeal pilonidal sinus: a systematic review and meta-analysis supplemented by genetic causal assessment
Source: Front Surg. 2026 Jan 7;12:1718589. doi: 10.3389/fsurg.2025.1718589 (PMC12819706; doi:10.3389/fsurg.2025.1718589)
Supplement: Supplementary file 2 [file Datasheet2.zip › Supplementary Data 2/MR_pipeline_after_confounding_SNPs_removal/ukb-b-5192_finngen_R12_L12_PILONIDALCYST_20250627000040/07.finngen_R12_L12_PILONIDALCYST_heterogeneity.csv]

id.exposure	id.outcome	outcome	exposure	method	Q	Q_df	Q_pval
ukb-b-5192	finngen_R12_L12_PILONIDALCYST	Pilonidal cyst || id:finngen_R12_L12_PILONIDALCYST	Time spent watching television (TV) || id:ukb-b-5192	MR Egger	103.376180861127	96	0.285318883079888
ukb-b-5192	finngen_R12_L12_PILONIDALCYST	Pilonidal cyst || id:finngen_R12_L12_PILONIDALCYST	Time spent watching television (TV) || id:ukb-b-5192	Inverse variance weighted	105.41685811177	97	0.262648248904554
