# Supplementary material for: Risk factors for sacrococcygeal pilonidal sinus: a systematic review and meta-analysis supplemented by genetic causal assessment
Source: Front Surg. 2026 Jan 7;12:1718589. doi: 10.3389/fsurg.2025.1718589 (PMC12819706; doi:10.3389/fsurg.2025.1718589)
Supplement: Supplementary file 2 [file Datasheet2.zip › Supplementary Data 2/MR_pipeline_after_confounding_SNPs_removal/ukb-b-5192_finngen_R12_L12_PILONIDALCYST_20250627000040/08.finngen_R12_L12_PILONIDALCYST_pleiotropy_test.csv]

id.exposure	id.outcome	outcome	exposure	egger_intercept	se	pval
ukb-b-5192	finngen_R12_L12_PILONIDALCYST	Pilonidal cyst || id:finngen_R12_L12_PILONIDALCYST	Time spent watching television (TV) || id:ukb-b-5192	0.0190973889977633	0.0138727148043351	0.171833458799859
