# Supplementary material for: Risk factors for sacrococcygeal pilonidal sinus: a systematic review and meta-analysis supplemented by genetic causal assessment
Source: Front Surg. 2026 Jan 7;12:1718589. doi: 10.3389/fsurg.2025.1718589 (PMC12819706; doi:10.3389/fsurg.2025.1718589)
Supplement: Supplementary file 2 [file Datasheet2.zip › Supplementary Data 2/MR_pipeline_after_confounding_SNPs_removal/ukb-b-5192_finngen_R12_L12_PILONIDALCYST_20250627000040/11.finngen_R12_L12_PILONIDALCYST_leaveoneout_results.csv]

exposure	outcome	id.exposure	id.outcome	samplesize	SNP	b	se	p
Time spent watching television (TV) || id:ukb-b-5192	Pilonidal cyst || id:finngen_R12_L12_PILONIDALCYST	ukb-b-5192	finngen_R12_L12_PILONIDALCYST	474291	rs10109061	0.554448573130538	0.244909927480169	0.023581022474012
Time spent watching television (TV) || id:ukb-b-5192	Pilonidal cyst || id:finngen_R12_L12_PILONIDALCYST	ukb-b-5192	finngen_R12_L12_PILONIDALCYST	474291	rs10189857	0.478095431519016	0.240610105908687	0.046920945584079
Time spent watching television (TV) || id:ukb-b-5192	Pilonidal cyst || id:finngen_R12_L12_PILONIDALCYST	ukb-b-5192	finngen_R12_L12_PILONIDALCYST	474291	rs10269099	0.564354373728987	0.244931650188646	0.0212153447319801
Time spent watching television (TV) || id:ukb-b-5192	Pilonidal cyst || id:finngen_R12_L12_PILONIDALCYST	ukb-b-5192	finngen_R12_L12_PILONIDALCYST	474291	rs10739499	0.573969391360827	0.244297815225163	0.0188003650406293
Time spent watching television (TV) || id:ukb-b-5192	Pilonidal cyst || id:finngen_R12_L12_PILONIDALCYST	ukb-b-5192	finngen_R12_L12_PILONIDALCYST	474291	rs10765777	0.526786559645943	0.24333625124474	0.0303991503455859
Time spent watching television (TV) || id:ukb-b-5192	Pilonidal cyst || id:finngen_R12_L12_PILONIDALCYST	ukb-b-5192	finngen_R12_L12_PILONIDALCYST	474291	rs11191129	0.559849840282903	0.245220135968315	0.0224274211698418
Time spent watching television (TV) || id:ukb-b-5192	Pilonidal cyst || id:finngen_R12_L12_PILONIDALCYST	ukb-b-5192	finngen_R12_L12_PILONIDALCYST	474291	rs11222919	0.562402579683948	0.244713574887934	0.0215499805279449
Time spent watching television (TV) || id:ukb-b-5192	Pilonidal cyst || id:finngen_R12_L12_PILONIDALCYST	ukb-b-5192	finngen_R12_L12_PILONIDALCYST	474291	rs114600294	0.533898659453275	0.243344641308518	0.0282352569875467
Time spent watching television (TV) || id:ukb-b-5192	Pilonidal cyst || id:finngen_R12_L12_PILONIDALCYST	ukb-b-5192	finngen_R12_L12_PILONIDALCYST	474291	rs114755463	0.578403849698631	0.244074090244945	0.0177982874804573
Time spent watching television (TV) || id:ukb-b-5192	Pilonidal cyst || id:finngen_R12_L12_PILONIDALCYST	ukb-b-5192	finngen_R12_L12_PILONIDALCYST	474291	rs115608101	0.587638580971652	0.240193673430097	0.0144242869248387
Time spent watching television (TV) || id:ukb-b-5192	Pilonidal cyst || id:finngen_R12_L12_PILONIDALCYST	ukb-b-5192	finngen_R12_L12_PILONIDALCYST	474291	rs11662211	0.527759593929861	0.242957575565304	0.0298383625033767
Time spent watching television (TV) || id:ukb-b-5192	Pilonidal cyst || id:finngen_R12_L12_PILONIDALCYST	ukb-b-5192	finngen_R12_L12_PILONIDALCYST	474291	rs11680095	0.584541777296169	0.243043999471416	0.0161686499750328
Time spent watching television (TV) || id:ukb-b-5192	Pilonidal cyst || id:finngen_R12_L12_PILONIDALCYST	ukb-b-5192	finngen_R12_L12_PILONIDALCYST	474291	rs11696187	0.601685023782759	0.242508533936105	0.0130982016251874
Time spent watching television (TV) || id:ukb-b-5192	Pilonidal cyst || id:finngen_R12_L12_PILONIDALCYST	ukb-b-5192	finngen_R12_L12_PILONIDALCYST	474291	rs11700249	0.538565211890756	0.244268803619351	0.027467743012536
Time spent watching television (TV) || id:ukb-b-5192	Pilonidal cyst || id:finngen_R12_L12_PILONIDALCYST	ukb-b-5192	finngen_R12_L12_PILONIDALCYST	474291	rs11714337	0.561367922751074	0.245174391551892	0.0220405783005608
Time spent watching television (TV) || id:ukb-b-5192	Pilonidal cyst || id:finngen_R12_L12_PILONIDALCYST	ukb-b-5192	finngen_R12_L12_PILONIDALCYST	474291	rs11877758	0.543047576561075	0.244758582886763	0.0265066657749125
Time spent watching television (TV) || id:ukb-b-5192	Pilonidal cyst || id:finngen_R12_L12_PILONIDALCYST	ukb-b-5192	finngen_R12_L12_PILONIDALCYST	474291	rs11911112	0.553921884908062	0.24505448552305	0.023796252848289
Time spent watching television (TV) || id:ukb-b-5192	Pilonidal cyst || id:finngen_R12_L12_PILONIDALCYST	ukb-b-5192	finngen_R12_L12_PILONIDALCYST	474291	rs12045585	0.579361013521733	0.244453537692354	0.017786879004252
Time spent watching television (TV) || id:ukb-b-5192	Pilonidal cyst || id:finngen_R12_L12_PILONIDALCYST	ukb-b-5192	finngen_R12_L12_PILONIDALCYST	474291	rs12214364	0.603935571785217	0.238860423413019	0.0114582524298887
Time spent watching television (TV) || id:ukb-b-5192	Pilonidal cyst || id:finngen_R12_L12_PILONIDALCYST	ukb-b-5192	finngen_R12_L12_PILONIDALCYST	474291	rs1291871	0.523196636258249	0.242099177673732	0.0306888586316344
Time spent watching television (TV) || id:ukb-b-5192	Pilonidal cyst || id:finngen_R12_L12_PILONIDALCYST	ukb-b-5192	finngen_R12_L12_PILONIDALCYST	474291	rs13014947	0.54168912563457	0.24483449256393	0.0269341629068359
Time spent watching television (TV) || id:ukb-b-5192	Pilonidal cyst || id:finngen_R12_L12_PILONIDALCYST	ukb-b-5192	finngen_R12_L12_PILONIDALCYST	474291	rs1324491	0.502895622600632	0.238077986310695	0.0346594685822458
Time spent watching television (TV) || id:ukb-b-5192	Pilonidal cyst || id:finngen_R12_L12_PILONIDALCYST	ukb-b-5192	finngen_R12_L12_PILONIDALCYST	474291	rs1727332	0.582302924147655	0.244562960611363	0.0172659965663042
Time spent watching television (TV) || id:ukb-b-5192	Pilonidal cyst || id:finngen_R12_L12_PILONIDALCYST	ukb-b-5192	finngen_R12_L12_PILONIDALCYST	474291	rs178203	0.568202948488491	0.244934107325345	0.0203506370953812
Time spent watching television (TV) || id:ukb-b-5192	Pilonidal cyst || id:finngen_R12_L12_PILONIDALCYST	ukb-b-5192	finngen_R12_L12_PILONIDALCYST	474291	rs180396	0.558962104841113	0.244840965147576	0.0224327306563695
Time spent watching television (TV) || id:ukb-b-5192	Pilonidal cyst || id:finngen_R12_L12_PILONIDALCYST	ukb-b-5192	finngen_R12_L12_PILONIDALCYST	474291	rs1826510	0.549939601834341	0.245299687939521	0.0249672479970832
Time spent watching television (TV) || id:ukb-b-5192	Pilonidal cyst || id:finngen_R12_L12_PILONIDALCYST	ukb-b-5192	finngen_R12_L12_PILONIDALCYST	474291	rs1889996	0.587734514136511	0.243699582274251	0.0158775844625734
Time spent watching television (TV) || id:ukb-b-5192	Pilonidal cyst || id:finngen_R12_L12_PILONIDALCYST	ukb-b-5192	finngen_R12_L12_PILONIDALCYST	474291	rs1993092	0.54352231346129	0.244702243062746	0.0263402704478891
Time spent watching television (TV) || id:ukb-b-5192	Pilonidal cyst || id:finngen_R12_L12_PILONIDALCYST	ukb-b-5192	finngen_R12_L12_PILONIDALCYST	474291	rs2073869	0.548173798623918	0.245826027767491	0.025752370074609
Time spent watching television (TV) || id:ukb-b-5192	Pilonidal cyst || id:finngen_R12_L12_PILONIDALCYST	ukb-b-5192	finngen_R12_L12_PILONIDALCYST	474291	rs2106164	0.570554835797511	0.244707530252343	0.0197228717807137
Time spent watching television (TV) || id:ukb-b-5192	Pilonidal cyst || id:finngen_R12_L12_PILONIDALCYST	ukb-b-5192	finngen_R12_L12_PILONIDALCYST	474291	rs2185490	0.568425457463254	0.244770825142898	0.0202180691526811
Time spent watching television (TV) || id:ukb-b-5192	Pilonidal cyst || id:finngen_R12_L12_PILONIDALCYST	ukb-b-5192	finngen_R12_L12_PILONIDALCYST	474291	rs2240857	0.543303459528183	0.24590999644374	0.0271496816351297
Time spent watching television (TV) || id:ukb-b-5192	Pilonidal cyst || id:finngen_R12_L12_PILONIDALCYST	ukb-b-5192	finngen_R12_L12_PILONIDALCYST	474291	rs2283	0.543612311956809	0.244223860667859	0.0260224110207445
Time spent watching television (TV) || id:ukb-b-5192	Pilonidal cyst || id:finngen_R12_L12_PILONIDALCYST	ukb-b-5192	finngen_R12_L12_PILONIDALCYST	474291	rs2332818	0.569750419347878	0.244413100078152	0.019748293987915
Time spent watching television (TV) || id:ukb-b-5192	Pilonidal cyst || id:finngen_R12_L12_PILONIDALCYST	ukb-b-5192	finngen_R12_L12_PILONIDALCYST	474291	rs2352984	0.650037255620366	0.24309400770543	0.00749488852279498
Time spent watching television (TV) || id:ukb-b-5192	Pilonidal cyst || id:finngen_R12_L12_PILONIDALCYST	ukb-b-5192	finngen_R12_L12_PILONIDALCYST	474291	rs2479968	0.584811876103986	0.244963251739149	0.0169705418194764
Time spent watching television (TV) || id:ukb-b-5192	Pilonidal cyst || id:finngen_R12_L12_PILONIDALCYST	ukb-b-5192	finngen_R12_L12_PILONIDALCYST	474291	rs249960	0.550189781929497	0.244959566337282	0.0247012373870159
Time spent watching television (TV) || id:ukb-b-5192	Pilonidal cyst || id:finngen_R12_L12_PILONIDALCYST	ukb-b-5192	finngen_R12_L12_PILONIDALCYST	474291	rs262890	0.510211710417323	0.243287721441142	0.0359799842365723
Time spent watching television (TV) || id:ukb-b-5192	Pilonidal cyst || id:finngen_R12_L12_PILONIDALCYST	ukb-b-5192	finngen_R12_L12_PILONIDALCYST	474291	rs263771	0.559685495471178	0.245412046952433	0.0225724214573981
Time spent watching television (TV) || id:ukb-b-5192	Pilonidal cyst || id:finngen_R12_L12_PILONIDALCYST	ukb-b-5192	finngen_R12_L12_PILONIDALCYST	474291	rs2646351	0.574924489488543	0.244148584364052	0.0185319822801128
Time spent watching television (TV) || id:ukb-b-5192	Pilonidal cyst || id:finngen_R12_L12_PILONIDALCYST	ukb-b-5192	finngen_R12_L12_PILONIDALCYST	474291	rs2678662	0.547492108437444	0.245345725555557	0.0256471856104655
Time spent watching television (TV) || id:ukb-b-5192	Pilonidal cyst || id:finngen_R12_L12_PILONIDALCYST	ukb-b-5192	finngen_R12_L12_PILONIDALCYST	474291	rs2857693	0.50286837577433	0.238910022378743	0.0353048719431892
Time spent watching television (TV) || id:ukb-b-5192	Pilonidal cyst || id:finngen_R12_L12_PILONIDALCYST	ukb-b-5192	finngen_R12_L12_PILONIDALCYST	474291	rs2906604	0.539165913451656	0.244753211602218	0.0276020673468388
Time spent watching television (TV) || id:ukb-b-5192	Pilonidal cyst || id:finngen_R12_L12_PILONIDALCYST	ukb-b-5192	finngen_R12_L12_PILONIDALCYST	474291	rs3138499	0.566941747975488	0.245365416640904	0.0208548654563172
Time spent watching television (TV) || id:ukb-b-5192	Pilonidal cyst || id:finngen_R12_L12_PILONIDALCYST	ukb-b-5192	finngen_R12_L12_PILONIDALCYST	474291	rs34094119	0.57840079934475	0.243847488983298	0.0176931598665594
Time spent watching television (TV) || id:ukb-b-5192	Pilonidal cyst || id:finngen_R12_L12_PILONIDALCYST	ukb-b-5192	finngen_R12_L12_PILONIDALCYST	474291	rs35797019	0.540626373988664	0.244388594087432	0.0269556958950371
Time spent watching television (TV) || id:ukb-b-5192	Pilonidal cyst || id:finngen_R12_L12_PILONIDALCYST	ukb-b-5192	finngen_R12_L12_PILONIDALCYST	474291	rs362312	0.557437639474751	0.245163271409784	0.0229815984376794
Time spent watching television (TV) || id:ukb-b-5192	Pilonidal cyst || id:finngen_R12_L12_PILONIDALCYST	ukb-b-5192	finngen_R12_L12_PILONIDALCYST	474291	rs3754970	0.518649542184666	0.241788503591934	0.0319484816486485
Time spent watching television (TV) || id:ukb-b-5192	Pilonidal cyst || id:finngen_R12_L12_PILONIDALCYST	ukb-b-5192	finngen_R12_L12_PILONIDALCYST	474291	rs3810496	0.535138124840982	0.243865511502026	0.0282067700644065
Time spent watching television (TV) || id:ukb-b-5192	Pilonidal cyst || id:finngen_R12_L12_PILONIDALCYST	ukb-b-5192	finngen_R12_L12_PILONIDALCYST	474291	rs4076457	0.544335442015927	0.244382375124793	0.0259210607416207
Time spent watching television (TV) || id:ukb-b-5192	Pilonidal cyst || id:finngen_R12_L12_PILONIDALCYST	ukb-b-5192	finngen_R12_L12_PILONIDALCYST	474291	rs4110177	0.555843717876501	0.244887409622752	0.0232201480426414
Time spent watching television (TV) || id:ukb-b-5192	Pilonidal cyst || id:finngen_R12_L12_PILONIDALCYST	ukb-b-5192	finngen_R12_L12_PILONIDALCYST	474291	rs4303732	0.578686174165642	0.244548488422771	0.0179646787996057
Time spent watching television (TV) || id:ukb-b-5192	Pilonidal cyst || id:finngen_R12_L12_PILONIDALCYST	ukb-b-5192	finngen_R12_L12_PILONIDALCYST	474291	rs4339469	0.536912709336947	0.245086917821931	0.0284732731907423
Time spent watching television (TV) || id:ukb-b-5192	Pilonidal cyst || id:finngen_R12_L12_PILONIDALCYST	ukb-b-5192	finngen_R12_L12_PILONIDALCYST	474291	rs4469687	0.567641971529214	0.24471216337207	0.0203608360323581
Time spent watching television (TV) || id:ukb-b-5192	Pilonidal cyst || id:finngen_R12_L12_PILONIDALCYST	ukb-b-5192	finngen_R12_L12_PILONIDALCYST	474291	rs4567133	0.539698589762384	0.24529410905723	0.0277919881319642
Time spent watching television (TV) || id:ukb-b-5192	Pilonidal cyst || id:finngen_R12_L12_PILONIDALCYST	ukb-b-5192	finngen_R12_L12_PILONIDALCYST	474291	rs4747438	0.574546584822804	0.245135469644311	0.0190888068346965
Time spent watching television (TV) || id:ukb-b-5192	Pilonidal cyst || id:finngen_R12_L12_PILONIDALCYST	ukb-b-5192	finngen_R12_L12_PILONIDALCYST	474291	rs4788616	0.586997787106139	0.243450157353394	0.0159017801008276
Time spent watching television (TV) || id:ukb-b-5192	Pilonidal cyst || id:finngen_R12_L12_PILONIDALCYST	ukb-b-5192	finngen_R12_L12_PILONIDALCYST	474291	rs4847408	0.548158740612379	0.245062440398183	0.0252985943881974
Time spent watching television (TV) || id:ukb-b-5192	Pilonidal cyst || id:finngen_R12_L12_PILONIDALCYST	ukb-b-5192	finngen_R12_L12_PILONIDALCYST	474291	rs494566	0.575836909934059	0.244077691577481	0.0183125988811755
Time spent watching television (TV) || id:ukb-b-5192	Pilonidal cyst || id:finngen_R12_L12_PILONIDALCYST	ukb-b-5192	finngen_R12_L12_PILONIDALCYST	474291	rs57555420	0.563571681286969	0.244776305847326	0.0213129208274536
Time spent watching television (TV) || id:ukb-b-5192	Pilonidal cyst || id:finngen_R12_L12_PILONIDALCYST	ukb-b-5192	finngen_R12_L12_PILONIDALCYST	474291	rs6102912	0.579478294238917	0.244631054945427	0.0178466401654479
Time spent watching television (TV) || id:ukb-b-5192	Pilonidal cyst || id:finngen_R12_L12_PILONIDALCYST	ukb-b-5192	finngen_R12_L12_PILONIDALCYST	474291	rs61864793	0.54191278822613	0.244429055302916	0.026619297279125
Time spent watching television (TV) || id:ukb-b-5192	Pilonidal cyst || id:finngen_R12_L12_PILONIDALCYST	ukb-b-5192	finngen_R12_L12_PILONIDALCYST	474291	rs62145951	0.583099306224251	0.244756620096816	0.0172018949910092
Time spent watching television (TV) || id:ukb-b-5192	Pilonidal cyst || id:finngen_R12_L12_PILONIDALCYST	ukb-b-5192	finngen_R12_L12_PILONIDALCYST	474291	rs62199883	0.598758783486847	0.244387991307538	0.0142842895351967
Time spent watching television (TV) || id:ukb-b-5192	Pilonidal cyst || id:finngen_R12_L12_PILONIDALCYST	ukb-b-5192	finngen_R12_L12_PILONIDALCYST	474291	rs6493583	0.571043916836563	0.2438873964377	0.0192103127189761
Time spent watching television (TV) || id:ukb-b-5192	Pilonidal cyst || id:finngen_R12_L12_PILONIDALCYST	ukb-b-5192	finngen_R12_L12_PILONIDALCYST	474291	rs6511708	0.605156763962156	0.241242185346513	0.0121243912595197
Time spent watching television (TV) || id:ukb-b-5192	Pilonidal cyst || id:finngen_R12_L12_PILONIDALCYST	ukb-b-5192	finngen_R12_L12_PILONIDALCYST	474291	rs68056254	0.576266343954646	0.244598945141475	0.0184747009619951
Time spent watching television (TV) || id:ukb-b-5192	Pilonidal cyst || id:finngen_R12_L12_PILONIDALCYST	ukb-b-5192	finngen_R12_L12_PILONIDALCYST	474291	rs6814554	0.538914653175545	0.24591145186206	0.0284157160383449
Time spent watching television (TV) || id:ukb-b-5192	Pilonidal cyst || id:finngen_R12_L12_PILONIDALCYST	ukb-b-5192	finngen_R12_L12_PILONIDALCYST	474291	rs6850494	0.549463310004112	0.245031835944483	0.0249344985228804
Time spent watching television (TV) || id:ukb-b-5192	Pilonidal cyst || id:finngen_R12_L12_PILONIDALCYST	ukb-b-5192	finngen_R12_L12_PILONIDALCYST	474291	rs6895658	0.524399639027676	0.243005172737615	0.0309295991440816
Time spent watching television (TV) || id:ukb-b-5192	Pilonidal cyst || id:finngen_R12_L12_PILONIDALCYST	ukb-b-5192	finngen_R12_L12_PILONIDALCYST	474291	rs6994132	0.581081243888555	0.243952183033917	0.0172213617590206
Time spent watching television (TV) || id:ukb-b-5192	Pilonidal cyst || id:finngen_R12_L12_PILONIDALCYST	ukb-b-5192	finngen_R12_L12_PILONIDALCYST	474291	rs7089973	0.552930089851024	0.245009221225545	0.024022289564796
Time spent watching television (TV) || id:ukb-b-5192	Pilonidal cyst || id:finngen_R12_L12_PILONIDALCYST	ukb-b-5192	finngen_R12_L12_PILONIDALCYST	474291	rs71658797	0.527243589424782	0.243721784139533	0.0305180330567627
Time spent watching television (TV) || id:ukb-b-5192	Pilonidal cyst || id:finngen_R12_L12_PILONIDALCYST	ukb-b-5192	finngen_R12_L12_PILONIDALCYST	474291	rs7184800	0.558350699768067	0.245766692431517	0.0230941853177754
Time spent watching television (TV) || id:ukb-b-5192	Pilonidal cyst || id:finngen_R12_L12_PILONIDALCYST	ukb-b-5192	finngen_R12_L12_PILONIDALCYST	474291	rs72673939	0.545596183962132	0.245282863144187	0.0261245632301082
Time spent watching television (TV) || id:ukb-b-5192	Pilonidal cyst || id:finngen_R12_L12_PILONIDALCYST	ukb-b-5192	finngen_R12_L12_PILONIDALCYST	474291	rs73571431	0.528686447437392	0.244732855250968	0.0307525952162567
Time spent watching television (TV) || id:ukb-b-5192	Pilonidal cyst || id:finngen_R12_L12_PILONIDALCYST	ukb-b-5192	finngen_R12_L12_PILONIDALCYST	474291	rs73946726	0.576319497367042	0.240023416716461	0.0163460044532041
Time spent watching television (TV) || id:ukb-b-5192	Pilonidal cyst || id:finngen_R12_L12_PILONIDALCYST	ukb-b-5192	finngen_R12_L12_PILONIDALCYST	474291	rs749056	0.542127938630976	0.244615972048859	0.0266750035201448
Time spent watching television (TV) || id:ukb-b-5192	Pilonidal cyst || id:finngen_R12_L12_PILONIDALCYST	ukb-b-5192	finngen_R12_L12_PILONIDALCYST	474291	rs749671	0.547029123095735	0.245315018893331	0.0257537677434161
Time spent watching television (TV) || id:ukb-b-5192	Pilonidal cyst || id:finngen_R12_L12_PILONIDALCYST	ukb-b-5192	finngen_R12_L12_PILONIDALCYST	474291	rs7539775	0.571860734904109	0.244497919230645	0.0193396458376364
Time spent watching television (TV) || id:ukb-b-5192	Pilonidal cyst || id:finngen_R12_L12_PILONIDALCYST	ukb-b-5192	finngen_R12_L12_PILONIDALCYST	474291	rs75641275	0.561854303703369	0.246092845961907	0.0224245438807906
Time spent watching television (TV) || id:ukb-b-5192	Pilonidal cyst || id:finngen_R12_L12_PILONIDALCYST	ukb-b-5192	finngen_R12_L12_PILONIDALCYST	474291	rs7708324	0.520380541384954	0.241743330106646	0.0313488761751143
Time spent watching television (TV) || id:ukb-b-5192	Pilonidal cyst || id:finngen_R12_L12_PILONIDALCYST	ukb-b-5192	finngen_R12_L12_PILONIDALCYST	474291	rs77273138	0.564123408392922	0.24514417454916	0.0213808742136156
Time spent watching television (TV) || id:ukb-b-5192	Pilonidal cyst || id:finngen_R12_L12_PILONIDALCYST	ukb-b-5192	finngen_R12_L12_PILONIDALCYST	474291	rs7798292	0.558767866139928	0.245166375131103	0.0226588961498874
Time spent watching television (TV) || id:ukb-b-5192	Pilonidal cyst || id:finngen_R12_L12_PILONIDALCYST	ukb-b-5192	finngen_R12_L12_PILONIDALCYST	474291	rs78227853	0.567038443465164	0.244251191054699	0.0202578208448478
Time spent watching television (TV) || id:ukb-b-5192	Pilonidal cyst || id:finngen_R12_L12_PILONIDALCYST	ukb-b-5192	finngen_R12_L12_PILONIDALCYST	474291	rs7899206	0.564519427597282	0.24506522205508	0.021248046823181
Time spent watching television (TV) || id:ukb-b-5192	Pilonidal cyst || id:finngen_R12_L12_PILONIDALCYST	ukb-b-5192	finngen_R12_L12_PILONIDALCYST	474291	rs7921305	0.550825451892905	0.245121240816969	0.0246301151329913
Time spent watching television (TV) || id:ukb-b-5192	Pilonidal cyst || id:finngen_R12_L12_PILONIDALCYST	ukb-b-5192	finngen_R12_L12_PILONIDALCYST	474291	rs79373894	0.590135933994526	0.233567845914291	0.0115167801326175
Time spent watching television (TV) || id:ukb-b-5192	Pilonidal cyst || id:finngen_R12_L12_PILONIDALCYST	ukb-b-5192	finngen_R12_L12_PILONIDALCYST	474291	rs801733	0.54660343873119	0.245535933856154	0.0260031487011853
Time spent watching television (TV) || id:ukb-b-5192	Pilonidal cyst || id:finngen_R12_L12_PILONIDALCYST	ukb-b-5192	finngen_R12_L12_PILONIDALCYST	474291	rs814197	0.577078878324965	0.244672741533615	0.0183452792032
Time spent watching television (TV) || id:ukb-b-5192	Pilonidal cyst || id:finngen_R12_L12_PILONIDALCYST	ukb-b-5192	finngen_R12_L12_PILONIDALCYST	474291	rs872169	0.564285335700541	0.244741207446381	0.0211307064178067
Time spent watching television (TV) || id:ukb-b-5192	Pilonidal cyst || id:finngen_R12_L12_PILONIDALCYST	ukb-b-5192	finngen_R12_L12_PILONIDALCYST	474291	rs898751	0.542811326835078	0.244856414137653	0.0266329567617588
Time spent watching television (TV) || id:ukb-b-5192	Pilonidal cyst || id:finngen_R12_L12_PILONIDALCYST	ukb-b-5192	finngen_R12_L12_PILONIDALCYST	474291	rs9300594	0.521033789908347	0.243164293275329	0.0321353256166957
Time spent watching television (TV) || id:ukb-b-5192	Pilonidal cyst || id:finngen_R12_L12_PILONIDALCYST	ukb-b-5192	finngen_R12_L12_PILONIDALCYST	474291	rs9834970	0.579973829980092	0.243545382167912	0.0172479616465978
Time spent watching television (TV) || id:ukb-b-5192	Pilonidal cyst || id:finngen_R12_L12_PILONIDALCYST	ukb-b-5192	finngen_R12_L12_PILONIDALCYST	474291	rs9867121	0.535435677664086	0.24367015447363	0.0279933905874022
Time spent watching television (TV) || id:ukb-b-5192	Pilonidal cyst || id:finngen_R12_L12_PILONIDALCYST	ukb-b-5192	finngen_R12_L12_PILONIDALCYST	474291	rs9867437	0.566044559692461	0.245197858170077	0.0209701410974891
Time spent watching television (TV) || id:ukb-b-5192	Pilonidal cyst || id:finngen_R12_L12_PILONIDALCYST	ukb-b-5192	finngen_R12_L12_PILONIDALCYST	474291	rs9880023	0.546477711653276	0.244824669130248	0.0256071216615436
Time spent watching television (TV) || id:ukb-b-5192	Pilonidal cyst || id:finngen_R12_L12_PILONIDALCYST	ukb-b-5192	finngen_R12_L12_PILONIDALCYST	474291	rs996234	0.534385682646233	0.244422548142036	0.0287922685594968
Time spent watching television (TV) || id:ukb-b-5192	Pilonidal cyst || id:finngen_R12_L12_PILONIDALCYST	ukb-b-5192	finngen_R12_L12_PILONIDALCYST	474291	All	0.557100001289766	0.24279743909875	0.021761493236743
