# Supplementary material for: Risk factors for sacrococcygeal pilonidal sinus: a systematic review and meta-analysis supplemented by genetic causal assessment
Source: Front Surg. 2026 Jan 7;12:1718589. doi: 10.3389/fsurg.2025.1718589 (PMC12819706; doi:10.3389/fsurg.2025.1718589)
Supplement: Supplementary file 2 [file Datasheet2.zip › Supplementary Data 2/MR_pipeline_after_confounding_SNPs_removal/ukb-b-5192_finngen_R12_L12_PILONIDALCYST_20250627000040/12.finngen_R12_L12_PILONIDALCYST_singlesnp.csv]

exposure	outcome	id.exposure	id.outcome	samplesize	SNP	b	se	p
Time spent watching television (TV) || id:ukb-b-5192	Pilonidal cyst || id:finngen_R12_L12_PILONIDALCYST	ukb-b-5192	finngen_R12_L12_PILONIDALCYST	474291	rs10109061	0.927389743801312	2.76220029592694	0.737064586725573
Time spent watching television (TV) || id:ukb-b-5192	Pilonidal cyst || id:finngen_R12_L12_PILONIDALCYST	ukb-b-5192	finngen_R12_L12_PILONIDALCYST	474291	rs10189857	4.11588429954651	1.58040201005025	0.00920547668204256
Time spent watching television (TV) || id:ukb-b-5192	Pilonidal cyst || id:finngen_R12_L12_PILONIDALCYST	ukb-b-5192	finngen_R12_L12_PILONIDALCYST	474291	rs10269099	-0.318394909109193	2.56917505839506	0.901371610436802
Time spent watching television (TV) || id:ukb-b-5192	Pilonidal cyst || id:finngen_R12_L12_PILONIDALCYST	ukb-b-5192	finngen_R12_L12_PILONIDALCYST	474291	rs10739499	-1.51766496758463	2.59339176905188	0.558410106931081
Time spent watching television (TV) || id:ukb-b-5192	Pilonidal cyst || id:finngen_R12_L12_PILONIDALCYST	ukb-b-5192	finngen_R12_L12_PILONIDALCYST	474291	rs10765777	3.55155970769857	2.32650352991135	0.126869125256484
Time spent watching television (TV) || id:ukb-b-5192	Pilonidal cyst || id:finngen_R12_L12_PILONIDALCYST	ukb-b-5192	finngen_R12_L12_PILONIDALCYST	474291	rs11191129	0.272967324031776	2.37888442249842	0.908646501259738
Time spent watching television (TV) || id:ukb-b-5192	Pilonidal cyst || id:finngen_R12_L12_PILONIDALCYST	ukb-b-5192	finngen_R12_L12_PILONIDALCYST	474291	rs11222919	-0.301656282493184	2.97305573067193	0.919182626257248
Time spent watching television (TV) || id:ukb-b-5192	Pilonidal cyst || id:finngen_R12_L12_PILONIDALCYST	ukb-b-5192	finngen_R12_L12_PILONIDALCYST	474291	rs114600294	3.75958081895556	2.74618107216457	0.17099256710175
Time spent watching television (TV) || id:ukb-b-5192	Pilonidal cyst || id:finngen_R12_L12_PILONIDALCYST	ukb-b-5192	finngen_R12_L12_PILONIDALCYST	474291	rs114755463	-1.80679392709802	2.46438241483079	0.463459038337134
Time spent watching television (TV) || id:ukb-b-5192	Pilonidal cyst || id:finngen_R12_L12_PILONIDALCYST	ukb-b-5192	finngen_R12_L12_PILONIDALCYST	474291	rs115608101	-6.14877553281868	3.45911424666642	0.0754765088021835
Time spent watching television (TV) || id:ukb-b-5192	Pilonidal cyst || id:finngen_R12_L12_PILONIDALCYST	ukb-b-5192	finngen_R12_L12_PILONIDALCYST	474291	rs11662211	3.96189649606528	2.51971062505623	0.115866690021076
Time spent watching television (TV) || id:ukb-b-5192	Pilonidal cyst || id:finngen_R12_L12_PILONIDALCYST	ukb-b-5192	finngen_R12_L12_PILONIDALCYST	474291	rs11680095	-2.83189240068991	2.59869527131066	0.27582934968425
Time spent watching television (TV) || id:ukb-b-5192	Pilonidal cyst || id:finngen_R12_L12_PILONIDALCYST	ukb-b-5192	finngen_R12_L12_PILONIDALCYST	474291	rs11696187	-2.75097491393482	2.01964571369597	0.173163908627037
Time spent watching television (TV) || id:ukb-b-5192	Pilonidal cyst || id:finngen_R12_L12_PILONIDALCYST	ukb-b-5192	finngen_R12_L12_PILONIDALCYST	474291	rs11700249	2.68920034898797	2.50879095599593	0.283760057957359
Time spent watching television (TV) || id:ukb-b-5192	Pilonidal cyst || id:finngen_R12_L12_PILONIDALCYST	ukb-b-5192	finngen_R12_L12_PILONIDALCYST	474291	rs11714337	0.107933516988433	2.40062298822516	0.964138691554485
Time spent watching television (TV) || id:ukb-b-5192	Pilonidal cyst || id:finngen_R12_L12_PILONIDALCYST	ukb-b-5192	finngen_R12_L12_PILONIDALCYST	474291	rs11877758	2.04615023431786	2.40876050818532	0.395624332063499
Time spent watching television (TV) || id:ukb-b-5192	Pilonidal cyst || id:finngen_R12_L12_PILONIDALCYST	ukb-b-5192	finngen_R12_L12_PILONIDALCYST	474291	rs11911112	0.935947201355339	2.55350144749458	0.713966032733218
Time spent watching television (TV) || id:ukb-b-5192	Pilonidal cyst || id:finngen_R12_L12_PILONIDALCYST	ukb-b-5192	finngen_R12_L12_PILONIDALCYST	474291	rs12045585	-1.44500438212095	2.22099168724936	0.515296825534662
Time spent watching television (TV) || id:ukb-b-5192	Pilonidal cyst || id:finngen_R12_L12_PILONIDALCYST	ukb-b-5192	finngen_R12_L12_PILONIDALCYST	474291	rs12214364	-5.48760319615118	2.65613737966898	0.0388276488221624
Time spent watching television (TV) || id:ukb-b-5192	Pilonidal cyst || id:finngen_R12_L12_PILONIDALCYST	ukb-b-5192	finngen_R12_L12_PILONIDALCYST	474291	rs1291871	4.62603944629805	2.5620993786515	0.0709861624351001
Time spent watching television (TV) || id:ukb-b-5192	Pilonidal cyst || id:finngen_R12_L12_PILONIDALCYST	ukb-b-5192	finngen_R12_L12_PILONIDALCYST	474291	rs13014947	2.03867184553888	2.29545968775926	0.37446960084876
Time spent watching television (TV) || id:ukb-b-5192	Pilonidal cyst || id:finngen_R12_L12_PILONIDALCYST	ukb-b-5192	finngen_R12_L12_PILONIDALCYST	474291	rs1324491	6.56209739949899	2.46243886436836	0.00770164206977623
Time spent watching television (TV) || id:ukb-b-5192	Pilonidal cyst || id:finngen_R12_L12_PILONIDALCYST	ukb-b-5192	finngen_R12_L12_PILONIDALCYST	474291	rs1727332	-1.40040302650089	2.06575415383446	0.49782641767999
Time spent watching television (TV) || id:ukb-b-5192	Pilonidal cyst || id:finngen_R12_L12_PILONIDALCYST	ukb-b-5192	finngen_R12_L12_PILONIDALCYST	474291	rs178203	-0.613898784751124	2.40316297652739	0.798372085535364
Time spent watching television (TV) || id:ukb-b-5192	Pilonidal cyst || id:finngen_R12_L12_PILONIDALCYST	ukb-b-5192	finngen_R12_L12_PILONIDALCYST	474291	rs180396	0.271245348351277	2.89504686473901	0.925353107165837
Time spent watching television (TV) || id:ukb-b-5192	Pilonidal cyst || id:finngen_R12_L12_PILONIDALCYST	ukb-b-5192	finngen_R12_L12_PILONIDALCYST	474291	rs1826510	1.20698618626165	2.23102476106709	0.588507029538665
Time spent watching television (TV) || id:ukb-b-5192	Pilonidal cyst || id:finngen_R12_L12_PILONIDALCYST	ukb-b-5192	finngen_R12_L12_PILONIDALCYST	474291	rs1889996	-2.10734368863897	2.18451550371404	0.334708493521907
Time spent watching television (TV) || id:ukb-b-5192	Pilonidal cyst || id:finngen_R12_L12_PILONIDALCYST	ukb-b-5192	finngen_R12_L12_PILONIDALCYST	474291	rs1993092	2.07842259606342	2.47629344538062	0.40128523616576
Time spent watching television (TV) || id:ukb-b-5192	Pilonidal cyst || id:finngen_R12_L12_PILONIDALCYST	ukb-b-5192	finngen_R12_L12_PILONIDALCYST	474291	rs2073869	1.1348202252076	1.88812080634175	0.547818954876287
Time spent watching television (TV) || id:ukb-b-5192	Pilonidal cyst || id:finngen_R12_L12_PILONIDALCYST	ukb-b-5192	finngen_R12_L12_PILONIDALCYST	474291	rs2106164	-0.953145801515335	2.47848091559151	0.700557101933192
Time spent watching television (TV) || id:ukb-b-5192	Pilonidal cyst || id:finngen_R12_L12_PILONIDALCYST	ukb-b-5192	finngen_R12_L12_PILONIDALCYST	474291	rs2185490	-0.774670608657799	2.5362999981862	0.760036123815224
Time spent watching television (TV) || id:ukb-b-5192	Pilonidal cyst || id:finngen_R12_L12_PILONIDALCYST	ukb-b-5192	finngen_R12_L12_PILONIDALCYST	474291	rs2240857	1.35935950387286	1.79122362127622	0.447912413126271
Time spent watching television (TV) || id:ukb-b-5192	Pilonidal cyst || id:finngen_R12_L12_PILONIDALCYST	ukb-b-5192	finngen_R12_L12_PILONIDALCYST	474291	rs2283	2.67265828875217	2.92616409967625	0.36105017283773
Time spent watching television (TV) || id:ukb-b-5192	Pilonidal cyst || id:finngen_R12_L12_PILONIDALCYST	ukb-b-5192	finngen_R12_L12_PILONIDALCYST	474291	rs2332818	-1.26129935929408	2.80202864915559	0.65261099297585
Time spent watching television (TV) || id:ukb-b-5192	Pilonidal cyst || id:finngen_R12_L12_PILONIDALCYST	ukb-b-5192	finngen_R12_L12_PILONIDALCYST	474291	rs2352984	-2.03847730689221	1.25266866088647	0.103671771924125
Time spent watching television (TV) || id:ukb-b-5192	Pilonidal cyst || id:finngen_R12_L12_PILONIDALCYST	ukb-b-5192	finngen_R12_L12_PILONIDALCYST	474291	rs2479968	-1.17816170113558	1.85765423583925	0.525937175652948
Time spent watching television (TV) || id:ukb-b-5192	Pilonidal cyst || id:finngen_R12_L12_PILONIDALCYST	ukb-b-5192	finngen_R12_L12_PILONIDALCYST	474291	rs249960	1.3799018984929	2.55207089062275	0.588715143505151
Time spent watching television (TV) || id:ukb-b-5192	Pilonidal cyst || id:finngen_R12_L12_PILONIDALCYST	ukb-b-5192	finngen_R12_L12_PILONIDALCYST	474291	rs262890	3.3367197413741	1.80828902048462	0.0650032365146496
Time spent watching television (TV) || id:ukb-b-5192	Pilonidal cyst || id:finngen_R12_L12_PILONIDALCYST	ukb-b-5192	finngen_R12_L12_PILONIDALCYST	474291	rs263771	0.326789415417399	2.21046804897742	0.88247124755387
Time spent watching television (TV) || id:ukb-b-5192	Pilonidal cyst || id:finngen_R12_L12_PILONIDALCYST	ukb-b-5192	finngen_R12_L12_PILONIDALCYST	474291	rs2646351	-1.71050934085104	2.63724651029216	0.516599099568547
Time spent watching television (TV) || id:ukb-b-5192	Pilonidal cyst || id:finngen_R12_L12_PILONIDALCYST	ukb-b-5192	finngen_R12_L12_PILONIDALCYST	474291	rs2678662	1.36162500672899	2.14391968275045	0.52535662164564
Time spent watching television (TV) || id:ukb-b-5192	Pilonidal cyst || id:finngen_R12_L12_PILONIDALCYST	ukb-b-5192	finngen_R12_L12_PILONIDALCYST	474291	rs2857693	5.96258104469069	2.33686442665866	0.0107250911911325
Time spent watching television (TV) || id:ukb-b-5192	Pilonidal cyst || id:finngen_R12_L12_PILONIDALCYST	ukb-b-5192	finngen_R12_L12_PILONIDALCYST	474291	rs2906604	2.20082298196362	2.24184709456601	0.326247294095665
Time spent watching television (TV) || id:ukb-b-5192	Pilonidal cyst || id:finngen_R12_L12_PILONIDALCYST	ukb-b-5192	finngen_R12_L12_PILONIDALCYST	474291	rs3138499	-0.253058246228497	2.12591437275397	0.905247616153461
Time spent watching television (TV) || id:ukb-b-5192	Pilonidal cyst || id:finngen_R12_L12_PILONIDALCYST	ukb-b-5192	finngen_R12_L12_PILONIDALCYST	474291	rs34094119	-2.06602897893252	2.59503378746654	0.425946461252444
Time spent watching television (TV) || id:ukb-b-5192	Pilonidal cyst || id:finngen_R12_L12_PILONIDALCYST	ukb-b-5192	finngen_R12_L12_PILONIDALCYST	474291	rs35797019	2.51792580501977	2.5516231711989	0.323743757900338
Time spent watching television (TV) || id:ukb-b-5192	Pilonidal cyst || id:finngen_R12_L12_PILONIDALCYST	ukb-b-5192	finngen_R12_L12_PILONIDALCYST	474291	rs362312	0.519891058525594	2.45603388357037	0.832357389164711
Time spent watching television (TV) || id:ukb-b-5192	Pilonidal cyst || id:finngen_R12_L12_PILONIDALCYST	ukb-b-5192	finngen_R12_L12_PILONIDALCYST	474291	rs3754970	4.66462302172215	2.41845176372606	0.0537601502730355
Time spent watching television (TV) || id:ukb-b-5192	Pilonidal cyst || id:finngen_R12_L12_PILONIDALCYST	ukb-b-5192	finngen_R12_L12_PILONIDALCYST	474291	rs3810496	3.15139330844863	2.54202761219991	0.215080310715327
Time spent watching television (TV) || id:ukb-b-5192	Pilonidal cyst || id:finngen_R12_L12_PILONIDALCYST	ukb-b-5192	finngen_R12_L12_PILONIDALCYST	474291	rs4076457	2.4218753113232	2.82466277471159	0.391222011337181
Time spent watching television (TV) || id:ukb-b-5192	Pilonidal cyst || id:finngen_R12_L12_PILONIDALCYST	ukb-b-5192	finngen_R12_L12_PILONIDALCYST	474291	rs4110177	0.740688370553686	2.82510482975309	0.793182020726124
Time spent watching television (TV) || id:ukb-b-5192	Pilonidal cyst || id:finngen_R12_L12_PILONIDALCYST	ukb-b-5192	finngen_R12_L12_PILONIDALCYST	474291	rs4303732	-1.35212580515861	2.20270887515497	0.539316564770591
Time spent watching television (TV) || id:ukb-b-5192	Pilonidal cyst || id:finngen_R12_L12_PILONIDALCYST	ukb-b-5192	finngen_R12_L12_PILONIDALCYST	474291	rs4339469	2.02931645488794	2.0025301704872	0.31088049340946
Time spent watching television (TV) || id:ukb-b-5192	Pilonidal cyst || id:finngen_R12_L12_PILONIDALCYST	ukb-b-5192	finngen_R12_L12_PILONIDALCYST	474291	rs4469687	-0.784904270819364	2.63809300834888	0.766064090012938
Time spent watching television (TV) || id:ukb-b-5192	Pilonidal cyst || id:finngen_R12_L12_PILONIDALCYST	ukb-b-5192	finngen_R12_L12_PILONIDALCYST	474291	rs4567133	1.80112872883633	1.98296156947057	0.36371848121164
Time spent watching television (TV) || id:ukb-b-5192	Pilonidal cyst || id:finngen_R12_L12_PILONIDALCYST	ukb-b-5192	finngen_R12_L12_PILONIDALCYST	474291	rs4747438	-0.785656632316361	2.05646648730054	0.702430189136534
Time spent watching television (TV) || id:ukb-b-5192	Pilonidal cyst || id:finngen_R12_L12_PILONIDALCYST	ukb-b-5192	finngen_R12_L12_PILONIDALCYST	474291	rs4788616	-2.33965080425005	2.30430897342734	0.309945079655805
Time spent watching television (TV) || id:ukb-b-5192	Pilonidal cyst || id:finngen_R12_L12_PILONIDALCYST	ukb-b-5192	finngen_R12_L12_PILONIDALCYST	474291	rs4847408	1.47909772989611	2.37649095806079	0.533687246154112
Time spent watching television (TV) || id:ukb-b-5192	Pilonidal cyst || id:finngen_R12_L12_PILONIDALCYST	ukb-b-5192	finngen_R12_L12_PILONIDALCYST	474291	rs494566	-1.801329975604	2.62334736759267	0.492301268529538
Time spent watching television (TV) || id:ukb-b-5192	Pilonidal cyst || id:finngen_R12_L12_PILONIDALCYST	ukb-b-5192	finngen_R12_L12_PILONIDALCYST	474291	rs57555420	-0.374056747486462	2.80337890298676	0.893852784849656
Time spent watching television (TV) || id:ukb-b-5192	Pilonidal cyst || id:finngen_R12_L12_PILONIDALCYST	ukb-b-5192	finngen_R12_L12_PILONIDALCYST	474291	rs6102912	-1.29992574733928	2.13437898191352	0.542496816571005
Time spent watching television (TV) || id:ukb-b-5192	Pilonidal cyst || id:finngen_R12_L12_PILONIDALCYST	ukb-b-5192	finngen_R12_L12_PILONIDALCYST	474291	rs61864793	2.43822251741222	2.60249874344798	0.348821573987438
Time spent watching television (TV) || id:ukb-b-5192	Pilonidal cyst || id:finngen_R12_L12_PILONIDALCYST	ukb-b-5192	finngen_R12_L12_PILONIDALCYST	474291	rs62145951	-1.2762592201442	1.96958911627984	0.516996288564217
Time spent watching television (TV) || id:ukb-b-5192	Pilonidal cyst || id:finngen_R12_L12_PILONIDALCYST	ukb-b-5192	finngen_R12_L12_PILONIDALCYST	474291	rs62199883	-1.63691069596752	1.70618236458469	0.337357471270564
Time spent watching television (TV) || id:ukb-b-5192	Pilonidal cyst || id:finngen_R12_L12_PILONIDALCYST	ukb-b-5192	finngen_R12_L12_PILONIDALCYST	474291	rs6493583	-2.13142985443251	3.24237548179471	0.510945121576565
Time spent watching television (TV) || id:ukb-b-5192	Pilonidal cyst || id:finngen_R12_L12_PILONIDALCYST	ukb-b-5192	finngen_R12_L12_PILONIDALCYST	474291	rs6511708	-3.52586449487676	2.15936667163265	0.102506137877089
Time spent watching television (TV) || id:ukb-b-5192	Pilonidal cyst || id:finngen_R12_L12_PILONIDALCYST	ukb-b-5192	finngen_R12_L12_PILONIDALCYST	474291	rs68056254	-1.25576311752981	2.27704460071284	0.581299086789982
Time spent watching television (TV) || id:ukb-b-5192	Pilonidal cyst || id:finngen_R12_L12_PILONIDALCYST	ukb-b-5192	finngen_R12_L12_PILONIDALCYST	474291	rs6814554	1.54354800555901	1.7310831189568	0.37257196865914
Time spent watching television (TV) || id:ukb-b-5192	Pilonidal cyst || id:finngen_R12_L12_PILONIDALCYST	ukb-b-5192	finngen_R12_L12_PILONIDALCYST	474291	rs6850494	1.39456088645687	2.45005450293633	0.569223228068669
Time spent watching television (TV) || id:ukb-b-5192	Pilonidal cyst || id:finngen_R12_L12_PILONIDALCYST	ukb-b-5192	finngen_R12_L12_PILONIDALCYST	474291	rs6895658	3.79623310095135	2.32966914455186	0.103203834641352
Time spent watching television (TV) || id:ukb-b-5192	Pilonidal cyst || id:finngen_R12_L12_PILONIDALCYST	ukb-b-5192	finngen_R12_L12_PILONIDALCYST	474291	rs6994132	-1.92803565997758	2.38231695505064	0.418336197833105
Time spent watching television (TV) || id:ukb-b-5192	Pilonidal cyst || id:finngen_R12_L12_PILONIDALCYST	ukb-b-5192	finngen_R12_L12_PILONIDALCYST	474291	rs7089973	1.06693104843221	2.58579138083885	0.679890200824694
Time spent watching television (TV) || id:ukb-b-5192	Pilonidal cyst || id:finngen_R12_L12_PILONIDALCYST	ukb-b-5192	finngen_R12_L12_PILONIDALCYST	474291	rs71658797	3.21064622375093	2.20799989846234	0.145919390677065
Time spent watching television (TV) || id:ukb-b-5192	Pilonidal cyst || id:finngen_R12_L12_PILONIDALCYST	ukb-b-5192	finngen_R12_L12_PILONIDALCYST	474291	rs7184800	0.468177223469251	1.97759807346405	0.812858244194929
Time spent watching television (TV) || id:ukb-b-5192	Pilonidal cyst || id:finngen_R12_L12_PILONIDALCYST	ukb-b-5192	finngen_R12_L12_PILONIDALCYST	474291	rs72673939	1.51517756051603	2.13818894058727	0.478556224473295
Time spent watching television (TV) || id:ukb-b-5192	Pilonidal cyst || id:finngen_R12_L12_PILONIDALCYST	ukb-b-5192	finngen_R12_L12_PILONIDALCYST	474291	rs73571431	2.44471944590013	1.91255374629853	0.201161730127086
Time spent watching television (TV) || id:ukb-b-5192	Pilonidal cyst || id:finngen_R12_L12_PILONIDALCYST	ukb-b-5192	finngen_R12_L12_PILONIDALCYST	474291	rs73946726	-9.73641145346054	5.394991692455	0.0711196099491736
Time spent watching television (TV) || id:ukb-b-5192	Pilonidal cyst || id:finngen_R12_L12_PILONIDALCYST	ukb-b-5192	finngen_R12_L12_PILONIDALCYST	474291	rs749056	2.22483258315951	2.46909649796904	0.367550283848673
Time spent watching television (TV) || id:ukb-b-5192	Pilonidal cyst || id:finngen_R12_L12_PILONIDALCYST	ukb-b-5192	finngen_R12_L12_PILONIDALCYST	474291	rs749671	1.40785828377537	2.15327624015233	0.51322681837468
Time spent watching television (TV) || id:ukb-b-5192	Pilonidal cyst || id:finngen_R12_L12_PILONIDALCYST	ukb-b-5192	finngen_R12_L12_PILONIDALCYST	474291	rs7539775	-1.23084670239775	2.57385210619817	0.632499394579192
Time spent watching television (TV) || id:ukb-b-5192	Pilonidal cyst || id:finngen_R12_L12_PILONIDALCYST	ukb-b-5192	finngen_R12_L12_PILONIDALCYST	474291	rs75641275	0.277028594384796	1.80269032145194	0.877865928056108
Time spent watching television (TV) || id:ukb-b-5192	Pilonidal cyst || id:finngen_R12_L12_PILONIDALCYST	ukb-b-5192	finngen_R12_L12_PILONIDALCYST	474291	rs7708324	4.80672778853788	2.51634664495542	0.056107343018083
Time spent watching television (TV) || id:ukb-b-5192	Pilonidal cyst || id:finngen_R12_L12_PILONIDALCYST	ukb-b-5192	finngen_R12_L12_PILONIDALCYST	474291	rs77273138	-0.159333722371543	2.36378196254158	0.94625827875418
Time spent watching television (TV) || id:ukb-b-5192	Pilonidal cyst || id:finngen_R12_L12_PILONIDALCYST	ukb-b-5192	finngen_R12_L12_PILONIDALCYST	474291	rs7798292	0.374841468294173	2.4457752136128	0.878192611688519
Time spent watching television (TV) || id:ukb-b-5192	Pilonidal cyst || id:finngen_R12_L12_PILONIDALCYST	ukb-b-5192	finngen_R12_L12_PILONIDALCYST	474291	rs78227853	-1.41894183811992	3.29232911972638	0.666479857532533
Time spent watching television (TV) || id:ukb-b-5192	Pilonidal cyst || id:finngen_R12_L12_PILONIDALCYST	ukb-b-5192	finngen_R12_L12_PILONIDALCYST	474291	rs7899206	-0.23993997280977	2.42516804646686	0.921187923987846
Time spent watching television (TV) || id:ukb-b-5192	Pilonidal cyst || id:finngen_R12_L12_PILONIDALCYST	ukb-b-5192	finngen_R12_L12_PILONIDALCYST	474291	rs7921305	1.22033085799951	2.40580657532336	0.611983652725279
Time spent watching television (TV) || id:ukb-b-5192	Pilonidal cyst || id:finngen_R12_L12_PILONIDALCYST	ukb-b-5192	finngen_R12_L12_PILONIDALCYST	474291	rs79373894	-14.3541509296035	4.95358074027145	0.00375871261572916
Time spent watching television (TV) || id:ukb-b-5192	Pilonidal cyst || id:finngen_R12_L12_PILONIDALCYST	ukb-b-5192	finngen_R12_L12_PILONIDALCYST	474291	rs801733	1.33004090192343	2.0121184955136	0.508602568285338
Time spent watching television (TV) || id:ukb-b-5192	Pilonidal cyst || id:finngen_R12_L12_PILONIDALCYST	ukb-b-5192	finngen_R12_L12_PILONIDALCYST	474291	rs814197	-1.21244512668832	2.20423636006253	0.582283549744005
Time spent watching television (TV) || id:ukb-b-5192	Pilonidal cyst || id:finngen_R12_L12_PILONIDALCYST	ukb-b-5192	finngen_R12_L12_PILONIDALCYST	474291	rs872169	-0.481962242865453	2.81040348310448	0.863836772418745
Time spent watching television (TV) || id:ukb-b-5192	Pilonidal cyst || id:finngen_R12_L12_PILONIDALCYST	ukb-b-5192	finngen_R12_L12_PILONIDALCYST	474291	rs898751	1.96992436186561	2.3275989382721	0.397366866963196
Time spent watching television (TV) || id:ukb-b-5192	Pilonidal cyst || id:finngen_R12_L12_PILONIDALCYST	ukb-b-5192	finngen_R12_L12_PILONIDALCYST	474291	rs9300594	3.57547624573744	2.14333791576655	0.0952797405175491
Time spent watching television (TV) || id:ukb-b-5192	Pilonidal cyst || id:finngen_R12_L12_PILONIDALCYST	ukb-b-5192	finngen_R12_L12_PILONIDALCYST	474291	rs9834970	-2.40259536157697	2.6595047259828	0.366313880959458
Time spent watching television (TV) || id:ukb-b-5192	Pilonidal cyst || id:finngen_R12_L12_PILONIDALCYST	ukb-b-5192	finngen_R12_L12_PILONIDALCYST	474291	rs9867121	3.39219038500992	2.67447685153525	0.204670630388431
Time spent watching television (TV) || id:ukb-b-5192	Pilonidal cyst || id:finngen_R12_L12_PILONIDALCYST	ukb-b-5192	finngen_R12_L12_PILONIDALCYST	474291	rs9867437	-0.280358875820038	2.26560498427856	0.9015166259594
Time spent watching television (TV) || id:ukb-b-5192	Pilonidal cyst || id:finngen_R12_L12_PILONIDALCYST	ukb-b-5192	finngen_R12_L12_PILONIDALCYST	474291	rs9880023	1.79217265560618	2.5221546706472	0.47734945821354
Time spent watching television (TV) || id:ukb-b-5192	Pilonidal cyst || id:finngen_R12_L12_PILONIDALCYST	ukb-b-5192	finngen_R12_L12_PILONIDALCYST	474291	rs996234	2.59256694586468	2.21700609935402	0.242242507437533
Time spent watching television (TV) || id:ukb-b-5192	Pilonidal cyst || id:finngen_R12_L12_PILONIDALCYST	ukb-b-5192	finngen_R12_L12_PILONIDALCYST	474291	All - Inverse variance weighted	0.557100001289766	0.24279743909875	0.021761493236743
Time spent watching television (TV) || id:ukb-b-5192	Pilonidal cyst || id:finngen_R12_L12_PILONIDALCYST	ukb-b-5192	finngen_R12_L12_PILONIDALCYST	474291	All - MR Egger	-1.08928129816323	1.22013935686835	0.374222666788203
