# Supplementary material for: Risk factors for sacrococcygeal pilonidal sinus: a systematic review and meta-analysis supplemented by genetic causal assessment
Source: Front Surg. 2026 Jan 7;12:1718589. doi: 10.3389/fsurg.2025.1718589 (PMC12819706; doi:10.3389/fsurg.2025.1718589)
Supplement: Supplementary file 2 [file Datasheet2.zip › Supplementary Data 2/MR_pipeline_p5e-6/01.extract_exposure_data_in_this_batch.csv]

id.exposure	chr.exposure	pos.exposure	SNP	other_allele.exposure	effect_allele.exposure	beta.exposure	se.exposure	pval.exposure	eaf.exposure	samplesize.exposure	exposure	mr_keep.exposure	pval_origin.exposure	data_source.exposure	R2	F	F_pow_beta_se
prot-a-618	6	33570295	rs9469520	C	T	0.1284	0.028	4.37E-06	0.2502		Collagen alpha-1(I) chain || id:prot-a-618	TRUE	reported	MedicineITLab	0.006185756		21.02877551
prot-a-618	6	67339041	rs1563300	A	G	0.1173	0.0255	4.37E-06	0.5943		Collagen alpha-1(I) chain || id:prot-a-618	TRUE	reported	MedicineITLab	0.006634936		21.16
prot-a-618	14	95661533	rs11848786	C	T	0.2195	0.0449	1.05E-06	0.08338		Collagen alpha-1(I) chain || id:prot-a-618	TRUE	reported	MedicineITLab	0.007364619		23.89881499
prot-a-618	10	34100384	rs9664941	C	A	0.1191	0.0256	3.24E-06	0.47892		Collagen alpha-1(I) chain || id:prot-a-618	TRUE	reported	MedicineITLab	0.007079798		21.64430237
prot-a-618	2	7131350	rs771267	A	G	0.1241	0.0256	1.20E-06	0.64796		Collagen alpha-1(I) chain || id:prot-a-618	TRUE	reported	MedicineITLab	0.007026091		23.49977112
prot-a-618	3	53177141	rs6764116	T	C	0.2838	0.0594	1.78E-06	0.95199		Collagen alpha-1(I) chain || id:prot-a-618	TRUE	reported	MedicineITLab	0.007362391		22.82716049
prot-a-618	2	45304848	rs371345905	T	A	-0.356	0.0729	1.05E-06	0.04124		Collagen alpha-1(I) chain || id:prot-a-618	TRUE	reported	MedicineITLab	0.010022096		23.84761432
prot-a-618	20	9759391	rs79850480	G	T	-0.3221	0.0693	3.31E-06	0.04106		Collagen alpha-1(I) chain || id:prot-a-618	TRUE	reported	MedicineITLab	0.008169996		21.6030455
prot-a-618	10	88241125	rs112153233	T	G	-0.3023	0.0617	9.55E-07	0.04219		Collagen alpha-1(I) chain || id:prot-a-618	TRUE	reported	MedicineITLab	0.00738576		24.00523524
prot-a-618	8	143029814	rs67132476	T	C	-0.1778	0.0388	4.57E-06	0.1198		Collagen alpha-1(I) chain || id:prot-a-618	TRUE	reported	MedicineITLab	0.006667019		20.99907004
prot-a-618	8	6153993	rs12545216	C	A	-0.1595	0.034	2.69E-06	0.15426		Collagen alpha-1(I) chain || id:prot-a-618	TRUE	reported	MedicineITLab	0.006638066		22.00713668
prot-a-618	17	60637258	rs146385050	C	A	0.2894	0.0322	2.24E-19	0.19505		Collagen alpha-1(I) chain || id:prot-a-618	TRUE	reported	MedicineITLab	0.026299162		80.77655183
prot-a-618	12	48414058	rs7299271	C	T	-0.2806	0.0252	8.71E-29	0.3706		Collagen alpha-1(I) chain || id:prot-a-618	TRUE	reported	MedicineITLab	0.0367314		123.9864575
prot-a-618	9	83755000	rs62579837	C	A	0.1335	0.0277	1.41E-06	0.28007		Collagen alpha-1(I) chain || id:prot-a-618	TRUE	reported	MedicineITLab	0.007187029		23.22752805
prot-a-618	16	90074765	rs12448503	T	G	0.1419	0.0296	1.55E-06	0.38756		Collagen alpha-1(I) chain || id:prot-a-618	TRUE	reported	MedicineITLab	0.009558666		22.9816586
prot-a-618	20	62422504	rs76484331	C	A	0.2572	0.0534	1.45E-06	0.05743		Collagen alpha-1(I) chain || id:prot-a-618	TRUE	reported	MedicineITLab	0.007161836		23.19847382
prot-a-618	6	518654	rs80190474	G	A	-0.66	0.127	2.04E-07	0.00944		Collagen alpha-1(I) chain || id:prot-a-618	TRUE	reported	MedicineITLab	0.008146492		27.00725401
prot-a-618	11	119469673	rs117253814	A	T	0.1278	0.0256	6.17E-07	0.63243		Collagen alpha-1(I) chain || id:prot-a-618	TRUE	reported	MedicineITLab	0.007593539		24.92193604
prot-a-618	11	103211290	rs72977652	T	A	0.2682	0.0561	1.74E-06	0.05173		Collagen alpha-1(I) chain || id:prot-a-618	TRUE	reported	MedicineITLab	0.007057031		22.85555778
ukb-ppp-COL3A1-OID30379	16	6819458	rs117530427	C	T	0.0783717	0.0162382	1.39E-06	0.0576626	33924	Collagen alpha-1(III) chain || id:ukb-ppp-COL3A1-OID30379	TRUE	reported	MedicineITLab	0.000667497	22.6579501	23.29392981
ukb-ppp-COL3A1-OID30379	2	190056985	rs150145410	G	C	0.151964	0.0281871	7.00E-08	0.0194303	33924	Collagen alpha-1(III) chain || id:ukb-ppp-COL3A1-OID30379	TRUE	reported	MedicineITLab	0.000879973	29.87673876	29.06569022
ukb-ppp-COL3A1-OID30379	16	79722508	rs56320623	T	C	-0.119988	0.026249	4.85E-06	0.0219707	33924	Collagen alpha-1(III) chain || id:ukb-ppp-COL3A1-OID30379	TRUE	reported	MedicineITLab	0.00061873	21.00156353	20.8953718
ukb-ppp-COL3A1-OID30379	17	62691485	rs2460290	T	C	0.178209	0.0321758	3.05E-08	0.985888	33924	Collagen alpha-1(III) chain || id:ukb-ppp-COL3A1-OID30379	TRUE	reported	MedicineITLab	0.000883701	30.0034238	30.67612925
ukb-ppp-COL3A1-OID30379	2	69070309	rs4312527	G	C	-0.0387572	0.00757964	3.17E-07	0.457738	33924	Collagen alpha-1(III) chain || id:ukb-ppp-COL3A1-OID30379	TRUE	reported	MedicineITLab	0.000745694	25.3143246	26.14614288
ukb-ppp-COL3A1-OID30379	14	72398858	rs140232548	G	A	0.177462	0.037523	2.25E-06	0.0136645	33924	Collagen alpha-1(III) chain || id:ukb-ppp-COL3A1-OID30379	TRUE	reported	MedicineITLab	0.000848905	28.8210255	22.36740682
ukb-ppp-COL3A1-OID30379	1	220859539	rs4846335	C	A	-0.060844	0.0124505	1.02E-06	0.103673	33924	Collagen alpha-1(III) chain || id:ukb-ppp-COL3A1-OID30379	TRUE	reported	MedicineITLab	0.000688015	23.35489986	23.88151807
ukb-ppp-COL3A1-OID30379	10	71760209	rs112913679	G	A	0.047584	0.0102246	3.26E-06	0.813292	33924	Collagen alpha-1(III) chain || id:ukb-ppp-COL3A1-OID30379	TRUE	reported	MedicineITLab	0.00068764	23.34218504	21.65854312
ukb-ppp-COL3A1-OID30379	14	27604188	rs1246111	C	T	0.0370347	0.00797088	3.38E-06	0.330611	33924	Collagen alpha-1(III) chain || id:ukb-ppp-COL3A1-OID30379	TRUE	reported	MedicineITLab	0.000607077	20.60576337	21.58763766
ukb-ppp-COL3A1-OID30379	2	188958491	rs34139968	G	A	0.120873	0.0201052	1.83E-09	0.0364491	33924	Collagen alpha-1(III) chain || id:ukb-ppp-COL3A1-OID30379	TRUE	reported	MedicineITLab	0.001026243	34.84796636	36.14446551
ukb-ppp-COL3A1-OID30379	2	189001473	rs2271682	T	A	0.0432904	0.00829084	1.78E-07	0.706512	33924	Collagen alpha-1(III) chain || id:ukb-ppp-COL3A1-OID30379	TRUE	reported	MedicineITLab	0.000777183	26.38409436	27.26378381
ukb-ppp-COL3A1-OID30379	11	37460828	rs143444215	A	T	0.0823087	0.0167204	8.54E-07	0.0545848	33924	Collagen alpha-1(III) chain || id:ukb-ppp-COL3A1-OID30379	TRUE	reported	MedicineITLab	0.000699223	23.73564343	24.23249653
ukb-ppp-COL3A1-OID30379	17	62717370	rs35249620	A	T	-0.144538	0.0173549	8.19E-17	0.0506275	33924	Collagen alpha-1(III) chain || id:ukb-ppp-COL3A1-OID30379	TRUE	reported	MedicineITLab	0.002008247	68.26085207	69.36171949
ukb-ppp-COL3A1-OID30379	2	187466794	rs8176629	C	T	0.245487	0.03344	2.12E-13	0.0127343	33924	Collagen alpha-1(III) chain || id:ukb-ppp-COL3A1-OID30379	TRUE	reported	MedicineITLab	0.001515291	51.47971693	53.89201967
ukb-ppp-COL3A1-OID30379	10	124890493	rs34647272	C	T	0.162646	0.0349741	3.31E-06	0.0147772	33924	Collagen alpha-1(III) chain || id:ukb-ppp-COL3A1-OID30379	TRUE	reported	MedicineITLab	0.000770271	26.14926448	21.62687047
ukb-ppp-COL3A1-OID30379	19	35208938	rs118078533	T	C	-0.141128	0.0302132	3.00E-06	0.0167719	33924	Collagen alpha-1(III) chain || id:ukb-ppp-COL3A1-OID30379	TRUE	reported	MedicineITLab	0.00065689	22.29768332	21.81890356
ukb-ppp-COL3A1-OID30379	17	62559897	rs146385050	C	A	0.239173	0.00982934	8.85E-131	0.183489	33924	Collagen alpha-1(III) chain || id:ukb-ppp-COL3A1-OID30379	TRUE	reported	MedicineITLab	0.017140614	591.5840167	592.0734499
ukb-ppp-COL3A1-OID30379	4	59197618	rs75488622	T	C	0.124353	0.0253932	9.73E-07	0.0224915	33924	Collagen alpha-1(III) chain || id:ukb-ppp-COL3A1-OID30379	TRUE	reported	MedicineITLab	0.000679957	23.08119789	23.98157309
ukb-ppp-COL3A1-OID30379	6	32587462	rs13207809	G	C	0.0652339	0.0120522	6.21E-08	0.130981	33924	Collagen alpha-1(III) chain || id:ukb-ppp-COL3A1-OID30379	TRUE	reported	MedicineITLab	0.000968756	32.89399601	29.29638452
ukb-ppp-COL3A1-OID30379	6	31354356	rs3819306	A	G	0.0391904	0.00780551	5.14E-07	0.366717	33924	Collagen alpha-1(III) chain || id:ukb-ppp-COL3A1-OID30379	TRUE	reported	MedicineITLab	0.000713376	24.21640306	25.20906995
ukb-ppp-COL3A1-OID30379	6	7152919	rs4585612	C	T	0.0348778	0.00758886	4.31E-06	0.565994	33924	Collagen alpha-1(III) chain || id:ukb-ppp-COL3A1-OID30379	TRUE	reported	MedicineITLab	0.000597635	20.28508348	21.12248858
ukb-ppp-COL3A1-OID30379	7	35332853	rs62451948	A	T	-0.0723749	0.0156314	3.65E-06	0.0641372	33924	Collagen alpha-1(III) chain || id:ukb-ppp-COL3A1-OID30379	TRUE	reported	MedicineITLab	0.000628823	21.34434145	21.43779927
ukb-ppp-COL3A1-OID30379	8	3915126	rs11779551	T	C	-0.0357727	0.00779989	4.51E-06	0.625621	33924	Collagen alpha-1(III) chain || id:ukb-ppp-COL3A1-OID30379	TRUE	reported	MedicineITLab	0.000599455	20.34689305	21.03422353
ukb-ppp-COL3A1-OID30379	8	141221405	rs4961339	A	G	0.0363404	0.00767427	2.19E-06	0.593729	33924	Collagen alpha-1(III) chain || id:ukb-ppp-COL3A1-OID30379	TRUE	reported	MedicineITLab	0.000637109	21.62577689	22.42359584
prot-c-3032_11_2	11	134662127	rs753353	A	G	0.1398	0.0294688	2.41E-06		994	FSH || id:prot-c-3032_11_2	TRUE	reported	MedicineITLab			22.50554012
prot-c-3032_11_2	11	30327006	rs12361594	G	A	-0.2214	0.0386928	1.39E-08		994	FSH || id:prot-c-3032_11_2	TRUE	reported	MedicineITLab			32.74122437
finngen_R12_L12_HIDRADENITISSUP	2	38071007	rs1056837	A	G	0.193335	0.0401911	1.51E-06	0.632451	477768	Hidradenitis suppurativa || id:finngen_R12_L12_HIDRADENITISSUP	TRUE	reported	MedicineITLab	0.017377732	8449.319418	23.13988414
finngen_R12_L12_HIDRADENITISSUP	6	44713984	rs1028608	C	T	-0.188326	0.0403316	3.02E-06	0.36225	477768	Hidradenitis suppurativa || id:finngen_R12_L12_HIDRADENITISSUP	TRUE	reported	MedicineITLab	0.016387376	7959.770895	21.80367308
finngen_R12_L12_HIDRADENITISSUP	3	159760209	rs9829295	T	A	-0.221512	0.0474535	3.04E-06	0.231095	477768	Hidradenitis suppurativa || id:finngen_R12_L12_HIDRADENITISSUP	TRUE	reported	MedicineITLab	0.017437642	8478.96542	21.79003946
finngen_R12_L12_HIDRADENITISSUP	5	40524758	rs12186979	A	G	0.174288	0.0380374	4.61E-06	0.461224	477768	Hidradenitis suppurativa || id:finngen_R12_L12_HIDRADENITISSUP	TRUE	reported	MedicineITLab	0.015096807	7323.299615	20.99487655
finngen_R12_L12_HIDRADENITISSUP	6	32658263	rs4713570	C	T	-0.273807	0.0432501	2.44E-10	0.294606	477768	Hidradenitis suppurativa || id:finngen_R12_L12_HIDRADENITISSUP	TRUE	reported	MedicineITLab	0.03115964	15365.80991	40.07881403
finngen_R12_L12_HIDRADENITISSUP	6	150228542	rs6925507	T	C	-0.542768	0.116387	3.11E-06	0.0393444	477768	Hidradenitis suppurativa || id:finngen_R12_L12_HIDRADENITISSUP	TRUE	reported	MedicineITLab	0.022269431	10881.91069	21.74800991
finngen_R12_L12_HIDRADENITISSUP	10	69956396	rs1149692	G	C	0.180556	0.0386785	3.04E-06	0.391627	477768	Hidradenitis suppurativa || id:finngen_R12_L12_HIDRADENITISSUP	TRUE	reported	MedicineITLab	0.015534469	7538.9546	21.79137344
finngen_R12_L12_HIDRADENITISSUP	9	108406363	rs1886106	G	A	0.232224	0.0399194	5.98E-09	0.310499	477768	Hidradenitis suppurativa || id:finngen_R12_L12_HIDRADENITISSUP	TRUE	reported	MedicineITLab	0.023090817	11292.76662	33.84123413
finngen_R12_L12_HIDRADENITISSUP	12	26275860	rs7975017	T	C	-0.223796	0.0465725	1.54E-06	0.810613	477768	Hidradenitis suppurativa || id:finngen_R12_L12_HIDRADENITISSUP	TRUE	reported	MedicineITLab	0.015377947	7461.807589	23.09114865
finngen_R12_L12_HIDRADENITISSUP	13	73432270	rs17090189	A	G	-0.380112	0.0613466	5.79E-10	0.132255	477768	Hidradenitis suppurativa || id:finngen_R12_L12_HIDRADENITISSUP	TRUE	reported	MedicineITLab	0.033163272	16387.75552	38.39212623
finngen_R12_L12_HIDRADENITISSUP	17	71563422	rs7212346	C	G	-0.227179	0.0396955	1.05E-08	0.387873	477768	Hidradenitis suppurativa || id:finngen_R12_L12_HIDRADENITISSUP	TRUE	reported	MedicineITLab	0.024507412	12002.96982	32.75320578
finngen_R12_L12_HIDRADENITISSUP	16	82575242	rs140269515	A	T	-1.07892	0.230384	2.83E-06	0.0131973	477768	Hidradenitis suppurativa || id:finngen_R12_L12_HIDRADENITISSUP	TRUE	reported	MedicineITLab	0.03031963	14938.62198	21.93177888
finngen_R12_L12_HIDRADENITISSUP	17	71515958	rs10512572	G	A	0.38982	0.0626159	4.80E-10	0.0799819	477768	Hidradenitis suppurativa || id:finngen_R12_L12_HIDRADENITISSUP	TRUE	reported	MedicineITLab	0.022363837	10929.0975	38.75778773
finngen_R12_L12_HIDRADENITISSUP	17	71307782	rs112535824	T	C	0.723594	0.156074	3.55E-06	0.00919349	477768	Hidradenitis suppurativa || id:finngen_R12_L12_HIDRADENITISSUP	TRUE	reported	MedicineITLab	0.0095387	4601.155364	21.49457152
finngen_R12_L12_HIDRADENITISSUP	14	96703774	rs10137042	C	T	-0.605668	0.128574	2.47E-06	0.0323019	477768	Hidradenitis suppurativa || id:finngen_R12_L12_HIDRADENITISSUP	TRUE	reported	MedicineITLab	0.022933335	11213.94065	22.19028841
finngen_R12_L12_HIDRADENITISSUP	18	35357049	rs62096549	A	G	0.363582	0.0783958	3.52E-06	0.051217	477768	Hidradenitis suppurativa || id:finngen_R12_L12_HIDRADENITISSUP	TRUE	reported	MedicineITLab	0.012847416	6217.942885	21.50894733
prot-a-529	21	15998769	rs140675079	C	A	0.3013	0.0642	2.69E-06	0.04185		Luteinizing hormone || id:prot-a-529	TRUE	reported	MedicineITLab	0.007280433		22.0256233
prot-a-529	2	137389093	rs78812558	G	A	-0.3983	0.0835	1.82E-06	0.0232		Luteinizing hormone || id:prot-a-529	TRUE	reported	MedicineITLab	0.007190254		22.75347126
prot-a-529	4	126561504	rs77672516	A	C	0.2072	0.0439	2.40E-06	0.09635		Luteinizing hormone || id:prot-a-529	TRUE	reported	MedicineITLab	0.007475865		22.27667976
prot-a-529	17	18789653	rs67552299	G	A	0.275	0.059	3.16E-06	0.04704		Luteinizing hormone || id:prot-a-529	TRUE	reported	MedicineITLab	0.00678012		21.725079
prot-a-529	19	16743893	rs150259728	G	A	0.4991	0.1092	4.90E-06	0.01488		Luteinizing hormone || id:prot-a-529	TRUE	reported	MedicineITLab	0.007302931		20.88958744
prot-a-529	1	175353996	rs12569025	C	T	0.1466	0.0299	9.55E-07	0.20883		Luteinizing hormone || id:prot-a-529	TRUE	reported	MedicineITLab	0.007101672		24.03950739
prot-a-529	19	49517146	rs139643250	C	T	-0.6763	0.0454	2.75E-50	0.07635		Luteinizing hormone || id:prot-a-529	TRUE	reported	MedicineITLab	0.064509733		221.9049904
prot-a-529	10	82512004	rs7908518	T	A	0.1405	0.0305	4.07E-06	0.21173		Luteinizing hormone || id:prot-a-529	TRUE	reported	MedicineITLab	0.006589312		21.22037087
prot-a-529	3	146849983	rs531497615	A	T	0.4164	0.0871	1.74E-06	0.02266		Luteinizing hormone || id:prot-a-529	TRUE	reported	MedicineITLab	0.007679926		22.85520556
cngb-met112-90	18	48061327	rs74474393	C	T	0.4174	0.08548	1.14E-06	0.1461	1679	progesterone || id:cngb-met112-90	TRUE	reported	MedicineITLab	0.043470248	76.21258531	23.84382153
cngb-met112-90	16	83964788	rs253144	G	T	0.5073	0.1074	2.51E-06	0.0886	1679	progesterone || id:cngb-met112-90	TRUE	reported	MedicineITLab	0.041562577	72.72299664	22.3111092
cngb-met112-90	15	57893290	rs1441826	T	C	0.3194	0.06954	4.68E-06	0.2528	1679	progesterone || id:cngb-met112-90	TRUE	reported	MedicineITLab	0.038540181	67.22265725	21.09601623
cngb-met112-90	17	19574828	rs6587197	A	G	0.3201	0.06729	2.14E-06	0.2954	1679	progesterone || id:cngb-met112-90	TRUE	reported	MedicineITLab	0.04265348	74.71681894	22.62925684
cngb-met112-90	7	50369910	rs77147528	A	G	-0.35	0.07162	1.12E-06	0.2437	1679	progesterone || id:cngb-met112-90	TRUE	reported	MedicineITLab	0.045156026	79.3078844	23.88182191
cngb-met112-90	8	60994092	rs10957176	C	T	0.3265	0.06872	2.19E-06	0.2774	1679	progesterone || id:cngb-met112-90	TRUE	reported	MedicineITLab	0.04273668	74.86906773	22.57356073
cngb-met112-90	1	195970782	rs896516	C	T	1.148	0.2481	3.98E-06	0.01632	1679	progesterone || id:cngb-met112-90	TRUE	reported	MedicineITLab	0.042314359	74.09652733	21.4106695
ebi-a-GCST005814	1	85354563	rs1886647	G	A	-0.0838965	0.0181477	3.43E-06	0.283169	50508	|| id:ebi-a-GCST005814	TRUE	reported	igd	0.00285746	144.7324447	21.37196744
ebi-a-GCST005814	1	18418325	rs56075670	G	A	-0.35615	0.0808689	4.28E-06	0.013494	50508	|| id:ebi-a-GCST005814	TRUE	reported	igd	0.003377041	171.138774	19.39558244
ebi-a-GCST005814	2	65935393	rs6546174	C	T	-0.0872657	0.0182788	1.81E-06	0.535155	50508	|| id:ebi-a-GCST005814	TRUE	reported	igd	0.003788828	192.0863336	22.79249097
ebi-a-GCST005814	2	144272376	rs4233567	C	T	-0.081771	0.0169212	1.26E-06	0.367581	50508	|| id:ebi-a-GCST005814	TRUE	reported	igd	0.003108756	157.5004396	23.352657
ebi-a-GCST005814	3	50196533	rs73080980	C	T	-0.0946192	0.0200223	1.99E-06	0.208366	50508	|| id:ebi-a-GCST005814	TRUE	reported	igd	0.002953519	149.6123353	22.33215405
ebi-a-GCST005814	3	162868729	rs112354755	C	T	-0.173016	0.0353301	6.41E-07	0.0612726	50508	|| id:ebi-a-GCST005814	TRUE	reported	igd	0.003443565	174.5216903	23.98185656
ebi-a-GCST005814	4	67170632	rs76590116	C	T	0.35247	0.0647071	1.22E-07	0.0124229	50508	|| id:ebi-a-GCST005814	TRUE	reported	igd	0.003048374	154.4319664	29.67156438
ebi-a-GCST005814	5	152899101	rs78115154	T	C	-0.196754	0.0435079	3.97E-06	0.0398268	50508	|| id:ebi-a-GCST005814	TRUE	reported	igd	0.002960753	149.9798274	20.45082805
ebi-a-GCST005814	5	138848661	rs148091331	C	T	0.416925	0.083286	1.36E-06	0.00786136	50508	|| id:ebi-a-GCST005814	TRUE	reported	igd	0.002711539	137.3213612	25.05946908
ebi-a-GCST005814	6	66344801	rs9342489	A	G	-0.221402	0.0484652	2.92E-06	0.0324942	50508	|| id:ebi-a-GCST005814	TRUE	reported	igd	0.003082141	156.1478827	20.86906832
ebi-a-GCST005814	6	89260265	rs12193876	C	T	-0.0999373	0.021394	2.54E-06	0.178975	50508	|| id:ebi-a-GCST005814	TRUE	reported	igd	0.002935175	148.6803419	21.82082875
ebi-a-GCST005814	7	136519898	rs201708019	T	C	-0.0858771	0.0185928	4.14E-06	0.704097	50508	|| id:ebi-a-GCST005814	TRUE	reported	igd	0.003073029	155.6848049	21.33364899
ebi-a-GCST005814	14	35096198	rs11620787	G	A	0.0972387	0.0202132	1.72E-06	0.176676	50508	|| id:ebi-a-GCST005814	TRUE	reported	igd	0.002750785	139.3143614	23.14238647
ebi-a-GCST005814	18	76262424	rs8097350	C	T	-0.0793072	0.0173421	4.69E-06	0.45687	50508	|| id:ebi-a-GCST005814	TRUE	reported	igd	0.003121416	158.1438733	20.91326602
ebi-a-GCST005814	20	33986549	rs1886692	C	T	0.0795008	0.0165615	1.49E-06	0.631131	50508	|| id:ebi-a-GCST005814	TRUE	reported	igd	0.002942827	149.0690817	23.0432462
ebi-a-GCST005814	22	17669306	rs2231495	T	C	0.0779921	0.0166618	3.01E-06	0.323055	50508	|| id:ebi-a-GCST005814	TRUE	reported	igd	0.002660487	134.7289809	21.9107576
ebi-a-GCST006090	2	28888957	rs56089836	C	G	0.3345	0.04971	1.70E-11	0.427952	4538	|| id:ebi-a-GCST006090	TRUE	reported	igd	0.0547835	262.9005673	45.27982273
ebi-a-GCST006090	6	167597426	rs12201674	C	T	-0.2548	0.04947	2.60E-07	0.338223	4538	|| id:ebi-a-GCST006090	TRUE	reported	igd	0.029063215	135.7768535	26.52864246
ebi-a-GCST006090	9	96229562	rs7021689	T	C	0.2273	0.04792	2.10E-06	0.488279	4538	|| id:ebi-a-GCST006090	TRUE	reported	igd	0.025818449	120.2162838	22.49910553
ebi-a-GCST006090	10	122891509	rs1873446	C	T	0.2433	0.05318	4.78E-06	0.740227	4538	|| id:ebi-a-GCST006090	TRUE	reported	igd	0.022765288	105.6689291	20.93088309
ebi-a-GCST006090	11	126243952	rs11220462	G	A	-0.2281	0.04921	3.56E-06	0.389168	4538	|| id:ebi-a-GCST006090	TRUE	reported	igd	0.024736569	115.051047	21.48541964
ebi-a-GCST006090	12	131841077	rs7977496	C	T	0.2189	0.04725	3.60E-06	0.510363	4538	|| id:ebi-a-GCST006090	TRUE	reported	igd	0.023948313	111.294873	21.46287506
ebi-a-GCST006090	14	69210199	rs4902642	G	A	-0.2589	0.05379	1.49E-06	0.257565	4538	|| id:ebi-a-GCST006090	TRUE	reported	igd	0.025635358	119.3413403	23.16653131
ebi-a-GCST006090	16	48375777	rs6500380	A	G	0.4748	0.07696	6.84E-10	0.138136	4538	|| id:ebi-a-GCST006090	TRUE	reported	igd	0.053678087	257.2949026	38.0619735
ebi-a-GCST006090	16	13608346	rs743655	C	A	0.2301	0.04829	1.88E-06	0.451183	4538	|| id:ebi-a-GCST006090	TRUE	reported	igd	0.026220654	122.1394621	22.70485991
ebi-a-GCST006090	19	13434717	rs8110914	G	A	0.2433	0.04915	7.38E-07	0.4643	4538	|| id:ebi-a-GCST006090	TRUE	reported	igd	0.029446558	137.6220857	24.5040107
ebi-a-GCST006094	2	109589773	rs61686486	G	T	0.6726	0.05358	3.82E-36	0.801546	4878	|| id:ebi-a-GCST006094	TRUE	reported	igd	0.143923605	819.7533584	157.5826166
ebi-a-GCST006094	2	109124557	rs2378154	C	G	0.9505	0.05247	2.42E-73	0.755614	4878	|| id:ebi-a-GCST006094	TRUE	reported	igd	0.333664926	2441.639713	328.1573334
ebi-a-GCST006094	2	137060471	rs7575277	C	T	0.3196	0.06866	3.25E-06	0.0974519	4878	|| id:ebi-a-GCST006094	TRUE	reported	igd	0.017968185	89.21591687	21.66735721
ebi-a-GCST006094	2	110001286	rs4676082	T	C	-0.3536	0.04788	1.52E-13	0.235443	4878	|| id:ebi-a-GCST006094	TRUE	reported	igd	0.045014265	229.8354273	54.54013759
ebi-a-GCST006094	2	111591036	rs10048706	A	G	0.195	0.04079	1.74E-06	0.508517	4878	|| id:ebi-a-GCST006094	TRUE	reported	igd	0.019006983	94.47371126	22.85397837
ebi-a-GCST006094	2	107873999	rs4676115	T	C	0.5053	0.06845	1.57E-13	0.892304	4878	|| id:ebi-a-GCST006094	TRUE	reported	igd	0.049072819	251.6271164	54.49437695
ebi-a-GCST006094	2	109539653	rs260643	A	G	-1.206	0.05582	1.63E-103	0.234448	4878	|| id:ebi-a-GCST006094	TRUE	reported	igd	0.522090558	5326.769751	466.7829145
ebi-a-GCST006094	2	107813052	rs6711036	C	G	-0.4631	0.07295	2.19E-10	0.0895774	4878	|| id:ebi-a-GCST006094	TRUE	reported	igd	0.034980099	176.7455418	40.29943613
ebi-a-GCST006094	8	101816982	rs7813341	C	T	-0.1934	0.04226	4.75E-06	0.370415	4878	|| id:ebi-a-GCST006094	TRUE	reported	igd	0.017445598	86.57509247	20.94372632
ebi-a-GCST006094	21	32219902	rs62223062	C	G	0.2112	0.04289	8.41E-07	0.642667	4878	|| id:ebi-a-GCST006094	TRUE	reported	igd	0.020486933	101.9836173	24.2479895
ebi-a-GCST006095	1	11033082	rs12565727	A	G	-0.145725	0.0311302	2.85E-06	0.289657	11244	|| id:ebi-a-GCST006095	TRUE	reported	igd	0.008738769	99.10731652	21.9131245
ebi-a-GCST006095	1	119504284	rs984225	G	A	-0.167313	0.0296089	1.60E-08	0.616076	11244	|| id:ebi-a-GCST006095	TRUE	reported	igd	0.013242468	150.8697086	31.93116959
ebi-a-GCST006095	1	6198745	rs2785585	T	A	0.17208	0.0328838	1.67E-07	0.754207	11244	|| id:ebi-a-GCST006095	TRUE	reported	igd	0.010978699	124.7925891	27.38399447
ebi-a-GCST006095	2	109598527	rs260673	A	G	0.172648	0.0368555	2.81E-06	0.190452	11244	|| id:ebi-a-GCST006095	TRUE	reported	igd	0.009191391	104.2881709	21.94413612
ebi-a-GCST006095	2	109174615	rs6542772	C	T	-0.238959	0.0399267	2.16E-09	0.837937	11244	|| id:ebi-a-GCST006095	TRUE	reported	igd	0.01550858	177.0939263	35.81953561
ebi-a-GCST006095	2	200462220	rs58313928	G	A	0.144196	0.0288069	5.57E-07	0.566674	11244	|| id:ebi-a-GCST006095	TRUE	reported	igd	0.01021138	115.9806616	25.05609439
ebi-a-GCST006095	2	110001774	rs6542820	A	C	0.175807	0.033984	2.30E-07	0.235058	11244	|| id:ebi-a-GCST006095	TRUE	reported	igd	0.011114908	126.3582541	26.76229392
ebi-a-GCST006095	3	9067684	rs412680	C	A	0.14267	0.0291686	1.00E-06	0.414529	11244	|| id:ebi-a-GCST006095	TRUE	reported	igd	0.00987997	112.1789471	23.92401978
ebi-a-GCST006095	7	78249193	rs38111	G	A	-0.148331	0.0292834	4.08E-07	0.36799	11244	|| id:ebi-a-GCST006095	TRUE	reported	igd	0.010234198	116.2425019	25.65788472
ebi-a-GCST006095	7	46120720	rs788714	T	C	0.132224	0.028517	3.54E-06	0.477434	11244	|| id:ebi-a-GCST006095	TRUE	reported	igd	0.008723787	98.93591337	21.49873523
ebi-a-GCST006095	7	96716864	rs1917939	C	T	-0.142606	0.0285952	6.13E-07	0.438775	11244	|| id:ebi-a-GCST006095	TRUE	reported	igd	0.010015773	113.7364796	24.87077508
ebi-a-GCST006095	10	18244008	rs491995	A	G	-0.172326	0.0339328	3.81E-07	0.761454	11244	|| id:ebi-a-GCST006095	TRUE	reported	igd	0.010788161	122.6031693	25.79064597
ebi-a-GCST006095	11	44319905	rs1869481	T	C	-0.14314	0.028831	6.88E-07	0.414896	11244	|| id:ebi-a-GCST006095	TRUE	reported	igd	0.009947738	112.956128	24.64918779
ebi-a-GCST006095	15	93733409	rs4586375	G	T	0.140479	0.0302105	3.32E-06	0.668675	11244	|| id:ebi-a-GCST006095	TRUE	reported	igd	0.008744241	99.16991936	21.62255387
ebi-a-GCST006095	18	60924970	rs7226979	C	T	-0.18987	0.0291424	7.26E-11	0.579399	11244	|| id:ebi-a-GCST006095	TRUE	reported	igd	0.017570768	201.0634097	42.4484729
ebi-a-GCST90012030	2	106490021	rs3769497	C	A	0.1889	0.0407	3.35E-06	0.0617	21758	|| id:ebi-a-GCST90012030	TRUE	reported	igd	0.004131624	90.26053441	21.54145814
ebi-a-GCST90012030	3	130614653	rs645247	C	A	-0.4947	0.1007	8.94E-07	0.9906	21758	|| id:ebi-a-GCST90012030	TRUE	reported	igd	0.00455764	99.60999675	24.13375389
ebi-a-GCST90012030	4	169650474	rs2320078	A	C	-0.1955	0.0374	1.69E-07	0.0795	21758	|| id:ebi-a-GCST90012030	TRUE	reported	igd	0.005593897	122.3854276	27.32438017
ebi-a-GCST90012030	5	20964188	rs115018805	A	T	-0.4484	0.0978	4.50E-06	0.0104	21758	|| id:ebi-a-GCST90012030	TRUE	reported	igd	0.004138607	90.41372942	21.0210061
ebi-a-GCST90012030	6	126683594	rs9398803	A	G	0.0661	0.0142	3.10E-06	0.4986	21758	|| id:ebi-a-GCST90012030	TRUE	reported	igd	0.002184588	47.63194994	21.66836937
ebi-a-GCST90012030	7	16570182	rs77505261	C	G	-0.1757	0.0381	4.02E-06	0.0611	21758	|| id:ebi-a-GCST90012030	TRUE	reported	igd	0.003541882	77.33107872	21.26638009
ebi-a-GCST90012030	8	126385387	rs72722611	G	A	0.1425	0.0296	1.51E-06	0.1021	21758	|| id:ebi-a-GCST90012030	TRUE	reported	igd	0.003723175	81.30410249	23.17641755
ebi-a-GCST90012030	9	4956962	rs10815140	G	A	0.0908	0.0175	2.13E-07	0.3234	21758	|| id:ebi-a-GCST90012030	TRUE	reported	igd	0.00360806	78.78119169	26.92127347
ebi-a-GCST90012030	9	13855018	rs9407556	C	T	0.0859	0.0169	3.88E-07	0.2492	21758	|| id:ebi-a-GCST90012030	TRUE	reported	igd	0.002761141	60.23771403	25.83526487
ebi-a-GCST90012030	10	73730073	rs874692	A	G	0.1176	0.0232	4.07E-07	0.8094	21758	|| id:ebi-a-GCST90012030	TRUE	reported	igd	0.00426708	93.23241198	25.69441141
ebi-a-GCST90012030	12	27479230	rs35867500	C	T	-0.1739	0.0363	1.72E-06	0.067	21758	|| id:ebi-a-GCST90012030	TRUE	reported	igd	0.003780817	82.56761802	22.95017037
ebi-a-GCST90012030	12	1325512	rs61911963	T	C	0.5017	0.1082	3.53E-06	0.0133	21758	|| id:ebi-a-GCST90012030	TRUE	reported	igd	0.006606249	144.6813637	21.49976339
ebi-a-GCST90012030	18	61911278	rs28701875	C	T	-0.1457	0.0304	1.65E-06	0.0941	21758	|| id:ebi-a-GCST90012030	TRUE	reported	igd	0.003619253	79.02649228	22.97057869
ebi-a-GCST90012030	20	18999826	rs6045766	G	T	-0.094	0.0183	3.01E-07	0.6277	21758	|| id:ebi-a-GCST90012030	TRUE	reported	igd	0.004129818	90.22090696	26.38478306
ebi-a-GCST90012030	20	34039124	rs151031674	T	C	-0.2001	0.0412	1.17E-06	0.0411	21758	|| id:ebi-a-GCST90012030	TRUE	reported	igd	0.003156017	68.87968808	23.58846852
finn-b-E4_POCS	2	213394320	rs1531788	C	T	0.3557	0.0602	3.48E-09	0.3448		|| id:finn-b-E4_POCS	TRUE	reported	igd	0.05716614		34.91200152
finn-b-E4_POCS	8	66480622	rs35416733	G	A	0.4062	0.0865	2.65E-06	0.1282		|| id:finn-b-E4_POCS	TRUE	reported	igd	0.036882022		22.05198169
finn-b-E4_POCS	10	93577141	rs1539041	T	G	-0.3449	0.0723	1.87E-06	0.803		|| id:finn-b-E4_POCS	TRUE	reported	igd	0.03763554		22.75672672
finn-b-E4_POCS	13	29129352	rs61950362	G	A	0.4541	0.0985	3.99E-06	0.09774		|| id:finn-b-E4_POCS	TRUE	reported	igd	0.036369476		21.25350408
finn-b-E4_POCS	14	56332522	rs72723580	C	T	0.5314	0.105	4.19E-07	0.08496		|| id:finn-b-E4_POCS	TRUE	reported	igd	0.043906385		25.613239
finn-b-E4_POCS	16	53421708	rs72799690	A	G	3.8439	0.7807	8.50E-07	0.002411		|| id:finn-b-E4_POCS	TRUE	reported	igd	0.071076007		24.24241062
finn-b-E4_POCS	16	33898404	rs552553491	C	T	6.5494	1.2989	4.60E-07	0.001125		|| id:finn-b-E4_POCS	TRUE	reported	igd	0.096404364		25.42445179
finn-b-E4_POCS	18	66145325	rs147294980	T	A	1.5059	0.2804	7.86E-08	0.01421		|| id:finn-b-E4_POCS	TRUE	reported	igd	0.063533203		28.84272226
finn-b-E4_POCS	18	65831372	rs75705575	T	A	0.8937	0.1879	1.97E-06	0.02926		|| id:finn-b-E4_POCS	TRUE	reported	igd	0.045372296		22.6219457
finn-b-E4_POCS	22	29272637	rs62235753	C	T	1.6172	0.3085	1.59E-07	0.01189		|| id:finn-b-E4_POCS	TRUE	reported	igd	0.061453215		27.48002532
