# Supplementary material for: Risk factors for sacrococcygeal pilonidal sinus: a systematic review and meta-analysis supplemented by genetic causal assessment
Source: Front Surg. 2026 Jan 7;12:1718589. doi: 10.3389/fsurg.2025.1718589 (PMC12819706; doi:10.3389/fsurg.2025.1718589)
Supplement: Supplementary file 2 [file Datasheet2.zip › Supplementary Data 2/MR_pipeline_p5e-6/02.extract_outcome_data_based_on_file01.csv]

SNP	chr	pos	beta.outcome	se.outcome	samplesize.outcome	pval.outcome	eaf.outcome	effect_allele.outcome	other_allele.outcome	outcome	id.outcome	originalname.outcome	outcome.deprecated	mr_keep.outcome	data_source.outcome
rs10779329	1	218400399	0.0666635	0.0263933	474291	0.0115444	0.266297	C	T	Pilonidal cyst || id:finngen_R12_L12_PILONIDALCYST	finngen_R12_L12_PILONIDALCYST	Pilonidal cyst	Pilonidal cyst || ||	TRUE	MedicineITLab
rs4483997	2	29847496	0.0344615	0.0426802	474291	0.419417	0.919726	G	A	Pilonidal cyst || id:finngen_R12_L12_PILONIDALCYST	finngen_R12_L12_PILONIDALCYST	Pilonidal cyst	Pilonidal cyst || ||	TRUE	MedicineITLab
rs4233567	2	143514807	0.000440339	0.0242557	474291	0.985516	0.359473	T	C	Pilonidal cyst || id:finngen_R12_L12_PILONIDALCYST	finngen_R12_L12_PILONIDALCYST	Pilonidal cyst	Pilonidal cyst || ||	TRUE	MedicineITLab
rs412680	3	9026000	0.0203123	0.0233842	474291	0.385048	0.54484	A	C	Pilonidal cyst || id:finngen_R12_L12_PILONIDALCYST	finngen_R12_L12_PILONIDALCYST	Pilonidal cyst	Pilonidal cyst || ||	TRUE	MedicineITLab
rs75488622	4	59197618	0.0742999	0.137966	474291	0.590207	0.00740564	C	T	Pilonidal cyst || id:finngen_R12_L12_PILONIDALCYST	finngen_R12_L12_PILONIDALCYST	Pilonidal cyst	Pilonidal cyst || ||	TRUE	MedicineITLab
rs76590116	4	66304914	0.197831	0.131811	474291	0.133389	0.00814645	T	C	Pilonidal cyst || id:finngen_R12_L12_PILONIDALCYST	finngen_R12_L12_PILONIDALCYST	Pilonidal cyst	Pilonidal cyst || ||	TRUE	MedicineITLab
rs10799889	1	162956096	-0.0283243	0.0310589	474291	0.361791	0.167654	T	C	Pilonidal cyst || id:finngen_R12_L12_PILONIDALCYST	finngen_R12_L12_PILONIDALCYST	Pilonidal cyst	Pilonidal cyst || ||	TRUE	MedicineITLab
rs10048706	2	110833459	-0.0290927	0.0233381	474291	0.212553	0.457162	G	A	Pilonidal cyst || id:finngen_R12_L12_PILONIDALCYST	finngen_R12_L12_PILONIDALCYST	Pilonidal cyst	Pilonidal cyst || ||	TRUE	MedicineITLab
rs1531788	2	212529596	0.0224572	0.0244399	474291	0.358162	0.346311	T	C	Pilonidal cyst || id:finngen_R12_L12_PILONIDALCYST	finngen_R12_L12_PILONIDALCYST	Pilonidal cyst	Pilonidal cyst || ||	TRUE	MedicineITLab
rs6764116	3	53143125	0.0437789	0.0727965	474291	0.547582	0.9734	C	T	Pilonidal cyst || id:finngen_R12_L12_PILONIDALCYST	finngen_R12_L12_PILONIDALCYST	Pilonidal cyst	Pilonidal cyst || ||	TRUE	MedicineITLab
rs1056837	2	38071007	0.0858375	0.0242003	474291	0.0003897	0.632399	G	A	Pilonidal cyst || id:finngen_R12_L12_PILONIDALCYST	finngen_R12_L12_PILONIDALCYST	Pilonidal cyst	Pilonidal cyst || ||	TRUE	MedicineITLab
rs11680123	2	60287613	-0.0370311	0.0246378	474291	0.132834	0.654977	G	A	Pilonidal cyst || id:finngen_R12_L12_PILONIDALCYST	finngen_R12_L12_PILONIDALCYST	Pilonidal cyst	Pilonidal cyst || ||	TRUE	MedicineITLab
rs4676115	2	107257543	-0.0200712	0.0371993	474291	0.589502	0.891275	C	T	Pilonidal cyst || id:finngen_R12_L12_PILONIDALCYST	finngen_R12_L12_PILONIDALCYST	Pilonidal cyst	Pilonidal cyst || ||	TRUE	MedicineITLab
rs141157490	1	11951811	-0.0438153	0.147753	474291	0.766814	0.00629189	T	C	Pilonidal cyst || id:finngen_R12_L12_PILONIDALCYST	finngen_R12_L12_PILONIDALCYST	Pilonidal cyst	Pilonidal cyst || ||	TRUE	MedicineITLab
rs771267	2	6991219	-0.00374614	0.0241358	474291	0.876655	0.628434	G	A	Pilonidal cyst || id:finngen_R12_L12_PILONIDALCYST	finngen_R12_L12_PILONIDALCYST	Pilonidal cyst	Pilonidal cyst || ||	TRUE	MedicineITLab
rs7575277	2	136302901	-0.0554925	0.0320089	474291	0.0829793	0.159627	T	C	Pilonidal cyst || id:finngen_R12_L12_PILONIDALCYST	finngen_R12_L12_PILONIDALCYST	Pilonidal cyst	Pilonidal cyst || ||	TRUE	MedicineITLab
rs2271682	2	189001473	0.0417544	0.0296628	474291	0.159239	0.808521	A	T	Pilonidal cyst || id:finngen_R12_L12_PILONIDALCYST	finngen_R12_L12_PILONIDALCYST	Pilonidal cyst	Pilonidal cyst || ||	TRUE	MedicineITLab
rs2320078	4	168729323	0.0553473	0.038733	474291	0.153021	0.0990916	C	A	Pilonidal cyst || id:finngen_R12_L12_PILONIDALCYST	finngen_R12_L12_PILONIDALCYST	Pilonidal cyst	Pilonidal cyst || ||	TRUE	MedicineITLab
rs115018805	5	20964079	-0.0767653	0.113108	474291	0.497333	0.0108225	T	A	Pilonidal cyst || id:finngen_R12_L12_PILONIDALCYST	finngen_R12_L12_PILONIDALCYST	Pilonidal cyst	Pilonidal cyst || ||	TRUE	MedicineITLab
rs12186979	5	40524758	0.0459	0.0233642	474291	0.0494675	0.461301	G	A	Pilonidal cyst || id:finngen_R12_L12_PILONIDALCYST	finngen_R12_L12_PILONIDALCYST	Pilonidal cyst	Pilonidal cyst || ||	TRUE	MedicineITLab
rs13150196	4	123935038	0.00510006	0.0663521	474291	0.938732	0.0311935	A	G	Pilonidal cyst || id:finngen_R12_L12_PILONIDALCYST	finngen_R12_L12_PILONIDALCYST	Pilonidal cyst	Pilonidal cyst || ||	TRUE	MedicineITLab
rs37807	5	53277913	-0.0356583	0.0254305	474291	0.16086	0.702597	A	T	Pilonidal cyst || id:finngen_R12_L12_PILONIDALCYST	finngen_R12_L12_PILONIDALCYST	Pilonidal cyst	Pilonidal cyst || ||	TRUE	MedicineITLab
rs6542772	2	108558159	-0.0547944	0.0232118	474291	0.018244	0.483439	T	C	Pilonidal cyst || id:finngen_R12_L12_PILONIDALCYST	finngen_R12_L12_PILONIDALCYST	Pilonidal cyst	Pilonidal cyst || ||	TRUE	MedicineITLab
rs80293268	1	8147519	-0.0535399	0.0447229	474291	0.23125	0.0738263	C	G	Pilonidal cyst || id:finngen_R12_L12_PILONIDALCYST	finngen_R12_L12_PILONIDALCYST	Pilonidal cyst	Pilonidal cyst || ||	TRUE	MedicineITLab
rs2785585	1	6138685	-0.0172821	0.0255997	474291	0.499619	0.293464	A	T	Pilonidal cyst || id:finngen_R12_L12_PILONIDALCYST	finngen_R12_L12_PILONIDALCYST	Pilonidal cyst	Pilonidal cyst || ||	TRUE	MedicineITLab
rs6546174	2	65708259	-0.0162923	0.0242714	474291	0.502057	0.561193	T	C	Pilonidal cyst || id:finngen_R12_L12_PILONIDALCYST	finngen_R12_L12_PILONIDALCYST	Pilonidal cyst	Pilonidal cyst || ||	TRUE	MedicineITLab
rs6734010	2	217070708	-0.0905629	0.0231864	474291	9.39E-05	0.4843	G	A	Pilonidal cyst || id:finngen_R12_L12_PILONIDALCYST	finngen_R12_L12_PILONIDALCYST	Pilonidal cyst	Pilonidal cyst || ||	TRUE	MedicineITLab
rs12565727	1	10973025	-0.0887432	0.0253861	474291	0.000472748	0.308194	G	A	Pilonidal cyst || id:finngen_R12_L12_PILONIDALCYST	finngen_R12_L12_PILONIDALCYST	Pilonidal cyst	Pilonidal cyst || ||	TRUE	MedicineITLab
rs4676082	2	109384830	0.0038764	0.0233747	474291	0.868285	0.529384	C	T	Pilonidal cyst || id:finngen_R12_L12_PILONIDALCYST	finngen_R12_L12_PILONIDALCYST	Pilonidal cyst	Pilonidal cyst || ||	TRUE	MedicineITLab
rs6542820	2	109385318	0.00381412	0.0233754	474291	0.870386	0.529382	C	A	Pilonidal cyst || id:finngen_R12_L12_PILONIDALCYST	finngen_R12_L12_PILONIDALCYST	Pilonidal cyst	Pilonidal cyst || ||	TRUE	MedicineITLab
rs61686486	2	108973317	-0.104142	0.0290329	474291	0.000334457	0.211524	T	G	Pilonidal cyst || id:finngen_R12_L12_PILONIDALCYST	finngen_R12_L12_PILONIDALCYST	Pilonidal cyst	Pilonidal cyst || ||	TRUE	MedicineITLab
rs77672516	4	125640349	-0.033475	0.0412519	474291	0.41709	0.0870173	C	A	Pilonidal cyst || id:finngen_R12_L12_PILONIDALCYST	finngen_R12_L12_PILONIDALCYST	Pilonidal cyst	Pilonidal cyst || ||	TRUE	MedicineITLab
rs4846335	1	220859539	-0.00675855	0.033141	474291	0.838406	0.144499	A	C	Pilonidal cyst || id:finngen_R12_L12_PILONIDALCYST	finngen_R12_L12_PILONIDALCYST	Pilonidal cyst	Pilonidal cyst || ||	TRUE	MedicineITLab
rs645247	3	130895809	0.124048	0.138524	474291	0.370522	0.993123	A	C	Pilonidal cyst || id:finngen_R12_L12_PILONIDALCYST	finngen_R12_L12_PILONIDALCYST	Pilonidal cyst	Pilonidal cyst || ||	TRUE	MedicineITLab
rs114664039	3	121347505	-0.0256046	0.122232	474291	0.834078	0.00910784	A	G	Pilonidal cyst || id:finngen_R12_L12_PILONIDALCYST	finngen_R12_L12_PILONIDALCYST	Pilonidal cyst	Pilonidal cyst || ||	TRUE	MedicineITLab
rs984225	1	118961661	-0.102383	0.0254108	474291	5.60E-05	0.724028	A	G	Pilonidal cyst || id:finngen_R12_L12_PILONIDALCYST	finngen_R12_L12_PILONIDALCYST	Pilonidal cyst	Pilonidal cyst || ||	TRUE	MedicineITLab
rs34139968	2	188958491	0.0939072	0.0865985	474291	0.278188	0.0190954	A	G	Pilonidal cyst || id:finngen_R12_L12_PILONIDALCYST	finngen_R12_L12_PILONIDALCYST	Pilonidal cyst	Pilonidal cyst || ||	TRUE	MedicineITLab
rs117431175	9	13955918	-0.0621906	0.0399791	474291	0.119808	0.0931047	C	A	Pilonidal cyst || id:finngen_R12_L12_PILONIDALCYST	finngen_R12_L12_PILONIDALCYST	Pilonidal cyst	Pilonidal cyst || ||	TRUE	MedicineITLab
rs9407556	9	13855019	0.0662887	0.0275142	474291	0.0159849	0.23699	T	C	Pilonidal cyst || id:finngen_R12_L12_PILONIDALCYST	finngen_R12_L12_PILONIDALCYST	Pilonidal cyst	Pilonidal cyst || ||	TRUE	MedicineITLab
rs7908518	10	80752248	-0.0150977	0.0289087	474291	0.601494	0.203213	A	T	Pilonidal cyst || id:finngen_R12_L12_PILONIDALCYST	finngen_R12_L12_PILONIDALCYST	Pilonidal cyst	Pilonidal cyst || ||	TRUE	MedicineITLab
rs753353	11	134792233	0.0222182	0.0241331	474291	0.357233	0.375826	G	A	Pilonidal cyst || id:finngen_R12_L12_PILONIDALCYST	finngen_R12_L12_PILONIDALCYST	Pilonidal cyst	Pilonidal cyst || ||	TRUE	MedicineITLab
rs491995	10	17955079	-0.063851	0.0233554	474291	0.00625922	0.568882	G	A	Pilonidal cyst || id:finngen_R12_L12_PILONIDALCYST	finngen_R12_L12_PILONIDALCYST	Pilonidal cyst	Pilonidal cyst || ||	TRUE	MedicineITLab
rs112153233	10	86481368	-0.157105	0.0870012	474291	0.0709529	0.0176866	G	T	Pilonidal cyst || id:finngen_R12_L12_PILONIDALCYST	finngen_R12_L12_PILONIDALCYST	Pilonidal cyst	Pilonidal cyst || ||	TRUE	MedicineITLab
rs143444215	11	37460828	0.0347049	0.050435	474291	0.491383	0.0587498	T	A	Pilonidal cyst || id:finngen_R12_L12_PILONIDALCYST	finngen_R12_L12_PILONIDALCYST	Pilonidal cyst	Pilonidal cyst || ||	TRUE	MedicineITLab
rs1869481	11	44298355	-0.0380649	0.023314	474291	0.102531	0.523982	C	T	Pilonidal cyst || id:finngen_R12_L12_PILONIDALCYST	finngen_R12_L12_PILONIDALCYST	Pilonidal cyst	Pilonidal cyst || ||	TRUE	MedicineITLab
rs72977652	11	103340562	0.0231432	0.0675356	474291	0.731838	0.0310318	A	T	Pilonidal cyst || id:finngen_R12_L12_PILONIDALCYST	finngen_R12_L12_PILONIDALCYST	Pilonidal cyst	Pilonidal cyst || ||	TRUE	MedicineITLab
rs117253814	11	119598961	-0.013801	0.0239412	474291	0.564308	0.617756	T	A	Pilonidal cyst || id:finngen_R12_L12_PILONIDALCYST	finngen_R12_L12_PILONIDALCYST	Pilonidal cyst	Pilonidal cyst || ||	TRUE	MedicineITLab
rs12572052	10	30830841	0.0224705	0.0260645	474291	0.388627	0.275889	A	G	Pilonidal cyst || id:finngen_R12_L12_PILONIDALCYST	finngen_R12_L12_PILONIDALCYST	Pilonidal cyst	Pilonidal cyst || ||	TRUE	MedicineITLab
rs7977496	12	131356532	0.0111766	0.0240095	474291	0.641567	0.617548	T	C	Pilonidal cyst || id:finngen_R12_L12_PILONIDALCYST	finngen_R12_L12_PILONIDALCYST	Pilonidal cyst	Pilonidal cyst || ||	TRUE	MedicineITLab
rs11848786	14	95195196	-0.0195826	0.0382323	474291	0.608512	0.103696	T	C	Pilonidal cyst || id:finngen_R12_L12_PILONIDALCYST	finngen_R12_L12_PILONIDALCYST	Pilonidal cyst	Pilonidal cyst || ||	TRUE	MedicineITLab
rs1441826	15	57893290	-0.034739	0.0297381	474291	0.24274	0.188726	C	T	Pilonidal cyst || id:finngen_R12_L12_PILONIDALCYST	finngen_R12_L12_PILONIDALCYST	Pilonidal cyst	Pilonidal cyst || ||	TRUE	MedicineITLab
rs874692	10	71970315	0.00809758	0.0318233	474291	0.799144	0.830141	G	A	Pilonidal cyst || id:finngen_R12_L12_PILONIDALCYST	finngen_R12_L12_PILONIDALCYST	Pilonidal cyst	Pilonidal cyst || ||	TRUE	MedicineITLab
rs11620787	14	34626992	0.0379194	0.0295409	474291	0.199275	0.191749	A	G	Pilonidal cyst || id:finngen_R12_L12_PILONIDALCYST	finngen_R12_L12_PILONIDALCYST	Pilonidal cyst	Pilonidal cyst || ||	TRUE	MedicineITLab
rs80190474	6	518654	0.186599	0.107929	474291	0.0838262	0.0119211	A	G	Pilonidal cyst || id:finngen_R12_L12_PILONIDALCYST	finngen_R12_L12_PILONIDALCYST	Pilonidal cyst	Pilonidal cyst || ||	TRUE	MedicineITLab
rs12201674	6	167183938	0.00164673	0.0241384	474291	0.94561	0.379743	T	C	Pilonidal cyst || id:finngen_R12_L12_PILONIDALCYST	finngen_R12_L12_PILONIDALCYST	Pilonidal cyst	Pilonidal cyst || ||	TRUE	MedicineITLab
rs11779551	8	3915126	0.0360208	0.0247987	474291	0.146354	0.659538	C	T	Pilonidal cyst || id:finngen_R12_L12_PILONIDALCYST	finngen_R12_L12_PILONIDALCYST	Pilonidal cyst	Pilonidal cyst || ||	TRUE	MedicineITLab
rs35649376	1	244968335	-0.0507061	0.0705333	474291	0.472205	0.028442	A	G	Pilonidal cyst || id:finngen_R12_L12_PILONIDALCYST	finngen_R12_L12_PILONIDALCYST	Pilonidal cyst	Pilonidal cyst || ||	TRUE	MedicineITLab
rs3769497	2	105873565	0.0339732	0.0582683	474291	0.559862	0.0421804	A	C	Pilonidal cyst || id:finngen_R12_L12_PILONIDALCYST	finngen_R12_L12_PILONIDALCYST	Pilonidal cyst	Pilonidal cyst || ||	TRUE	MedicineITLab
rs6711036	2	107196596	0.023793	0.0311505	474291	0.444982	0.168327	G	C	Pilonidal cyst || id:finngen_R12_L12_PILONIDALCYST	finngen_R12_L12_PILONIDALCYST	Pilonidal cyst	Pilonidal cyst || ||	TRUE	MedicineITLab
rs62579837	9	81140085	-0.0125133	0.0273693	474291	0.647526	0.236189	A	C	Pilonidal cyst || id:finngen_R12_L12_PILONIDALCYST	finngen_R12_L12_PILONIDALCYST	Pilonidal cyst	Pilonidal cyst || ||	TRUE	MedicineITLab
rs140232548	14	72398858	0.0255415	0.0778435	474291	0.742826	0.0242775	A	G	Pilonidal cyst || id:finngen_R12_L12_PILONIDALCYST	finngen_R12_L12_PILONIDALCYST	Pilonidal cyst	Pilonidal cyst || ||	TRUE	MedicineITLab
rs1563300	6	66629148	-0.0131764	0.0240176	474291	0.58327	0.614684	G	A	Pilonidal cyst || id:finngen_R12_L12_PILONIDALCYST	finngen_R12_L12_PILONIDALCYST	Pilonidal cyst	Pilonidal cyst || ||	TRUE	MedicineITLab
rs1917939	7	97087552	-0.0639216	0.0263003	474291	0.0150803	0.26887	T	C	Pilonidal cyst || id:finngen_R12_L12_PILONIDALCYST	finngen_R12_L12_PILONIDALCYST	Pilonidal cyst	Pilonidal cyst || ||	TRUE	MedicineITLab
rs1873446	10	121131995	-0.120982	0.0526218	474291	0.0215001	0.948761	T	C	Pilonidal cyst || id:finngen_R12_L12_PILONIDALCYST	finngen_R12_L12_PILONIDALCYST	Pilonidal cyst	Pilonidal cyst || ||	TRUE	MedicineITLab
rs12361594	11	30305459	0.00753715	0.0335981	474291	0.822499	0.138036	A	G	Pilonidal cyst || id:finngen_R12_L12_PILONIDALCYST	finngen_R12_L12_PILONIDALCYST	Pilonidal cyst	Pilonidal cyst || ||	TRUE	MedicineITLab
rs35867500	12	27326297	0.040767	0.0417094	474291	0.328367	0.0853243	T	C	Pilonidal cyst || id:finngen_R12_L12_PILONIDALCYST	finngen_R12_L12_PILONIDALCYST	Pilonidal cyst	Pilonidal cyst || ||	TRUE	MedicineITLab
rs9431472	1	218764902	-0.0567321	0.0234366	474291	0.0154924	0.56202	C	T	Pilonidal cyst || id:finngen_R12_L12_PILONIDALCYST	finngen_R12_L12_PILONIDALCYST	Pilonidal cyst	Pilonidal cyst || ||	TRUE	MedicineITLab
rs56089836	2	28666091	0.0370904	0.0233366	474291	0.111978	0.480619	G	C	Pilonidal cyst || id:finngen_R12_L12_PILONIDALCYST	finngen_R12_L12_PILONIDALCYST	Pilonidal cyst	Pilonidal cyst || ||	TRUE	MedicineITLab
rs150145410	2	190056985	0.218292	0.198464	474291	0.271372	0.00349582	C	G	Pilonidal cyst || id:finngen_R12_L12_PILONIDALCYST	finngen_R12_L12_PILONIDALCYST	Pilonidal cyst	Pilonidal cyst || ||	TRUE	MedicineITLab
rs1886647	1	84888880	-0.0261196	0.0265586	474291	0.325376	0.257683	A	G	Pilonidal cyst || id:finngen_R12_L12_PILONIDALCYST	finngen_R12_L12_PILONIDALCYST	Pilonidal cyst	Pilonidal cyst || ||	TRUE	MedicineITLab
rs12569025	1	175384860	0.0506753	0.0310529	474291	0.1027	0.169412	T	C	Pilonidal cyst || id:finngen_R12_L12_PILONIDALCYST	finngen_R12_L12_PILONIDALCYST	Pilonidal cyst	Pilonidal cyst || ||	TRUE	MedicineITLab
rs1256580	1	219026038	0.155269	0.0309418	474291	5.22E-07	0.154343	C	G	Pilonidal cyst || id:finngen_R12_L12_PILONIDALCYST	finngen_R12_L12_PILONIDALCYST	Pilonidal cyst	Pilonidal cyst || ||	TRUE	MedicineITLab
rs78812558	2	136631523	0.0023373	0.0700033	474291	0.973365	0.0288644	A	G	Pilonidal cyst || id:finngen_R12_L12_PILONIDALCYST	finngen_R12_L12_PILONIDALCYST	Pilonidal cyst	Pilonidal cyst || ||	TRUE	MedicineITLab
rs58313928	2	199597497	0.0719079	0.0499819	474291	0.150241	0.0571858	A	G	Pilonidal cyst || id:finngen_R12_L12_PILONIDALCYST	finngen_R12_L12_PILONIDALCYST	Pilonidal cyst	Pilonidal cyst || ||	TRUE	MedicineITLab
rs56075670	1	18091831	-0.0738145	0.185764	474291	0.691105	0.00396276	A	G	Pilonidal cyst || id:finngen_R12_L12_PILONIDALCYST	finngen_R12_L12_PILONIDALCYST	Pilonidal cyst	Pilonidal cyst || ||	TRUE	MedicineITLab
rs2800059	1	61083908	0.00629981	0.023552	474291	0.789096	0.56621	C	T	Pilonidal cyst || id:finngen_R12_L12_PILONIDALCYST	finngen_R12_L12_PILONIDALCYST	Pilonidal cyst	Pilonidal cyst || ||	TRUE	MedicineITLab
rs896516	1	195970782	0.00374641	0.0251728	474291	0.88169	0.309128	T	C	Pilonidal cyst || id:finngen_R12_L12_PILONIDALCYST	finngen_R12_L12_PILONIDALCYST	Pilonidal cyst	Pilonidal cyst || ||	TRUE	MedicineITLab
rs4312527	2	69070309	0.0122889	0.0243988	474291	0.614496	0.347818	C	G	Pilonidal cyst || id:finngen_R12_L12_PILONIDALCYST	finngen_R12_L12_PILONIDALCYST	Pilonidal cyst	Pilonidal cyst || ||	TRUE	MedicineITLab
rs260643	2	108923197	0.0187795	0.032927	474291	0.56845	0.851475	G	A	Pilonidal cyst || id:finngen_R12_L12_PILONIDALCYST	finngen_R12_L12_PILONIDALCYST	Pilonidal cyst	Pilonidal cyst || ||	TRUE	MedicineITLab
rs260673	2	108982071	0.100424	0.0285588	474291	0.000437431	0.779237	G	A	Pilonidal cyst || id:finngen_R12_L12_PILONIDALCYST	finngen_R12_L12_PILONIDALCYST	Pilonidal cyst	Pilonidal cyst || ||	TRUE	MedicineITLab
rs8176629	2	187466794	-0.157515	0.187087	474291	0.399826	0.00394688	T	C	Pilonidal cyst || id:finngen_R12_L12_PILONIDALCYST	finngen_R12_L12_PILONIDALCYST	Pilonidal cyst	Pilonidal cyst || ||	TRUE	MedicineITLab
rs73080980	3	50159100	-0.00491144	0.0289373	474291	0.865225	0.205264	T	C	Pilonidal cyst || id:finngen_R12_L12_PILONIDALCYST	finngen_R12_L12_PILONIDALCYST	Pilonidal cyst	Pilonidal cyst || ||	TRUE	MedicineITLab
rs9829295	3	159760209	-0.0687325	0.0279734	474291	0.0140078	0.231097	A	T	Pilonidal cyst || id:finngen_R12_L12_PILONIDALCYST	finngen_R12_L12_PILONIDALCYST	Pilonidal cyst	Pilonidal cyst || ||	TRUE	MedicineITLab
rs112354755	3	163150941	0.0114889	0.0593603	474291	0.846532	0.0399965	T	C	Pilonidal cyst || id:finngen_R12_L12_PILONIDALCYST	finngen_R12_L12_PILONIDALCYST	Pilonidal cyst	Pilonidal cyst || ||	TRUE	MedicineITLab
rs72793278	5	132225679	0.0519565	0.0245934	474291	0.034633	0.334464	A	C	Pilonidal cyst || id:finngen_R12_L12_PILONIDALCYST	finngen_R12_L12_PILONIDALCYST	Pilonidal cyst	Pilonidal cyst || ||	TRUE	MedicineITLab
rs4585612	6	7152919	0.0133299	0.0233232	474291	0.56764	0.528823	T	C	Pilonidal cyst || id:finngen_R12_L12_PILONIDALCYST	finngen_R12_L12_PILONIDALCYST	Pilonidal cyst	Pilonidal cyst || ||	TRUE	MedicineITLab
rs1028608	6	44713984	-0.007339	0.0242034	474291	0.761721	0.362123	T	C	Pilonidal cyst || id:finngen_R12_L12_PILONIDALCYST	finngen_R12_L12_PILONIDALCYST	Pilonidal cyst	Pilonidal cyst || ||	TRUE	MedicineITLab
rs10247275	7	40831172	0.0813561	0.0293954	474291	0.00564625	0.184055	T	C	Pilonidal cyst || id:finngen_R12_L12_PILONIDALCYST	finngen_R12_L12_PILONIDALCYST	Pilonidal cyst	Pilonidal cyst || ||	TRUE	MedicineITLab
rs6925507	6	150228542	-0.00346333	0.0605525	474291	0.954389	0.039437	C	T	Pilonidal cyst || id:finngen_R12_L12_PILONIDALCYST	finngen_R12_L12_PILONIDALCYST	Pilonidal cyst	Pilonidal cyst || ||	TRUE	MedicineITLab
rs10815140	9	4956962	0.0362023	0.0244802	474291	0.139183	0.352861	A	G	Pilonidal cyst || id:finngen_R12_L12_PILONIDALCYST	finngen_R12_L12_PILONIDALCYST	Pilonidal cyst	Pilonidal cyst || ||	TRUE	MedicineITLab
rs13161019	5	85272235	-0.100719	0.0391128	474291	0.0100214	0.0987355	A	G	Pilonidal cyst || id:finngen_R12_L12_PILONIDALCYST	finngen_R12_L12_PILONIDALCYST	Pilonidal cyst	Pilonidal cyst || ||	TRUE	MedicineITLab
rs10957176	8	60994092	-0.0619855	0.0411909	474291	0.132367	0.911524	C	T	Pilonidal cyst || id:finngen_R12_L12_PILONIDALCYST	finngen_R12_L12_PILONIDALCYST	Pilonidal cyst	Pilonidal cyst || ||	TRUE	MedicineITLab
rs35416733	8	65568387	-0.0293154	0.034777	474291	0.399255	0.128604	A	G	Pilonidal cyst || id:finngen_R12_L12_PILONIDALCYST	finngen_R12_L12_PILONIDALCYST	Pilonidal cyst	Pilonidal cyst || ||	TRUE	MedicineITLab
rs72667580	8	74639642	0.165689	0.098423	474291	0.0922911	0.0148201	G	A	Pilonidal cyst || id:finngen_R12_L12_PILONIDALCYST	finngen_R12_L12_PILONIDALCYST	Pilonidal cyst	Pilonidal cyst || ||	TRUE	MedicineITLab
rs67132476	8	141948453	-0.0114333	0.0340172	474291	0.736792	0.134457	C	T	Pilonidal cyst || id:finngen_R12_L12_PILONIDALCYST	finngen_R12_L12_PILONIDALCYST	Pilonidal cyst	Pilonidal cyst || ||	TRUE	MedicineITLab
rs4961339	8	141221405	-0.00248176	0.0237795	474291	0.916879	0.6063	G	A	Pilonidal cyst || id:finngen_R12_L12_PILONIDALCYST	finngen_R12_L12_PILONIDALCYST	Pilonidal cyst	Pilonidal cyst || ||	TRUE	MedicineITLab
rs61950362	13	28555215	0.0547287	0.0392284	474291	0.162977	0.0982435	A	G	Pilonidal cyst || id:finngen_R12_L12_PILONIDALCYST	finngen_R12_L12_PILONIDALCYST	Pilonidal cyst	Pilonidal cyst || ||	TRUE	MedicineITLab
rs552553491	16	34095937	-0.210918	0.439919	474291	0.631622	0.000802531	T	C	Pilonidal cyst || id:finngen_R12_L12_PILONIDALCYST	finngen_R12_L12_PILONIDALCYST	Pilonidal cyst	Pilonidal cyst || ||	TRUE	MedicineITLab
rs253144	16	83964788	0.00786574	0.0327807	474291	0.810369	0.14935	T	G	Pilonidal cyst || id:finngen_R12_L12_PILONIDALCYST	finngen_R12_L12_PILONIDALCYST	Pilonidal cyst	Pilonidal cyst || ||	TRUE	MedicineITLab
rs117530427	16	6819458	-0.0027146	0.0505364	474291	0.957162	0.057492	T	C	Pilonidal cyst || id:finngen_R12_L12_PILONIDALCYST	finngen_R12_L12_PILONIDALCYST	Pilonidal cyst	Pilonidal cyst || ||	TRUE	MedicineITLab
rs17090189	13	73432270	-0.164867	0.0355673	474291	3.56E-06	0.132215	G	A	Pilonidal cyst || id:finngen_R12_L12_PILONIDALCYST	finngen_R12_L12_PILONIDALCYST	Pilonidal cyst	Pilonidal cyst || ||	TRUE	MedicineITLab
rs1246111	14	27604188	-0.026573	0.0267155	474291	0.3199	0.254078	T	C	Pilonidal cyst || id:finngen_R12_L12_PILONIDALCYST	finngen_R12_L12_PILONIDALCYST	Pilonidal cyst	Pilonidal cyst || ||	TRUE	MedicineITLab
rs10137042	14	96703774	-0.014631	0.0660362	474291	0.824657	0.0321912	T	C	Pilonidal cyst || id:finngen_R12_L12_PILONIDALCYST	finngen_R12_L12_PILONIDALCYST	Pilonidal cyst	Pilonidal cyst || ||	TRUE	MedicineITLab
rs72722611	8	125373145	-0.0327228	0.0361033	474291	0.364742	0.118146	A	G	Pilonidal cyst || id:finngen_R12_L12_PILONIDALCYST	finngen_R12_L12_PILONIDALCYST	Pilonidal cyst	Pilonidal cyst || ||	TRUE	MedicineITLab
rs148091331	5	139469076	0.0647603	0.0841915	474291	0.441774	0.0202405	T	C	Pilonidal cyst || id:finngen_R12_L12_PILONIDALCYST	finngen_R12_L12_PILONIDALCYST	Pilonidal cyst	Pilonidal cyst || ||	TRUE	MedicineITLab
rs77505261	7	16530557	0.116582	0.0483354	474291	0.0158679	0.061751	G	C	Pilonidal cyst || id:finngen_R12_L12_PILONIDALCYST	finngen_R12_L12_PILONIDALCYST	Pilonidal cyst	Pilonidal cyst || ||	TRUE	MedicineITLab
rs9398803	6	126362448	0.0477801	0.0233737	474291	0.0409355	0.443338	G	A	Pilonidal cyst || id:finngen_R12_L12_PILONIDALCYST	finngen_R12_L12_PILONIDALCYST	Pilonidal cyst	Pilonidal cyst || ||	TRUE	MedicineITLab
rs2979159	8	8386469	0.0103125	0.0257499	474291	0.688798	0.711339	C	T	Pilonidal cyst || id:finngen_R12_L12_PILONIDALCYST	finngen_R12_L12_PILONIDALCYST	Pilonidal cyst	Pilonidal cyst || ||	TRUE	MedicineITLab
rs788714	7	46081122	0.0652637	0.0244102	474291	0.00750361	0.338381	C	T	Pilonidal cyst || id:finngen_R12_L12_PILONIDALCYST	finngen_R12_L12_PILONIDALCYST	Pilonidal cyst	Pilonidal cyst || ||	TRUE	MedicineITLab
rs9469520	6	33602518	0.00872577	0.034746	474291	0.801713	0.128129	T	C	Pilonidal cyst || id:finngen_R12_L12_PILONIDALCYST	finngen_R12_L12_PILONIDALCYST	Pilonidal cyst	Pilonidal cyst || ||	TRUE	MedicineITLab
rs12193876	6	88550546	-0.0778479	0.0349003	474291	0.0257093	0.126568	T	C	Pilonidal cyst || id:finngen_R12_L12_PILONIDALCYST	finngen_R12_L12_PILONIDALCYST	Pilonidal cyst	Pilonidal cyst || ||	TRUE	MedicineITLab
rs77147528	7	50369910	0.053557	0.0466849	474291	0.251299	0.0682824	G	A	Pilonidal cyst || id:finngen_R12_L12_PILONIDALCYST	finngen_R12_L12_PILONIDALCYST	Pilonidal cyst	Pilonidal cyst || ||	TRUE	MedicineITLab
rs9342489	6	65634908	-0.0982206	0.0906221	474291	0.278433	0.0173009	G	A	Pilonidal cyst || id:finngen_R12_L12_PILONIDALCYST	finngen_R12_L12_PILONIDALCYST	Pilonidal cyst	Pilonidal cyst || ||	TRUE	MedicineITLab
rs11220462	11	126374057	-0.0195964	0.0297004	474291	0.509381	0.189853	A	G	Pilonidal cyst || id:finngen_R12_L12_PILONIDALCYST	finngen_R12_L12_PILONIDALCYST	Pilonidal cyst	Pilonidal cyst || ||	TRUE	MedicineITLab
rs4902642	14	68743482	-0.0383708	0.0233492	474291	0.100312	0.513921	A	G	Pilonidal cyst || id:finngen_R12_L12_PILONIDALCYST	finngen_R12_L12_PILONIDALCYST	Pilonidal cyst	Pilonidal cyst || ||	TRUE	MedicineITLab
rs1886106	9	108406363	0.0499575	0.0251713	474291	0.0471781	0.310474	A	G	Pilonidal cyst || id:finngen_R12_L12_PILONIDALCYST	finngen_R12_L12_PILONIDALCYST	Pilonidal cyst	Pilonidal cyst || ||	TRUE	MedicineITLab
rs140999952	15	22235442	-0.114031	0.0736668	474291	0.121639	0.0386335	T	C	Pilonidal cyst || id:finngen_R12_L12_PILONIDALCYST	finngen_R12_L12_PILONIDALCYST	Pilonidal cyst	Pilonidal cyst || ||	TRUE	MedicineITLab
rs78115154	5	153519541	-0.0231407	0.0498324	474291	0.642381	0.0587763	C	T	Pilonidal cyst || id:finngen_R12_L12_PILONIDALCYST	finngen_R12_L12_PILONIDALCYST	Pilonidal cyst	Pilonidal cyst || ||	TRUE	MedicineITLab
rs4713570	6	32658263	-0.0752583	0.0257631	474291	0.00348731	0.294385	T	C	Pilonidal cyst || id:finngen_R12_L12_PILONIDALCYST	finngen_R12_L12_PILONIDALCYST	Pilonidal cyst	Pilonidal cyst || ||	TRUE	MedicineITLab
rs38111	7	78619877	0.0167053	0.0233725	474291	0.474768	0.560342	A	G	Pilonidal cyst || id:finngen_R12_L12_PILONIDALCYST	finngen_R12_L12_PILONIDALCYST	Pilonidal cyst	Pilonidal cyst || ||	TRUE	MedicineITLab
rs12545216	8	6296472	0.110155	0.0385875	474291	0.00430804	0.0960078	A	C	Pilonidal cyst || id:finngen_R12_L12_PILONIDALCYST	finngen_R12_L12_PILONIDALCYST	Pilonidal cyst	Pilonidal cyst || ||	TRUE	MedicineITLab
rs1149692	10	69956396	0.0194478	0.0239634	474291	0.417043	0.391626	C	G	Pilonidal cyst || id:finngen_R12_L12_PILONIDALCYST	finngen_R12_L12_PILONIDALCYST	Pilonidal cyst	Pilonidal cyst || ||	TRUE	MedicineITLab
rs61911963	12	1216346	0.141541	0.124422	474291	0.255293	0.00911326	C	T	Pilonidal cyst || id:finngen_R12_L12_PILONIDALCYST	finngen_R12_L12_PILONIDALCYST	Pilonidal cyst	Pilonidal cyst || ||	TRUE	MedicineITLab
rs72723580	14	55865804	0.0297091	0.0419401	474291	0.478716	0.0844885	T	C	Pilonidal cyst || id:finngen_R12_L12_PILONIDALCYST	finngen_R12_L12_PILONIDALCYST	Pilonidal cyst	Pilonidal cyst || ||	TRUE	MedicineITLab
rs489574	11	65775268	0.0259355	0.0259115	474291	0.316861	0.282392	A	G	Pilonidal cyst || id:finngen_R12_L12_PILONIDALCYST	finngen_R12_L12_PILONIDALCYST	Pilonidal cyst	Pilonidal cyst || ||	TRUE	MedicineITLab
rs4760791	12	71297868	-0.0422873	0.0235767	474291	0.0728752	0.454057	G	A	Pilonidal cyst || id:finngen_R12_L12_PILONIDALCYST	finngen_R12_L12_PILONIDALCYST	Pilonidal cyst	Pilonidal cyst || ||	TRUE	MedicineITLab
rs4586375	15	93190180	-0.0377066	0.0331809	474291	0.255792	0.855023	T	G	Pilonidal cyst || id:finngen_R12_L12_PILONIDALCYST	finngen_R12_L12_PILONIDALCYST	Pilonidal cyst	Pilonidal cyst || ||	TRUE	MedicineITLab
rs743655	16	13514489	-0.0106665	0.0237577	474291	0.653451	0.397361	A	C	Pilonidal cyst || id:finngen_R12_L12_PILONIDALCYST	finngen_R12_L12_PILONIDALCYST	Pilonidal cyst	Pilonidal cyst || ||	TRUE	MedicineITLab
rs140269515	16	82575242	-0.107549	0.102907	474291	0.295974	0.0132481	T	A	Pilonidal cyst || id:finngen_R12_L12_PILONIDALCYST	finngen_R12_L12_PILONIDALCYST	Pilonidal cyst	Pilonidal cyst || ||	TRUE	MedicineITLab
rs34560261	15	90191194	-0.123418	0.0347004	474291	0.000375604	0.139513	T	C	Pilonidal cyst || id:finngen_R12_L12_PILONIDALCYST	finngen_R12_L12_PILONIDALCYST	Pilonidal cyst	Pilonidal cyst || ||	TRUE	MedicineITLab
rs7200786	16	11083944	-0.016839	0.0232484	474291	0.468876	0.485662	G	A	Pilonidal cyst || id:finngen_R12_L12_PILONIDALCYST	finngen_R12_L12_PILONIDALCYST	Pilonidal cyst	Pilonidal cyst || ||	TRUE	MedicineITLab
rs72799690	16	53387796	0.516505	0.22788	474291	0.0234169	0.00259137	G	A	Pilonidal cyst || id:finngen_R12_L12_PILONIDALCYST	finngen_R12_L12_PILONIDALCYST	Pilonidal cyst	Pilonidal cyst || ||	TRUE	MedicineITLab
rs56320623	16	79722508	-0.0377901	0.0885451	474291	0.669533	0.0180765	C	T	Pilonidal cyst || id:finngen_R12_L12_PILONIDALCYST	finngen_R12_L12_PILONIDALCYST	Pilonidal cyst	Pilonidal cyst || ||	TRUE	MedicineITLab
rs6500380	16	48341866	-0.0870603	0.027509	474291	0.00155196	0.777489	G	A	Pilonidal cyst || id:finngen_R12_L12_PILONIDALCYST	finngen_R12_L12_PILONIDALCYST	Pilonidal cyst	Pilonidal cyst || ||	TRUE	MedicineITLab
rs6587197	17	19574828	0.0365342	0.0280351	474291	0.192521	0.227518	G	A	Pilonidal cyst || id:finngen_R12_L12_PILONIDALCYST	finngen_R12_L12_PILONIDALCYST	Pilonidal cyst	Pilonidal cyst || ||	TRUE	MedicineITLab
rs67552299	17	18886340	0.118523	0.0884429	474291	0.180209	0.0180745	A	G	Pilonidal cyst || id:finngen_R12_L12_PILONIDALCYST	finngen_R12_L12_PILONIDALCYST	Pilonidal cyst	Pilonidal cyst || ||	TRUE	MedicineITLab
rs75705575	18	68164135	0.201116	0.684306	474291	0.768837	0.000320019	G	T	Pilonidal cyst || id:finngen_R12_L12_PILONIDALCYST	finngen_R12_L12_PILONIDALCYST	Pilonidal cyst	Pilonidal cyst || ||	TRUE	MedicineITLab
rs139643250	19	49013889	-0.0197741	0.0333079	474291	0.552727	0.14114	T	C	Pilonidal cyst || id:finngen_R12_L12_PILONIDALCYST	finngen_R12_L12_PILONIDALCYST	Pilonidal cyst	Pilonidal cyst || ||	TRUE	MedicineITLab
rs117289337	21	32279530	0.175963	0.276572	474291	0.524627	0.00185153	A	G	Pilonidal cyst || id:finngen_R12_L12_PILONIDALCYST	finngen_R12_L12_PILONIDALCYST	Pilonidal cyst	Pilonidal cyst || ||	TRUE	MedicineITLab
rs62096549	18	35357049	0.063008	0.0532457	474291	0.236673	0.0512464	G	A	Pilonidal cyst || id:finngen_R12_L12_PILONIDALCYST	finngen_R12_L12_PILONIDALCYST	Pilonidal cyst	Pilonidal cyst || ||	TRUE	MedicineITLab
rs8110914	19	13323903	-0.00286118	0.0303467	474291	0.924884	0.179749	A	G	Pilonidal cyst || id:finngen_R12_L12_PILONIDALCYST	finngen_R12_L12_PILONIDALCYST	Pilonidal cyst	Pilonidal cyst || ||	TRUE	MedicineITLab
rs2231495	22	17188416	0.0148503	0.0251185	474291	0.554381	0.313011	C	T	Pilonidal cyst || id:finngen_R12_L12_PILONIDALCYST	finngen_R12_L12_PILONIDALCYST	Pilonidal cyst	Pilonidal cyst || ||	TRUE	MedicineITLab
rs74474393	18	48061327	-0.0745668	0.0686351	474291	0.277292	0.0293634	T	C	Pilonidal cyst || id:finngen_R12_L12_PILONIDALCYST	finngen_R12_L12_PILONIDALCYST	Pilonidal cyst	Pilonidal cyst || ||	TRUE	MedicineITLab
rs79850480	20	9778743	-0.0102188	0.0505453	474291	0.839783	0.056516	T	G	Pilonidal cyst || id:finngen_R12_L12_PILONIDALCYST	finngen_R12_L12_PILONIDALCYST	Pilonidal cyst	Pilonidal cyst || ||	TRUE	MedicineITLab
rs28701875	18	64244043	0.0286635	0.034356	474291	0.404107	0.132366	T	C	Pilonidal cyst || id:finngen_R12_L12_PILONIDALCYST	finngen_R12_L12_PILONIDALCYST	Pilonidal cyst	Pilonidal cyst || ||	TRUE	MedicineITLab
rs7813341	8	100804754	0.00959096	0.023272	474291	0.680249	0.504197	T	C	Pilonidal cyst || id:finngen_R12_L12_PILONIDALCYST	finngen_R12_L12_PILONIDALCYST	Pilonidal cyst	Pilonidal cyst || ||	TRUE	MedicineITLab
rs10877173	12	39600872	-0.00566066	0.0654534	474291	0.931082	0.0329297	C	T	Pilonidal cyst || id:finngen_R12_L12_PILONIDALCYST	finngen_R12_L12_PILONIDALCYST	Pilonidal cyst	Pilonidal cyst || ||	TRUE	MedicineITLab
rs7163592	15	71285630	0.0101648	0.0240662	474291	0.672757	0.374398	C	T	Pilonidal cyst || id:finngen_R12_L12_PILONIDALCYST	finngen_R12_L12_PILONIDALCYST	Pilonidal cyst	Pilonidal cyst || ||	TRUE	MedicineITLab
rs1539041	10	91817384	-0.0507097	0.029191	474291	0.0823569	0.802692	G	T	Pilonidal cyst || id:finngen_R12_L12_PILONIDALCYST	finngen_R12_L12_PILONIDALCYST	Pilonidal cyst	Pilonidal cyst || ||	TRUE	MedicineITLab
rs2583133	11	13077868	-0.00674751	0.023694	474291	0.775815	0.599009	G	C	Pilonidal cyst || id:finngen_R12_L12_PILONIDALCYST	finngen_R12_L12_PILONIDALCYST	Pilonidal cyst	Pilonidal cyst || ||	TRUE	MedicineITLab
rs3782553	12	68223439	-0.0374205	0.0231958	474291	0.10669	0.482876	T	C	Pilonidal cyst || id:finngen_R12_L12_PILONIDALCYST	finngen_R12_L12_PILONIDALCYST	Pilonidal cyst	Pilonidal cyst || ||	TRUE	MedicineITLab
rs9664941	10	33811456	-0.0176417	0.0233882	474291	0.45067	0.520593	A	C	Pilonidal cyst || id:finngen_R12_L12_PILONIDALCYST	finngen_R12_L12_PILONIDALCYST	Pilonidal cyst	Pilonidal cyst || ||	TRUE	MedicineITLab
rs34647272	10	124890493	-0.0189429	0.107639	474291	0.860305	0.0115969	T	C	Pilonidal cyst || id:finngen_R12_L12_PILONIDALCYST	finngen_R12_L12_PILONIDALCYST	Pilonidal cyst	Pilonidal cyst || ||	TRUE	MedicineITLab
rs7975017	12	26275860	-0.0672857	0.0298501	474291	0.0241886	0.810695	C	T	Pilonidal cyst || id:finngen_R12_L12_PILONIDALCYST	finngen_R12_L12_PILONIDALCYST	Pilonidal cyst	Pilonidal cyst || ||	TRUE	MedicineITLab
rs77003044	15	57144441	0.0780908	0.0718368	474291	0.277012	0.0274854	C	A	Pilonidal cyst || id:finngen_R12_L12_PILONIDALCYST	finngen_R12_L12_PILONIDALCYST	Pilonidal cyst	Pilonidal cyst || ||	TRUE	MedicineITLab
rs146385050	17	62559897	0.0028114	0.0316768	474291	0.929279	0.161655	A	C	Pilonidal cyst || id:finngen_R12_L12_PILONIDALCYST	finngen_R12_L12_PILONIDALCYST	Pilonidal cyst	Pilonidal cyst || ||	TRUE	MedicineITLab
rs35249620	17	62717370	-0.00832816	0.0523528	474291	0.873608	0.0520732	T	A	Pilonidal cyst || id:finngen_R12_L12_PILONIDALCYST	finngen_R12_L12_PILONIDALCYST	Pilonidal cyst	Pilonidal cyst || ||	TRUE	MedicineITLab
rs147294980	18	68478088	0.0181684	0.0978147	474291	0.852646	0.0148359	A	T	Pilonidal cyst || id:finngen_R12_L12_PILONIDALCYST	finngen_R12_L12_PILONIDALCYST	Pilonidal cyst	Pilonidal cyst || ||	TRUE	MedicineITLab
rs62223062	21	30847583	-0.0602691	0.0299983	474291	0.0445277	0.185667	G	C	Pilonidal cyst || id:finngen_R12_L12_PILONIDALCYST	finngen_R12_L12_PILONIDALCYST	Pilonidal cyst	Pilonidal cyst || ||	TRUE	MedicineITLab
rs79504700	17	38462546	-0.00916702	0.0263319	474291	0.72774	0.733172	G	A	Pilonidal cyst || id:finngen_R12_L12_PILONIDALCYST	finngen_R12_L12_PILONIDALCYST	Pilonidal cyst	Pilonidal cyst || ||	TRUE	MedicineITLab
rs62235753	22	28876649	0.161074	0.109721	474291	0.142095	0.011783	T	C	Pilonidal cyst || id:finngen_R12_L12_PILONIDALCYST	finngen_R12_L12_PILONIDALCYST	Pilonidal cyst	Pilonidal cyst || ||	TRUE	MedicineITLab
rs150259728	19	16633082	0.264432	0.109914	474291	0.0161369	0.0116705	A	G	Pilonidal cyst || id:finngen_R12_L12_PILONIDALCYST	finngen_R12_L12_PILONIDALCYST	Pilonidal cyst	Pilonidal cyst || ||	TRUE	MedicineITLab
rs6045766	20	19019182	-0.0548951	0.0256533	474291	0.0323638	0.709331	T	G	Pilonidal cyst || id:finngen_R12_L12_PILONIDALCYST	finngen_R12_L12_PILONIDALCYST	Pilonidal cyst	Pilonidal cyst || ||	TRUE	MedicineITLab
rs10512572	17	71515958	0.16661	0.0405855	474291	4.04E-05	0.0799352	A	G	Pilonidal cyst || id:finngen_R12_L12_PILONIDALCYST	finngen_R12_L12_PILONIDALCYST	Pilonidal cyst	Pilonidal cyst || ||	TRUE	MedicineITLab
rs7212346	17	71563422	-0.0524223	0.0239081	474291	0.0283315	0.387491	G	C	Pilonidal cyst || id:finngen_R12_L12_PILONIDALCYST	finngen_R12_L12_PILONIDALCYST	Pilonidal cyst	Pilonidal cyst || ||	TRUE	MedicineITLab
rs7226979	18	63257737	-0.110353	0.0241175	474291	4.75E-06	0.380542	T	C	Pilonidal cyst || id:finngen_R12_L12_PILONIDALCYST	finngen_R12_L12_PILONIDALCYST	Pilonidal cyst	Pilonidal cyst || ||	TRUE	MedicineITLab
rs118078533	19	35208938	-0.0373234	0.0883829	474291	0.672812	0.0174947	C	T	Pilonidal cyst || id:finngen_R12_L12_PILONIDALCYST	finngen_R12_L12_PILONIDALCYST	Pilonidal cyst	Pilonidal cyst || ||	TRUE	MedicineITLab
rs140675079	21	14626448	-0.00254132	0.0658363	474291	0.969209	0.0338277	A	C	Pilonidal cyst || id:finngen_R12_L12_PILONIDALCYST	finngen_R12_L12_PILONIDALCYST	Pilonidal cyst	Pilonidal cyst || ||	TRUE	MedicineITLab
rs2460290	17	62691485	-0.115941	0.126917	474291	0.360967	0.991966	C	T	Pilonidal cyst || id:finngen_R12_L12_PILONIDALCYST	finngen_R12_L12_PILONIDALCYST	Pilonidal cyst	Pilonidal cyst || ||	TRUE	MedicineITLab
rs112535824	17	71307782	0.0954221	0.121596	474291	0.4326	0.00915915	C	T	Pilonidal cyst || id:finngen_R12_L12_PILONIDALCYST	finngen_R12_L12_PILONIDALCYST	Pilonidal cyst	Pilonidal cyst || ||	TRUE	MedicineITLab
rs4797103	18	3261766	0.0351543	0.0629544	474291	0.576565	0.964937	T	G	Pilonidal cyst || id:finngen_R12_L12_PILONIDALCYST	finngen_R12_L12_PILONIDALCYST	Pilonidal cyst	Pilonidal cyst || ||	TRUE	MedicineITLab
rs1941083	18	22200900	-0.0396165	0.0327152	474291	0.225915	0.149379	G	A	Pilonidal cyst || id:finngen_R12_L12_PILONIDALCYST	finngen_R12_L12_PILONIDALCYST	Pilonidal cyst	Pilonidal cyst || ||	TRUE	MedicineITLab
rs151031674	20	35451302	0.0227971	0.0933583	474291	0.807084	0.0161051	C	T	Pilonidal cyst || id:finngen_R12_L12_PILONIDALCYST	finngen_R12_L12_PILONIDALCYST	Pilonidal cyst	Pilonidal cyst || ||	TRUE	MedicineITLab
rs76484331	20	63791151	-0.00532798	0.0477365	474291	0.911131	0.0634939	A	C	Pilonidal cyst || id:finngen_R12_L12_PILONIDALCYST	finngen_R12_L12_PILONIDALCYST	Pilonidal cyst	Pilonidal cyst || ||	TRUE	MedicineITLab
rs3747000	21	46146488	-0.00673261	0.0492043	474291	0.891165	0.0611552	G	T	Pilonidal cyst || id:finngen_R12_L12_PILONIDALCYST	finngen_R12_L12_PILONIDALCYST	Pilonidal cyst	Pilonidal cyst || ||	TRUE	MedicineITLab
