# Supplementary material for: Risk factors for sacrococcygeal pilonidal sinus: a systematic review and meta-analysis supplemented by genetic causal assessment
Source: Front Surg. 2026 Jan 7;12:1718589. doi: 10.3389/fsurg.2025.1718589 (PMC12819706; doi:10.3389/fsurg.2025.1718589)
Supplement: Supplementary file 2 [file Datasheet2.zip › Supplementary Data 2/MR_pipeline_p5e-6/05.final_instruments_for_MR_analysis.csv]

SNP	effect_allele.exposure	other_allele.exposure	effect_allele.outcome	other_allele.outcome	beta.exposure	beta.outcome	eaf.exposure	eaf.outcome	remove	palindromic	ambiguous	id.outcome	chr	pos	se.outcome	samplesize.outcome	pval.outcome	outcome	originalname.outcome	outcome.deprecated	mr_keep.outcome	data_source.outcome	id.exposure	chr.exposure	pos.exposure	se.exposure	pval.exposure	samplesize.exposure	exposure	mr_keep.exposure	pval_origin.exposure	data_source.exposure	R2	F	F_pow_beta_se	action	mr_keep	units.outcome	units.exposure	rsq.exposure	effective_n.exposure	rsq.outcome	effective_n.outcome	steiger_dir	steiger_pval	is_steiger_succ
rs10957176	T	C	T	C	0.3265	0.0619855	0.2774	0.088476	FALSE	FALSE	FALSE	finngen_R12_L12_PILONIDALCYST	8	60994092	0.0411909	474291	0.132367	Pilonidal cyst || id:finngen_R12_L12_PILONIDALCYST	Pilonidal cyst	Pilonidal cyst || ||	TRUE	MedicineITLab	cngb-met112-90	8	60994092	0.06872	2.19E-06	1679	progesterone || id:cngb-met112-90	TRUE	reported	MedicineITLab	0.04273668	74.86906773	22.57356073	2	TRUE			0.013281897	1679	4.77E-06	474291	TRUE	3.46E-06
rs1441826	C	T	C	T	0.3194	-0.034739	0.2528	0.188726	FALSE	FALSE	FALSE	finngen_R12_L12_PILONIDALCYST	15	57893290	0.0297381	474291	0.24274	Pilonidal cyst || id:finngen_R12_L12_PILONIDALCYST	Pilonidal cyst	Pilonidal cyst || ||	TRUE	MedicineITLab	cngb-met112-90	15	57893290	0.06954	4.68E-06	1679	progesterone || id:cngb-met112-90	TRUE	reported	MedicineITLab	0.038540181	67.22265725	21.09601623	2	TRUE			0.012423335	1679	2.88E-06	474291	TRUE	6.65E-06
rs253144	T	G	T	G	0.5073	0.00786574	0.0886	0.14935	FALSE	FALSE	FALSE	finngen_R12_L12_PILONIDALCYST	16	83964788	0.0327807	474291	0.810369	Pilonidal cyst || id:finngen_R12_L12_PILONIDALCYST	Pilonidal cyst	Pilonidal cyst || ||	TRUE	MedicineITLab	cngb-met112-90	16	83964788	0.1074	2.51E-06	1679	progesterone || id:cngb-met112-90	TRUE	reported	MedicineITLab	0.041562577	72.72299664	22.3111092	2	TRUE			0.013129502	1679	1.21E-07	474291	TRUE	2.74E-06
rs6587197	G	A	G	A	0.3201	0.0365342	0.2954	0.227518	FALSE	FALSE	FALSE	finngen_R12_L12_PILONIDALCYST	17	19574828	0.0280351	474291	0.192521	Pilonidal cyst || id:finngen_R12_L12_PILONIDALCYST	Pilonidal cyst	Pilonidal cyst || ||	TRUE	MedicineITLab	cngb-met112-90	17	19574828	0.06729	2.14E-06	1679	progesterone || id:cngb-met112-90	TRUE	reported	MedicineITLab	0.04265348	74.71681894	22.62925684	2	TRUE			0.013314231	1679	3.58E-06	474291	TRUE	3.17E-06
rs74474393	T	C	T	C	0.4174	-0.0745668	0.1461	0.0293634	FALSE	FALSE	FALSE	finngen_R12_L12_PILONIDALCYST	18	48061327	0.0686351	474291	0.277292	Pilonidal cyst || id:finngen_R12_L12_PILONIDALCYST	Pilonidal cyst	Pilonidal cyst || ||	TRUE	MedicineITLab	cngb-met112-90	18	48061327	0.08548	1.14E-06	1679	progesterone || id:cngb-met112-90	TRUE	reported	MedicineITLab	0.043470248	76.21258531	23.84382153	2	TRUE			0.014018819	1679	2.49E-06	474291	TRUE	1.61E-06
rs77147528	G	A	G	A	-0.35	0.053557	0.2437	0.0682824	FALSE	FALSE	FALSE	finngen_R12_L12_PILONIDALCYST	7	50369910	0.0466849	474291	0.251299	Pilonidal cyst || id:finngen_R12_L12_PILONIDALCYST	Pilonidal cyst	Pilonidal cyst || ||	TRUE	MedicineITLab	cngb-met112-90	7	50369910	0.07162	1.12E-06	1679	progesterone || id:cngb-met112-90	TRUE	reported	MedicineITLab	0.045156026	79.3078844	23.88182191	2	TRUE			0.014040847	1679	2.77E-06	474291	TRUE	1.61E-06
rs896516	T	C	T	C	1.148	0.00374641	0.01632	0.309128	FALSE	FALSE	FALSE	finngen_R12_L12_PILONIDALCYST	1	195970782	0.0251728	474291	0.88169	Pilonidal cyst || id:finngen_R12_L12_PILONIDALCYST	Pilonidal cyst	Pilonidal cyst || ||	TRUE	MedicineITLab	cngb-met112-90	1	195970782	0.2481	3.98E-06	1679	progesterone || id:cngb-met112-90	TRUE	reported	MedicineITLab	0.042314359	74.09652733	21.4106695	2	TRUE			0.012606297	1679	4.67E-08	474291	TRUE	4.24E-06
rs112354755	T	C	T	C	-0.173016	0.0114889	0.0612726	0.0399965	FALSE	FALSE	FALSE	finngen_R12_L12_PILONIDALCYST	3	163150941	0.0593603	474291	0.846532	Pilonidal cyst || id:finngen_R12_L12_PILONIDALCYST	Pilonidal cyst	Pilonidal cyst || ||	TRUE	MedicineITLab	ebi-a-GCST005814	3	162868729	0.0353301	6.41E-07	50508	|| id:ebi-a-GCST005814	TRUE	reported	igd	0.003443565	174.5216903	23.98185656	2	TRUE			0.000474606	50508	7.90E-08	474291	TRUE	4.33E-06
rs11620787	A	G	A	G	0.0972387	0.0379194	0.176676	0.191749	FALSE	FALSE	FALSE	finngen_R12_L12_PILONIDALCYST	14	34626992	0.0295409	474291	0.199275	Pilonidal cyst || id:finngen_R12_L12_PILONIDALCYST	Pilonidal cyst	Pilonidal cyst || ||	TRUE	MedicineITLab	ebi-a-GCST005814	14	35096198	0.0202132	1.72E-06	50508	|| id:ebi-a-GCST005814	TRUE	reported	igd	0.002750785	139.3143614	23.14238647	2	TRUE			0.000458001	50508	3.47E-06	474291	TRUE	2.98E-05
rs12193876	T	C	T	C	-0.0999373	-0.0778479	0.178975	0.126568	FALSE	FALSE	FALSE	finngen_R12_L12_PILONIDALCYST	6	88550546	0.0349003	474291	0.0257093	Pilonidal cyst || id:finngen_R12_L12_PILONIDALCYST	Pilonidal cyst	Pilonidal cyst || ||	TRUE	MedicineITLab	ebi-a-GCST005814	6	89260265	0.021394	2.54E-06	50508	|| id:ebi-a-GCST005814	TRUE	reported	igd	0.002935175	148.6803419	21.82082875	2	TRUE			0.000431858	50508	1.05E-05	474291	TRUE	0.000177911
rs148091331	T	C	T	C	0.416925	0.0647603	0.00786136	0.0202405	FALSE	FALSE	FALSE	finngen_R12_L12_PILONIDALCYST	5	139469076	0.0841915	474291	0.441774	Pilonidal cyst || id:finngen_R12_L12_PILONIDALCYST	Pilonidal cyst	Pilonidal cyst || ||	TRUE	MedicineITLab	ebi-a-GCST005814	5	138848661	0.083286	1.36E-06	50508	|| id:ebi-a-GCST005814	TRUE	reported	igd	0.002711539	137.3213612	25.05946908	2	TRUE			0.000495922	50508	1.25E-06	474291	TRUE	6.19E-06
rs1886647	A	G	A	G	-0.0838965	-0.0261196	0.283169	0.257683	FALSE	FALSE	FALSE	finngen_R12_L12_PILONIDALCYST	1	84888880	0.0265586	474291	0.325376	Pilonidal cyst || id:finngen_R12_L12_PILONIDALCYST	Pilonidal cyst	Pilonidal cyst || ||	TRUE	MedicineITLab	ebi-a-GCST005814	1	85354563	0.0181477	3.43E-06	50508	|| id:ebi-a-GCST005814	TRUE	reported	igd	0.00285746	144.7324447	21.37196744	2	TRUE			0.000422978	50508	2.04E-06	474291	TRUE	4.32E-05
rs2231495	C	T	C	T	0.0779921	0.0148503	0.323055	0.313011	FALSE	FALSE	FALSE	finngen_R12_L12_PILONIDALCYST	22	17188416	0.0251185	474291	0.554381	Pilonidal cyst || id:finngen_R12_L12_PILONIDALCYST	Pilonidal cyst	Pilonidal cyst || ||	TRUE	MedicineITLab	ebi-a-GCST005814	22	17669306	0.0166618	3.01E-06	50508	|| id:ebi-a-GCST005814	TRUE	reported	igd	0.002660487	134.7289809	21.9107576	2	TRUE			0.000433637	50508	7.37E-07	474291	TRUE	1.99E-05
rs4233567	T	C	T	C	-0.081771	0.000440339	0.367581	0.359473	FALSE	FALSE	FALSE	finngen_R12_L12_PILONIDALCYST	2	143514807	0.0242557	474291	0.985516	Pilonidal cyst || id:finngen_R12_L12_PILONIDALCYST	Pilonidal cyst	Pilonidal cyst || ||	TRUE	MedicineITLab	ebi-a-GCST005814	2	144272376	0.0169212	1.26E-06	50508	|| id:ebi-a-GCST005814	TRUE	reported	igd	0.003108756	157.5004396	23.352657	2	TRUE			0.00046216	50508	6.95E-10	474291	TRUE	4.47E-06
rs56075670	A	G	A	G	-0.35615	-0.0738145	0.013494	0.00396276	FALSE	FALSE	FALSE	finngen_R12_L12_PILONIDALCYST	1	18091831	0.185764	474291	0.691105	Pilonidal cyst || id:finngen_R12_L12_PILONIDALCYST	Pilonidal cyst	Pilonidal cyst || ||	TRUE	MedicineITLab	ebi-a-GCST005814	1	18418325	0.0808689	4.28E-06	50508	|| id:ebi-a-GCST005814	TRUE	reported	igd	0.003377041	171.138774	19.39558244	2	TRUE			0.000383878	50508	3.33E-07	474291	TRUE	4.84E-05
rs6546174	T	C	T	C	-0.0872657	-0.0162923	0.535155	0.561193	FALSE	FALSE	FALSE	finngen_R12_L12_PILONIDALCYST	2	65708259	0.0242714	474291	0.502057	Pilonidal cyst || id:finngen_R12_L12_PILONIDALCYST	Pilonidal cyst	Pilonidal cyst || ||	TRUE	MedicineITLab	ebi-a-GCST005814	2	65935393	0.0182788	1.81E-06	50508	|| id:ebi-a-GCST005814	TRUE	reported	igd	0.003788828	192.0863336	22.79249097	2	TRUE			0.000451079	50508	9.50E-07	474291	TRUE	1.49E-05
rs73080980	T	C	T	C	-0.0946192	-0.00491144	0.208366	0.205264	FALSE	FALSE	FALSE	finngen_R12_L12_PILONIDALCYST	3	50159100	0.0289373	474291	0.865225	Pilonidal cyst || id:finngen_R12_L12_PILONIDALCYST	Pilonidal cyst	Pilonidal cyst || ||	TRUE	MedicineITLab	ebi-a-GCST005814	3	50196533	0.0200223	1.99E-06	50508	|| id:ebi-a-GCST005814	TRUE	reported	igd	0.002953519	149.6123353	22.33215405	2	TRUE			0.000441973	50508	6.07E-08	474291	TRUE	9.02E-06
rs76590116	T	C	T	C	0.35247	0.197831	0.0124229	0.00814645	FALSE	FALSE	FALSE	finngen_R12_L12_PILONIDALCYST	4	66304914	0.131811	474291	0.133389	Pilonidal cyst || id:finngen_R12_L12_PILONIDALCYST	Pilonidal cyst	Pilonidal cyst || ||	TRUE	MedicineITLab	ebi-a-GCST005814	4	67170632	0.0647071	1.22E-07	50508	|| id:ebi-a-GCST005814	TRUE	reported	igd	0.003048374	154.4319664	29.67156438	2	TRUE			0.000587141	50508	4.75E-06	474291	TRUE	2.45E-06
rs78115154	C	T	C	T	-0.196754	-0.0231407	0.0398268	0.0587763	FALSE	FALSE	FALSE	finngen_R12_L12_PILONIDALCYST	5	153519541	0.0498324	474291	0.642381	Pilonidal cyst || id:finngen_R12_L12_PILONIDALCYST	Pilonidal cyst	Pilonidal cyst || ||	TRUE	MedicineITLab	ebi-a-GCST005814	5	152899101	0.0435079	3.97E-06	50508	|| id:ebi-a-GCST005814	TRUE	reported	igd	0.002960753	149.9798274	20.45082805	2	TRUE			0.000404755	50508	4.55E-07	474291	TRUE	3.26E-05
rs9342489	G	A	G	A	-0.221402	-0.0982206	0.0324942	0.0173009	FALSE	FALSE	FALSE	finngen_R12_L12_PILONIDALCYST	6	65634908	0.0906221	474291	0.278433	Pilonidal cyst || id:finngen_R12_L12_PILONIDALCYST	Pilonidal cyst	Pilonidal cyst || ||	TRUE	MedicineITLab	ebi-a-GCST005814	6	66344801	0.0484652	2.92E-06	50508	|| id:ebi-a-GCST005814	TRUE	reported	igd	0.003082141	156.1478827	20.86906832	2	TRUE			0.000413029	50508	2.48E-06	474291	TRUE	6.17E-05
rs11220462	A	G	A	G	-0.2281	-0.0195964	0.389168	0.189853	FALSE	FALSE	FALSE	finngen_R12_L12_PILONIDALCYST	11	126374057	0.0297004	474291	0.509381	Pilonidal cyst || id:finngen_R12_L12_PILONIDALCYST	Pilonidal cyst	Pilonidal cyst || ||	TRUE	MedicineITLab	ebi-a-GCST006090	11	126243952	0.04921	3.56E-06	4538	|| id:ebi-a-GCST006090	TRUE	reported	igd	0.024736569	115.051047	21.48541964	2	TRUE			0.004714315	4538	9.18E-07	474291	TRUE	5.50E-06
rs12201674	T	C	T	C	-0.2548	0.00164673	0.338223	0.379743	FALSE	FALSE	FALSE	finngen_R12_L12_PILONIDALCYST	6	167183938	0.0241384	474291	0.94561	Pilonidal cyst || id:finngen_R12_L12_PILONIDALCYST	Pilonidal cyst	Pilonidal cyst || ||	TRUE	MedicineITLab	ebi-a-GCST006090	6	167597426	0.04947	2.60E-07	4538	|| id:ebi-a-GCST006090	TRUE	reported	igd	0.029063215	135.7768535	26.52864246	2	TRUE			0.00581446	4538	9.81E-09	474291	TRUE	3.15E-07
rs1873446	T	C	T	C	0.2433	-0.120982	0.740227	0.948761	FALSE	FALSE	FALSE	finngen_R12_L12_PILONIDALCYST	10	121131995	0.0526218	474291	0.0215001	Pilonidal cyst || id:finngen_R12_L12_PILONIDALCYST	Pilonidal cyst	Pilonidal cyst || ||	TRUE	MedicineITLab	ebi-a-GCST006090	10	122891509	0.05318	4.78E-06	4538	|| id:ebi-a-GCST006090	TRUE	reported	igd	0.022765288	105.6689291	20.93088309	2	TRUE			0.004593197	4538	1.11E-05	474291	TRUE	1.52E-05
rs4902642	A	G	A	G	-0.2589	-0.0383708	0.257565	0.513921	FALSE	FALSE	FALSE	finngen_R12_L12_PILONIDALCYST	14	68743482	0.0233492	474291	0.100312	Pilonidal cyst || id:finngen_R12_L12_PILONIDALCYST	Pilonidal cyst	Pilonidal cyst || ||	TRUE	MedicineITLab	ebi-a-GCST006090	14	69210199	0.05379	1.49E-06	4538	|| id:ebi-a-GCST006090	TRUE	reported	igd	0.025635358	119.3413403	23.16653131	2	TRUE			0.005081308	4538	5.69E-06	474291	TRUE	3.73E-06
rs6500380	G	A	G	A	0.4748	-0.0870603	0.138136	0.777489	FALSE	FALSE	FALSE	finngen_R12_L12_PILONIDALCYST	16	48341866	0.027509	474291	0.00155196	Pilonidal cyst || id:finngen_R12_L12_PILONIDALCYST	Pilonidal cyst	Pilonidal cyst || ||	TRUE	MedicineITLab	ebi-a-GCST006090	16	48375777	0.07696	6.84E-10	4538	|| id:ebi-a-GCST006090	TRUE	reported	igd	0.053678087	257.2949026	38.0619735	2	TRUE			0.008321263	4538	2.11E-05	474291	TRUE	5.78E-09
rs743655	A	C	A	C	0.2301	-0.0106665	0.451183	0.397361	FALSE	FALSE	FALSE	finngen_R12_L12_PILONIDALCYST	16	13514489	0.0237577	474291	0.653451	Pilonidal cyst || id:finngen_R12_L12_PILONIDALCYST	Pilonidal cyst	Pilonidal cyst || ||	TRUE	MedicineITLab	ebi-a-GCST006090	16	13608346	0.04829	1.88E-06	4538	|| id:ebi-a-GCST006090	TRUE	reported	igd	0.026220654	122.1394621	22.70485991	2	TRUE			0.004980551	4538	4.25E-07	474291	TRUE	2.68E-06
rs7977496	T	C	T	C	0.2189	0.0111766	0.510363	0.617548	FALSE	FALSE	FALSE	finngen_R12_L12_PILONIDALCYST	12	131356532	0.0240095	474291	0.641567	Pilonidal cyst || id:finngen_R12_L12_PILONIDALCYST	Pilonidal cyst	Pilonidal cyst || ||	TRUE	MedicineITLab	ebi-a-GCST006090	12	131841077	0.04725	3.60E-06	4538	|| id:ebi-a-GCST006090	TRUE	reported	igd	0.023948313	111.294873	21.46287506	2	TRUE			0.004709391	4538	4.57E-07	474291	TRUE	5.08E-06
rs8110914	A	G	A	G	0.2433	-0.00286118	0.4643	0.179749	FALSE	FALSE	FALSE	finngen_R12_L12_PILONIDALCYST	19	13323903	0.0303467	474291	0.924884	Pilonidal cyst || id:finngen_R12_L12_PILONIDALCYST	Pilonidal cyst	Pilonidal cyst || ||	TRUE	MedicineITLab	ebi-a-GCST006090	19	13434717	0.04915	7.38E-07	4538	|| id:ebi-a-GCST006090	TRUE	reported	igd	0.029446558	137.6220857	24.5040107	2	TRUE			0.005373093	4538	1.87E-08	474291	TRUE	8.99E-07
rs10048706	G	A	G	A	0.195	-0.0290927	0.508517	0.457162	FALSE	FALSE	FALSE	finngen_R12_L12_PILONIDALCYST	2	110833459	0.0233381	474291	0.212553	Pilonidal cyst || id:finngen_R12_L12_PILONIDALCYST	Pilonidal cyst	Pilonidal cyst || ||	TRUE	MedicineITLab	ebi-a-GCST006094	2	111591036	0.04079	1.74E-06	4878	|| id:ebi-a-GCST006094	TRUE	reported	igd	0.019006983	94.47371126	22.85397837	2	TRUE			0.004665168	4878	3.28E-06	474291	TRUE	3.72E-06
rs260643	G	A	G	A	-1.206	0.0187795	0.234448	0.851475	FALSE	FALSE	FALSE	finngen_R12_L12_PILONIDALCYST	2	108923197	0.032927	474291	0.56845	Pilonidal cyst || id:finngen_R12_L12_PILONIDALCYST	Pilonidal cyst	Pilonidal cyst || ||	TRUE	MedicineITLab	ebi-a-GCST006094	2	109539653	0.05582	1.63E-103	4878	|| id:ebi-a-GCST006094	TRUE	reported	igd	0.522090558	5326.769751	466.7829145	2	TRUE			0.087367	4878	6.86E-07	474291	TRUE	6.96E-99
rs4676082	C	T	C	T	-0.3536	0.0038764	0.235443	0.529384	FALSE	FALSE	FALSE	finngen_R12_L12_PILONIDALCYST	2	109384830	0.0233747	474291	0.868285	Pilonidal cyst || id:finngen_R12_L12_PILONIDALCYST	Pilonidal cyst	Pilonidal cyst || ||	TRUE	MedicineITLab	ebi-a-GCST006094	2	110001286	0.04788	1.52E-13	4878	|| id:ebi-a-GCST006094	TRUE	reported	igd	0.045014265	229.8354273	54.54013759	2	TRUE			0.011061696	4878	5.80E-08	474291	TRUE	2.55E-13
rs4676115	C	T	C	T	0.5053	-0.0200712	0.892304	0.891275	FALSE	FALSE	FALSE	finngen_R12_L12_PILONIDALCYST	2	107257543	0.0371993	474291	0.589502	Pilonidal cyst || id:finngen_R12_L12_PILONIDALCYST	Pilonidal cyst	Pilonidal cyst || ||	TRUE	MedicineITLab	ebi-a-GCST006094	2	107873999	0.06845	1.57E-13	4878	|| id:ebi-a-GCST006094	TRUE	reported	igd	0.049072819	251.6271164	54.49437695	2	TRUE			0.011052518	4878	6.14E-07	474291	TRUE	3.45E-13
rs61686486	T	G	T	G	0.6726	-0.104142	0.801546	0.211524	FALSE	FALSE	FALSE	finngen_R12_L12_PILONIDALCYST	2	108973317	0.0290329	474291	0.000334457	Pilonidal cyst || id:finngen_R12_L12_PILONIDALCYST	Pilonidal cyst	Pilonidal cyst || ||	TRUE	MedicineITLab	ebi-a-GCST006094	2	109589773	0.05358	3.82E-36	4878	|| id:ebi-a-GCST006094	TRUE	reported	igd	0.143923605	819.7533584	157.5826166	2	TRUE			0.031306254	4878	2.71E-05	474291	TRUE	1.72E-33
rs62223062	G	C	G	C	0.2112	0.0602691	0.642667	0.814333	FALSE	TRUE	FALSE	finngen_R12_L12_PILONIDALCYST	21	30847583	0.0299983	474291	0.0445277	Pilonidal cyst || id:finngen_R12_L12_PILONIDALCYST	Pilonidal cyst	Pilonidal cyst || ||	TRUE	MedicineITLab	ebi-a-GCST006094	21	32219902	0.04289	8.41E-07	4878	|| id:ebi-a-GCST006094	TRUE	reported	igd	0.020486933	101.9836173	24.2479895	2	TRUE			0.004948319	4878	8.51E-06	474291	TRUE	2.71E-06
rs6711036	G	C	G	C	-0.4631	0.023793	0.0895774	0.168327	FALSE	TRUE	FALSE	finngen_R12_L12_PILONIDALCYST	2	107196596	0.0311505	474291	0.444982	Pilonidal cyst || id:finngen_R12_L12_PILONIDALCYST	Pilonidal cyst	Pilonidal cyst || ||	TRUE	MedicineITLab	ebi-a-GCST006094	2	107813052	0.07295	2.19E-10	4878	|| id:ebi-a-GCST006094	TRUE	reported	igd	0.034980099	176.7455418	40.29943613	2	TRUE			0.008197108	4878	1.23E-06	474291	TRUE	4.68E-10
rs7575277	T	C	T	C	0.3196	-0.0554925	0.0974519	0.159627	FALSE	FALSE	FALSE	finngen_R12_L12_PILONIDALCYST	2	136302901	0.0320089	474291	0.0829793	Pilonidal cyst || id:finngen_R12_L12_PILONIDALCYST	Pilonidal cyst	Pilonidal cyst || ||	TRUE	MedicineITLab	ebi-a-GCST006094	2	137060471	0.06866	3.25E-06	4878	|| id:ebi-a-GCST006094	TRUE	reported	igd	0.017968185	89.21591687	21.66735721	2	TRUE			0.004424016	4878	6.34E-06	474291	TRUE	8.49E-06
rs7813341	T	C	T	C	-0.1934	0.00959096	0.370415	0.504197	FALSE	FALSE	FALSE	finngen_R12_L12_PILONIDALCYST	8	100804754	0.023272	474291	0.680249	Pilonidal cyst || id:finngen_R12_L12_PILONIDALCYST	Pilonidal cyst	Pilonidal cyst || ||	TRUE	MedicineITLab	ebi-a-GCST006094	8	101816982	0.04226	4.75E-06	4878	|| id:ebi-a-GCST006094	TRUE	reported	igd	0.017445598	86.57509247	20.94372632	2	TRUE			0.004276897	4878	3.58E-07	474291	TRUE	6.55E-06
rs12565727	G	A	G	A	-0.145725	-0.0887432	0.289657	0.308194	FALSE	FALSE	FALSE	finngen_R12_L12_PILONIDALCYST	1	10973025	0.0253861	474291	0.000472748	Pilonidal cyst || id:finngen_R12_L12_PILONIDALCYST	Pilonidal cyst	Pilonidal cyst || ||	TRUE	MedicineITLab	ebi-a-GCST006095	1	11033082	0.0311302	2.85E-06	11244	|| id:ebi-a-GCST006095	TRUE	reported	igd	0.008738769	99.10731652	21.9131245	2	TRUE			0.001945427	11244	2.58E-05	474291	TRUE	4.26E-05
rs1869481	C	T	C	T	-0.14314	-0.0380649	0.414896	0.523982	FALSE	FALSE	FALSE	finngen_R12_L12_PILONIDALCYST	11	44298355	0.023314	474291	0.102531	Pilonidal cyst || id:finngen_R12_L12_PILONIDALCYST	Pilonidal cyst	Pilonidal cyst || ||	TRUE	MedicineITLab	ebi-a-GCST006095	11	44319905	0.028831	6.88E-07	11244	|| id:ebi-a-GCST006095	TRUE	reported	igd	0.009947738	112.956128	24.64918779	2	TRUE			0.002187801	11244	5.62E-06	474291	TRUE	3.22E-06
rs1917939	T	C	T	C	-0.142606	-0.0639216	0.438775	0.26887	FALSE	FALSE	FALSE	finngen_R12_L12_PILONIDALCYST	7	97087552	0.0263003	474291	0.0150803	Pilonidal cyst || id:finngen_R12_L12_PILONIDALCYST	Pilonidal cyst	Pilonidal cyst || ||	TRUE	MedicineITLab	ebi-a-GCST006095	7	96716864	0.0285952	6.13E-07	11244	|| id:ebi-a-GCST006095	TRUE	reported	igd	0.010015773	113.7364796	24.87077508	2	TRUE			0.002207425	11244	1.25E-05	474291	TRUE	5.19E-06
rs260673	G	A	G	A	0.172648	0.100424	0.190452	0.779237	FALSE	FALSE	FALSE	finngen_R12_L12_PILONIDALCYST	2	108982071	0.0285588	474291	0.000437431	Pilonidal cyst || id:finngen_R12_L12_PILONIDALCYST	Pilonidal cyst	Pilonidal cyst || ||	TRUE	MedicineITLab	ebi-a-GCST006095	2	109598527	0.0368555	2.81E-06	11244	|| id:ebi-a-GCST006095	TRUE	reported	igd	0.009191391	104.2881709	21.94413612	2	TRUE			0.001948175	11244	2.61E-05	474291	TRUE	4.26E-05
rs2785585	A	T	A	T	0.17208	0.0172821	0.754207	0.706536	FALSE	TRUE	FALSE	finngen_R12_L12_PILONIDALCYST	1	6138685	0.0255997	474291	0.499619	Pilonidal cyst || id:finngen_R12_L12_PILONIDALCYST	Pilonidal cyst	Pilonidal cyst || ||	TRUE	MedicineITLab	ebi-a-GCST006095	1	6198745	0.0328838	1.67E-07	11244	|| id:ebi-a-GCST006095	TRUE	reported	igd	0.010978699	124.7925891	27.38399447	2	TRUE			0.002429946	11244	9.61E-07	474291	TRUE	4.04E-07
rs38111	A	G	A	G	-0.148331	0.0167053	0.36799	0.560342	FALSE	FALSE	FALSE	finngen_R12_L12_PILONIDALCYST	7	78619877	0.0233725	474291	0.474768	Pilonidal cyst || id:finngen_R12_L12_PILONIDALCYST	Pilonidal cyst	Pilonidal cyst || ||	TRUE	MedicineITLab	ebi-a-GCST006095	7	78249193	0.0292834	4.08E-07	11244	|| id:ebi-a-GCST006095	TRUE	reported	igd	0.010234198	116.2425019	25.65788472	2	TRUE			0.002277127	11244	1.08E-06	474291	TRUE	9.81E-07
rs412680	A	C	A	C	0.14267	0.0203123	0.414529	0.54484	FALSE	FALSE	FALSE	finngen_R12_L12_PILONIDALCYST	3	9026000	0.0233842	474291	0.385048	Pilonidal cyst || id:finngen_R12_L12_PILONIDALCYST	Pilonidal cyst	Pilonidal cyst || ||	TRUE	MedicineITLab	ebi-a-GCST006095	3	9067684	0.0291686	1.00E-06	11244	|| id:ebi-a-GCST006095	TRUE	reported	igd	0.00987997	112.1789471	23.92401978	2	TRUE			0.002123574	11244	1.59E-06	474291	TRUE	2.60E-06
rs4586375	T	G	T	G	0.140479	-0.0377066	0.668675	0.855023	FALSE	FALSE	FALSE	finngen_R12_L12_PILONIDALCYST	15	93190180	0.0331809	474291	0.255792	Pilonidal cyst || id:finngen_R12_L12_PILONIDALCYST	Pilonidal cyst	Pilonidal cyst || ||	TRUE	MedicineITLab	ebi-a-GCST006095	15	93733409	0.0302105	3.32E-06	11244	|| id:ebi-a-GCST006095	TRUE	reported	igd	0.008744241	99.16991936	21.62255387	2	TRUE			0.00191968	11244	2.72E-06	474291	TRUE	9.81E-06
rs491995	G	A	G	A	-0.172326	-0.063851	0.761454	0.568882	FALSE	FALSE	FALSE	finngen_R12_L12_PILONIDALCYST	10	17955079	0.0233554	474291	0.00625922	Pilonidal cyst || id:finngen_R12_L12_PILONIDALCYST	Pilonidal cyst	Pilonidal cyst || ||	TRUE	MedicineITLab	ebi-a-GCST006095	10	18244008	0.0339328	3.81E-07	11244	|| id:ebi-a-GCST006095	TRUE	reported	igd	0.010788161	122.6031693	25.79064597	2	TRUE			0.002288882	11244	1.58E-05	474291	TRUE	4.20E-06
rs58313928	A	G	A	G	0.144196	0.0719079	0.566674	0.0571858	FALSE	FALSE	FALSE	finngen_R12_L12_PILONIDALCYST	2	199597497	0.0499819	474291	0.150241	Pilonidal cyst || id:finngen_R12_L12_PILONIDALCYST	Pilonidal cyst	Pilonidal cyst || ||	TRUE	MedicineITLab	ebi-a-GCST006095	2	200462220	0.0288069	5.57E-07	11244	|| id:ebi-a-GCST006095	TRUE	reported	igd	0.01021138	115.9806616	25.05609439	2	TRUE			0.002223837	11244	4.36E-06	474291	TRUE	2.29E-06
rs6542772	T	C	T	C	-0.238959	-0.0547944	0.837937	0.483439	FALSE	FALSE	FALSE	finngen_R12_L12_PILONIDALCYST	2	108558159	0.0232118	474291	0.018244	Pilonidal cyst || id:finngen_R12_L12_PILONIDALCYST	Pilonidal cyst	Pilonidal cyst || ||	TRUE	MedicineITLab	ebi-a-GCST006095	2	109174615	0.0399267	2.16E-09	11244	|| id:ebi-a-GCST006095	TRUE	reported	igd	0.01550858	177.0939263	35.81953561	2	TRUE			0.003176105	11244	1.17E-05	474291	TRUE	2.81E-08
rs6542820	C	A	C	A	0.175807	0.00381412	0.235058	0.529382	FALSE	FALSE	FALSE	finngen_R12_L12_PILONIDALCYST	2	109385318	0.0233754	474291	0.870386	Pilonidal cyst || id:finngen_R12_L12_PILONIDALCYST	Pilonidal cyst	Pilonidal cyst || ||	TRUE	MedicineITLab	ebi-a-GCST006095	2	110001774	0.033984	2.30E-07	11244	|| id:ebi-a-GCST006095	TRUE	reported	igd	0.011114908	126.3582541	26.76229392	2	TRUE			0.00237491	11244	5.61E-08	474291	TRUE	3.66E-07
rs788714	C	T	C	T	0.132224	0.0652637	0.477434	0.338381	FALSE	FALSE	FALSE	finngen_R12_L12_PILONIDALCYST	7	46081122	0.0244102	474291	0.00750361	Pilonidal cyst || id:finngen_R12_L12_PILONIDALCYST	Pilonidal cyst	Pilonidal cyst || ||	TRUE	MedicineITLab	ebi-a-GCST006095	7	46120720	0.028517	3.54E-06	11244	|| id:ebi-a-GCST006095	TRUE	reported	igd	0.008723787	98.93591337	21.49873523	2	TRUE			0.001908708	11244	1.51E-05	474291	TRUE	2.99E-05
rs984225	A	G	A	G	-0.167313	-0.102383	0.616076	0.724028	FALSE	FALSE	FALSE	finngen_R12_L12_PILONIDALCYST	1	118961661	0.0254108	474291	5.60E-05	Pilonidal cyst || id:finngen_R12_L12_PILONIDALCYST	Pilonidal cyst	Pilonidal cyst || ||	TRUE	MedicineITLab	ebi-a-GCST006095	1	119504284	0.0296089	1.60E-08	11244	|| id:ebi-a-GCST006095	TRUE	reported	igd	0.013242468	150.8697086	31.93116959	2	TRUE			0.002832301	11244	3.42E-05	474291	TRUE	6.73E-07
rs10815140	A	G	A	G	0.0908	0.0362023	0.3234	0.352861	FALSE	FALSE	FALSE	finngen_R12_L12_PILONIDALCYST	9	4956962	0.0244802	474291	0.139183	Pilonidal cyst || id:finngen_R12_L12_PILONIDALCYST	Pilonidal cyst	Pilonidal cyst || ||	TRUE	MedicineITLab	ebi-a-GCST90012030	9	4956962	0.0175	2.13E-07	21758	|| id:ebi-a-GCST90012030	TRUE	reported	igd	0.00360806	78.78119169	26.92127347	2	TRUE			0.001235889	21758	4.61E-06	474291	TRUE	1.91E-06
rs115018805	T	A	T	A	-0.4484	-0.0767653	0.0104	0.0108225	FALSE	TRUE	FALSE	finngen_R12_L12_PILONIDALCYST	5	20964079	0.113108	474291	0.497333	Pilonidal cyst || id:finngen_R12_L12_PILONIDALCYST	Pilonidal cyst	Pilonidal cyst || ||	TRUE	MedicineITLab	ebi-a-GCST90012030	5	20964188	0.0978	4.50E-06	21758	|| id:ebi-a-GCST90012030	TRUE	reported	igd	0.004138607	90.41372942	21.0210061	2	TRUE			0.000965284	21758	9.71E-07	474291	TRUE	1.42E-05
rs151031674	C	T	C	T	-0.2001	0.0227971	0.0411	0.0161051	FALSE	FALSE	FALSE	finngen_R12_L12_PILONIDALCYST	20	35451302	0.0933583	474291	0.807084	Pilonidal cyst || id:finngen_R12_L12_PILONIDALCYST	Pilonidal cyst	Pilonidal cyst || ||	TRUE	MedicineITLab	ebi-a-GCST90012030	20	34039124	0.0412	1.17E-06	21758	|| id:ebi-a-GCST90012030	TRUE	reported	igd	0.003156017	68.87968808	23.58846852	2	TRUE			0.001083054	21758	1.26E-07	474291	TRUE	2.64E-06
rs2320078	C	A	C	A	-0.1955	0.0553473	0.0795	0.0990916	FALSE	FALSE	FALSE	finngen_R12_L12_PILONIDALCYST	4	168729323	0.038733	474291	0.153021	Pilonidal cyst || id:finngen_R12_L12_PILONIDALCYST	Pilonidal cyst	Pilonidal cyst || ||	TRUE	MedicineITLab	ebi-a-GCST90012030	4	169650474	0.0374	1.69E-07	21758	|| id:ebi-a-GCST90012030	TRUE	reported	igd	0.005593897	122.3854276	27.32438017	2	TRUE			0.001254371	21758	4.31E-06	474291	TRUE	1.50E-06
rs28701875	T	C	T	C	-0.1457	0.0286635	0.0941	0.132366	FALSE	FALSE	FALSE	finngen_R12_L12_PILONIDALCYST	18	64244043	0.034356	474291	0.404107	Pilonidal cyst || id:finngen_R12_L12_PILONIDALCYST	Pilonidal cyst	Pilonidal cyst || ||	TRUE	MedicineITLab	ebi-a-GCST90012030	18	61911278	0.0304	1.65E-06	21758	|| id:ebi-a-GCST90012030	TRUE	reported	igd	0.003619253	79.02649228	22.97057869	2	TRUE			0.001054714	21758	1.47E-06	474291	TRUE	6.46E-06
rs35867500	T	C	T	C	-0.1739	0.040767	0.067	0.0853243	FALSE	FALSE	FALSE	finngen_R12_L12_PILONIDALCYST	12	27326297	0.0417094	474291	0.328367	Pilonidal cyst || id:finngen_R12_L12_PILONIDALCYST	Pilonidal cyst	Pilonidal cyst || ||	TRUE	MedicineITLab	ebi-a-GCST90012030	12	27479230	0.0363	1.72E-06	21758	|| id:ebi-a-GCST90012030	TRUE	reported	igd	0.003780817	82.56761802	22.95017037	2	TRUE			0.001053778	21758	2.01E-06	474291	TRUE	7.51E-06
rs3769497	A	C	A	C	0.1889	0.0339732	0.0617	0.0421804	FALSE	FALSE	FALSE	finngen_R12_L12_PILONIDALCYST	2	105873565	0.0582683	474291	0.559862	Pilonidal cyst || id:finngen_R12_L12_PILONIDALCYST	Pilonidal cyst	Pilonidal cyst || ||	TRUE	MedicineITLab	ebi-a-GCST90012030	2	106490021	0.0407	3.35E-06	21758	|| id:ebi-a-GCST90012030	TRUE	reported	igd	0.004131624	90.26053441	21.54145814	2	TRUE			0.000989159	21758	7.17E-07	474291	TRUE	1.01E-05
rs6045766	T	G	T	G	-0.094	-0.0548951	0.6277	0.709331	FALSE	FALSE	FALSE	finngen_R12_L12_PILONIDALCYST	20	19019182	0.0256533	474291	0.0323638	Pilonidal cyst || id:finngen_R12_L12_PILONIDALCYST	Pilonidal cyst	Pilonidal cyst || ||	TRUE	MedicineITLab	ebi-a-GCST90012030	20	18999826	0.0183	3.01E-07	21758	|| id:ebi-a-GCST90012030	TRUE	reported	igd	0.004129818	90.22090696	26.38478306	2	TRUE			0.00121129	21758	9.65E-06	474291	TRUE	4.80E-06
rs61911963	C	T	C	T	0.5017	0.141541	0.0133	0.00911326	FALSE	FALSE	FALSE	finngen_R12_L12_PILONIDALCYST	12	1216346	0.124422	474291	0.255293	Pilonidal cyst || id:finngen_R12_L12_PILONIDALCYST	Pilonidal cyst	Pilonidal cyst || ||	TRUE	MedicineITLab	ebi-a-GCST90012030	12	1325512	0.1082	3.53E-06	21758	|| id:ebi-a-GCST90012030	TRUE	reported	igd	0.006606249	144.6813637	21.49976339	2	TRUE			0.000987247	21758	2.73E-06	474291	TRUE	1.75E-05
rs645247	A	C	A	C	-0.4947	0.124048	0.9906	0.993123	FALSE	FALSE	FALSE	finngen_R12_L12_PILONIDALCYST	3	130895809	0.138524	474291	0.370522	Pilonidal cyst || id:finngen_R12_L12_PILONIDALCYST	Pilonidal cyst	Pilonidal cyst || ||	TRUE	MedicineITLab	ebi-a-GCST90012030	3	130614653	0.1007	8.94E-07	21758	|| id:ebi-a-GCST90012030	TRUE	reported	igd	0.00455764	99.60999675	24.13375389	2	TRUE			0.001108063	21758	1.69E-06	474291	TRUE	3.93E-06
rs72722611	A	G	A	G	0.1425	-0.0327228	0.1021	0.118146	FALSE	FALSE	FALSE	finngen_R12_L12_PILONIDALCYST	8	125373145	0.0361033	474291	0.364742	Pilonidal cyst || id:finngen_R12_L12_PILONIDALCYST	Pilonidal cyst	Pilonidal cyst || ||	TRUE	MedicineITLab	ebi-a-GCST90012030	8	126385387	0.0296	1.51E-06	21758	|| id:ebi-a-GCST90012030	TRUE	reported	igd	0.003723175	81.30410249	23.17641755	2	TRUE			0.001064155	21758	1.73E-06	474291	TRUE	6.28E-06
rs77505261	G	C	G	C	-0.1757	0.116582	0.0611	0.061751	FALSE	TRUE	FALSE	finngen_R12_L12_PILONIDALCYST	7	16530557	0.0483354	474291	0.0158679	Pilonidal cyst || id:finngen_R12_L12_PILONIDALCYST	Pilonidal cyst	Pilonidal cyst || ||	TRUE	MedicineITLab	ebi-a-GCST90012030	7	16570182	0.0381	4.02E-06	21758	|| id:ebi-a-GCST90012030	TRUE	reported	igd	0.003541882	77.33107872	21.26638009	2	TRUE			0.00097654	21758	1.23E-05	474291	TRUE	6.25E-05
rs874692	G	A	G	A	0.1176	0.00809758	0.8094	0.830141	FALSE	FALSE	FALSE	finngen_R12_L12_PILONIDALCYST	10	71970315	0.0318233	474291	0.799144	Pilonidal cyst || id:finngen_R12_L12_PILONIDALCYST	Pilonidal cyst	Pilonidal cyst || ||	TRUE	MedicineITLab	ebi-a-GCST90012030	10	73730073	0.0232	4.07E-07	21758	|| id:ebi-a-GCST90012030	TRUE	reported	igd	0.00426708	93.23241198	25.69441141	2	TRUE			0.001179633	21758	1.37E-07	474291	TRUE	9.48E-07
rs9398803	G	A	G	A	0.0661	0.0477801	0.4986	0.443338	FALSE	FALSE	FALSE	finngen_R12_L12_PILONIDALCYST	6	126362448	0.0233737	474291	0.0409355	Pilonidal cyst || id:finngen_R12_L12_PILONIDALCYST	Pilonidal cyst	Pilonidal cyst || ||	TRUE	MedicineITLab	ebi-a-GCST90012030	6	126683594	0.0142	3.10E-06	21758	|| id:ebi-a-GCST90012030	TRUE	reported	igd	0.002184588	47.63194994	21.66836937	2	TRUE			0.000994981	21758	8.81E-06	474291	TRUE	3.74E-05
rs9407556	T	C	T	C	0.0859	0.0662887	0.2492	0.23699	FALSE	FALSE	FALSE	finngen_R12_L12_PILONIDALCYST	9	13855019	0.0275142	474291	0.0159849	Pilonidal cyst || id:finngen_R12_L12_PILONIDALCYST	Pilonidal cyst	Pilonidal cyst || ||	TRUE	MedicineITLab	ebi-a-GCST90012030	9	13855018	0.0169	3.88E-07	21758	|| id:ebi-a-GCST90012030	TRUE	reported	igd	0.002761141	60.23771403	25.83526487	2	TRUE			0.001186092	21758	1.22E-05	474291	TRUE	8.03E-06
rs147294980	A	T	A	T	1.5059	0.0181684	0.01421	0.0148359	FALSE	TRUE	FALSE	finngen_R12_L12_PILONIDALCYST	18	68478088	0.0978147	474291	0.852646	Pilonidal cyst || id:finngen_R12_L12_PILONIDALCYST	Pilonidal cyst	Pilonidal cyst || ||	TRUE	MedicineITLab	finn-b-E4_POCS	18	66145325	0.2804	7.86E-08		|| id:finn-b-E4_POCS	TRUE	reported	igd	0.063533203		28.84272226	2	TRUE					7.27E-08	474291	TRUE		FALSE
rs1531788	T	C	T	C	0.3557	0.0224572	0.3448	0.346311	FALSE	FALSE	FALSE	finngen_R12_L12_PILONIDALCYST	2	212529596	0.0244399	474291	0.358162	Pilonidal cyst || id:finngen_R12_L12_PILONIDALCYST	Pilonidal cyst	Pilonidal cyst || ||	TRUE	MedicineITLab	finn-b-E4_POCS	2	213394320	0.0602	3.48E-09		|| id:finn-b-E4_POCS	TRUE	reported	igd	0.05716614		34.91200152	2	TRUE					1.78E-06	474291	TRUE		FALSE
rs1539041	G	T	G	T	-0.3449	-0.0507097	0.803	0.802692	FALSE	FALSE	FALSE	finngen_R12_L12_PILONIDALCYST	10	91817384	0.029191	474291	0.0823569	Pilonidal cyst || id:finngen_R12_L12_PILONIDALCYST	Pilonidal cyst	Pilonidal cyst || ||	TRUE	MedicineITLab	finn-b-E4_POCS	10	93577141	0.0723	1.87E-06		|| id:finn-b-E4_POCS	TRUE	reported	igd	0.03763554		22.75672672	2	TRUE					6.36E-06	474291	TRUE		FALSE
rs35416733	A	G	A	G	0.4062	-0.0293154	0.1282	0.128604	FALSE	FALSE	FALSE	finngen_R12_L12_PILONIDALCYST	8	65568387	0.034777	474291	0.399255	Pilonidal cyst || id:finngen_R12_L12_PILONIDALCYST	Pilonidal cyst	Pilonidal cyst || ||	TRUE	MedicineITLab	finn-b-E4_POCS	8	66480622	0.0865	2.65E-06		|| id:finn-b-E4_POCS	TRUE	reported	igd	0.036882022		22.05198169	2	TRUE					1.50E-06	474291	TRUE		FALSE
rs552553491	T	C	T	C	6.5494	-0.210918	0.001125	0.000802531	FALSE	FALSE	FALSE	finngen_R12_L12_PILONIDALCYST	16	34095937	0.439919	474291	0.631622	Pilonidal cyst || id:finngen_R12_L12_PILONIDALCYST	Pilonidal cyst	Pilonidal cyst || ||	TRUE	MedicineITLab	finn-b-E4_POCS	16	33898404	1.2989	4.60E-07		|| id:finn-b-E4_POCS	TRUE	reported	igd	0.096404364		25.42445179	2	TRUE					4.85E-07	474291	TRUE		FALSE
rs61950362	A	G	A	G	0.4541	0.0547287	0.09774	0.0982435	FALSE	FALSE	FALSE	finngen_R12_L12_PILONIDALCYST	13	28555215	0.0392284	474291	0.162977	Pilonidal cyst || id:finngen_R12_L12_PILONIDALCYST	Pilonidal cyst	Pilonidal cyst || ||	TRUE	MedicineITLab	finn-b-E4_POCS	13	29129352	0.0985	3.99E-06		|| id:finn-b-E4_POCS	TRUE	reported	igd	0.036369476		21.25350408	2	TRUE					4.10E-06	474291	TRUE		FALSE
rs62235753	T	C	T	C	1.6172	0.161074	0.01189	0.011783	FALSE	FALSE	FALSE	finngen_R12_L12_PILONIDALCYST	22	28876649	0.109721	474291	0.142095	Pilonidal cyst || id:finngen_R12_L12_PILONIDALCYST	Pilonidal cyst	Pilonidal cyst || ||	TRUE	MedicineITLab	finn-b-E4_POCS	22	29272637	0.3085	1.59E-07		|| id:finn-b-E4_POCS	TRUE	reported	igd	0.061453215		27.48002532	2	TRUE					4.54E-06	474291	TRUE		FALSE
rs72723580	T	C	T	C	0.5314	0.0297091	0.08496	0.0844885	FALSE	FALSE	FALSE	finngen_R12_L12_PILONIDALCYST	14	55865804	0.0419401	474291	0.478716	Pilonidal cyst || id:finngen_R12_L12_PILONIDALCYST	Pilonidal cyst	Pilonidal cyst || ||	TRUE	MedicineITLab	finn-b-E4_POCS	14	56332522	0.105	4.19E-07		|| id:finn-b-E4_POCS	TRUE	reported	igd	0.043906385		25.613239	2	TRUE					1.06E-06	474291	TRUE		FALSE
rs72799690	G	A	G	A	3.8439	0.516505	0.002411	0.00259137	FALSE	FALSE	FALSE	finngen_R12_L12_PILONIDALCYST	16	53387796	0.22788	474291	0.0234169	Pilonidal cyst || id:finngen_R12_L12_PILONIDALCYST	Pilonidal cyst	Pilonidal cyst || ||	TRUE	MedicineITLab	finn-b-E4_POCS	16	53421708	0.7807	8.50E-07		|| id:finn-b-E4_POCS	TRUE	reported	igd	0.071076007		24.24241062	2	TRUE					1.08E-05	474291	TRUE		FALSE
rs10137042	T	C	T	C	-0.605668	-0.014631	0.0323019	0.0321912	FALSE	FALSE	FALSE	finngen_R12_L12_PILONIDALCYST	14	96703774	0.0660362	474291	0.824657	Pilonidal cyst || id:finngen_R12_L12_PILONIDALCYST	Pilonidal cyst	Pilonidal cyst || ||	TRUE	MedicineITLab	finngen_R12_L12_HIDRADENITISSUP	14	96703774	0.128574	2.47E-06	477768	Hidradenitis suppurativa || id:finngen_R12_L12_HIDRADENITISSUP	TRUE	reported	MedicineITLab	0.022933335	11213.94065	22.19028841	2	TRUE			4.64E-05	477768	1.04E-07	474291	TRUE	0.001535614
rs1028608	T	C	T	C	-0.188326	-0.007339	0.36225	0.362123	FALSE	FALSE	FALSE	finngen_R12_L12_PILONIDALCYST	6	44713984	0.0242034	474291	0.761721	Pilonidal cyst || id:finngen_R12_L12_PILONIDALCYST	Pilonidal cyst	Pilonidal cyst || ||	TRUE	MedicineITLab	finngen_R12_L12_HIDRADENITISSUP	6	44713984	0.0403316	3.02E-06	477768	Hidradenitis suppurativa || id:finngen_R12_L12_HIDRADENITISSUP	TRUE	reported	MedicineITLab	0.016387376	7959.770895	21.80367308	2	TRUE			4.56E-05	477768	1.94E-07	474291	TRUE	0.002063562
rs1056837	G	A	G	A	0.193335	0.0858375	0.632451	0.632399	FALSE	FALSE	FALSE	finngen_R12_L12_PILONIDALCYST	2	38071007	0.0242003	474291	0.0003897	Pilonidal cyst || id:finngen_R12_L12_PILONIDALCYST	Pilonidal cyst	Pilonidal cyst || ||	TRUE	MedicineITLab	finngen_R12_L12_HIDRADENITISSUP	2	38071007	0.0401911	1.51E-06	477768	Hidradenitis suppurativa || id:finngen_R12_L12_HIDRADENITISSUP	TRUE	reported	MedicineITLab	0.017377732	8449.319418	23.13988414	2	TRUE			4.84E-05	477768	2.65E-05	474291	TRUE	0.377467389
rs112535824	C	T	C	T	0.723594	0.0954221	0.00919349	0.00915915	FALSE	FALSE	FALSE	finngen_R12_L12_PILONIDALCYST	17	71307782	0.121596	474291	0.4326	Pilonidal cyst || id:finngen_R12_L12_PILONIDALCYST	Pilonidal cyst	Pilonidal cyst || ||	TRUE	MedicineITLab	finngen_R12_L12_HIDRADENITISSUP	17	71307782	0.156074	3.55E-06	477768	Hidradenitis suppurativa || id:finngen_R12_L12_HIDRADENITISSUP	TRUE	reported	MedicineITLab	0.0095387	4601.155364	21.49457152	2	TRUE			4.50E-05	477768	1.30E-06	474291	TRUE	0.006600133
rs1149692	C	G	C	G	0.180556	0.0194478	0.391627	0.391626	FALSE	TRUE	FALSE	finngen_R12_L12_PILONIDALCYST	10	69956396	0.0239634	474291	0.417043	Pilonidal cyst || id:finngen_R12_L12_PILONIDALCYST	Pilonidal cyst	Pilonidal cyst || ||	TRUE	MedicineITLab	finngen_R12_L12_HIDRADENITISSUP	10	69956396	0.0386785	3.04E-06	477768	Hidradenitis suppurativa || id:finngen_R12_L12_HIDRADENITISSUP	TRUE	reported	MedicineITLab	0.015534469	7538.9546	21.79137344	2	TRUE			4.56E-05	477768	1.39E-06	474291	TRUE	0.006530318
rs12186979	G	A	G	A	0.174288	0.0459	0.461224	0.461301	FALSE	FALSE	FALSE	finngen_R12_L12_PILONIDALCYST	5	40524758	0.0233642	474291	0.0494675	Pilonidal cyst || id:finngen_R12_L12_PILONIDALCYST	Pilonidal cyst	Pilonidal cyst || ||	TRUE	MedicineITLab	finngen_R12_L12_HIDRADENITISSUP	5	40524758	0.0380374	4.61E-06	477768	Hidradenitis suppurativa || id:finngen_R12_L12_HIDRADENITISSUP	TRUE	reported	MedicineITLab	0.015096807	7323.299615	20.99487655	2	TRUE			4.39E-05	477768	8.14E-06	474291	TRUE	0.065423562
rs140269515	T	A	T	A	-1.07892	-0.107549	0.0131973	0.0132481	FALSE	TRUE	FALSE	finngen_R12_L12_PILONIDALCYST	16	82575242	0.102907	474291	0.295974	Pilonidal cyst || id:finngen_R12_L12_PILONIDALCYST	Pilonidal cyst	Pilonidal cyst || ||	TRUE	MedicineITLab	finngen_R12_L12_HIDRADENITISSUP	16	82575242	0.230384	2.83E-06	477768	Hidradenitis suppurativa || id:finngen_R12_L12_HIDRADENITISSUP	TRUE	reported	MedicineITLab	0.03031963	14938.62198	21.93177888	2	TRUE			4.59E-05	477768	2.30E-06	474291	TRUE	0.010316195
rs1886106	A	G	A	G	0.232224	0.0499575	0.310499	0.310474	FALSE	FALSE	FALSE	finngen_R12_L12_PILONIDALCYST	9	108406363	0.0251713	474291	0.0471781	Pilonidal cyst || id:finngen_R12_L12_PILONIDALCYST	Pilonidal cyst	Pilonidal cyst || ||	TRUE	MedicineITLab	finngen_R12_L12_HIDRADENITISSUP	9	108406363	0.0399194	5.98E-09	477768	Hidradenitis suppurativa || id:finngen_R12_L12_HIDRADENITISSUP	TRUE	reported	MedicineITLab	0.023090817	11292.76662	33.84123413	2	TRUE			7.08E-05	477768	8.31E-06	474291	TRUE	0.006935107
rs4713570	T	C	T	C	-0.273807	-0.0752583	0.294606	0.294385	FALSE	FALSE	FALSE	finngen_R12_L12_PILONIDALCYST	6	32658263	0.0257631	474291	0.00348731	Pilonidal cyst || id:finngen_R12_L12_PILONIDALCYST	Pilonidal cyst	Pilonidal cyst || ||	TRUE	MedicineITLab	finngen_R12_L12_HIDRADENITISSUP	6	32658263	0.0432501	2.44E-10	477768	Hidradenitis suppurativa || id:finngen_R12_L12_HIDRADENITISSUP	TRUE	reported	MedicineITLab	0.03115964	15365.80991	40.07881403	2	TRUE			8.39E-05	477768	1.80E-05	474291	TRUE	0.016441978
rs62096549	G	A	G	A	0.363582	0.063008	0.051217	0.0512464	FALSE	FALSE	FALSE	finngen_R12_L12_PILONIDALCYST	18	35357049	0.0532457	474291	0.236673	Pilonidal cyst || id:finngen_R12_L12_PILONIDALCYST	Pilonidal cyst	Pilonidal cyst || ||	TRUE	MedicineITLab	finngen_R12_L12_HIDRADENITISSUP	18	35357049	0.0783958	3.52E-06	477768	Hidradenitis suppurativa || id:finngen_R12_L12_HIDRADENITISSUP	TRUE	reported	MedicineITLab	0.012847416	6217.942885	21.50894733	2	TRUE			4.50E-05	477768	2.95E-06	474291	TRUE	0.014887531
rs6925507	C	T	C	T	-0.542768	-0.00346333	0.0393444	0.039437	FALSE	FALSE	FALSE	finngen_R12_L12_PILONIDALCYST	6	150228542	0.0605525	474291	0.954389	Pilonidal cyst || id:finngen_R12_L12_PILONIDALCYST	Pilonidal cyst	Pilonidal cyst || ||	TRUE	MedicineITLab	finngen_R12_L12_HIDRADENITISSUP	6	150228542	0.116387	3.11E-06	477768	Hidradenitis suppurativa || id:finngen_R12_L12_HIDRADENITISSUP	TRUE	reported	MedicineITLab	0.022269431	10881.91069	21.74800991	2	TRUE			4.55E-05	477768	6.90E-09	474291	TRUE	0.001149986
rs7212346	G	C	G	C	-0.227179	-0.0524223	0.387873	0.387491	FALSE	TRUE	FALSE	finngen_R12_L12_PILONIDALCYST	17	71563422	0.0239081	474291	0.0283315	Pilonidal cyst || id:finngen_R12_L12_PILONIDALCYST	Pilonidal cyst	Pilonidal cyst || ||	TRUE	MedicineITLab	finngen_R12_L12_HIDRADENITISSUP	17	71563422	0.0396955	1.05E-08	477768	Hidradenitis suppurativa || id:finngen_R12_L12_HIDRADENITISSUP	TRUE	reported	MedicineITLab	0.024507412	12002.96982	32.75320578	2	TRUE			6.86E-05	477768	1.01E-05	474291	TRUE	0.012915651
rs7975017	C	T	C	T	-0.223796	-0.0672857	0.810613	0.810695	FALSE	FALSE	FALSE	finngen_R12_L12_PILONIDALCYST	12	26275860	0.0298501	474291	0.0241886	Pilonidal cyst || id:finngen_R12_L12_PILONIDALCYST	Pilonidal cyst	Pilonidal cyst || ||	TRUE	MedicineITLab	finngen_R12_L12_HIDRADENITISSUP	12	26275860	0.0465725	1.54E-06	477768	Hidradenitis suppurativa || id:finngen_R12_L12_HIDRADENITISSUP	TRUE	reported	MedicineITLab	0.015377947	7461.807589	23.09114865	2	TRUE			4.83E-05	477768	1.07E-05	474291	TRUE	0.0726808
rs9829295	A	T	A	T	-0.221512	-0.0687325	0.231095	0.231097	FALSE	TRUE	FALSE	finngen_R12_L12_PILONIDALCYST	3	159760209	0.0279734	474291	0.0140078	Pilonidal cyst || id:finngen_R12_L12_PILONIDALCYST	Pilonidal cyst	Pilonidal cyst || ||	TRUE	MedicineITLab	finngen_R12_L12_HIDRADENITISSUP	3	159760209	0.0474535	3.04E-06	477768	Hidradenitis suppurativa || id:finngen_R12_L12_HIDRADENITISSUP	TRUE	reported	MedicineITLab	0.017437642	8478.96542	21.79003946	2	TRUE			4.56E-05	477768	1.27E-05	474291	TRUE	0.120154211
rs12569025	T	C	T	C	0.1466	0.0506753	0.20883	0.169412	FALSE	FALSE	FALSE	finngen_R12_L12_PILONIDALCYST	1	175384860	0.0310529	474291	0.1027	Pilonidal cyst || id:finngen_R12_L12_PILONIDALCYST	Pilonidal cyst	Pilonidal cyst || ||	TRUE	MedicineITLab	prot-a-529	1	175353996	0.0299	9.55E-07		Luteinizing hormone || id:prot-a-529	TRUE	reported	MedicineITLab	0.007101672		24.03950739	2	TRUE					5.61E-06	474291	TRUE		FALSE
rs139643250	T	C	T	C	-0.6763	-0.0197741	0.07635	0.14114	FALSE	FALSE	FALSE	finngen_R12_L12_PILONIDALCYST	19	49013889	0.0333079	474291	0.552727	Pilonidal cyst || id:finngen_R12_L12_PILONIDALCYST	Pilonidal cyst	Pilonidal cyst || ||	TRUE	MedicineITLab	prot-a-529	19	49517146	0.0454	2.75E-50		Luteinizing hormone || id:prot-a-529	TRUE	reported	MedicineITLab	0.064509733		221.9049904	2	TRUE					7.43E-07	474291	TRUE		FALSE
rs140675079	A	C	A	C	0.3013	-0.00254132	0.04185	0.0338277	FALSE	FALSE	FALSE	finngen_R12_L12_PILONIDALCYST	21	14626448	0.0658363	474291	0.969209	Pilonidal cyst || id:finngen_R12_L12_PILONIDALCYST	Pilonidal cyst	Pilonidal cyst || ||	TRUE	MedicineITLab	prot-a-529	21	15998769	0.0642	2.69E-06		Luteinizing hormone || id:prot-a-529	TRUE	reported	MedicineITLab	0.007280433		22.0256233	2	TRUE					3.14E-09	474291	TRUE		FALSE
rs150259728	A	G	A	G	0.4991	0.264432	0.01488	0.0116705	FALSE	FALSE	FALSE	finngen_R12_L12_PILONIDALCYST	19	16633082	0.109914	474291	0.0161369	Pilonidal cyst || id:finngen_R12_L12_PILONIDALCYST	Pilonidal cyst	Pilonidal cyst || ||	TRUE	MedicineITLab	prot-a-529	19	16743893	0.1092	4.90E-06		Luteinizing hormone || id:prot-a-529	TRUE	reported	MedicineITLab	0.007302931		20.88958744	2	TRUE					1.22E-05	474291	TRUE		FALSE
rs67552299	A	G	A	G	0.275	0.118523	0.04704	0.0180745	FALSE	FALSE	FALSE	finngen_R12_L12_PILONIDALCYST	17	18886340	0.0884429	474291	0.180209	Pilonidal cyst || id:finngen_R12_L12_PILONIDALCYST	Pilonidal cyst	Pilonidal cyst || ||	TRUE	MedicineITLab	prot-a-529	17	18789653	0.059	3.16E-06		Luteinizing hormone || id:prot-a-529	TRUE	reported	MedicineITLab	0.00678012		21.725079	2	TRUE					3.79E-06	474291	TRUE		FALSE
rs77672516	C	A	C	A	0.2072	-0.033475	0.09635	0.0870173	FALSE	FALSE	FALSE	finngen_R12_L12_PILONIDALCYST	4	125640349	0.0412519	474291	0.41709	Pilonidal cyst || id:finngen_R12_L12_PILONIDALCYST	Pilonidal cyst	Pilonidal cyst || ||	TRUE	MedicineITLab	prot-a-529	4	126561504	0.0439	2.40E-06		Luteinizing hormone || id:prot-a-529	TRUE	reported	MedicineITLab	0.007475865		22.27667976	2	TRUE					1.39E-06	474291	TRUE		FALSE
rs78812558	A	G	A	G	-0.3983	0.0023373	0.0232	0.0288644	FALSE	FALSE	FALSE	finngen_R12_L12_PILONIDALCYST	2	136631523	0.0700033	474291	0.973365	Pilonidal cyst || id:finngen_R12_L12_PILONIDALCYST	Pilonidal cyst	Pilonidal cyst || ||	TRUE	MedicineITLab	prot-a-529	2	137389093	0.0835	1.82E-06		Luteinizing hormone || id:prot-a-529	TRUE	reported	MedicineITLab	0.007190254		22.75347126	2	TRUE					2.35E-09	474291	TRUE		FALSE
rs7908518	A	T	A	T	0.1405	-0.0150977	0.21173	0.203213	FALSE	TRUE	FALSE	finngen_R12_L12_PILONIDALCYST	10	80752248	0.0289087	474291	0.601494	Pilonidal cyst || id:finngen_R12_L12_PILONIDALCYST	Pilonidal cyst	Pilonidal cyst || ||	TRUE	MedicineITLab	prot-a-529	10	82512004	0.0305	4.07E-06		Luteinizing hormone || id:prot-a-529	TRUE	reported	MedicineITLab	0.006589312		21.22037087	2	TRUE					5.75E-07	474291	TRUE		FALSE
rs112153233	G	T	G	T	-0.3023	-0.157105	0.04219	0.0176866	FALSE	FALSE	FALSE	finngen_R12_L12_PILONIDALCYST	10	86481368	0.0870012	474291	0.0709529	Pilonidal cyst || id:finngen_R12_L12_PILONIDALCYST	Pilonidal cyst	Pilonidal cyst || ||	TRUE	MedicineITLab	prot-a-618	10	88241125	0.0617	9.55E-07		Collagen alpha-1(I) chain || id:prot-a-618	TRUE	reported	MedicineITLab	0.00738576		24.00523524	2	TRUE					6.88E-06	474291	TRUE		FALSE
rs117253814	T	A	T	A	0.1278	-0.013801	0.63243	0.617756	FALSE	TRUE	FALSE	finngen_R12_L12_PILONIDALCYST	11	119598961	0.0239412	474291	0.564308	Pilonidal cyst || id:finngen_R12_L12_PILONIDALCYST	Pilonidal cyst	Pilonidal cyst || ||	TRUE	MedicineITLab	prot-a-618	11	119469673	0.0256	6.17E-07		Collagen alpha-1(I) chain || id:prot-a-618	TRUE	reported	MedicineITLab	0.007593539		24.92193604	2	TRUE					7.01E-07	474291	TRUE		FALSE
rs11848786	T	C	T	C	0.2195	-0.0195826	0.08338	0.103696	FALSE	FALSE	FALSE	finngen_R12_L12_PILONIDALCYST	14	95195196	0.0382323	474291	0.608512	Pilonidal cyst || id:finngen_R12_L12_PILONIDALCYST	Pilonidal cyst	Pilonidal cyst || ||	TRUE	MedicineITLab	prot-a-618	14	95661533	0.0449	1.05E-06		Collagen alpha-1(I) chain || id:prot-a-618	TRUE	reported	MedicineITLab	0.007364619		23.89881499	2	TRUE					5.53E-07	474291	TRUE		FALSE
rs12545216	A	C	A	C	-0.1595	0.110155	0.15426	0.0960078	FALSE	FALSE	FALSE	finngen_R12_L12_PILONIDALCYST	8	6296472	0.0385875	474291	0.00430804	Pilonidal cyst || id:finngen_R12_L12_PILONIDALCYST	Pilonidal cyst	Pilonidal cyst || ||	TRUE	MedicineITLab	prot-a-618	8	6153993	0.034	2.69E-06		Collagen alpha-1(I) chain || id:prot-a-618	TRUE	reported	MedicineITLab	0.006638066		22.00713668	2	TRUE					1.72E-05	474291	TRUE		FALSE
rs146385050	A	C	A	C	0.2894	0.0028114	0.19505	0.161655	FALSE	FALSE	FALSE	finngen_R12_L12_PILONIDALCYST	17	62559897	0.0316768	474291	0.929279	Pilonidal cyst || id:finngen_R12_L12_PILONIDALCYST	Pilonidal cyst	Pilonidal cyst || ||	TRUE	MedicineITLab	prot-a-618	17	60637258	0.0322	2.24E-19		Collagen alpha-1(I) chain || id:prot-a-618	TRUE	reported	MedicineITLab	0.026299162		80.77655183	2	TRUE					1.66E-08	474291	TRUE		FALSE
rs1563300	G	A	G	A	0.1173	-0.0131764	0.5943	0.614684	FALSE	FALSE	FALSE	finngen_R12_L12_PILONIDALCYST	6	66629148	0.0240176	474291	0.58327	Pilonidal cyst || id:finngen_R12_L12_PILONIDALCYST	Pilonidal cyst	Pilonidal cyst || ||	TRUE	MedicineITLab	prot-a-618	6	67339041	0.0255	4.37E-06		Collagen alpha-1(I) chain || id:prot-a-618	TRUE	reported	MedicineITLab	0.006634936		21.16	2	TRUE					6.35E-07	474291	TRUE		FALSE
rs62579837	A	C	A	C	0.1335	-0.0125133	0.28007	0.236189	FALSE	FALSE	FALSE	finngen_R12_L12_PILONIDALCYST	9	81140085	0.0273693	474291	0.647526	Pilonidal cyst || id:finngen_R12_L12_PILONIDALCYST	Pilonidal cyst	Pilonidal cyst || ||	TRUE	MedicineITLab	prot-a-618	9	83755000	0.0277	1.41E-06		Collagen alpha-1(I) chain || id:prot-a-618	TRUE	reported	MedicineITLab	0.007187029		23.22752805	2	TRUE					4.41E-07	474291	TRUE		FALSE
rs67132476	C	T	C	T	-0.1778	-0.0114333	0.1198	0.134457	FALSE	FALSE	FALSE	finngen_R12_L12_PILONIDALCYST	8	141948453	0.0340172	474291	0.736792	Pilonidal cyst || id:finngen_R12_L12_PILONIDALCYST	Pilonidal cyst	Pilonidal cyst || ||	TRUE	MedicineITLab	prot-a-618	8	143029814	0.0388	4.57E-06		Collagen alpha-1(I) chain || id:prot-a-618	TRUE	reported	MedicineITLab	0.006667019		20.99907004	2	TRUE					2.38E-07	474291	TRUE		FALSE
rs6764116	C	T	C	T	0.2838	0.0437789	0.95199	0.9734	FALSE	FALSE	FALSE	finngen_R12_L12_PILONIDALCYST	3	53143125	0.0727965	474291	0.547582	Pilonidal cyst || id:finngen_R12_L12_PILONIDALCYST	Pilonidal cyst	Pilonidal cyst || ||	TRUE	MedicineITLab	prot-a-618	3	53177141	0.0594	1.78E-06		Collagen alpha-1(I) chain || id:prot-a-618	TRUE	reported	MedicineITLab	0.007362391		22.82716049	2	TRUE					7.63E-07	474291	TRUE		FALSE
rs72977652	A	T	A	T	0.2682	0.0231432	0.05173	0.0310318	FALSE	TRUE	FALSE	finngen_R12_L12_PILONIDALCYST	11	103340562	0.0675356	474291	0.731838	Pilonidal cyst || id:finngen_R12_L12_PILONIDALCYST	Pilonidal cyst	Pilonidal cyst || ||	TRUE	MedicineITLab	prot-a-618	11	103211290	0.0561	1.74E-06		Collagen alpha-1(I) chain || id:prot-a-618	TRUE	reported	MedicineITLab	0.007057031		22.85555778	2	TRUE					2.48E-07	474291	TRUE		FALSE
rs76484331	A	C	A	C	0.2572	-0.00532798	0.05743	0.0634939	FALSE	FALSE	FALSE	finngen_R12_L12_PILONIDALCYST	20	63791151	0.0477365	474291	0.911131	Pilonidal cyst || id:finngen_R12_L12_PILONIDALCYST	Pilonidal cyst	Pilonidal cyst || ||	TRUE	MedicineITLab	prot-a-618	20	62422504	0.0534	1.45E-06		Collagen alpha-1(I) chain || id:prot-a-618	TRUE	reported	MedicineITLab	0.007161836		23.19847382	2	TRUE					2.63E-08	474291	TRUE		FALSE
rs771267	G	A	G	A	0.1241	-0.00374614	0.64796	0.628434	FALSE	FALSE	FALSE	finngen_R12_L12_PILONIDALCYST	2	6991219	0.0241358	474291	0.876655	Pilonidal cyst || id:finngen_R12_L12_PILONIDALCYST	Pilonidal cyst	Pilonidal cyst || ||	TRUE	MedicineITLab	prot-a-618	2	7131350	0.0256	1.20E-06		Collagen alpha-1(I) chain || id:prot-a-618	TRUE	reported	MedicineITLab	0.007026091		23.49977112	2	TRUE					5.08E-08	474291	TRUE		FALSE
rs79850480	T	G	T	G	-0.3221	-0.0102188	0.04106	0.056516	FALSE	FALSE	FALSE	finngen_R12_L12_PILONIDALCYST	20	9778743	0.0505453	474291	0.839783	Pilonidal cyst || id:finngen_R12_L12_PILONIDALCYST	Pilonidal cyst	Pilonidal cyst || ||	TRUE	MedicineITLab	prot-a-618	20	9759391	0.0693	3.31E-06		Collagen alpha-1(I) chain || id:prot-a-618	TRUE	reported	MedicineITLab	0.008169996		21.6030455	2	TRUE					8.62E-08	474291	TRUE		FALSE
rs80190474	A	G	A	G	-0.66	0.186599	0.00944	0.0119211	FALSE	FALSE	FALSE	finngen_R12_L12_PILONIDALCYST	6	518654	0.107929	474291	0.0838262	Pilonidal cyst || id:finngen_R12_L12_PILONIDALCYST	Pilonidal cyst	Pilonidal cyst || ||	TRUE	MedicineITLab	prot-a-618	6	518654	0.127	2.04E-07		Collagen alpha-1(I) chain || id:prot-a-618	TRUE	reported	MedicineITLab	0.008146492		27.00725401	2	TRUE					6.30E-06	474291	TRUE		FALSE
rs9469520	T	C	T	C	0.1284	0.00872577	0.2502	0.128129	FALSE	FALSE	FALSE	finngen_R12_L12_PILONIDALCYST	6	33602518	0.034746	474291	0.801713	Pilonidal cyst || id:finngen_R12_L12_PILONIDALCYST	Pilonidal cyst	Pilonidal cyst || ||	TRUE	MedicineITLab	prot-a-618	6	33570295	0.028	4.37E-06		Collagen alpha-1(I) chain || id:prot-a-618	TRUE	reported	MedicineITLab	0.006185756		21.02877551	2	TRUE					1.33E-07	474291	TRUE		FALSE
rs9664941	A	C	A	C	0.1191	-0.0176417	0.47892	0.520593	FALSE	FALSE	FALSE	finngen_R12_L12_PILONIDALCYST	10	33811456	0.0233882	474291	0.45067	Pilonidal cyst || id:finngen_R12_L12_PILONIDALCYST	Pilonidal cyst	Pilonidal cyst || ||	TRUE	MedicineITLab	prot-a-618	10	34100384	0.0256	3.24E-06		Collagen alpha-1(I) chain || id:prot-a-618	TRUE	reported	MedicineITLab	0.007079798		21.64430237	2	TRUE					1.20E-06	474291	TRUE		FALSE
rs12361594	A	G	A	G	-0.2214	0.00753715	0.142100006	0.138036	FALSE	FALSE	FALSE	finngen_R12_L12_PILONIDALCYST	11	30305459	0.0335981	474291	0.822499	Pilonidal cyst || id:finngen_R12_L12_PILONIDALCYST	Pilonidal cyst	Pilonidal cyst || ||	TRUE	MedicineITLab	prot-c-3032_11_2	11	30327006	0.0386928	1.39E-08	994	FSH || id:prot-c-3032_11_2	TRUE	reported	MedicineITLab	0.011951323		32.74122437	2	TRUE			0.031950724	994	1.06E-07	474291	TRUE	1.41E-08
rs753353	G	A	G	A	0.1398	0.0222182	0.447299987	0.375826	FALSE	FALSE	FALSE	finngen_R12_L12_PILONIDALCYST	11	134792233	0.0241331	474291	0.357233	Pilonidal cyst || id:finngen_R12_L12_PILONIDALCYST	Pilonidal cyst	Pilonidal cyst || ||	TRUE	MedicineITLab	prot-c-3032_11_2	11	134662127	0.0294688	2.41E-06	994	FSH || id:prot-c-3032_11_2	TRUE	reported	MedicineITLab	0.009663461		22.50554012	2	TRUE			0.022183753	994	1.79E-06	474291	TRUE	2.91E-06
rs117530427	T	C	T	C	0.0783717	-0.0027146	0.0576626	0.057492	FALSE	FALSE	FALSE	finngen_R12_L12_PILONIDALCYST	16	6819458	0.0505364	474291	0.957162	Pilonidal cyst || id:finngen_R12_L12_PILONIDALCYST	Pilonidal cyst	Pilonidal cyst || ||	TRUE	MedicineITLab	ukb-ppp-COL3A1-OID30379	16	6819458	0.0162382	1.39E-06	33924	Collagen alpha-1(III) chain || id:ukb-ppp-COL3A1-OID30379	TRUE	reported	MedicineITLab	0.000667497	22.6579501	23.29392981	2	TRUE			0.00068622	33924	6.08E-09	474291	TRUE	3.35E-06
rs11779551	C	T	C	T	-0.0357727	0.0360208	0.625621	0.659538	FALSE	FALSE	FALSE	finngen_R12_L12_PILONIDALCYST	8	3915126	0.0247987	474291	0.146354	Pilonidal cyst || id:finngen_R12_L12_PILONIDALCYST	Pilonidal cyst	Pilonidal cyst || ||	TRUE	MedicineITLab	ukb-ppp-COL3A1-OID30379	8	3915126	0.00779989	4.51E-06	33924	Collagen alpha-1(III) chain || id:ukb-ppp-COL3A1-OID30379	TRUE	reported	MedicineITLab	0.000599455	20.34689305	21.03422353	2	TRUE			0.000619692	33924	4.45E-06	474291	TRUE	5.02E-05
rs118078533	C	T	C	T	-0.141128	-0.0373234	0.0167719	0.0174947	FALSE	FALSE	FALSE	finngen_R12_L12_PILONIDALCYST	19	35208938	0.0883829	474291	0.672812	Pilonidal cyst || id:finngen_R12_L12_PILONIDALCYST	Pilonidal cyst	Pilonidal cyst || ||	TRUE	MedicineITLab	ukb-ppp-COL3A1-OID30379	19	35208938	0.0302132	3.00E-06	33924	Collagen alpha-1(III) chain || id:ukb-ppp-COL3A1-OID30379	TRUE	reported	MedicineITLab	0.00065689	22.29768332	21.81890356	2	TRUE			0.000642795	33924	3.76E-07	474291	TRUE	1.07E-05
rs1246111	T	C	T	C	0.0370347	-0.026573	0.330611	0.254078	FALSE	FALSE	FALSE	finngen_R12_L12_PILONIDALCYST	14	27604188	0.0267155	474291	0.3199	Pilonidal cyst || id:finngen_R12_L12_PILONIDALCYST	Pilonidal cyst	Pilonidal cyst || ||	TRUE	MedicineITLab	ukb-ppp-COL3A1-OID30379	14	27604188	0.00797088	3.38E-06	33924	Collagen alpha-1(III) chain || id:ukb-ppp-COL3A1-OID30379	TRUE	reported	MedicineITLab	0.000607077	20.60576337	21.58763766	2	TRUE			0.000635986	33924	2.09E-06	474291	TRUE	2.33E-05
rs140232548	A	G	A	G	0.177462	0.0255415	0.0136645	0.0242775	FALSE	FALSE	FALSE	finngen_R12_L12_PILONIDALCYST	14	72398858	0.0778435	474291	0.742826	Pilonidal cyst || id:finngen_R12_L12_PILONIDALCYST	Pilonidal cyst	Pilonidal cyst || ||	TRUE	MedicineITLab	ukb-ppp-COL3A1-OID30379	14	72398858	0.037523	2.25E-06	33924	Collagen alpha-1(III) chain || id:ukb-ppp-COL3A1-OID30379	TRUE	reported	MedicineITLab	0.000848905	28.8210255	22.36740682	2	TRUE			0.000658943	33924	2.27E-07	474291	TRUE	7.34E-06
rs143444215	T	A	T	A	0.0823087	0.0347049	0.0545848	0.0587498	FALSE	TRUE	FALSE	finngen_R12_L12_PILONIDALCYST	11	37460828	0.050435	474291	0.491383	Pilonidal cyst || id:finngen_R12_L12_PILONIDALCYST	Pilonidal cyst	Pilonidal cyst || ||	TRUE	MedicineITLab	ukb-ppp-COL3A1-OID30379	11	37460828	0.0167204	8.54E-07	33924	Collagen alpha-1(III) chain || id:ukb-ppp-COL3A1-OID30379	TRUE	reported	MedicineITLab	0.000699223	23.73564343	24.23249653	2	TRUE			0.000713849	33924	9.98E-07	474291	TRUE	4.71E-06
rs146385050	A	C	A	C	0.239173	0.0028114	0.183489	0.161655	FALSE	FALSE	FALSE	finngen_R12_L12_PILONIDALCYST	17	62559897	0.0316768	474291	0.929279	Pilonidal cyst || id:finngen_R12_L12_PILONIDALCYST	Pilonidal cyst	Pilonidal cyst || ||	TRUE	MedicineITLab	ukb-ppp-COL3A1-OID30379	17	62559897	0.00982934	8.85E-131	33924	Collagen alpha-1(III) chain || id:ukb-ppp-COL3A1-OID30379	TRUE	reported	MedicineITLab	0.017140614	591.5840167	592.0734499	2	TRUE			0.017154551	33924	1.66E-08	474291	TRUE	2.98E-121
rs150145410	C	G	C	G	0.151964	0.218292	0.0194303	0.00349582	FALSE	TRUE	FALSE	finngen_R12_L12_PILONIDALCYST	2	190056985	0.198464	474291	0.271372	Pilonidal cyst || id:finngen_R12_L12_PILONIDALCYST	Pilonidal cyst	Pilonidal cyst || ||	TRUE	MedicineITLab	ukb-ppp-COL3A1-OID30379	2	190056985	0.0281871	7.00E-08	33924	Collagen alpha-1(III) chain || id:ukb-ppp-COL3A1-OID30379	TRUE	reported	MedicineITLab	0.000879973	29.87673876	29.06569022	2	TRUE			0.000856105	33924	2.55E-06	474291	TRUE	8.51E-07
rs2271682	A	T	A	T	0.0432904	0.0417544	0.706512	0.808521	FALSE	TRUE	FALSE	finngen_R12_L12_PILONIDALCYST	2	189001473	0.0296628	474291	0.159239	Pilonidal cyst || id:finngen_R12_L12_PILONIDALCYST	Pilonidal cyst	Pilonidal cyst || ||	TRUE	MedicineITLab	ukb-ppp-COL3A1-OID30379	2	189001473	0.00829084	1.78E-07	33924	Collagen alpha-1(III) chain || id:ukb-ppp-COL3A1-OID30379	TRUE	reported	MedicineITLab	0.000777183	26.38409436	27.26378381	2	TRUE			0.000803074	33924	4.18E-06	474291	TRUE	2.87E-06
rs2460290	C	T	C	T	0.178209	-0.115941	0.985888	0.991966	FALSE	FALSE	FALSE	finngen_R12_L12_PILONIDALCYST	17	62691485	0.126917	474291	0.360967	Pilonidal cyst || id:finngen_R12_L12_PILONIDALCYST	Pilonidal cyst	Pilonidal cyst || ||	TRUE	MedicineITLab	ukb-ppp-COL3A1-OID30379	17	62691485	0.0321758	3.05E-08	33924	Collagen alpha-1(III) chain || id:ukb-ppp-COL3A1-OID30379	TRUE	reported	MedicineITLab	0.000883701	30.0034238	30.67612925	2	TRUE			0.000903497	33924	1.76E-06	474291	TRUE	3.16E-07
rs34139968	A	G	A	G	0.120873	0.0939072	0.0364491	0.0190954	FALSE	FALSE	FALSE	finngen_R12_L12_PILONIDALCYST	2	188958491	0.0865985	474291	0.278188	Pilonidal cyst || id:finngen_R12_L12_PILONIDALCYST	Pilonidal cyst	Pilonidal cyst || ||	TRUE	MedicineITLab	ukb-ppp-COL3A1-OID30379	2	188958491	0.0201052	1.83E-09	33924	Collagen alpha-1(III) chain || id:ukb-ppp-COL3A1-OID30379	TRUE	reported	MedicineITLab	0.001026243	34.84796636	36.14446551	2	TRUE			0.001064383	33924	2.48E-06	474291	TRUE	3.26E-08
rs34647272	T	C	T	C	0.162646	-0.0189429	0.0147772	0.0115969	FALSE	FALSE	FALSE	finngen_R12_L12_PILONIDALCYST	10	124890493	0.107639	474291	0.860305	Pilonidal cyst || id:finngen_R12_L12_PILONIDALCYST	Pilonidal cyst	Pilonidal cyst || ||	TRUE	MedicineITLab	ukb-ppp-COL3A1-OID30379	10	124890493	0.0349741	3.31E-06	33924	Collagen alpha-1(III) chain || id:ukb-ppp-COL3A1-OID30379	TRUE	reported	MedicineITLab	0.000770271	26.14926448	21.62687047	2	TRUE			0.000637141	33924	6.53E-08	474291	TRUE	8.72E-06
rs35249620	T	A	T	A	-0.144538	-0.00832816	0.0506275	0.0520732	FALSE	TRUE	FALSE	finngen_R12_L12_PILONIDALCYST	17	62717370	0.0523528	474291	0.873608	Pilonidal cyst || id:finngen_R12_L12_PILONIDALCYST	Pilonidal cyst	Pilonidal cyst || ||	TRUE	MedicineITLab	ukb-ppp-COL3A1-OID30379	17	62717370	0.0173549	8.19E-17	33924	Collagen alpha-1(III) chain || id:ukb-ppp-COL3A1-OID30379	TRUE	reported	MedicineITLab	0.002008247	68.26085207	69.36171949	2	TRUE			0.002040569	33924	5.34E-08	474291	TRUE	1.23E-15
rs4585612	T	C	T	C	0.0348778	0.0133299	0.565994	0.528823	FALSE	FALSE	FALSE	finngen_R12_L12_PILONIDALCYST	6	7152919	0.0233232	474291	0.56764	Pilonidal cyst || id:finngen_R12_L12_PILONIDALCYST	Pilonidal cyst	Pilonidal cyst || ||	TRUE	MedicineITLab	ukb-ppp-COL3A1-OID30379	6	7152919	0.00758886	4.31E-06	33924	Collagen alpha-1(III) chain || id:ukb-ppp-COL3A1-OID30379	TRUE	reported	MedicineITLab	0.000597635	20.28508348	21.12248858	2	TRUE			0.000622291	33924	6.89E-07	474291	TRUE	1.77E-05
rs4846335	A	C	A	C	-0.060844	-0.00675855	0.103673	0.144499	FALSE	FALSE	FALSE	finngen_R12_L12_PILONIDALCYST	1	220859539	0.033141	474291	0.838406	Pilonidal cyst || id:finngen_R12_L12_PILONIDALCYST	Pilonidal cyst	Pilonidal cyst || ||	TRUE	MedicineITLab	ukb-ppp-COL3A1-OID30379	1	220859539	0.0124505	1.02E-06	33924	Collagen alpha-1(III) chain || id:ukb-ppp-COL3A1-OID30379	TRUE	reported	MedicineITLab	0.000688015	23.35489986	23.88151807	2	TRUE			0.000703517	33924	8.77E-08	474291	TRUE	3.05E-06
rs4961339	G	A	G	A	0.0363404	-0.00248176	0.593729	0.6063	FALSE	FALSE	FALSE	finngen_R12_L12_PILONIDALCYST	8	141221405	0.0237795	474291	0.916879	Pilonidal cyst || id:finngen_R12_L12_PILONIDALCYST	Pilonidal cyst	Pilonidal cyst || ||	TRUE	MedicineITLab	ukb-ppp-COL3A1-OID30379	8	141221405	0.00767427	2.19E-06	33924	Collagen alpha-1(III) chain || id:ukb-ppp-COL3A1-OID30379	TRUE	reported	MedicineITLab	0.000637109	21.62577689	22.42359584	2	TRUE			0.000660597	33924	2.30E-08	474291	TRUE	5.44E-06
rs56320623	C	T	C	T	-0.119988	-0.0377901	0.0219707	0.0180765	FALSE	FALSE	FALSE	finngen_R12_L12_PILONIDALCYST	16	79722508	0.0885451	474291	0.669533	Pilonidal cyst || id:finngen_R12_L12_PILONIDALCYST	Pilonidal cyst	Pilonidal cyst || ||	TRUE	MedicineITLab	ukb-ppp-COL3A1-OID30379	16	79722508	0.026249	4.85E-06	33924	Collagen alpha-1(III) chain || id:ukb-ppp-COL3A1-OID30379	TRUE	reported	MedicineITLab	0.00061873	21.00156353	20.8953718	2	TRUE			0.000615604	33924	3.84E-07	474291	TRUE	1.67E-05
rs75488622	C	T	C	T	0.124353	0.0742999	0.0224915	0.00740564	FALSE	FALSE	FALSE	finngen_R12_L12_PILONIDALCYST	4	59197618	0.137966	474291	0.590207	Pilonidal cyst || id:finngen_R12_L12_PILONIDALCYST	Pilonidal cyst	Pilonidal cyst || ||	TRUE	MedicineITLab	ukb-ppp-COL3A1-OID30379	4	59197618	0.0253932	9.73E-07	33924	Collagen alpha-1(III) chain || id:ukb-ppp-COL3A1-OID30379	TRUE	reported	MedicineITLab	0.000679957	23.08119789	23.98157309	2	TRUE			0.000706463	33924	6.11E-07	474291	TRUE	4.41E-06
rs8176629	T	C	T	C	0.245487	-0.157515	0.0127343	0.00394688	FALSE	FALSE	FALSE	finngen_R12_L12_PILONIDALCYST	2	187466794	0.187087	474291	0.399826	Pilonidal cyst || id:finngen_R12_L12_PILONIDALCYST	Pilonidal cyst	Pilonidal cyst || ||	TRUE	MedicineITLab	ukb-ppp-COL3A1-OID30379	2	187466794	0.03344	2.12E-13	33924	Collagen alpha-1(III) chain || id:ukb-ppp-COL3A1-OID30379	TRUE	reported	MedicineITLab	0.001515291	51.47971693	53.89201967	2	TRUE			0.001586184	33924	1.49E-06	474291	TRUE	6.31E-12
