# Supplementary material for: Risk factors for sacrococcygeal pilonidal sinus: a systematic review and meta-analysis supplemented by genetic causal assessment
Source: Front Surg. 2026 Jan 7;12:1718589. doi: 10.3389/fsurg.2025.1718589 (PMC12819706; doi:10.3389/fsurg.2025.1718589)
Supplement: Supplementary file 2 [file Datasheet2.zip › Supplementary Data 2/MR_pipeline_p5e-6/06.MR_results.csv]

id.exposure	id.outcome	outcome	exposure	method	nsnp	b	se	pval	lo_ci	up_ci	or	or_lci95	or_uci95
cngb-met112-90	finngen_R12_L12_PILONIDALCYST	Pilonidal cyst || id:finngen_R12_L12_PILONIDALCYST	progesterone || id:cngb-met112-90	Inverse variance weighted	7	0.003511056	0.021955483	0.872946427	-0.039521691	0.046543802	1.003517227	0.961249103	1.047643967
cngb-met112-90	finngen_R12_L12_PILONIDALCYST	Pilonidal cyst || id:finngen_R12_L12_PILONIDALCYST	progesterone || id:cngb-met112-90	MR Egger	7	0.000238655	0.045983485	0.996059693	-0.089888976	0.090366286	1.000238683	0.914032659	1.094575138
cngb-met112-90	finngen_R12_L12_PILONIDALCYST	Pilonidal cyst || id:finngen_R12_L12_PILONIDALCYST	progesterone || id:cngb-met112-90	Weighted median	7	0.004428056	0.02267337	0.845159943	-0.04001175	0.048867861	1.004437874	0.96077815	1.050081585
cngb-met112-90	finngen_R12_L12_PILONIDALCYST	Pilonidal cyst || id:finngen_R12_L12_PILONIDALCYST	progesterone || id:cngb-met112-90	Weighted mode	7	0.004746085	0.021669598	0.833894457	-0.037726327	0.047218498	1.004757366	0.962976445	1.048351047
ebi-a-GCST005814	finngen_R12_L12_PILONIDALCYST	Pilonidal cyst || id:finngen_R12_L12_PILONIDALCYST	|| id:ebi-a-GCST005814	Inverse variance weighted	13	0.222696067	0.084806385	0.008641128	0.056475553	0.388916582	1.24944077	1.058100747	1.475381472
ebi-a-GCST005814	finngen_R12_L12_PILONIDALCYST	Pilonidal cyst || id:finngen_R12_L12_PILONIDALCYST	|| id:ebi-a-GCST005814	MR Egger	13	0.220283767	0.186357978	0.262109808	-0.144977871	0.585545404	1.246430376	0.865041436	1.795970249
ebi-a-GCST005814	finngen_R12_L12_PILONIDALCYST	Pilonidal cyst || id:finngen_R12_L12_PILONIDALCYST	|| id:ebi-a-GCST005814	Weighted median	13	0.171166448	0.12011392	0.154147305	-0.064256835	0.406589731	1.186688255	0.937764118	1.501687883
ebi-a-GCST005814	finngen_R12_L12_PILONIDALCYST	Pilonidal cyst || id:finngen_R12_L12_PILONIDALCYST	|| id:ebi-a-GCST005814	Weighted mode	13	0.145106937	0.13973407	0.319532822	-0.12877184	0.418985713	1.1561632	0.879174535	1.520418633
ebi-a-GCST006090	finngen_R12_L12_PILONIDALCYST	Pilonidal cyst || id:finngen_R12_L12_PILONIDALCYST	|| id:ebi-a-GCST006090	Inverse variance weighted (multiplicative random effects)	8	-0.05099898	0.052778002	0.333897908	-0.154443863	0.052445903	0.95027964	0.856891594	1.053845551
ebi-a-GCST006090	finngen_R12_L12_PILONIDALCYST	Pilonidal cyst || id:finngen_R12_L12_PILONIDALCYST	|| id:ebi-a-GCST006090	MR Egger	8	-0.36693476	0.154155676	0.054746688	-0.669079885	-0.064789636	0.692854845	0.512179625	0.93726461
ebi-a-GCST006090	finngen_R12_L12_PILONIDALCYST	Pilonidal cyst || id:finngen_R12_L12_PILONIDALCYST	|| id:ebi-a-GCST006090	Weighted median	8	-0.011285401	0.055415474	0.838626456	-0.11989973	0.097328928	0.98877804	0.887009373	1.102222866
ebi-a-GCST006090	finngen_R12_L12_PILONIDALCYST	Pilonidal cyst || id:finngen_R12_L12_PILONIDALCYST	|| id:ebi-a-GCST006090	Weighted mode	8	0.006182688	0.101039639	0.952917766	-0.191855003	0.20422038	1.006201841	0.825426544	1.226568435
ebi-a-GCST006094	finngen_R12_L12_PILONIDALCYST	Pilonidal cyst || id:finngen_R12_L12_PILONIDALCYST	|| id:ebi-a-GCST006094	Inverse variance weighted (multiplicative random effects)	9	-0.05076883	0.026421394	0.054668122	-0.102554761	0.001017102	0.950498372	0.902528725	1.001017619
ebi-a-GCST006094	finngen_R12_L12_PILONIDALCYST	Pilonidal cyst || id:finngen_R12_L12_PILONIDALCYST	|| id:ebi-a-GCST006094	MR Egger	9	-0.04688641	0.049663101	0.376560267	-0.144226089	0.050453268	0.954195778	0.865692003	1.051747712
ebi-a-GCST006094	finngen_R12_L12_PILONIDALCYST	Pilonidal cyst || id:finngen_R12_L12_PILONIDALCYST	|| id:ebi-a-GCST006094	Weighted median	9	-0.029005097	0.024748428	0.24119804	-0.077512017	0.019501822	0.971411513	0.925415904	1.019693225
ebi-a-GCST006094	finngen_R12_L12_PILONIDALCYST	Pilonidal cyst || id:finngen_R12_L12_PILONIDALCYST	|| id:ebi-a-GCST006094	Weighted mode	9	-0.020782417	0.027745584	0.475281029	-0.075163763	0.033598928	0.979432049	0.927591569	1.034169747
ebi-a-GCST006095	finngen_R12_L12_PILONIDALCYST	Pilonidal cyst || id:finngen_R12_L12_PILONIDALCYST	|| id:ebi-a-GCST006095	Inverse variance weighted (multiplicative random effects)	14	0.270997954	0.065877773	3.89E-05	0.141877519	0.40011839	1.311272388	1.152435488	1.492001325
ebi-a-GCST006095	finngen_R12_L12_PILONIDALCYST	Pilonidal cyst || id:finngen_R12_L12_PILONIDALCYST	|| id:ebi-a-GCST006095	MR Egger	14	0.17637879	0.403348411	0.669669703	-0.614184095	0.966941676	1.192889828	0.541082187	2.629889095
ebi-a-GCST006095	finngen_R12_L12_PILONIDALCYST	Pilonidal cyst || id:finngen_R12_L12_PILONIDALCYST	|| id:ebi-a-GCST006095	Weighted median	14	0.232076699	0.069639717	0.000860591	0.095582854	0.368570543	1.261216459	1.100299983	1.445666619
ebi-a-GCST006095	finngen_R12_L12_PILONIDALCYST	Pilonidal cyst || id:finngen_R12_L12_PILONIDALCYST	|| id:ebi-a-GCST006095	Weighted mode	14	0.201201257	0.097334188	0.059237503	0.010426248	0.391976266	1.222870858	1.010480791	1.479902586
ebi-a-GCST90012030	finngen_R12_L12_PILONIDALCYST	Pilonidal cyst || id:finngen_R12_L12_PILONIDALCYST	|| id:ebi-a-GCST90012030	Inverse variance weighted (multiplicative random effects)	15	0.028093453	0.101382064	0.78169966	-0.170615392	0.226802299	1.028491796	0.843145792	1.254581811
ebi-a-GCST90012030	finngen_R12_L12_PILONIDALCYST	Pilonidal cyst || id:finngen_R12_L12_PILONIDALCYST	|| id:ebi-a-GCST90012030	MR Egger	15	-0.36764494	0.191387876	0.076941727	-0.742765178	0.007475298	0.692362968	0.475796433	1.007503308
ebi-a-GCST90012030	finngen_R12_L12_PILONIDALCYST	Pilonidal cyst || id:finngen_R12_L12_PILONIDALCYST	|| id:ebi-a-GCST90012030	Weighted median	15	-0.121825697	0.108397454	0.261064071	-0.334284708	0.090633314	0.885302666	0.715849945	1.094867459
ebi-a-GCST90012030	finngen_R12_L12_PILONIDALCYST	Pilonidal cyst || id:finngen_R12_L12_PILONIDALCYST	|| id:ebi-a-GCST90012030	Weighted mode	15	-0.179047946	0.159418604	0.280273507	-0.49150841	0.133412517	0.836065812	0.611702999	1.142721293
finn-b-E4_POCS	finngen_R12_L12_PILONIDALCYST	Pilonidal cyst || id:finngen_R12_L12_PILONIDALCYST	|| id:finn-b-E4_POCS	Inverse variance weighted	9	0.06011482	0.02436845	0.013628387	0.012352658	0.107876981	1.061958473	1.012429267	1.113910705
finn-b-E4_POCS	finngen_R12_L12_PILONIDALCYST	Pilonidal cyst || id:finngen_R12_L12_PILONIDALCYST	|| id:finn-b-E4_POCS	MR Egger	9	0.053891053	0.041698891	0.237247531	-0.027838773	0.135620878	1.055369616	0.972545155	1.145247623
finn-b-E4_POCS	finngen_R12_L12_PILONIDALCYST	Pilonidal cyst || id:finngen_R12_L12_PILONIDALCYST	|| id:finn-b-E4_POCS	Weighted median	9	0.061869704	0.033118087	0.061740534	-0.003041746	0.126781154	1.063823724	0.996962875	1.135168564
finn-b-E4_POCS	finngen_R12_L12_PILONIDALCYST	Pilonidal cyst || id:finngen_R12_L12_PILONIDALCYST	|| id:finn-b-E4_POCS	Weighted mode	9	0.093880229	0.05493294	0.125826888	-0.013788333	0.201548791	1.098428178	0.986306291	1.223295921
finngen_R12_L12_HIDRADENITISSUP	finngen_R12_L12_PILONIDALCYST	Pilonidal cyst || id:finngen_R12_L12_PILONIDALCYST	Hidradenitis suppurativa || id:finngen_R12_L12_HIDRADENITISSUP	Inverse variance weighted	14	0.184176083	0.033747281	4.83E-08	0.118031413	0.250320753	1.202227496	1.125279459	1.284437338
finngen_R12_L12_HIDRADENITISSUP	finngen_R12_L12_PILONIDALCYST	Pilonidal cyst || id:finngen_R12_L12_PILONIDALCYST	Hidradenitis suppurativa || id:finngen_R12_L12_HIDRADENITISSUP	MR Egger	14	0.02904701	0.077173464	0.713200419	-0.12221298	0.180307001	1.029472989	0.884959869	1.197584966
finngen_R12_L12_HIDRADENITISSUP	finngen_R12_L12_PILONIDALCYST	Pilonidal cyst || id:finngen_R12_L12_PILONIDALCYST	Hidradenitis suppurativa || id:finngen_R12_L12_HIDRADENITISSUP	Weighted median	14	0.17776722	0.04721409	0.000166462	0.085227603	0.270306837	1.194547222	1.088964891	1.310366458
finngen_R12_L12_HIDRADENITISSUP	finngen_R12_L12_PILONIDALCYST	Pilonidal cyst || id:finngen_R12_L12_PILONIDALCYST	Hidradenitis suppurativa || id:finngen_R12_L12_HIDRADENITISSUP	Weighted mode	14	0.237527204	0.082486112	0.012903236	0.075854425	0.399199983	1.268109494	1.078805516	1.490631689
prot-a-529	finngen_R12_L12_PILONIDALCYST	Pilonidal cyst || id:finngen_R12_L12_PILONIDALCYST	Luteinizing hormone || id:prot-a-529	Inverse variance weighted	8	0.04915035	0.050602793	0.331400316	-0.050031125	0.148331824	1.050378263	0.951199818	1.159897715
prot-a-529	finngen_R12_L12_PILONIDALCYST	Pilonidal cyst || id:finngen_R12_L12_PILONIDALCYST	Luteinizing hormone || id:prot-a-529	MR Egger	8	0.040390453	0.093666929	0.681375387	-0.143196728	0.223977635	1.041217242	0.866583571	1.251043039
prot-a-529	finngen_R12_L12_PILONIDALCYST	Pilonidal cyst || id:finngen_R12_L12_PILONIDALCYST	Luteinizing hormone || id:prot-a-529	Weighted median	8	0.024810711	0.047466502	0.601183477	-0.068223633	0.117845055	1.025121058	0.934051565	1.125069773
prot-a-529	finngen_R12_L12_PILONIDALCYST	Pilonidal cyst || id:finngen_R12_L12_PILONIDALCYST	Luteinizing hormone || id:prot-a-529	Weighted mode	8	0.016577709	0.045304949	0.725237429	-0.072219991	0.10537541	1.016715882	0.93032621	1.11112766
prot-a-618	finngen_R12_L12_PILONIDALCYST	Pilonidal cyst || id:finngen_R12_L12_PILONIDALCYST	Collagen alpha-1(I) chain || id:prot-a-618	Inverse variance weighted	16	-0.05247757	0.047857637	0.272844748	-0.146278539	0.041323398	0.948875604	0.863917035	1.042189093
prot-a-618	finngen_R12_L12_PILONIDALCYST	Pilonidal cyst || id:finngen_R12_L12_PILONIDALCYST	Collagen alpha-1(I) chain || id:prot-a-618	MR Egger	16	0.013377273	0.120182561	0.912952206	-0.222180547	0.248935093	1.013467149	0.800770775	1.282658777
prot-a-618	finngen_R12_L12_PILONIDALCYST	Pilonidal cyst || id:finngen_R12_L12_PILONIDALCYST	Collagen alpha-1(I) chain || id:prot-a-618	Weighted median	16	-0.020600819	0.064277006	0.748588881	-0.146583751	0.105382114	0.979609929	0.863653397	1.111135109
prot-a-618	finngen_R12_L12_PILONIDALCYST	Pilonidal cyst || id:finngen_R12_L12_PILONIDALCYST	Collagen alpha-1(I) chain || id:prot-a-618	Weighted mode	16	-0.007963775	0.085629763	0.927132455	-0.17579811	0.159870559	0.992067851	0.838787309	1.173358981
prot-c-3032_11_2	finngen_R12_L12_PILONIDALCYST	Pilonidal cyst || id:finngen_R12_L12_PILONIDALCYST	FSH || id:prot-c-3032_11_2	Inverse variance weighted	2	0.050076635	0.113974652	0.660396054	-0.173313683	0.273466953	1.051351663	0.840873806	1.314513917
ukb-ppp-COL3A1-OID30379	finngen_R12_L12_PILONIDALCYST	Pilonidal cyst || id:finngen_R12_L12_PILONIDALCYST	Collagen alpha-1(III) chain || id:ukb-ppp-COL3A1-OID30379	Inverse variance weighted	19	0.038830996	0.098685952	0.693964636	-0.154593471	0.232255463	1.039594773	0.856763406	1.26144194
ukb-ppp-COL3A1-OID30379	finngen_R12_L12_PILONIDALCYST	Pilonidal cyst || id:finngen_R12_L12_PILONIDALCYST	Collagen alpha-1(III) chain || id:ukb-ppp-COL3A1-OID30379	MR Egger	19	0.059090718	0.148887158	0.696392214	-0.232728112	0.350909549	1.060871477	0.79236898	1.420358847
ukb-ppp-COL3A1-OID30379	finngen_R12_L12_PILONIDALCYST	Pilonidal cyst || id:finngen_R12_L12_PILONIDALCYST	Collagen alpha-1(III) chain || id:ukb-ppp-COL3A1-OID30379	Weighted median	19	0.023245724	0.124498697	0.85188441	-0.220771721	0.26726317	1.023518012	0.801899716	1.306384202
ukb-ppp-COL3A1-OID30379	finngen_R12_L12_PILONIDALCYST	Pilonidal cyst || id:finngen_R12_L12_PILONIDALCYST	Collagen alpha-1(III) chain || id:ukb-ppp-COL3A1-OID30379	Weighted mode	19	0.032729236	0.124498306	0.795621589	-0.211287443	0.276745915	1.033270729	0.809541337	1.318831234
