# Supplementary material for: Risk factors for sacrococcygeal pilonidal sinus: a systematic review and meta-analysis supplemented by genetic causal assessment
Source: Front Surg. 2026 Jan 7;12:1718589. doi: 10.3389/fsurg.2025.1718589 (PMC12819706; doi:10.3389/fsurg.2025.1718589)
Supplement: Supplementary file 2 [file Datasheet2.zip › Supplementary Data 2/MR_pipeline_p5e-6/07.heterogeneity_analysis_results.csv]

id.exposure	id.outcome	outcome	exposure	method	Q	Q_df	Q_pval
cngb-met112-90	finngen_R12_L12_PILONIDALCYST	Pilonidal cyst || id:finngen_R12_L12_PILONIDALCYST	progesterone || id:cngb-met112-90	MR Egger	7.858979157	5	0.164180728
cngb-met112-90	finngen_R12_L12_PILONIDALCYST	Pilonidal cyst || id:finngen_R12_L12_PILONIDALCYST	progesterone || id:cngb-met112-90	Inverse variance weighted	7.869931377	6	0.247788222
ebi-a-GCST005814	finngen_R12_L12_PILONIDALCYST	Pilonidal cyst || id:finngen_R12_L12_PILONIDALCYST	|| id:ebi-a-GCST005814	MR Egger	5.953889859	11	0.876423059
ebi-a-GCST005814	finngen_R12_L12_PILONIDALCYST	Pilonidal cyst || id:finngen_R12_L12_PILONIDALCYST	|| id:ebi-a-GCST005814	Inverse variance weighted	5.954101181	12	0.918378069
ebi-a-GCST006090	finngen_R12_L12_PILONIDALCYST	Pilonidal cyst || id:finngen_R12_L12_PILONIDALCYST	|| id:ebi-a-GCST006090	MR Egger	9.464556119	6	0.149087775
ebi-a-GCST006090	finngen_R12_L12_PILONIDALCYST	Pilonidal cyst || id:finngen_R12_L12_PILONIDALCYST	|| id:ebi-a-GCST006090	Inverse variance weighted	16.64869928	7	0.019807412
ebi-a-GCST006094	finngen_R12_L12_PILONIDALCYST	Pilonidal cyst || id:finngen_R12_L12_PILONIDALCYST	|| id:ebi-a-GCST006094	MR Egger	15.62101706	7	0.028813557
ebi-a-GCST006094	finngen_R12_L12_PILONIDALCYST	Pilonidal cyst || id:finngen_R12_L12_PILONIDALCYST	|| id:ebi-a-GCST006094	Inverse variance weighted	15.64116334	8	0.047813788
ebi-a-GCST006095	finngen_R12_L12_PILONIDALCYST	Pilonidal cyst || id:finngen_R12_L12_PILONIDALCYST	|| id:ebi-a-GCST006095	MR Egger	32.29989966	12	0.001243688
ebi-a-GCST006095	finngen_R12_L12_PILONIDALCYST	Pilonidal cyst || id:finngen_R12_L12_PILONIDALCYST	|| id:ebi-a-GCST006095	Inverse variance weighted	32.45240751	13	0.002057694
ebi-a-GCST90012030	finngen_R12_L12_PILONIDALCYST	Pilonidal cyst || id:finngen_R12_L12_PILONIDALCYST	|| id:ebi-a-GCST90012030	MR Egger	21.11362272	13	0.070711492
ebi-a-GCST90012030	finngen_R12_L12_PILONIDALCYST	Pilonidal cyst || id:finngen_R12_L12_PILONIDALCYST	|| id:ebi-a-GCST90012030	Inverse variance weighted	29.93823882	14	0.007782738
finn-b-E4_POCS	finngen_R12_L12_PILONIDALCYST	Pilonidal cyst || id:finngen_R12_L12_PILONIDALCYST	|| id:finn-b-E4_POCS	MR Egger	8.236575581	7	0.312196026
finn-b-E4_POCS	finngen_R12_L12_PILONIDALCYST	Pilonidal cyst || id:finngen_R12_L12_PILONIDALCYST	|| id:finn-b-E4_POCS	Inverse variance weighted	8.279425868	8	0.40666197
finngen_R12_L12_HIDRADENITISSUP	finngen_R12_L12_PILONIDALCYST	Pilonidal cyst || id:finngen_R12_L12_PILONIDALCYST	Hidradenitis suppurativa || id:finngen_R12_L12_HIDRADENITISSUP	MR Egger	9.957102869	12	0.61972412
finngen_R12_L12_HIDRADENITISSUP	finngen_R12_L12_PILONIDALCYST	Pilonidal cyst || id:finngen_R12_L12_PILONIDALCYST	Hidradenitis suppurativa || id:finngen_R12_L12_HIDRADENITISSUP	Inverse variance weighted	14.81261493	13	0.319196481
prot-a-529	finngen_R12_L12_PILONIDALCYST	Pilonidal cyst || id:finngen_R12_L12_PILONIDALCYST	Luteinizing hormone || id:prot-a-529	MR Egger	10.14105075	6	0.118836367
prot-a-529	finngen_R12_L12_PILONIDALCYST	Pilonidal cyst || id:finngen_R12_L12_PILONIDALCYST	Luteinizing hormone || id:prot-a-529	Inverse variance weighted	10.16344063	7	0.179499097
prot-a-618	finngen_R12_L12_PILONIDALCYST	Pilonidal cyst || id:finngen_R12_L12_PILONIDALCYST	Collagen alpha-1(I) chain || id:prot-a-618	MR Egger	15.17541518	14	0.366269635
prot-a-618	finngen_R12_L12_PILONIDALCYST	Pilonidal cyst || id:finngen_R12_L12_PILONIDALCYST	Collagen alpha-1(I) chain || id:prot-a-618	Inverse variance weighted	15.56549248	15	0.411501563
prot-c-3032_11_2	finngen_R12_L12_PILONIDALCYST	Pilonidal cyst || id:finngen_R12_L12_PILONIDALCYST	FSH || id:prot-c-3032_11_2	Inverse variance weighted	0.704883389	1	0.401147654
ukb-ppp-COL3A1-OID30379	finngen_R12_L12_PILONIDALCYST	Pilonidal cyst || id:finngen_R12_L12_PILONIDALCYST	Collagen alpha-1(III) chain || id:ukb-ppp-COL3A1-OID30379	MR Egger	10.49968955	17	0.88136052
ukb-ppp-COL3A1-OID30379	finngen_R12_L12_PILONIDALCYST	Pilonidal cyst || id:finngen_R12_L12_PILONIDALCYST	Collagen alpha-1(III) chain || id:ukb-ppp-COL3A1-OID30379	Inverse variance weighted	10.53271504	18	0.913124661
