# Supplementary material for: Risk factors for sacrococcygeal pilonidal sinus: a systematic review and meta-analysis supplemented by genetic causal assessment
Source: Front Surg. 2026 Jan 7;12:1718589. doi: 10.3389/fsurg.2025.1718589 (PMC12819706; doi:10.3389/fsurg.2025.1718589)
Supplement: Supplementary file 2 [file Datasheet2.zip › Supplementary Data 2/MR_pipeline_p5e-6/08.pleiotropy_analysis_results.csv]

id.exposure	id.outcome	outcome	exposure	egger_intercept	se	pval
cngb-met112-90	finngen_R12_L12_PILONIDALCYST	Pilonidal cyst || id:finngen_R12_L12_PILONIDALCYST	progesterone || id:cngb-met112-90	0.002548583	0.030531336	0.936713333
ebi-a-GCST005814	finngen_R12_L12_PILONIDALCYST	Pilonidal cyst || id:finngen_R12_L12_PILONIDALCYST	|| id:ebi-a-GCST005814	0.000310315	0.021346699	0.988661954
ebi-a-GCST006090	finngen_R12_L12_PILONIDALCYST	Pilonidal cyst || id:finngen_R12_L12_PILONIDALCYST	|| id:ebi-a-GCST006090	0.091827887	0.043029035	0.076774287
ebi-a-GCST006094	finngen_R12_L12_PILONIDALCYST	Pilonidal cyst || id:finngen_R12_L12_PILONIDALCYST	|| id:ebi-a-GCST006094	-0.002332558	0.024549385	0.9269657
ebi-a-GCST006095	finngen_R12_L12_PILONIDALCYST	Pilonidal cyst || id:finngen_R12_L12_PILONIDALCYST	|| id:ebi-a-GCST006095	0.015776272	0.066277826	0.815871836
ebi-a-GCST90012030	finngen_R12_L12_PILONIDALCYST	Pilonidal cyst || id:finngen_R12_L12_PILONIDALCYST	|| id:ebi-a-GCST90012030	0.060763367	0.026067754	0.036496373
finn-b-E4_POCS	finngen_R12_L12_PILONIDALCYST	Pilonidal cyst || id:finngen_R12_L12_PILONIDALCYST	|| id:finn-b-E4_POCS	0.004649544	0.024364517	0.854073521
finngen_R12_L12_HIDRADENITISSUP	finngen_R12_L12_PILONIDALCYST	Pilonidal cyst || id:finngen_R12_L12_PILONIDALCYST	Hidradenitis suppurativa || id:finngen_R12_L12_HIDRADENITISSUP	0.043572067	0.019773823	0.047833475
prot-a-529	finngen_R12_L12_PILONIDALCYST	Pilonidal cyst || id:finngen_R12_L12_PILONIDALCYST	Luteinizing hormone || id:prot-a-529	0.003884189	0.033747404	0.912124282
prot-a-618	finngen_R12_L12_PILONIDALCYST	Pilonidal cyst || id:finngen_R12_L12_PILONIDALCYST	Collagen alpha-1(I) chain || id:prot-a-618	-0.013035587	0.02173009	0.558167144
prot-c-3032_11_2	finngen_R12_L12_PILONIDALCYST	Pilonidal cyst || id:finngen_R12_L12_PILONIDALCYST	FSH || id:prot-c-3032_11_2
ukb-ppp-COL3A1-OID30379	finngen_R12_L12_PILONIDALCYST	Pilonidal cyst || id:finngen_R12_L12_PILONIDALCYST	Collagen alpha-1(III) chain || id:ukb-ppp-COL3A1-OID30379	-0.00254171	0.013986253	0.85794452
