# Supplementary material for: Risk factors for sacrococcygeal pilonidal sinus: a systematic review and meta-analysis supplemented by genetic causal assessment
Source: Front Surg. 2026 Jan 7;12:1718589. doi: 10.3389/fsurg.2025.1718589 (PMC12819706; doi:10.3389/fsurg.2025.1718589)
Supplement: Supplementary file 2 [file Datasheet2.zip › Supplementary Data 2/MR_pipeline_p5e-6/11.leaveoneout_results_for_plotting.csv]

exposure	outcome	id.exposure	id.outcome	samplesize	SNP	b	se	p
progesterone || id:cngb-met112-90	Pilonidal cyst || id:finngen_R12_L12_PILONIDALCYST	cngb-met112-90	finngen_R12_L12_PILONIDALCYST	474291	rs10957176	-0.000893231	0.020593884	0.965403723
progesterone || id:cngb-met112-90	Pilonidal cyst || id:finngen_R12_L12_PILONIDALCYST	cngb-met112-90	finngen_R12_L12_PILONIDALCYST	474291	rs1441826	0.008481597	0.022079552	0.70087611
progesterone || id:cngb-met112-90	Pilonidal cyst || id:finngen_R12_L12_PILONIDALCYST	cngb-met112-90	finngen_R12_L12_PILONIDALCYST	474291	rs253144	0.00235351	0.025124361	0.925367775
progesterone || id:cngb-met112-90	Pilonidal cyst || id:finngen_R12_L12_PILONIDALCYST	cngb-met112-90	finngen_R12_L12_PILONIDALCYST	474291	rs6587197	-0.00205567	0.021867824	0.925105709
progesterone || id:cngb-met112-90	Pilonidal cyst || id:finngen_R12_L12_PILONIDALCYST	cngb-met112-90	finngen_R12_L12_PILONIDALCYST	474291	rs74474393	0.006021021	0.022219832	0.786410176
progesterone || id:cngb-met112-90	Pilonidal cyst || id:finngen_R12_L12_PILONIDALCYST	cngb-met112-90	finngen_R12_L12_PILONIDALCYST	474291	rs77147528	0.006812583	0.022025308	0.757087978
progesterone || id:cngb-met112-90	Pilonidal cyst || id:finngen_R12_L12_PILONIDALCYST	cngb-met112-90	finngen_R12_L12_PILONIDALCYST	474291	rs896516	0.004314231	0.049542333	0.930606569
progesterone || id:cngb-met112-90	Pilonidal cyst || id:finngen_R12_L12_PILONIDALCYST	cngb-met112-90	finngen_R12_L12_PILONIDALCYST	474291	All	0.003511056	0.021955483	0.872946427
|| id:ebi-a-GCST005814	Pilonidal cyst || id:finngen_R12_L12_PILONIDALCYST	ebi-a-GCST005814	finngen_R12_L12_PILONIDALCYST	474291	rs112354755	0.241509394	0.087522308	0.005790692
|| id:ebi-a-GCST005814	Pilonidal cyst || id:finngen_R12_L12_PILONIDALCYST	ebi-a-GCST005814	finngen_R12_L12_PILONIDALCYST	474291	rs11620787	0.208559948	0.088317323	0.018201956
|| id:ebi-a-GCST005814	Pilonidal cyst || id:finngen_R12_L12_PILONIDALCYST	ebi-a-GCST005814	finngen_R12_L12_PILONIDALCYST	474291	rs12193876	0.187835162	0.087423368	0.031668559
|| id:ebi-a-GCST005814	Pilonidal cyst || id:finngen_R12_L12_PILONIDALCYST	ebi-a-GCST005814	finngen_R12_L12_PILONIDALCYST	474291	rs148091331	0.237122477	0.093446649	0.011164189
|| id:ebi-a-GCST005814	Pilonidal cyst || id:finngen_R12_L12_PILONIDALCYST	ebi-a-GCST005814	finngen_R12_L12_PILONIDALCYST	474291	rs1886647	0.215843013	0.088023862	0.014202653
|| id:ebi-a-GCST005814	Pilonidal cyst || id:finngen_R12_L12_PILONIDALCYST	ebi-a-GCST005814	finngen_R12_L12_PILONIDALCYST	474291	rs2231495	0.225101673	0.087908839	0.010448372
|| id:ebi-a-GCST005814	Pilonidal cyst || id:finngen_R12_L12_PILONIDALCYST	ebi-a-GCST005814	finngen_R12_L12_PILONIDALCYST	474291	rs4233567	0.242998643	0.088500439	0.006037574
|| id:ebi-a-GCST005814	Pilonidal cyst || id:finngen_R12_L12_PILONIDALCYST	ebi-a-GCST005814	finngen_R12_L12_PILONIDALCYST	474291	rs56075670	0.223115307	0.085950094	0.009435163
|| id:ebi-a-GCST005814	Pilonidal cyst || id:finngen_R12_L12_PILONIDALCYST	ebi-a-GCST005814	finngen_R12_L12_PILONIDALCYST	474291	rs6546174	0.226385994	0.089046802	0.011011744
|| id:ebi-a-GCST005814	Pilonidal cyst || id:finngen_R12_L12_PILONIDALCYST	ebi-a-GCST005814	finngen_R12_L12_PILONIDALCYST	474291	rs73080980	0.23692288	0.088267955	0.007271829
|| id:ebi-a-GCST005814	Pilonidal cyst || id:finngen_R12_L12_PILONIDALCYST	ebi-a-GCST005814	finngen_R12_L12_PILONIDALCYST	474291	rs76590116	0.204339907	0.087074975	0.018939877
|| id:ebi-a-GCST005814	Pilonidal cyst || id:finngen_R12_L12_PILONIDALCYST	ebi-a-GCST005814	finngen_R12_L12_PILONIDALCYST	474291	rs78115154	0.235965779	0.090001813	0.008746952
|| id:ebi-a-GCST005814	Pilonidal cyst || id:finngen_R12_L12_PILONIDALCYST	ebi-a-GCST005814	finngen_R12_L12_PILONIDALCYST	474291	rs9342489	0.212786139	0.086687504	0.014102789
|| id:ebi-a-GCST005814	Pilonidal cyst || id:finngen_R12_L12_PILONIDALCYST	ebi-a-GCST005814	finngen_R12_L12_PILONIDALCYST	474291	All	0.222696067	0.084806385	0.008641128
|| id:ebi-a-GCST006090	Pilonidal cyst || id:finngen_R12_L12_PILONIDALCYST	ebi-a-GCST006090	finngen_R12_L12_PILONIDALCYST	474291	rs11220462	-0.061158508	0.05693764	0.282763785
|| id:ebi-a-GCST006090	Pilonidal cyst || id:finngen_R12_L12_PILONIDALCYST	ebi-a-GCST006090	finngen_R12_L12_PILONIDALCYST	474291	rs12201674	-0.057683154	0.060666703	0.341695422
|| id:ebi-a-GCST006090	Pilonidal cyst || id:finngen_R12_L12_PILONIDALCYST	ebi-a-GCST006090	finngen_R12_L12_PILONIDALCYST	474291	rs1873446	-0.039539321	0.04958844	0.425248037
|| id:ebi-a-GCST006090	Pilonidal cyst || id:finngen_R12_L12_PILONIDALCYST	ebi-a-GCST006090	finngen_R12_L12_PILONIDALCYST	474291	rs4902642	-0.084508577	0.049967309	0.090783848
|| id:ebi-a-GCST006090	Pilonidal cyst || id:finngen_R12_L12_PILONIDALCYST	ebi-a-GCST006090	finngen_R12_L12_PILONIDALCYST	474291	rs6500380	0.01992802	0.050872784	0.695263186
|| id:ebi-a-GCST006090	Pilonidal cyst || id:finngen_R12_L12_PILONIDALCYST	ebi-a-GCST006090	finngen_R12_L12_PILONIDALCYST	474291	rs743655	-0.051572032	0.06041824	0.393335629
|| id:ebi-a-GCST006090	Pilonidal cyst || id:finngen_R12_L12_PILONIDALCYST	ebi-a-GCST006090	finngen_R12_L12_PILONIDALCYST	474291	rs7977496	-0.0620061	0.058248162	0.287095017
|| id:ebi-a-GCST006090	Pilonidal cyst || id:finngen_R12_L12_PILONIDALCYST	ebi-a-GCST006090	finngen_R12_L12_PILONIDALCYST	474291	rs8110914	-0.054193415	0.059090952	0.359080469
|| id:ebi-a-GCST006090	Pilonidal cyst || id:finngen_R12_L12_PILONIDALCYST	ebi-a-GCST006090	finngen_R12_L12_PILONIDALCYST	474291	All	-0.05099898	0.052778002	0.333897908
|| id:ebi-a-GCST006094	Pilonidal cyst || id:finngen_R12_L12_PILONIDALCYST	ebi-a-GCST006094	finngen_R12_L12_PILONIDALCYST	474291	rs10048706	-0.048252679	0.027963005	0.084421226
|| id:ebi-a-GCST006094	Pilonidal cyst || id:finngen_R12_L12_PILONIDALCYST	ebi-a-GCST006094	finngen_R12_L12_PILONIDALCYST	474291	rs260643	-0.083126711	0.034914191	0.017271053
|| id:ebi-a-GCST006094	Pilonidal cyst || id:finngen_R12_L12_PILONIDALCYST	ebi-a-GCST006094	finngen_R12_L12_PILONIDALCYST	474291	rs4676082	-0.054310713	0.029101069	0.062002342
|| id:ebi-a-GCST006094	Pilonidal cyst || id:finngen_R12_L12_PILONIDALCYST	ebi-a-GCST006094	finngen_R12_L12_PILONIDALCYST	474291	rs4676115	-0.051547982	0.029202208	0.077528753
|| id:ebi-a-GCST006094	Pilonidal cyst || id:finngen_R12_L12_PILONIDALCYST	ebi-a-GCST006094	finngen_R12_L12_PILONIDALCYST	474291	rs61686486	-0.026099069	0.023092181	0.258386749
|| id:ebi-a-GCST006094	Pilonidal cyst || id:finngen_R12_L12_PILONIDALCYST	ebi-a-GCST006094	finngen_R12_L12_PILONIDALCYST	474291	rs62223062	-0.056824946	0.02271877	0.012376158
|| id:ebi-a-GCST006094	Pilonidal cyst || id:finngen_R12_L12_PILONIDALCYST	ebi-a-GCST006094	finngen_R12_L12_PILONIDALCYST	474291	rs6711036	-0.050716667	0.029430679	0.084841788
|| id:ebi-a-GCST006094	Pilonidal cyst || id:finngen_R12_L12_PILONIDALCYST	ebi-a-GCST006094	finngen_R12_L12_PILONIDALCYST	474291	rs7575277	-0.046233968	0.02728978	0.090229914
|| id:ebi-a-GCST006094	Pilonidal cyst || id:finngen_R12_L12_PILONIDALCYST	ebi-a-GCST006094	finngen_R12_L12_PILONIDALCYST	474291	rs7813341	-0.0507986	0.028600401	0.075708208
|| id:ebi-a-GCST006094	Pilonidal cyst || id:finngen_R12_L12_PILONIDALCYST	ebi-a-GCST006094	finngen_R12_L12_PILONIDALCYST	474291	All	-0.05076883	0.026421394	0.054668122
|| id:ebi-a-GCST006095	Pilonidal cyst || id:finngen_R12_L12_PILONIDALCYST	ebi-a-GCST006095	finngen_R12_L12_PILONIDALCYST	474291	rs12565727	0.250459839	0.066133441	0.000152361
|| id:ebi-a-GCST006095	Pilonidal cyst || id:finngen_R12_L12_PILONIDALCYST	ebi-a-GCST006095	finngen_R12_L12_PILONIDALCYST	474291	rs1869481	0.271353522	0.070930192	0.000130432
|| id:ebi-a-GCST006095	Pilonidal cyst || id:finngen_R12_L12_PILONIDALCYST	ebi-a-GCST006095	finngen_R12_L12_PILONIDALCYST	474291	rs1917939	0.261450697	0.069326621	0.000162407
|| id:ebi-a-GCST006095	Pilonidal cyst || id:finngen_R12_L12_PILONIDALCYST	ebi-a-GCST006095	finngen_R12_L12_PILONIDALCYST	474291	rs260673	0.249920068	0.066616858	0.000175707
|| id:ebi-a-GCST006095	Pilonidal cyst || id:finngen_R12_L12_PILONIDALCYST	ebi-a-GCST006095	finngen_R12_L12_PILONIDALCYST	474291	rs2785585	0.285538845	0.069842976	4.35E-05
|| id:ebi-a-GCST006095	Pilonidal cyst || id:finngen_R12_L12_PILONIDALCYST	ebi-a-GCST006095	finngen_R12_L12_PILONIDALCYST	474291	rs38111	0.299881833	0.063738831	2.54E-06
|| id:ebi-a-GCST006095	Pilonidal cyst || id:finngen_R12_L12_PILONIDALCYST	ebi-a-GCST006095	finngen_R12_L12_PILONIDALCYST	474291	rs412680	0.279897675	0.070177258	6.65E-05
|| id:ebi-a-GCST006095	Pilonidal cyst || id:finngen_R12_L12_PILONIDALCYST	ebi-a-GCST006095	finngen_R12_L12_PILONIDALCYST	474291	rs4586375	0.288347591	0.06362224	5.84E-06
|| id:ebi-a-GCST006095	Pilonidal cyst || id:finngen_R12_L12_PILONIDALCYST	ebi-a-GCST006095	finngen_R12_L12_PILONIDALCYST	474291	rs491995	0.260593447	0.071398333	0.00026239
|| id:ebi-a-GCST006095	Pilonidal cyst || id:finngen_R12_L12_PILONIDALCYST	ebi-a-GCST006095	finngen_R12_L12_PILONIDALCYST	474291	rs58313928	0.267655103	0.068601811	9.56E-05
|| id:ebi-a-GCST006095	Pilonidal cyst || id:finngen_R12_L12_PILONIDALCYST	ebi-a-GCST006095	finngen_R12_L12_PILONIDALCYST	474291	rs6542772	0.280414945	0.075652714	0.000210054
|| id:ebi-a-GCST006095	Pilonidal cyst || id:finngen_R12_L12_PILONIDALCYST	ebi-a-GCST006095	finngen_R12_L12_PILONIDALCYST	474291	rs6542820	0.298188194	0.067733433	1.07E-05
|| id:ebi-a-GCST006095	Pilonidal cyst || id:finngen_R12_L12_PILONIDALCYST	ebi-a-GCST006095	finngen_R12_L12_PILONIDALCYST	474291	rs788714	0.259033607	0.068705156	0.000163103
|| id:ebi-a-GCST006095	Pilonidal cyst || id:finngen_R12_L12_PILONIDALCYST	ebi-a-GCST006095	finngen_R12_L12_PILONIDALCYST	474291	rs984225	0.243207846	0.065045255	0.000184713
|| id:ebi-a-GCST006095	Pilonidal cyst || id:finngen_R12_L12_PILONIDALCYST	ebi-a-GCST006095	finngen_R12_L12_PILONIDALCYST	474291	All	0.270997954	0.065877773	3.89E-05
|| id:ebi-a-GCST90012030	Pilonidal cyst || id:finngen_R12_L12_PILONIDALCYST	ebi-a-GCST90012030	finngen_R12_L12_PILONIDALCYST	474291	rs10815140	0.001851597	0.105126768	0.985947591
|| id:ebi-a-GCST90012030	Pilonidal cyst || id:finngen_R12_L12_PILONIDALCYST	ebi-a-GCST90012030	finngen_R12_L12_PILONIDALCYST	474291	rs115018805	0.016400236	0.108785018	0.880166442
|| id:ebi-a-GCST90012030	Pilonidal cyst || id:finngen_R12_L12_PILONIDALCYST	ebi-a-GCST90012030	finngen_R12_L12_PILONIDALCYST	474291	rs151031674	0.031300202	0.106221787	0.768247218
|| id:ebi-a-GCST90012030	Pilonidal cyst || id:finngen_R12_L12_PILONIDALCYST	ebi-a-GCST90012030	finngen_R12_L12_PILONIDALCYST	474291	rs2320078	0.071516702	0.106906222	0.503516723
|| id:ebi-a-GCST90012030	Pilonidal cyst || id:finngen_R12_L12_PILONIDALCYST	ebi-a-GCST90012030	finngen_R12_L12_PILONIDALCYST	474291	rs28701875	0.049367195	0.108229543	0.648293483
|| id:ebi-a-GCST90012030	Pilonidal cyst || id:finngen_R12_L12_PILONIDALCYST	ebi-a-GCST90012030	finngen_R12_L12_PILONIDALCYST	474291	rs35867500	0.052027266	0.107474314	0.628321832
|| id:ebi-a-GCST90012030	Pilonidal cyst || id:finngen_R12_L12_PILONIDALCYST	ebi-a-GCST90012030	finngen_R12_L12_PILONIDALCYST	474291	rs3769497	0.020019696	0.107510938	0.852279468
|| id:ebi-a-GCST90012030	Pilonidal cyst || id:finngen_R12_L12_PILONIDALCYST	ebi-a-GCST90012030	finngen_R12_L12_PILONIDALCYST	474291	rs6045766	-0.010256063	0.10039706	0.918633632
|| id:ebi-a-GCST90012030	Pilonidal cyst || id:finngen_R12_L12_PILONIDALCYST	ebi-a-GCST90012030	finngen_R12_L12_PILONIDALCYST	474291	rs61911963	0.006558668	0.107474799	0.951339164
|| id:ebi-a-GCST90012030	Pilonidal cyst || id:finngen_R12_L12_PILONIDALCYST	ebi-a-GCST90012030	finngen_R12_L12_PILONIDALCYST	474291	rs645247	0.046302932	0.106656925	0.664194308
|| id:ebi-a-GCST90012030	Pilonidal cyst || id:finngen_R12_L12_PILONIDALCYST	ebi-a-GCST90012030	finngen_R12_L12_PILONIDALCYST	474291	rs72722611	0.048953803	0.107321238	0.648287342
|| id:ebi-a-GCST90012030	Pilonidal cyst || id:finngen_R12_L12_PILONIDALCYST	ebi-a-GCST90012030	finngen_R12_L12_PILONIDALCYST	474291	rs77505261	0.074996641	0.095682102	0.433151282
|| id:ebi-a-GCST90012030	Pilonidal cyst || id:finngen_R12_L12_PILONIDALCYST	ebi-a-GCST90012030	finngen_R12_L12_PILONIDALCYST	474291	rs874692	0.025229907	0.108797626	0.81661756
|| id:ebi-a-GCST90012030	Pilonidal cyst || id:finngen_R12_L12_PILONIDALCYST	ebi-a-GCST90012030	finngen_R12_L12_PILONIDALCYST	474291	rs9398803	0.000320303	0.099839127	0.997440237
|| id:ebi-a-GCST90012030	Pilonidal cyst || id:finngen_R12_L12_PILONIDALCYST	ebi-a-GCST90012030	finngen_R12_L12_PILONIDALCYST	474291	rs9407556	-0.00845556	0.097054878	0.930574986
|| id:ebi-a-GCST90012030	Pilonidal cyst || id:finngen_R12_L12_PILONIDALCYST	ebi-a-GCST90012030	finngen_R12_L12_PILONIDALCYST	474291	All	0.028093453	0.101382064	0.78169966
|| id:finn-b-E4_POCS	Pilonidal cyst || id:finngen_R12_L12_PILONIDALCYST	finn-b-E4_POCS	finngen_R12_L12_PILONIDALCYST	474291	rs147294980	0.067678059	0.026933014	0.011976739
|| id:finn-b-E4_POCS	Pilonidal cyst || id:finngen_R12_L12_PILONIDALCYST	finn-b-E4_POCS	finngen_R12_L12_PILONIDALCYST	474291	rs1531788	0.059696934	0.027791043	0.031708685
|| id:finn-b-E4_POCS	Pilonidal cyst || id:finngen_R12_L12_PILONIDALCYST	finn-b-E4_POCS	finngen_R12_L12_PILONIDALCYST	474291	rs1539041	0.052546919	0.025211134	0.037135222
|| id:finn-b-E4_POCS	Pilonidal cyst || id:finngen_R12_L12_PILONIDALCYST	finn-b-E4_POCS	finngen_R12_L12_PILONIDALCYST	474291	rs35416733	0.071349246	0.024950133	0.004240767
|| id:finn-b-E4_POCS	Pilonidal cyst || id:finngen_R12_L12_PILONIDALCYST	finn-b-E4_POCS	finngen_R12_L12_PILONIDALCYST	474291	rs552553491	0.073566212	0.025639485	0.004114404
|| id:finn-b-E4_POCS	Pilonidal cyst || id:finngen_R12_L12_PILONIDALCYST	finn-b-E4_POCS	finngen_R12_L12_PILONIDALCYST	474291	rs61950362	0.055083577	0.02623251	0.035744587
|| id:finn-b-E4_POCS	Pilonidal cyst || id:finngen_R12_L12_PILONIDALCYST	finn-b-E4_POCS	finngen_R12_L12_PILONIDALCYST	474291	rs62235753	0.054492027	0.027185656	0.045022906
|| id:finn-b-E4_POCS	Pilonidal cyst || id:finngen_R12_L12_PILONIDALCYST	finn-b-E4_POCS	finngen_R12_L12_PILONIDALCYST	474291	rs72723580	0.060541726	0.027335455	0.026775903
|| id:finn-b-E4_POCS	Pilonidal cyst || id:finngen_R12_L12_PILONIDALCYST	finn-b-E4_POCS	finngen_R12_L12_PILONIDALCYST	474291	rs72799690	0.045626658	0.026186489	0.081443022
|| id:finn-b-E4_POCS	Pilonidal cyst || id:finngen_R12_L12_PILONIDALCYST	finn-b-E4_POCS	finngen_R12_L12_PILONIDALCYST	474291	All	0.06011482	0.02436845	0.013628387
Hidradenitis suppurativa || id:finngen_R12_L12_HIDRADENITISSUP	Pilonidal cyst || id:finngen_R12_L12_PILONIDALCYST	finngen_R12_L12_HIDRADENITISSUP	finngen_R12_L12_PILONIDALCYST	474291	rs10137042	0.198865658	0.033662724	3.47E-09
Hidradenitis suppurativa || id:finngen_R12_L12_HIDRADENITISSUP	Pilonidal cyst || id:finngen_R12_L12_PILONIDALCYST	finngen_R12_L12_HIDRADENITISSUP	finngen_R12_L12_PILONIDALCYST	474291	rs1028608	0.193529119	0.034536784	2.10E-08
Hidradenitis suppurativa || id:finngen_R12_L12_HIDRADENITISSUP	Pilonidal cyst || id:finngen_R12_L12_PILONIDALCYST	finngen_R12_L12_HIDRADENITISSUP	finngen_R12_L12_PILONIDALCYST	474291	rs1056837	0.166473054	0.032674466	3.49E-07
Hidradenitis suppurativa || id:finngen_R12_L12_HIDRADENITISSUP	Pilonidal cyst || id:finngen_R12_L12_PILONIDALCYST	finngen_R12_L12_HIDRADENITISSUP	finngen_R12_L12_PILONIDALCYST	474291	rs112535824	0.186095295	0.035642468	1.78E-07
Hidradenitis suppurativa || id:finngen_R12_L12_HIDRADENITISSUP	Pilonidal cyst || id:finngen_R12_L12_PILONIDALCYST	finngen_R12_L12_HIDRADENITISSUP	finngen_R12_L12_PILONIDALCYST	474291	rs1149692	0.188776018	0.035734182	1.27E-07
Hidradenitis suppurativa || id:finngen_R12_L12_HIDRADENITISSUP	Pilonidal cyst || id:finngen_R12_L12_PILONIDALCYST	finngen_R12_L12_HIDRADENITISSUP	finngen_R12_L12_PILONIDALCYST	474291	rs12186979	0.179512747	0.035691258	4.92E-07
Hidradenitis suppurativa || id:finngen_R12_L12_HIDRADENITISSUP	Pilonidal cyst || id:finngen_R12_L12_PILONIDALCYST	finngen_R12_L12_HIDRADENITISSUP	finngen_R12_L12_PILONIDALCYST	474291	rs140269515	0.194605261	0.03610506	7.05E-08
Hidradenitis suppurativa || id:finngen_R12_L12_HIDRADENITISSUP	Pilonidal cyst || id:finngen_R12_L12_PILONIDALCYST	finngen_R12_L12_HIDRADENITISSUP	finngen_R12_L12_PILONIDALCYST	474291	rs1886106	0.181298221	0.036611398	7.35E-07
Hidradenitis suppurativa || id:finngen_R12_L12_HIDRADENITISSUP	Pilonidal cyst || id:finngen_R12_L12_PILONIDALCYST	finngen_R12_L12_HIDRADENITISSUP	finngen_R12_L12_PILONIDALCYST	474291	rs4713570	0.172635357	0.035951241	1.57E-06
Hidradenitis suppurativa || id:finngen_R12_L12_HIDRADENITISSUP	Pilonidal cyst || id:finngen_R12_L12_PILONIDALCYST	finngen_R12_L12_HIDRADENITISSUP	finngen_R12_L12_PILONIDALCYST	474291	rs62096549	0.184707833	0.035966515	2.81E-07
Hidradenitis suppurativa || id:finngen_R12_L12_HIDRADENITISSUP	Pilonidal cyst || id:finngen_R12_L12_PILONIDALCYST	finngen_R12_L12_HIDRADENITISSUP	finngen_R12_L12_PILONIDALCYST	474291	rs6925507	0.199701051	0.033036517	1.50E-09
Hidradenitis suppurativa || id:finngen_R12_L12_HIDRADENITISSUP	Pilonidal cyst || id:finngen_R12_L12_PILONIDALCYST	finngen_R12_L12_HIDRADENITISSUP	finngen_R12_L12_PILONIDALCYST	474291	rs7212346	0.179555619	0.036557682	9.03E-07
Hidradenitis suppurativa || id:finngen_R12_L12_HIDRADENITISSUP	Pilonidal cyst || id:finngen_R12_L12_PILONIDALCYST	finngen_R12_L12_HIDRADENITISSUP	finngen_R12_L12_PILONIDALCYST	474291	rs7975017	0.177242354	0.035155642	4.62E-07
Hidradenitis suppurativa || id:finngen_R12_L12_HIDRADENITISSUP	Pilonidal cyst || id:finngen_R12_L12_PILONIDALCYST	finngen_R12_L12_HIDRADENITISSUP	finngen_R12_L12_PILONIDALCYST	474291	rs9829295	0.175743535	0.03495336	4.96E-07
Hidradenitis suppurativa || id:finngen_R12_L12_HIDRADENITISSUP	Pilonidal cyst || id:finngen_R12_L12_PILONIDALCYST	finngen_R12_L12_HIDRADENITISSUP	finngen_R12_L12_PILONIDALCYST	474291	All	0.184176083	0.033747281	4.83E-08
Luteinizing hormone || id:prot-a-529	Pilonidal cyst || id:finngen_R12_L12_PILONIDALCYST	prot-a-529	finngen_R12_L12_PILONIDALCYST	474291	rs12569025	0.037018151	0.049855211	0.457776463
Luteinizing hormone || id:prot-a-529	Pilonidal cyst || id:finngen_R12_L12_PILONIDALCYST	prot-a-529	finngen_R12_L12_PILONIDALCYST	474291	rs139643250	0.102200385	0.101496704	0.31396695
Luteinizing hormone || id:prot-a-529	Pilonidal cyst || id:finngen_R12_L12_PILONIDALCYST	prot-a-529	finngen_R12_L12_PILONIDALCYST	474291	rs140675079	0.051359005	0.055497636	0.354743897
Luteinizing hormone || id:prot-a-529	Pilonidal cyst || id:finngen_R12_L12_PILONIDALCYST	prot-a-529	finngen_R12_L12_PILONIDALCYST	474291	rs150259728	0.031011611	0.042780582	0.468513864
Luteinizing hormone || id:prot-a-529	Pilonidal cyst || id:finngen_R12_L12_PILONIDALCYST	prot-a-529	finngen_R12_L12_PILONIDALCYST	474291	rs67552299	0.042526679	0.051092003	0.405208655
Luteinizing hormone || id:prot-a-529	Pilonidal cyst || id:finngen_R12_L12_PILONIDALCYST	prot-a-529	finngen_R12_L12_PILONIDALCYST	474291	rs77672516	0.05896213	0.052591917	0.262234513
Luteinizing hormone || id:prot-a-529	Pilonidal cyst || id:finngen_R12_L12_PILONIDALCYST	prot-a-529	finngen_R12_L12_PILONIDALCYST	474291	rs78812558	0.052481778	0.055999191	0.348661786
Luteinizing hormone || id:prot-a-529	Pilonidal cyst || id:finngen_R12_L12_PILONIDALCYST	prot-a-529	finngen_R12_L12_PILONIDALCYST	474291	rs7908518	0.05595794	0.054146715	0.301393209
Luteinizing hormone || id:prot-a-529	Pilonidal cyst || id:finngen_R12_L12_PILONIDALCYST	prot-a-529	finngen_R12_L12_PILONIDALCYST	474291	All	0.04915035	0.050602793	0.331400316
Collagen alpha-1(I) chain || id:prot-a-618	Pilonidal cyst || id:finngen_R12_L12_PILONIDALCYST	prot-a-618	finngen_R12_L12_PILONIDALCYST	474291	rs112153233	-0.068142073	0.047619012	0.152434624
Collagen alpha-1(I) chain || id:prot-a-618	Pilonidal cyst || id:finngen_R12_L12_PILONIDALCYST	prot-a-618	finngen_R12_L12_PILONIDALCYST	474291	rs117253814	-0.048751987	0.051018429	0.339286484
Collagen alpha-1(I) chain || id:prot-a-618	Pilonidal cyst || id:finngen_R12_L12_PILONIDALCYST	prot-a-618	finngen_R12_L12_PILONIDALCYST	474291	rs11848786	-0.049595222	0.051364653	0.33426862
Collagen alpha-1(I) chain || id:prot-a-618	Pilonidal cyst || id:finngen_R12_L12_PILONIDALCYST	prot-a-618	finngen_R12_L12_PILONIDALCYST	474291	rs12545216	-0.027469772	0.047891949	0.566253354
Collagen alpha-1(I) chain || id:prot-a-618	Pilonidal cyst || id:finngen_R12_L12_PILONIDALCYST	prot-a-618	finngen_R12_L12_PILONIDALCYST	474291	rs146385050	-0.066522184	0.054144589	0.219220825
Collagen alpha-1(I) chain || id:prot-a-618	Pilonidal cyst || id:finngen_R12_L12_PILONIDALCYST	prot-a-618	finngen_R12_L12_PILONIDALCYST	474291	rs1563300	-0.049151412	0.050747517	0.332770707
Collagen alpha-1(I) chain || id:prot-a-618	Pilonidal cyst || id:finngen_R12_L12_PILONIDALCYST	prot-a-618	finngen_R12_L12_PILONIDALCYST	474291	rs62579837	-0.050191079	0.050821698	0.323352726
Collagen alpha-1(I) chain || id:prot-a-618	Pilonidal cyst || id:finngen_R12_L12_PILONIDALCYST	prot-a-618	finngen_R12_L12_PILONIDALCYST	474291	rs67132476	-0.059971025	0.050446932	0.234520621
Collagen alpha-1(I) chain || id:prot-a-618	Pilonidal cyst || id:finngen_R12_L12_PILONIDALCYST	prot-a-618	finngen_R12_L12_PILONIDALCYST	474291	rs6764116	-0.059653399	0.049289789	0.226179621
Collagen alpha-1(I) chain || id:prot-a-618	Pilonidal cyst || id:finngen_R12_L12_PILONIDALCYST	prot-a-618	finngen_R12_L12_PILONIDALCYST	474291	rs72977652	-0.057482061	0.049910468	0.24944293
Collagen alpha-1(I) chain || id:prot-a-618	Pilonidal cyst || id:finngen_R12_L12_PILONIDALCYST	prot-a-618	finngen_R12_L12_PILONIDALCYST	474291	rs76484331	-0.054651977	0.051153434	0.285343216
Collagen alpha-1(I) chain || id:prot-a-618	Pilonidal cyst || id:finngen_R12_L12_PILONIDALCYST	prot-a-618	finngen_R12_L12_PILONIDALCYST	474291	rs771267	-0.053858889	0.051026258	0.291190671
Collagen alpha-1(I) chain || id:prot-a-618	Pilonidal cyst || id:finngen_R12_L12_PILONIDALCYST	prot-a-618	finngen_R12_L12_PILONIDALCYST	474291	rs79850480	-0.06076769	0.051388528	0.237001541
Collagen alpha-1(I) chain || id:prot-a-618	Pilonidal cyst || id:finngen_R12_L12_PILONIDALCYST	prot-a-618	finngen_R12_L12_PILONIDALCYST	474291	rs80190474	-0.031764258	0.049047953	0.517233103
Collagen alpha-1(I) chain || id:prot-a-618	Pilonidal cyst || id:finngen_R12_L12_PILONIDALCYST	prot-a-618	finngen_R12_L12_PILONIDALCYST	474291	rs9469520	-0.056220367	0.049970131	0.260555373
Collagen alpha-1(I) chain || id:prot-a-618	Pilonidal cyst || id:finngen_R12_L12_PILONIDALCYST	prot-a-618	finngen_R12_L12_PILONIDALCYST	474291	rs9664941	-0.046670847	0.050604828	0.356392574
Collagen alpha-1(I) chain || id:prot-a-618	Pilonidal cyst || id:finngen_R12_L12_PILONIDALCYST	prot-a-618	finngen_R12_L12_PILONIDALCYST	474291	All	-0.05247757	0.047857637	0.272844748
FSH || id:prot-c-3032_11_2	Pilonidal cyst || id:finngen_R12_L12_PILONIDALCYST	prot-c-3032_11_2	finngen_R12_L12_PILONIDALCYST	474291	All	0.050076635	0.113974652	0.660396054
Collagen alpha-1(III) chain || id:ukb-ppp-COL3A1-OID30379	Pilonidal cyst || id:finngen_R12_L12_PILONIDALCYST	ukb-ppp-COL3A1-OID30379	finngen_R12_L12_PILONIDALCYST	474291	rs117530427	0.040593032	0.099862361	0.684382741
Collagen alpha-1(III) chain || id:ukb-ppp-COL3A1-OID30379	Pilonidal cyst || id:finngen_R12_L12_PILONIDALCYST	ukb-ppp-COL3A1-OID30379	finngen_R12_L12_PILONIDALCYST	474291	rs11779551	0.060462294	0.09970137	0.544226642
Collagen alpha-1(III) chain || id:ukb-ppp-COL3A1-OID30379	Pilonidal cyst || id:finngen_R12_L12_PILONIDALCYST	ukb-ppp-COL3A1-OID30379	finngen_R12_L12_PILONIDALCYST	474291	rs118078533	0.033085532	0.099934507	0.74058999
Collagen alpha-1(III) chain || id:ukb-ppp-COL3A1-OID30379	Pilonidal cyst || id:finngen_R12_L12_PILONIDALCYST	ukb-ppp-COL3A1-OID30379	finngen_R12_L12_PILONIDALCYST	474291	rs1246111	0.053256402	0.0996226	0.592939257
Collagen alpha-1(III) chain || id:ukb-ppp-COL3A1-OID30379	Pilonidal cyst || id:finngen_R12_L12_PILONIDALCYST	ukb-ppp-COL3A1-OID30379	finngen_R12_L12_PILONIDALCYST	474291	rs140232548	0.033228021	0.101282424	0.742856525
Collagen alpha-1(III) chain || id:ukb-ppp-COL3A1-OID30379	Pilonidal cyst || id:finngen_R12_L12_PILONIDALCYST	ukb-ppp-COL3A1-OID30379	finngen_R12_L12_PILONIDALCYST	474291	rs143444215	0.028637169	0.099991264	0.774574295
Collagen alpha-1(III) chain || id:ukb-ppp-COL3A1-OID30379	Pilonidal cyst || id:finngen_R12_L12_PILONIDALCYST	ukb-ppp-COL3A1-OID30379	finngen_R12_L12_PILONIDALCYST	474291	rs146385050	0.072628214	0.147970372	0.623547091
Collagen alpha-1(III) chain || id:ukb-ppp-COL3A1-OID30379	Pilonidal cyst || id:finngen_R12_L12_PILONIDALCYST	ukb-ppp-COL3A1-OID30379	finngen_R12_L12_PILONIDALCYST	474291	rs150145410	0.030804776	0.098968908	0.755605174
Collagen alpha-1(III) chain || id:ukb-ppp-COL3A1-OID30379	Pilonidal cyst || id:finngen_R12_L12_PILONIDALCYST	ukb-ppp-COL3A1-OID30379	finngen_R12_L12_PILONIDALCYST	474291	rs2271682	0.019222813	0.099725673	0.847149344
Collagen alpha-1(III) chain || id:ukb-ppp-COL3A1-OID30379	Pilonidal cyst || id:finngen_R12_L12_PILONIDALCYST	ukb-ppp-COL3A1-OID30379	finngen_R12_L12_PILONIDALCYST	474291	rs2460290	0.052327926	0.099647267	0.59949173
Collagen alpha-1(III) chain || id:ukb-ppp-COL3A1-OID30379	Pilonidal cyst || id:finngen_R12_L12_PILONIDALCYST	ukb-ppp-COL3A1-OID30379	finngen_R12_L12_PILONIDALCYST	474291	rs34139968	0.024556214	0.0996357	0.80532617
Collagen alpha-1(III) chain || id:ukb-ppp-COL3A1-OID30379	Pilonidal cyst || id:finngen_R12_L12_PILONIDALCYST	ukb-ppp-COL3A1-OID30379	finngen_R12_L12_PILONIDALCYST	474291	rs34647272	0.042362748	0.09980179	0.671223944
Collagen alpha-1(III) chain || id:ukb-ppp-COL3A1-OID30379	Pilonidal cyst || id:finngen_R12_L12_PILONIDALCYST	ukb-ppp-COL3A1-OID30379	finngen_R12_L12_PILONIDALCYST	474291	rs35249620	0.037324467	0.102566233	0.715928211
Collagen alpha-1(III) chain || id:ukb-ppp-COL3A1-OID30379	Pilonidal cyst || id:finngen_R12_L12_PILONIDALCYST	ukb-ppp-COL3A1-OID30379	finngen_R12_L12_PILONIDALCYST	474291	rs4585612	0.031186617	0.099778458	0.75461602
Collagen alpha-1(III) chain || id:ukb-ppp-COL3A1-OID30379	Pilonidal cyst || id:finngen_R12_L12_PILONIDALCYST	ukb-ppp-COL3A1-OID30379	finngen_R12_L12_PILONIDALCYST	474291	rs4846335	0.036378875	0.100346673	0.716954555
Collagen alpha-1(III) chain || id:ukb-ppp-COL3A1-OID30379	Pilonidal cyst || id:finngen_R12_L12_PILONIDALCYST	ukb-ppp-COL3A1-OID30379	finngen_R12_L12_PILONIDALCYST	474291	rs4961339	0.04132421	0.09982777	0.678907021
Collagen alpha-1(III) chain || id:ukb-ppp-COL3A1-OID30379	Pilonidal cyst || id:finngen_R12_L12_PILONIDALCYST	ukb-ppp-COL3A1-OID30379	finngen_R12_L12_PILONIDALCYST	474291	rs56320623	0.033803068	0.099580402	0.734266968
Collagen alpha-1(III) chain || id:ukb-ppp-COL3A1-OID30379	Pilonidal cyst || id:finngen_R12_L12_PILONIDALCYST	ukb-ppp-COL3A1-OID30379	finngen_R12_L12_PILONIDALCYST	474291	rs75488622	0.034375696	0.09907868	0.728626246
Collagen alpha-1(III) chain || id:ukb-ppp-COL3A1-OID30379	Pilonidal cyst || id:finngen_R12_L12_PILONIDALCYST	ukb-ppp-COL3A1-OID30379	finngen_R12_L12_PILONIDALCYST	474291	rs8176629	0.05043575	0.099523887	0.612315997
Collagen alpha-1(III) chain || id:ukb-ppp-COL3A1-OID30379	Pilonidal cyst || id:finngen_R12_L12_PILONIDALCYST	ukb-ppp-COL3A1-OID30379	finngen_R12_L12_PILONIDALCYST	474291	All	0.038830996	0.098685952	0.693964636
