# Supplementary material for: Risk factors for sacrococcygeal pilonidal sinus: a systematic review and meta-analysis supplemented by genetic causal assessment
Source: Front Surg. 2026 Jan 7;12:1718589. doi: 10.3389/fsurg.2025.1718589 (PMC12819706; doi:10.3389/fsurg.2025.1718589)
Supplement: Supplementary file 2 [file Datasheet2.zip › Supplementary Data 2/MR_pipeline_p5e-6/12.singlesnp_results_for_funnel_plot.csv]

exposure	outcome	id.exposure	id.outcome	samplesize	SNP	b	se	p
progesterone || id:cngb-met112-90	Pilonidal cyst || id:finngen_R12_L12_PILONIDALCYST	cngb-met112-90	finngen_R12_L12_PILONIDALCYST	474291	rs10957176	0.189848392	0.126158959	0.132366553
progesterone || id:cngb-met112-90	Pilonidal cyst || id:finngen_R12_L12_PILONIDALCYST	cngb-met112-90	finngen_R12_L12_PILONIDALCYST	474291	rs1441826	-0.108763306	0.093106137	0.242740318
progesterone || id:cngb-met112-90	Pilonidal cyst || id:finngen_R12_L12_PILONIDALCYST	cngb-met112-90	finngen_R12_L12_PILONIDALCYST	474291	rs253144	0.015505105	0.064617978	0.810368758
progesterone || id:cngb-met112-90	Pilonidal cyst || id:finngen_R12_L12_PILONIDALCYST	cngb-met112-90	finngen_R12_L12_PILONIDALCYST	474291	rs6587197	0.114133708	0.087582318	0.192520398
progesterone || id:cngb-met112-90	Pilonidal cyst || id:finngen_R12_L12_PILONIDALCYST	cngb-met112-90	finngen_R12_L12_PILONIDALCYST	474291	rs74474393	-0.178645903	0.164434835	0.277291576
progesterone || id:cngb-met112-90	Pilonidal cyst || id:finngen_R12_L12_PILONIDALCYST	cngb-met112-90	finngen_R12_L12_PILONIDALCYST	474291	rs77147528	-0.15302	0.133385429	0.251298239
progesterone || id:cngb-met112-90	Pilonidal cyst || id:finngen_R12_L12_PILONIDALCYST	cngb-met112-90	finngen_R12_L12_PILONIDALCYST	474291	rs896516	0.003263423	0.021927526	0.88168959
progesterone || id:cngb-met112-90	Pilonidal cyst || id:finngen_R12_L12_PILONIDALCYST	cngb-met112-90	finngen_R12_L12_PILONIDALCYST	474291	All - Inverse variance weighted	0.003511056	0.021955483	0.872946427
progesterone || id:cngb-met112-90	Pilonidal cyst || id:finngen_R12_L12_PILONIDALCYST	cngb-met112-90	finngen_R12_L12_PILONIDALCYST	474291	All - MR Egger	0.000238655	0.045983485	0.996059693
|| id:ebi-a-GCST005814	Pilonidal cyst || id:finngen_R12_L12_PILONIDALCYST	ebi-a-GCST005814	finngen_R12_L12_PILONIDALCYST	474291	rs112354755	-0.066403685	0.34309139	0.846532026
|| id:ebi-a-GCST005814	Pilonidal cyst || id:finngen_R12_L12_PILONIDALCYST	ebi-a-GCST005814	finngen_R12_L12_PILONIDALCYST	474291	rs11620787	0.389962021	0.303797768	0.199273645
|| id:ebi-a-GCST005814	Pilonidal cyst || id:finngen_R12_L12_PILONIDALCYST	ebi-a-GCST005814	finngen_R12_L12_PILONIDALCYST	474291	rs12193876	0.778967413	0.349221962	0.025708984
|| id:ebi-a-GCST005814	Pilonidal cyst || id:finngen_R12_L12_PILONIDALCYST	ebi-a-GCST005814	finngen_R12_L12_PILONIDALCYST	474291	rs148091331	0.155328416	0.201934401	0.441773193
|| id:ebi-a-GCST005814	Pilonidal cyst || id:finngen_R12_L12_PILONIDALCYST	ebi-a-GCST005814	finngen_R12_L12_PILONIDALCYST	474291	rs1886647	0.311331224	0.316563861	0.32537592
|| id:ebi-a-GCST005814	Pilonidal cyst || id:finngen_R12_L12_PILONIDALCYST	ebi-a-GCST005814	finngen_R12_L12_PILONIDALCYST	474291	rs2231495	0.190407746	0.322064671	0.554379947
|| id:ebi-a-GCST005814	Pilonidal cyst || id:finngen_R12_L12_PILONIDALCYST	ebi-a-GCST005814	finngen_R12_L12_PILONIDALCYST	474291	rs4233567	-0.005385026	0.296629612	0.985515966
|| id:ebi-a-GCST005814	Pilonidal cyst || id:finngen_R12_L12_PILONIDALCYST	ebi-a-GCST005814	finngen_R12_L12_PILONIDALCYST	474291	rs56075670	0.207256774	0.521589218	0.691104719
|| id:ebi-a-GCST005814	Pilonidal cyst || id:finngen_R12_L12_PILONIDALCYST	ebi-a-GCST005814	finngen_R12_L12_PILONIDALCYST	474291	rs6546174	0.186697637	0.278132187	0.50205806
|| id:ebi-a-GCST005814	Pilonidal cyst || id:finngen_R12_L12_PILONIDALCYST	ebi-a-GCST005814	finngen_R12_L12_PILONIDALCYST	474291	rs73080980	0.051907435	0.305829049	0.86522487
|| id:ebi-a-GCST005814	Pilonidal cyst || id:finngen_R12_L12_PILONIDALCYST	ebi-a-GCST005814	finngen_R12_L12_PILONIDALCYST	474291	rs76590116	0.561270463	0.373963742	0.133389534
|| id:ebi-a-GCST005814	Pilonidal cyst || id:finngen_R12_L12_PILONIDALCYST	ebi-a-GCST005814	finngen_R12_L12_PILONIDALCYST	474291	rs78115154	0.117612348	0.253272615	0.642382271
|| id:ebi-a-GCST005814	Pilonidal cyst || id:finngen_R12_L12_PILONIDALCYST	ebi-a-GCST005814	finngen_R12_L12_PILONIDALCYST	474291	rs9342489	0.443630139	0.409310214	0.27843211
|| id:ebi-a-GCST005814	Pilonidal cyst || id:finngen_R12_L12_PILONIDALCYST	ebi-a-GCST005814	finngen_R12_L12_PILONIDALCYST	474291	All - Inverse variance weighted	0.222696067	0.084806385	0.008641128
|| id:ebi-a-GCST005814	Pilonidal cyst || id:finngen_R12_L12_PILONIDALCYST	ebi-a-GCST005814	finngen_R12_L12_PILONIDALCYST	474291	All - MR Egger	0.220283767	0.186357978	0.262109808
|| id:ebi-a-GCST006090	Pilonidal cyst || id:finngen_R12_L12_PILONIDALCYST	ebi-a-GCST006090	finngen_R12_L12_PILONIDALCYST	474291	rs11220462	0.085911442	0.130207804	0.509380539
|| id:ebi-a-GCST006090	Pilonidal cyst || id:finngen_R12_L12_PILONIDALCYST	ebi-a-GCST006090	finngen_R12_L12_PILONIDALCYST	474291	rs12201674	-0.006462834	0.094734694	0.945610231
|| id:ebi-a-GCST006090	Pilonidal cyst || id:finngen_R12_L12_PILONIDALCYST	ebi-a-GCST006090	finngen_R12_L12_PILONIDALCYST	474291	rs1873446	-0.497254418	0.2162836	0.021500103
|| id:ebi-a-GCST006090	Pilonidal cyst || id:finngen_R12_L12_PILONIDALCYST	ebi-a-GCST006090	finngen_R12_L12_PILONIDALCYST	474291	rs4902642	0.14820703	0.090186172	0.100311494
|| id:ebi-a-GCST006090	Pilonidal cyst || id:finngen_R12_L12_PILONIDALCYST	ebi-a-GCST006090	finngen_R12_L12_PILONIDALCYST	474291	rs6500380	-0.183362047	0.057938079	0.001551931
|| id:ebi-a-GCST006090	Pilonidal cyst || id:finngen_R12_L12_PILONIDALCYST	ebi-a-GCST006090	finngen_R12_L12_PILONIDALCYST	474291	rs743655	-0.046355932	0.103249457	0.653453133
|| id:ebi-a-GCST006090	Pilonidal cyst || id:finngen_R12_L12_PILONIDALCYST	ebi-a-GCST006090	finngen_R12_L12_PILONIDALCYST	474291	rs7977496	0.051058017	0.109682503	0.641568136
|| id:ebi-a-GCST006090	Pilonidal cyst || id:finngen_R12_L12_PILONIDALCYST	ebi-a-GCST006090	finngen_R12_L12_PILONIDALCYST	474291	rs8110914	-0.011759885	0.124729552	0.924884299
|| id:ebi-a-GCST006090	Pilonidal cyst || id:finngen_R12_L12_PILONIDALCYST	ebi-a-GCST006090	finngen_R12_L12_PILONIDALCYST	474291	All - Inverse variance weighted	-0.05099898	0.052778002	0.333897908
|| id:ebi-a-GCST006090	Pilonidal cyst || id:finngen_R12_L12_PILONIDALCYST	ebi-a-GCST006090	finngen_R12_L12_PILONIDALCYST	474291	All - MR Egger	-0.36693476	0.154155676	0.054746688
|| id:ebi-a-GCST006094	Pilonidal cyst || id:finngen_R12_L12_PILONIDALCYST	ebi-a-GCST006094	finngen_R12_L12_PILONIDALCYST	474291	rs10048706	-0.149193333	0.119682564	0.212553248
|| id:ebi-a-GCST006094	Pilonidal cyst || id:finngen_R12_L12_PILONIDALCYST	ebi-a-GCST006094	finngen_R12_L12_PILONIDALCYST	474291	rs260643	-0.015571725	0.027302653	0.56844887
|| id:ebi-a-GCST006094	Pilonidal cyst || id:finngen_R12_L12_PILONIDALCYST	ebi-a-GCST006094	finngen_R12_L12_PILONIDALCYST	474291	rs4676082	-0.01096267	0.066104921	0.868284895
|| id:ebi-a-GCST006094	Pilonidal cyst || id:finngen_R12_L12_PILONIDALCYST	ebi-a-GCST006094	finngen_R12_L12_PILONIDALCYST	474291	rs4676115	-0.039721354	0.073618247	0.589501515
|| id:ebi-a-GCST006094	Pilonidal cyst || id:finngen_R12_L12_PILONIDALCYST	ebi-a-GCST006094	finngen_R12_L12_PILONIDALCYST	474291	rs61686486	-0.154834969	0.04316518	0.000334461
|| id:ebi-a-GCST006094	Pilonidal cyst || id:finngen_R12_L12_PILONIDALCYST	ebi-a-GCST006094	finngen_R12_L12_PILONIDALCYST	474291	rs62223062	0.285365057	0.142037405	0.044528242
|| id:ebi-a-GCST006094	Pilonidal cyst || id:finngen_R12_L12_PILONIDALCYST	ebi-a-GCST006094	finngen_R12_L12_PILONIDALCYST	474291	rs6711036	-0.051377672	0.06726517	0.44498169
|| id:ebi-a-GCST006094	Pilonidal cyst || id:finngen_R12_L12_PILONIDALCYST	ebi-a-GCST006094	finngen_R12_L12_PILONIDALCYST	474291	rs7575277	-0.173631101	0.100153004	0.082978703
|| id:ebi-a-GCST006094	Pilonidal cyst || id:finngen_R12_L12_PILONIDALCYST	ebi-a-GCST006094	finngen_R12_L12_PILONIDALCYST	474291	rs7813341	-0.049591313	0.12033092	0.680248215
|| id:ebi-a-GCST006094	Pilonidal cyst || id:finngen_R12_L12_PILONIDALCYST	ebi-a-GCST006094	finngen_R12_L12_PILONIDALCYST	474291	All - Inverse variance weighted	-0.05076883	0.026421394	0.054668122
|| id:ebi-a-GCST006094	Pilonidal cyst || id:finngen_R12_L12_PILONIDALCYST	ebi-a-GCST006094	finngen_R12_L12_PILONIDALCYST	474291	All - MR Egger	-0.04688641	0.049663101	0.376560267
|| id:ebi-a-GCST006095	Pilonidal cyst || id:finngen_R12_L12_PILONIDALCYST	ebi-a-GCST006095	finngen_R12_L12_PILONIDALCYST	474291	rs12565727	0.608977183	0.174205524	0.000472749
|| id:ebi-a-GCST006095	Pilonidal cyst || id:finngen_R12_L12_PILONIDALCYST	ebi-a-GCST006095	finngen_R12_L12_PILONIDALCYST	474291	rs1869481	0.265927763	0.162875506	0.102530914
|| id:ebi-a-GCST006095	Pilonidal cyst || id:finngen_R12_L12_PILONIDALCYST	ebi-a-GCST006095	finngen_R12_L12_PILONIDALCYST	474291	rs1917939	0.448239205	0.184426321	0.01508003
|| id:ebi-a-GCST006095	Pilonidal cyst || id:finngen_R12_L12_PILONIDALCYST	ebi-a-GCST006095	finngen_R12_L12_PILONIDALCYST	474291	rs260673	0.581669061	0.165416338	0.000437451
|| id:ebi-a-GCST006095	Pilonidal cyst || id:finngen_R12_L12_PILONIDALCYST	ebi-a-GCST006095	finngen_R12_L12_PILONIDALCYST	474291	rs2785585	0.100430614	0.148766272	0.499618623
|| id:ebi-a-GCST006095	Pilonidal cyst || id:finngen_R12_L12_PILONIDALCYST	ebi-a-GCST006095	finngen_R12_L12_PILONIDALCYST	474291	rs38111	-0.112621772	0.157569894	0.474768676
|| id:ebi-a-GCST006095	Pilonidal cyst || id:finngen_R12_L12_PILONIDALCYST	ebi-a-GCST006095	finngen_R12_L12_PILONIDALCYST	474291	rs412680	0.142372608	0.163904114	0.385047613
|| id:ebi-a-GCST006095	Pilonidal cyst || id:finngen_R12_L12_PILONIDALCYST	ebi-a-GCST006095	finngen_R12_L12_PILONIDALCYST	474291	rs4586375	-0.268414496	0.236198293	0.255791399
|| id:ebi-a-GCST006095	Pilonidal cyst || id:finngen_R12_L12_PILONIDALCYST	ebi-a-GCST006095	finngen_R12_L12_PILONIDALCYST	474291	rs491995	0.370524471	0.135530332	0.006259172
|| id:ebi-a-GCST006095	Pilonidal cyst || id:finngen_R12_L12_PILONIDALCYST	ebi-a-GCST006095	finngen_R12_L12_PILONIDALCYST	474291	rs58313928	0.498681656	0.346624733	0.150241548
|| id:ebi-a-GCST006095	Pilonidal cyst || id:finngen_R12_L12_PILONIDALCYST	ebi-a-GCST006095	finngen_R12_L12_PILONIDALCYST	474291	rs6542772	0.229304609	0.097137166	0.018244074
|| id:ebi-a-GCST006095	Pilonidal cyst || id:finngen_R12_L12_PILONIDALCYST	ebi-a-GCST006095	finngen_R12_L12_PILONIDALCYST	474291	rs6542820	0.021694927	0.132960576	0.870386069
|| id:ebi-a-GCST006095	Pilonidal cyst || id:finngen_R12_L12_PILONIDALCYST	ebi-a-GCST006095	finngen_R12_L12_PILONIDALCYST	474291	rs788714	0.493584372	0.184612476	0.00750365
|| id:ebi-a-GCST006095	Pilonidal cyst || id:finngen_R12_L12_PILONIDALCYST	ebi-a-GCST006095	finngen_R12_L12_PILONIDALCYST	474291	rs984225	0.611924955	0.151875826	5.60E-05
|| id:ebi-a-GCST006095	Pilonidal cyst || id:finngen_R12_L12_PILONIDALCYST	ebi-a-GCST006095	finngen_R12_L12_PILONIDALCYST	474291	All - Inverse variance weighted	0.270997954	0.065877773	3.89E-05
|| id:ebi-a-GCST006095	Pilonidal cyst || id:finngen_R12_L12_PILONIDALCYST	ebi-a-GCST006095	finngen_R12_L12_PILONIDALCYST	474291	All - MR Egger	0.17637879	0.403348411	0.669669703
|| id:ebi-a-GCST90012030	Pilonidal cyst || id:finngen_R12_L12_PILONIDALCYST	ebi-a-GCST90012030	finngen_R12_L12_PILONIDALCYST	474291	rs10815140	0.398703744	0.269605727	0.139183071
|| id:ebi-a-GCST90012030	Pilonidal cyst || id:finngen_R12_L12_PILONIDALCYST	ebi-a-GCST90012030	finngen_R12_L12_PILONIDALCYST	474291	rs115018805	0.17119826	0.252247993	0.497334127
|| id:ebi-a-GCST90012030	Pilonidal cyst || id:finngen_R12_L12_PILONIDALCYST	ebi-a-GCST90012030	finngen_R12_L12_PILONIDALCYST	474291	rs151031674	-0.113928536	0.466558221	0.807084196
|| id:ebi-a-GCST90012030	Pilonidal cyst || id:finngen_R12_L12_PILONIDALCYST	ebi-a-GCST90012030	finngen_R12_L12_PILONIDALCYST	474291	rs2320078	-0.283106394	0.198122762	0.15302024
|| id:ebi-a-GCST90012030	Pilonidal cyst || id:finngen_R12_L12_PILONIDALCYST	ebi-a-GCST90012030	finngen_R12_L12_PILONIDALCYST	474291	rs28701875	-0.196729581	0.235799588	0.40410721
|| id:ebi-a-GCST90012030	Pilonidal cyst || id:finngen_R12_L12_PILONIDALCYST	ebi-a-GCST90012030	finngen_R12_L12_PILONIDALCYST	474291	rs35867500	-0.234427832	0.239847039	0.328368405
|| id:ebi-a-GCST90012030	Pilonidal cyst || id:finngen_R12_L12_PILONIDALCYST	ebi-a-GCST90012030	finngen_R12_L12_PILONIDALCYST	474291	rs3769497	0.179847538	0.308461091	0.55986117
|| id:ebi-a-GCST90012030	Pilonidal cyst || id:finngen_R12_L12_PILONIDALCYST	ebi-a-GCST90012030	finngen_R12_L12_PILONIDALCYST	474291	rs6045766	0.583990426	0.272907447	0.032364099
|| id:ebi-a-GCST90012030	Pilonidal cyst || id:finngen_R12_L12_PILONIDALCYST	ebi-a-GCST90012030	finngen_R12_L12_PILONIDALCYST	474291	rs61911963	0.282122783	0.248000797	0.255292473
|| id:ebi-a-GCST90012030	Pilonidal cyst || id:finngen_R12_L12_PILONIDALCYST	ebi-a-GCST90012030	finngen_R12_L12_PILONIDALCYST	474291	rs645247	-0.250753992	0.280016171	0.370520799
|| id:ebi-a-GCST90012030	Pilonidal cyst || id:finngen_R12_L12_PILONIDALCYST	ebi-a-GCST90012030	finngen_R12_L12_PILONIDALCYST	474291	rs72722611	-0.229633684	0.253356491	0.364742215
|| id:ebi-a-GCST90012030	Pilonidal cyst || id:finngen_R12_L12_PILONIDALCYST	ebi-a-GCST90012030	finngen_R12_L12_PILONIDALCYST	474291	rs77505261	-0.663528742	0.275101878	0.015867969
|| id:ebi-a-GCST90012030	Pilonidal cyst || id:finngen_R12_L12_PILONIDALCYST	ebi-a-GCST90012030	finngen_R12_L12_PILONIDALCYST	474291	rs874692	0.068856973	0.270606293	0.799144497
|| id:ebi-a-GCST90012030	Pilonidal cyst || id:finngen_R12_L12_PILONIDALCYST	ebi-a-GCST90012030	finngen_R12_L12_PILONIDALCYST	474291	rs9398803	0.722845688	0.353611195	0.040935557
|| id:ebi-a-GCST90012030	Pilonidal cyst || id:finngen_R12_L12_PILONIDALCYST	ebi-a-GCST90012030	finngen_R12_L12_PILONIDALCYST	474291	rs9407556	0.771696158	0.320305006	0.015985163
|| id:ebi-a-GCST90012030	Pilonidal cyst || id:finngen_R12_L12_PILONIDALCYST	ebi-a-GCST90012030	finngen_R12_L12_PILONIDALCYST	474291	All - Inverse variance weighted	0.028093453	0.101382064	0.78169966
|| id:ebi-a-GCST90012030	Pilonidal cyst || id:finngen_R12_L12_PILONIDALCYST	ebi-a-GCST90012030	finngen_R12_L12_PILONIDALCYST	474291	All - MR Egger	-0.36764494	0.191387876	0.076941727
|| id:finn-b-E4_POCS	Pilonidal cyst || id:finngen_R12_L12_PILONIDALCYST	finn-b-E4_POCS	finngen_R12_L12_PILONIDALCYST	474291	rs147294980	0.012064812	0.064954313	0.852646272
|| id:finn-b-E4_POCS	Pilonidal cyst || id:finngen_R12_L12_PILONIDALCYST	finn-b-E4_POCS	finngen_R12_L12_PILONIDALCYST	474291	rs1531788	0.063135226	0.068709306	0.358161238
|| id:finn-b-E4_POCS	Pilonidal cyst || id:finngen_R12_L12_PILONIDALCYST	finn-b-E4_POCS	finngen_R12_L12_PILONIDALCYST	474291	rs1539041	0.147027254	0.084636126	0.082357347
|| id:finn-b-E4_POCS	Pilonidal cyst || id:finngen_R12_L12_PILONIDALCYST	finn-b-E4_POCS	finngen_R12_L12_PILONIDALCYST	474291	rs35416733	-0.072169867	0.08561546	0.399254352
|| id:finn-b-E4_POCS	Pilonidal cyst || id:finngen_R12_L12_PILONIDALCYST	finn-b-E4_POCS	finngen_R12_L12_PILONIDALCYST	474291	rs552553491	-0.032204171	0.067169359	0.631620413
|| id:finn-b-E4_POCS	Pilonidal cyst || id:finngen_R12_L12_PILONIDALCYST	finn-b-E4_POCS	finngen_R12_L12_PILONIDALCYST	474291	rs61950362	0.120521251	0.086387139	0.162976777
|| id:finn-b-E4_POCS	Pilonidal cyst || id:finngen_R12_L12_PILONIDALCYST	finn-b-E4_POCS	finngen_R12_L12_PILONIDALCYST	474291	rs62235753	0.099600544	0.067846278	0.14209538
|| id:finn-b-E4_POCS	Pilonidal cyst || id:finngen_R12_L12_PILONIDALCYST	finn-b-E4_POCS	finngen_R12_L12_PILONIDALCYST	474291	rs72723580	0.055907226	0.078923786	0.478715645
|| id:finn-b-E4_POCS	Pilonidal cyst || id:finngen_R12_L12_PILONIDALCYST	finn-b-E4_POCS	finngen_R12_L12_PILONIDALCYST	474291	rs72799690	0.134370041	0.05928354	0.023416767
|| id:finn-b-E4_POCS	Pilonidal cyst || id:finngen_R12_L12_PILONIDALCYST	finn-b-E4_POCS	finngen_R12_L12_PILONIDALCYST	474291	All - Inverse variance weighted	0.06011482	0.02436845	0.013628387
|| id:finn-b-E4_POCS	Pilonidal cyst || id:finngen_R12_L12_PILONIDALCYST	finn-b-E4_POCS	finngen_R12_L12_PILONIDALCYST	474291	All - MR Egger	0.053891053	0.041698891	0.237247531
Hidradenitis suppurativa || id:finngen_R12_L12_HIDRADENITISSUP	Pilonidal cyst || id:finngen_R12_L12_PILONIDALCYST	finngen_R12_L12_HIDRADENITISSUP	finngen_R12_L12_PILONIDALCYST	474291	rs10137042	0.024156799	0.10903036	0.824656194
Hidradenitis suppurativa || id:finngen_R12_L12_HIDRADENITISSUP	Pilonidal cyst || id:finngen_R12_L12_PILONIDALCYST	finngen_R12_L12_HIDRADENITISSUP	finngen_R12_L12_PILONIDALCYST	474291	rs1028608	0.038969659	0.128518633	0.76172079
Hidradenitis suppurativa || id:finngen_R12_L12_HIDRADENITISSUP	Pilonidal cyst || id:finngen_R12_L12_PILONIDALCYST	finngen_R12_L12_HIDRADENITISSUP	finngen_R12_L12_PILONIDALCYST	474291	rs1056837	0.443983242	0.125172886	0.000389704
Hidradenitis suppurativa || id:finngen_R12_L12_HIDRADENITISSUP	Pilonidal cyst || id:finngen_R12_L12_PILONIDALCYST	finngen_R12_L12_HIDRADENITISSUP	finngen_R12_L12_PILONIDALCYST	474291	rs112535824	0.131872431	0.168044511	0.432601902
Hidradenitis suppurativa || id:finngen_R12_L12_HIDRADENITISSUP	Pilonidal cyst || id:finngen_R12_L12_PILONIDALCYST	finngen_R12_L12_HIDRADENITISSUP	finngen_R12_L12_PILONIDALCYST	474291	rs1149692	0.107710627	0.132720043	0.41704264
Hidradenitis suppurativa || id:finngen_R12_L12_HIDRADENITISSUP	Pilonidal cyst || id:finngen_R12_L12_PILONIDALCYST	finngen_R12_L12_HIDRADENITISSUP	finngen_R12_L12_PILONIDALCYST	474291	rs12186979	0.263357202	0.134055127	0.049467034
Hidradenitis suppurativa || id:finngen_R12_L12_HIDRADENITISSUP	Pilonidal cyst || id:finngen_R12_L12_PILONIDALCYST	finngen_R12_L12_HIDRADENITISSUP	finngen_R12_L12_PILONIDALCYST	474291	rs140269515	0.099682089	0.095379639	0.295972738
Hidradenitis suppurativa || id:finngen_R12_L12_HIDRADENITISSUP	Pilonidal cyst || id:finngen_R12_L12_PILONIDALCYST	finngen_R12_L12_HIDRADENITISSUP	finngen_R12_L12_PILONIDALCYST	474291	rs1886106	0.215126344	0.108392328	0.047177766
Hidradenitis suppurativa || id:finngen_R12_L12_HIDRADENITISSUP	Pilonidal cyst || id:finngen_R12_L12_PILONIDALCYST	finngen_R12_L12_HIDRADENITISSUP	finngen_R12_L12_PILONIDALCYST	474291	rs4713570	0.274858933	0.094092189	0.003487236
Hidradenitis suppurativa || id:finngen_R12_L12_HIDRADENITISSUP	Pilonidal cyst || id:finngen_R12_L12_PILONIDALCYST	finngen_R12_L12_HIDRADENITISSUP	finngen_R12_L12_PILONIDALCYST	474291	rs62096549	0.173297908	0.146447569	0.23667269
Hidradenitis suppurativa || id:finngen_R12_L12_HIDRADENITISSUP	Pilonidal cyst || id:finngen_R12_L12_PILONIDALCYST	finngen_R12_L12_HIDRADENITISSUP	finngen_R12_L12_PILONIDALCYST	474291	rs6925507	0.006380866	0.111562399	0.95438947
Hidradenitis suppurativa || id:finngen_R12_L12_HIDRADENITISSUP	Pilonidal cyst || id:finngen_R12_L12_PILONIDALCYST	finngen_R12_L12_HIDRADENITISSUP	finngen_R12_L12_PILONIDALCYST	474291	rs7212346	0.230753283	0.105239041	0.028331989
Hidradenitis suppurativa || id:finngen_R12_L12_HIDRADENITISSUP	Pilonidal cyst || id:finngen_R12_L12_PILONIDALCYST	finngen_R12_L12_HIDRADENITISSUP	finngen_R12_L12_PILONIDALCYST	474291	rs7975017	0.300656401	0.133380847	0.024188635
Hidradenitis suppurativa || id:finngen_R12_L12_HIDRADENITISSUP	Pilonidal cyst || id:finngen_R12_L12_PILONIDALCYST	finngen_R12_L12_HIDRADENITISSUP	finngen_R12_L12_PILONIDALCYST	474291	rs9829295	0.31028793	0.126283903	0.014007681
Hidradenitis suppurativa || id:finngen_R12_L12_HIDRADENITISSUP	Pilonidal cyst || id:finngen_R12_L12_PILONIDALCYST	finngen_R12_L12_HIDRADENITISSUP	finngen_R12_L12_PILONIDALCYST	474291	All - Inverse variance weighted	0.184176083	0.033747281	4.83E-08
Hidradenitis suppurativa || id:finngen_R12_L12_HIDRADENITISSUP	Pilonidal cyst || id:finngen_R12_L12_PILONIDALCYST	finngen_R12_L12_HIDRADENITISSUP	finngen_R12_L12_PILONIDALCYST	474291	All - MR Egger	0.02904701	0.077173464	0.713200419
Luteinizing hormone || id:prot-a-529	Pilonidal cyst || id:finngen_R12_L12_PILONIDALCYST	prot-a-529	finngen_R12_L12_PILONIDALCYST	474291	rs12569025	0.345670532	0.2118206	0.102700062
Luteinizing hormone || id:prot-a-529	Pilonidal cyst || id:finngen_R12_L12_PILONIDALCYST	prot-a-529	finngen_R12_L12_PILONIDALCYST	474291	rs139643250	0.029238651	0.049250185	0.552728855
Luteinizing hormone || id:prot-a-529	Pilonidal cyst || id:finngen_R12_L12_PILONIDALCYST	prot-a-529	finngen_R12_L12_PILONIDALCYST	474291	rs140675079	-0.008434517	0.218507468	0.969208832
Luteinizing hormone || id:prot-a-529	Pilonidal cyst || id:finngen_R12_L12_PILONIDALCYST	prot-a-529	finngen_R12_L12_PILONIDALCYST	474291	rs150259728	0.529817672	0.220224404	0.016136735
Luteinizing hormone || id:prot-a-529	Pilonidal cyst || id:finngen_R12_L12_PILONIDALCYST	prot-a-529	finngen_R12_L12_PILONIDALCYST	474291	rs67552299	0.430992727	0.321610545	0.180210375
Luteinizing hormone || id:prot-a-529	Pilonidal cyst || id:finngen_R12_L12_PILONIDALCYST	prot-a-529	finngen_R12_L12_PILONIDALCYST	474291	rs77672516	-0.16155888	0.199092181	0.417091351
Luteinizing hormone || id:prot-a-529	Pilonidal cyst || id:finngen_R12_L12_PILONIDALCYST	prot-a-529	finngen_R12_L12_PILONIDALCYST	474291	rs78812558	-0.00586819	0.17575521	0.973364839
Luteinizing hormone || id:prot-a-529	Pilonidal cyst || id:finngen_R12_L12_PILONIDALCYST	prot-a-529	finngen_R12_L12_PILONIDALCYST	474291	rs7908518	-0.10745694	0.205755872	0.601493112
Luteinizing hormone || id:prot-a-529	Pilonidal cyst || id:finngen_R12_L12_PILONIDALCYST	prot-a-529	finngen_R12_L12_PILONIDALCYST	474291	All - Inverse variance weighted	0.04915035	0.050602793	0.331400316
Luteinizing hormone || id:prot-a-529	Pilonidal cyst || id:finngen_R12_L12_PILONIDALCYST	prot-a-529	finngen_R12_L12_PILONIDALCYST	474291	All - MR Egger	0.040390453	0.093666929	0.681375387
Collagen alpha-1(I) chain || id:prot-a-618	Pilonidal cyst || id:finngen_R12_L12_PILONIDALCYST	prot-a-618	finngen_R12_L12_PILONIDALCYST	474291	rs112153233	0.519698975	0.287797552	0.070952759
Collagen alpha-1(I) chain || id:prot-a-618	Pilonidal cyst || id:finngen_R12_L12_PILONIDALCYST	prot-a-618	finngen_R12_L12_PILONIDALCYST	474291	rs117253814	-0.107989045	0.187333333	0.564308368
Collagen alpha-1(I) chain || id:prot-a-618	Pilonidal cyst || id:finngen_R12_L12_PILONIDALCYST	prot-a-618	finngen_R12_L12_PILONIDALCYST	474291	rs11848786	-0.089214579	0.174179043	0.608510751
Collagen alpha-1(I) chain || id:prot-a-618	Pilonidal cyst || id:finngen_R12_L12_PILONIDALCYST	prot-a-618	finngen_R12_L12_PILONIDALCYST	474291	rs12545216	-0.690626959	0.2419279	0.004308009
Collagen alpha-1(I) chain || id:prot-a-618	Pilonidal cyst || id:finngen_R12_L12_PILONIDALCYST	prot-a-618	finngen_R12_L12_PILONIDALCYST	474291	rs146385050	0.009714582	0.109456807	0.929278488
Collagen alpha-1(I) chain || id:prot-a-618	Pilonidal cyst || id:finngen_R12_L12_PILONIDALCYST	prot-a-618	finngen_R12_L12_PILONIDALCYST	474291	rs1563300	-0.112330776	0.204753623	0.583270136
Collagen alpha-1(I) chain || id:prot-a-618	Pilonidal cyst || id:finngen_R12_L12_PILONIDALCYST	prot-a-618	finngen_R12_L12_PILONIDALCYST	474291	rs62579837	-0.093732584	0.205013483	0.647525827
Collagen alpha-1(I) chain || id:prot-a-618	Pilonidal cyst || id:finngen_R12_L12_PILONIDALCYST	prot-a-618	finngen_R12_L12_PILONIDALCYST	474291	rs67132476	0.064304274	0.191322835	0.736792819
Collagen alpha-1(I) chain || id:prot-a-618	Pilonidal cyst || id:finngen_R12_L12_PILONIDALCYST	prot-a-618	finngen_R12_L12_PILONIDALCYST	474291	rs6764116	0.15425969	0.256506342	0.547581969
Collagen alpha-1(I) chain || id:prot-a-618	Pilonidal cyst || id:finngen_R12_L12_PILONIDALCYST	prot-a-618	finngen_R12_L12_PILONIDALCYST	474291	rs72977652	0.086290828	0.251810589	0.73183809
Collagen alpha-1(I) chain || id:prot-a-618	Pilonidal cyst || id:finngen_R12_L12_PILONIDALCYST	prot-a-618	finngen_R12_L12_PILONIDALCYST	474291	rs76484331	-0.020715319	0.1856007	0.911130828
Collagen alpha-1(I) chain || id:prot-a-618	Pilonidal cyst || id:finngen_R12_L12_PILONIDALCYST	prot-a-618	finngen_R12_L12_PILONIDALCYST	474291	rs771267	-0.030186463	0.194486704	0.876655031
Collagen alpha-1(I) chain || id:prot-a-618	Pilonidal cyst || id:finngen_R12_L12_PILONIDALCYST	prot-a-618	finngen_R12_L12_PILONIDALCYST	474291	rs79850480	0.031725551	0.156924247	0.839782948
Collagen alpha-1(I) chain || id:prot-a-618	Pilonidal cyst || id:finngen_R12_L12_PILONIDALCYST	prot-a-618	finngen_R12_L12_PILONIDALCYST	474291	rs80190474	-0.282725758	0.163528788	0.083826079
Collagen alpha-1(I) chain || id:prot-a-618	Pilonidal cyst || id:finngen_R12_L12_PILONIDALCYST	prot-a-618	finngen_R12_L12_PILONIDALCYST	474291	rs9469520	0.06795771	0.270607477	0.801713446
Collagen alpha-1(I) chain || id:prot-a-618	Pilonidal cyst || id:finngen_R12_L12_PILONIDALCYST	prot-a-618	finngen_R12_L12_PILONIDALCYST	474291	rs9664941	-0.148125105	0.196374475	0.450669597
Collagen alpha-1(I) chain || id:prot-a-618	Pilonidal cyst || id:finngen_R12_L12_PILONIDALCYST	prot-a-618	finngen_R12_L12_PILONIDALCYST	474291	All - Inverse variance weighted	-0.05247757	0.047857637	0.272844748
Collagen alpha-1(I) chain || id:prot-a-618	Pilonidal cyst || id:finngen_R12_L12_PILONIDALCYST	prot-a-618	finngen_R12_L12_PILONIDALCYST	474291	All - MR Egger	0.013377273	0.120182561	0.912952206
FSH || id:prot-c-3032_11_2	Pilonidal cyst || id:finngen_R12_L12_PILONIDALCYST	prot-c-3032_11_2	finngen_R12_L12_PILONIDALCYST	474291	rs12361594	-0.034043135	0.151752936	0.822498491
FSH || id:prot-c-3032_11_2	Pilonidal cyst || id:finngen_R12_L12_PILONIDALCYST	prot-c-3032_11_2	finngen_R12_L12_PILONIDALCYST	474291	rs753353	0.158928469	0.172625894	0.357231858
FSH || id:prot-c-3032_11_2	Pilonidal cyst || id:finngen_R12_L12_PILONIDALCYST	prot-c-3032_11_2	finngen_R12_L12_PILONIDALCYST	474291	All - Inverse variance weighted	0.050076635	0.113974652	0.660396054
FSH || id:prot-c-3032_11_2	Pilonidal cyst || id:finngen_R12_L12_PILONIDALCYST	prot-c-3032_11_2	finngen_R12_L12_PILONIDALCYST	474291	All - MR Egger
Collagen alpha-1(III) chain || id:ukb-ppp-COL3A1-OID30379	Pilonidal cyst || id:finngen_R12_L12_PILONIDALCYST	ukb-ppp-COL3A1-OID30379	finngen_R12_L12_PILONIDALCYST	474291	rs117530427	-0.034637503	0.644829703	0.957161644
Collagen alpha-1(III) chain || id:ukb-ppp-COL3A1-OID30379	Pilonidal cyst || id:finngen_R12_L12_PILONIDALCYST	ukb-ppp-COL3A1-OID30379	finngen_R12_L12_PILONIDALCYST	474291	rs11779551	-1.006935456	0.693229753	0.146354918
Collagen alpha-1(III) chain || id:ukb-ppp-COL3A1-OID30379	Pilonidal cyst || id:finngen_R12_L12_PILONIDALCYST	ukb-ppp-COL3A1-OID30379	finngen_R12_L12_PILONIDALCYST	474291	rs118078533	0.264464883	0.626260558	0.672811827
Collagen alpha-1(III) chain || id:ukb-ppp-COL3A1-OID30379	Pilonidal cyst || id:finngen_R12_L12_PILONIDALCYST	ukb-ppp-COL3A1-OID30379	finngen_R12_L12_PILONIDALCYST	474291	rs1246111	-0.717516275	0.721364018	0.319898727
Collagen alpha-1(III) chain || id:ukb-ppp-COL3A1-OID30379	Pilonidal cyst || id:finngen_R12_L12_PILONIDALCYST	ukb-ppp-COL3A1-OID30379	finngen_R12_L12_PILONIDALCYST	474291	rs140232548	0.143926587	0.438648837	0.742825878
Collagen alpha-1(III) chain || id:ukb-ppp-COL3A1-OID30379	Pilonidal cyst || id:finngen_R12_L12_PILONIDALCYST	ukb-ppp-COL3A1-OID30379	finngen_R12_L12_PILONIDALCYST	474291	rs143444215	0.421643156	0.61275418	0.491382613
Collagen alpha-1(III) chain || id:ukb-ppp-COL3A1-OID30379	Pilonidal cyst || id:finngen_R12_L12_PILONIDALCYST	ukb-ppp-COL3A1-OID30379	finngen_R12_L12_PILONIDALCYST	474291	rs146385050	0.011754671	0.132443043	0.929278488
Collagen alpha-1(III) chain || id:ukb-ppp-COL3A1-OID30379	Pilonidal cyst || id:finngen_R12_L12_PILONIDALCYST	ukb-ppp-COL3A1-OID30379	finngen_R12_L12_PILONIDALCYST	474291	rs150145410	1.436471796	1.305993525	0.271372519
Collagen alpha-1(III) chain || id:ukb-ppp-COL3A1-OID30379	Pilonidal cyst || id:finngen_R12_L12_PILONIDALCYST	ukb-ppp-COL3A1-OID30379	finngen_R12_L12_PILONIDALCYST	474291	rs2271682	0.964518692	0.685205034	0.159239133
Collagen alpha-1(III) chain || id:ukb-ppp-COL3A1-OID30379	Pilonidal cyst || id:finngen_R12_L12_PILONIDALCYST	ukb-ppp-COL3A1-OID30379	finngen_R12_L12_PILONIDALCYST	474291	rs2460290	-0.650590038	0.712180642	0.360970022
Collagen alpha-1(III) chain || id:ukb-ppp-COL3A1-OID30379	Pilonidal cyst || id:finngen_R12_L12_PILONIDALCYST	ukb-ppp-COL3A1-OID30379	finngen_R12_L12_PILONIDALCYST	474291	rs34139968	0.776907994	0.716442051	0.278188576
Collagen alpha-1(III) chain || id:ukb-ppp-COL3A1-OID30379	Pilonidal cyst || id:finngen_R12_L12_PILONIDALCYST	ukb-ppp-COL3A1-OID30379	finngen_R12_L12_PILONIDALCYST	474291	rs34647272	-0.116467051	0.661799245	0.860305358
Collagen alpha-1(III) chain || id:ukb-ppp-COL3A1-OID30379	Pilonidal cyst || id:finngen_R12_L12_PILONIDALCYST	ukb-ppp-COL3A1-OID30379	finngen_R12_L12_PILONIDALCYST	474291	rs35249620	0.057619173	0.362207862	0.873607703
Collagen alpha-1(III) chain || id:ukb-ppp-COL3A1-OID30379	Pilonidal cyst || id:finngen_R12_L12_PILONIDALCYST	ukb-ppp-COL3A1-OID30379	finngen_R12_L12_PILONIDALCYST	474291	rs4585612	0.38218867	0.668711903	0.567640677
Collagen alpha-1(III) chain || id:ukb-ppp-COL3A1-OID30379	Pilonidal cyst || id:finngen_R12_L12_PILONIDALCYST	ukb-ppp-COL3A1-OID30379	finngen_R12_L12_PILONIDALCYST	474291	rs4846335	0.111079975	0.544688055	0.838405705
Collagen alpha-1(III) chain || id:ukb-ppp-COL3A1-OID30379	Pilonidal cyst || id:finngen_R12_L12_PILONIDALCYST	ukb-ppp-COL3A1-OID30379	finngen_R12_L12_PILONIDALCYST	474291	rs4961339	-0.068292039	0.654354382	0.91687928
Collagen alpha-1(III) chain || id:ukb-ppp-COL3A1-OID30379	Pilonidal cyst || id:finngen_R12_L12_PILONIDALCYST	ukb-ppp-COL3A1-OID30379	finngen_R12_L12_PILONIDALCYST	474291	rs56320623	0.314948995	0.737949628	0.669532811
Collagen alpha-1(III) chain || id:ukb-ppp-COL3A1-OID30379	Pilonidal cyst || id:finngen_R12_L12_PILONIDALCYST	ukb-ppp-COL3A1-OID30379	finngen_R12_L12_PILONIDALCYST	474291	rs75488622	0.597491818	1.10947062	0.590205847
Collagen alpha-1(III) chain || id:ukb-ppp-COL3A1-OID30379	Pilonidal cyst || id:finngen_R12_L12_PILONIDALCYST	ukb-ppp-COL3A1-OID30379	finngen_R12_L12_PILONIDALCYST	474291	rs8176629	-0.641642938	0.762105529	0.399824617
Collagen alpha-1(III) chain || id:ukb-ppp-COL3A1-OID30379	Pilonidal cyst || id:finngen_R12_L12_PILONIDALCYST	ukb-ppp-COL3A1-OID30379	finngen_R12_L12_PILONIDALCYST	474291	All - Inverse variance weighted	0.038830996	0.098685952	0.693964636
Collagen alpha-1(III) chain || id:ukb-ppp-COL3A1-OID30379	Pilonidal cyst || id:finngen_R12_L12_PILONIDALCYST	ukb-ppp-COL3A1-OID30379	finngen_R12_L12_PILONIDALCYST	474291	All - MR Egger	0.059090718	0.148887158	0.696392214
