# Supplementary material for: Risk factors for sacrococcygeal pilonidal sinus: a systematic review and meta-analysis supplemented by genetic causal assessment
Source: Front Surg. 2026 Jan 7;12:1718589. doi: 10.3389/fsurg.2025.1718589 (PMC12819706; doi:10.3389/fsurg.2025.1718589)
Supplement: Supplementary file 2 [file Datasheet2.zip › Supplementary Data 2/MR_pipeline_p5e-6/finn-b-R18_HYPERHIDROSIS_finngen_R12_L12_PILONIDALCYST_20251109223616/01.finn-b-R18_HYPERHIDROSIS_explore_data.csv]

id.exposure	chr.exposure	pos.exposure	SNP	effect_allele.exposure	other_allele.exposure	eaf.exposure	beta.exposure	se.exposure	pval.exposure	samplesize.exposure	exposure	mr_keep.exposure	pval_origin.exposure	data_source.exposure
finn-b-R18_HYPERHIDROSIS	1	30119454	rs271384	C	T	0.9644	-1.0459	0.2094	5.894e-07		Hyperhidrosis || id:finn-b-R18_HYPERHIDROSIS	TRUE	reported	igd
finn-b-R18_HYPERHIDROSIS	19	52315048	rs62108953	G	C	0.2641	0.408	0.0818	6.06806e-07		Hyperhidrosis || id:finn-b-R18_HYPERHIDROSIS	TRUE	reported	igd
finn-b-R18_HYPERHIDROSIS	19	470056	rs11879493	C	T	0.06587	0.7588	0.1542	8.59093e-07		Hyperhidrosis || id:finn-b-R18_HYPERHIDROSIS	TRUE	reported	igd
finn-b-R18_HYPERHIDROSIS	4	103651176	rs141471431	A	G	0.001496	6.7113	1.3949	1.5e-06		Hyperhidrosis || id:finn-b-R18_HYPERHIDROSIS	TRUE	reported	igd
finn-b-R18_HYPERHIDROSIS	7	7800214	rs11764499	G	A	0.1283	0.52	0.1096	2.068e-06		Hyperhidrosis || id:finn-b-R18_HYPERHIDROSIS	TRUE	reported	igd
finn-b-R18_HYPERHIDROSIS	22	37471208	rs117576908	A	G	0.04867	0.8211	0.1763	3.20597e-06		Hyperhidrosis || id:finn-b-R18_HYPERHIDROSIS	TRUE	reported	igd
finn-b-R18_HYPERHIDROSIS	7	143723137	rs10249294	A	G	0.3384	0.3452	0.0753	4.60596e-06		Hyperhidrosis || id:finn-b-R18_HYPERHIDROSIS	TRUE	reported	igd
finn-b-R18_HYPERHIDROSIS	5	3379438	rs16871656	A	G	0.107	0.5476	0.1197	4.79005e-06		Hyperhidrosis || id:finn-b-R18_HYPERHIDROSIS	TRUE	reported	igd
finn-b-R18_HYPERHIDROSIS	4	149293588	rs61762856	T	C	0.002069	4.9131	1.075	4.87001e-06		Hyperhidrosis || id:finn-b-R18_HYPERHIDROSIS	TRUE	reported	igd
