# Supplementary material for: Risk factors for sacrococcygeal pilonidal sinus: a systematic review and meta-analysis supplemented by genetic causal assessment
Source: Front Surg. 2026 Jan 7;12:1718589. doi: 10.3389/fsurg.2025.1718589 (PMC12819706; doi:10.3389/fsurg.2025.1718589)
Supplement: Supplementary file 2 [file Datasheet2.zip › Supplementary Data 2/MR_pipeline_p5e-6/finn-b-R18_HYPERHIDROSIS_finngen_R12_L12_PILONIDALCYST_20251109223616/04.finngen_R12_L12_PILONIDALCYST_harmonise_data2mranalysis.csv]

SNP	effect_allele.exposure	other_allele.exposure	effect_allele.outcome	other_allele.outcome	beta.exposure	beta.outcome	eaf.exposure	eaf.outcome	remove	palindromic	ambiguous	id.outcome	chr	pos	se.outcome	samplesize.outcome	pval.outcome	outcome	originalname.outcome	outcome.deprecated	mr_keep.outcome	data_source.outcome	id.exposure	chr.exposure	pos.exposure	se.exposure	pval.exposure	samplesize.exposure	exposure	mr_keep.exposure	pval_origin.exposure	data_source.exposure	action	mr_keep
rs10249294	A	G	A	G	0.3452	0.0199471	0.3384	0.33858	FALSE	FALSE	FALSE	finngen_R12_L12_PILONIDALCYST	7	144026044	0.024525	474291	0.416024	Pilonidal cyst || id:finngen_R12_L12_PILONIDALCYST	Pilonidal cyst	Pilonidal cyst || ||	TRUE	MedicineITLab	finn-b-R18_HYPERHIDROSIS	7	143723137	0.0753	4.60596e-06		Hyperhidrosis || id:finn-b-R18_HYPERHIDROSIS	TRUE	reported	igd	2	TRUE
rs117576908	A	G	A	G	0.8211	0.046367	0.04867	0.0493977	FALSE	FALSE	FALSE	finngen_R12_L12_PILONIDALCYST	22	37075168	0.0532534	474291	0.383926	Pilonidal cyst || id:finngen_R12_L12_PILONIDALCYST	Pilonidal cyst	Pilonidal cyst || ||	TRUE	MedicineITLab	finn-b-R18_HYPERHIDROSIS	22	37471208	0.1763	3.20597e-06		Hyperhidrosis || id:finn-b-R18_HYPERHIDROSIS	TRUE	reported	igd	2	TRUE
rs11764499	G	A	G	A	0.52	-0.0649372	0.1283	0.128775	FALSE	FALSE	FALSE	finngen_R12_L12_PILONIDALCYST	7	7760583	0.034936	474291	0.0630623	Pilonidal cyst || id:finngen_R12_L12_PILONIDALCYST	Pilonidal cyst	Pilonidal cyst || ||	TRUE	MedicineITLab	finn-b-R18_HYPERHIDROSIS	7	7800214	0.1096	2.068e-06		Hyperhidrosis || id:finn-b-R18_HYPERHIDROSIS	TRUE	reported	igd	2	TRUE
rs11879493	C	T	C	T	0.7588	-0.018689	0.06587	0.065141	FALSE	FALSE	FALSE	finngen_R12_L12_PILONIDALCYST	19	470056	0.0472759	474291	0.692609	Pilonidal cyst || id:finngen_R12_L12_PILONIDALCYST	Pilonidal cyst	Pilonidal cyst || ||	TRUE	MedicineITLab	finn-b-R18_HYPERHIDROSIS	19	470056	0.1542	8.59093e-07		Hyperhidrosis || id:finn-b-R18_HYPERHIDROSIS	TRUE	reported	igd	2	TRUE
rs141471431	A	G	A	G	6.7113	0.459125	0.001496	0.00170648	FALSE	FALSE	FALSE	finngen_R12_L12_PILONIDALCYST	4	102730019	0.289779	474291	0.113103	Pilonidal cyst || id:finngen_R12_L12_PILONIDALCYST	Pilonidal cyst	Pilonidal cyst || ||	TRUE	MedicineITLab	finn-b-R18_HYPERHIDROSIS	4	103651176	1.3949	1.5e-06		Hyperhidrosis || id:finn-b-R18_HYPERHIDROSIS	TRUE	reported	igd	2	TRUE
rs16871656	A	G	A	G	0.5476	-0.036114	0.107	0.107488	FALSE	FALSE	FALSE	finngen_R12_L12_PILONIDALCYST	5	3379324	0.037924	474291	0.340957	Pilonidal cyst || id:finngen_R12_L12_PILONIDALCYST	Pilonidal cyst	Pilonidal cyst || ||	TRUE	MedicineITLab	finn-b-R18_HYPERHIDROSIS	5	3379438	0.1197	4.79005e-06		Hyperhidrosis || id:finn-b-R18_HYPERHIDROSIS	TRUE	reported	igd	2	TRUE
rs271384	C	T	C	T	-1.0459	0.0151179	0.9644	0.964952	FALSE	FALSE	FALSE	finngen_R12_L12_PILONIDALCYST	1	29646607	0.0633173	474291	0.811289	Pilonidal cyst || id:finngen_R12_L12_PILONIDALCYST	Pilonidal cyst	Pilonidal cyst || ||	TRUE	MedicineITLab	finn-b-R18_HYPERHIDROSIS	1	30119454	0.2094	5.894e-07		Hyperhidrosis || id:finn-b-R18_HYPERHIDROSIS	TRUE	reported	igd	2	TRUE
rs61762856	T	C	T	C	4.9131	-0.216946	0.002069	0.00208613	FALSE	FALSE	FALSE	finngen_R12_L12_PILONIDALCYST	4	148372436	0.261994	474291	0.407639	Pilonidal cyst || id:finngen_R12_L12_PILONIDALCYST	Pilonidal cyst	Pilonidal cyst || ||	TRUE	MedicineITLab	finn-b-R18_HYPERHIDROSIS	4	149293588	1.075	4.87001e-06		Hyperhidrosis || id:finn-b-R18_HYPERHIDROSIS	TRUE	reported	igd	2	TRUE
rs62108953	G	C	G	C	0.408	-0.0155347	0.2641	0.264562	FALSE	TRUE	FALSE	finngen_R12_L12_PILONIDALCYST	19	51811795	0.0264086	474291	0.556369	Pilonidal cyst || id:finngen_R12_L12_PILONIDALCYST	Pilonidal cyst	Pilonidal cyst || ||	TRUE	MedicineITLab	finn-b-R18_HYPERHIDROSIS	19	52315048	0.0818	6.06806e-07		Hyperhidrosis || id:finn-b-R18_HYPERHIDROSIS	TRUE	reported	igd	2	TRUE
