# Supplementary material for: Risk factors for sacrococcygeal pilonidal sinus: a systematic review and meta-analysis supplemented by genetic causal assessment
Source: Front Surg. 2026 Jan 7;12:1718589. doi: 10.3389/fsurg.2025.1718589 (PMC12819706; doi:10.3389/fsurg.2025.1718589)
Supplement: Supplementary file 2 [file Datasheet2.zip › Supplementary Data 2/MR_pipeline_p5e-6/finn-b-R18_HYPERHIDROSIS_finngen_R12_L12_PILONIDALCYST_20251109223616/05.finngen_R12_L12_PILONIDALCYST_mr_analysis.csv]

id.exposure	id.outcome	outcome	exposure	method	nsnp	b	se	pval
finn-b-R18_HYPERHIDROSIS	finngen_R12_L12_PILONIDALCYST	Pilonidal cyst || id:finngen_R12_L12_PILONIDALCYST	Hyperhidrosis || id:finn-b-R18_HYPERHIDROSIS	Inverse variance weighted	9	-0.00584764887053708	0.0216377515239297	0.786966274828003
finn-b-R18_HYPERHIDROSIS	finngen_R12_L12_PILONIDALCYST	Pilonidal cyst || id:finngen_R12_L12_PILONIDALCYST	Hyperhidrosis || id:finn-b-R18_HYPERHIDROSIS	MR Egger	9	0.0187019596489588	0.0361993367345905	0.621325219590823
finn-b-R18_HYPERHIDROSIS	finngen_R12_L12_PILONIDALCYST	Pilonidal cyst || id:finngen_R12_L12_PILONIDALCYST	Hyperhidrosis || id:finn-b-R18_HYPERHIDROSIS	Weighted median	9	-0.0205818479039145	0.0273458380848106	0.451660200160899
finn-b-R18_HYPERHIDROSIS	finngen_R12_L12_PILONIDALCYST	Pilonidal cyst || id:finngen_R12_L12_PILONIDALCYST	Hyperhidrosis || id:finn-b-R18_HYPERHIDROSIS	Weighted mode	9	-0.0341999194949486	0.0496199823658088	0.510166795883245
