# Supplementary material for: Risk factors for sacrococcygeal pilonidal sinus: a systematic review and meta-analysis supplemented by genetic causal assessment
Source: Front Surg. 2026 Jan 7;12:1718589. doi: 10.3389/fsurg.2025.1718589 (PMC12819706; doi:10.3389/fsurg.2025.1718589)
Supplement: Supplementary file 2 [file Datasheet2.zip › Supplementary Data 2/MR_pipeline_p5e-6/finn-b-R18_HYPERHIDROSIS_finngen_R12_L12_PILONIDALCYST_20251109223616/06.finngen_R12_L12_PILONIDALCYST_or_result.csv]

id.exposure	id.outcome	outcome	exposure	method	nsnp	b	se	pval	lo_ci	up_ci	or	or_lci95	or_uci95
finn-b-R18_HYPERHIDROSIS	finngen_R12_L12_PILONIDALCYST	Pilonidal cyst || id:finngen_R12_L12_PILONIDALCYST	Hyperhidrosis || id:finn-b-R18_HYPERHIDROSIS	Inverse variance weighted	9	-0.00584764887053708	0.0216377515239297	0.786966274828003	-0.0482576418574393	0.0365623441163651	0.99416941535006	0.952888251549687	1.03723896774893
finn-b-R18_HYPERHIDROSIS	finngen_R12_L12_PILONIDALCYST	Pilonidal cyst || id:finngen_R12_L12_PILONIDALCYST	Hyperhidrosis || id:finn-b-R18_HYPERHIDROSIS	MR Egger	9	0.0187019596489588	0.0361993367345905	0.621325219590823	-0.0522487403508385	0.0896526596487562	1.01887793662254	0.94909275981338	1.09379429882105
finn-b-R18_HYPERHIDROSIS	finngen_R12_L12_PILONIDALCYST	Pilonidal cyst || id:finngen_R12_L12_PILONIDALCYST	Hyperhidrosis || id:finn-b-R18_HYPERHIDROSIS	Weighted median	9	-0.0205818479039145	0.0273458380848106	0.451660200160899	-0.0741796905501434	0.0330159947423143	0.979628512652748	0.928504835305618	1.03356707074806
finn-b-R18_HYPERHIDROSIS	finngen_R12_L12_PILONIDALCYST	Pilonidal cyst || id:finngen_R12_L12_PILONIDALCYST	Hyperhidrosis || id:finn-b-R18_HYPERHIDROSIS	Weighted mode	9	-0.0341999194949486	0.0496199823658088	0.510166795883245	-0.131455084931934	0.0630552459420367	0.966378287465051	0.876818656623023	1.06508567926765
