# Supplementary material for: Risk factors for sacrococcygeal pilonidal sinus: a systematic review and meta-analysis supplemented by genetic causal assessment
Source: Front Surg. 2026 Jan 7;12:1718589. doi: 10.3389/fsurg.2025.1718589 (PMC12819706; doi:10.3389/fsurg.2025.1718589)
Supplement: Supplementary file 2 [file Datasheet2.zip › Supplementary Data 2/MR_pipeline_p5e-6/finn-b-R18_HYPERHIDROSIS_finngen_R12_L12_PILONIDALCYST_20251109223616/08.finngen_R12_L12_PILONIDALCYST_pleiotropy_test.csv]

id.exposure	id.outcome	outcome	exposure	egger_intercept	se	pval
finn-b-R18_HYPERHIDROSIS	finngen_R12_L12_PILONIDALCYST	Pilonidal cyst || id:finngen_R12_L12_PILONIDALCYST	Hyperhidrosis || id:finn-b-R18_HYPERHIDROSIS	-0.0205979899648452	0.0241116198759971	0.421222498437175
