# Supplementary material for: Risk factors for sacrococcygeal pilonidal sinus: a systematic review and meta-analysis supplemented by genetic causal assessment
Source: Front Surg. 2026 Jan 7;12:1718589. doi: 10.3389/fsurg.2025.1718589 (PMC12819706; doi:10.3389/fsurg.2025.1718589)
Supplement: Supplementary file 2 [file Datasheet2.zip › Supplementary Data 2/MR_pipeline_p5e-6/finn-b-R18_HYPERHIDROSIS_finngen_R12_L12_PILONIDALCYST_20251109223616/11.finngen_R12_L12_PILONIDALCYST_leaveoneout_results.csv]

exposure	outcome	id.exposure	id.outcome	samplesize	SNP	b	se	p
Hyperhidrosis || id:finn-b-R18_HYPERHIDROSIS	Pilonidal cyst || id:finngen_R12_L12_PILONIDALCYST	finn-b-R18_HYPERHIDROSIS	finngen_R12_L12_PILONIDALCYST	474291	rs10249294	-0.0112698586874593	0.0229604581524069	0.623541236616846
Hyperhidrosis || id:finn-b-R18_HYPERHIDROSIS	Pilonidal cyst || id:finngen_R12_L12_PILONIDALCYST	finn-b-R18_HYPERHIDROSIS	finngen_R12_L12_PILONIDALCYST	474291	rs117576908	-0.012330214365633	0.022957016968981	0.591198524211483
Hyperhidrosis || id:finn-b-R18_HYPERHIDROSIS	Pilonidal cyst || id:finngen_R12_L12_PILONIDALCYST	finn-b-R18_HYPERHIDROSIS	finngen_R12_L12_PILONIDALCYST	474291	rs11764499	0.00561009155088725	0.0208443435329926	0.787820291365154
Hyperhidrosis || id:finn-b-R18_HYPERHIDROSIS	Pilonidal cyst || id:finngen_R12_L12_PILONIDALCYST	finn-b-R18_HYPERHIDROSIS	finngen_R12_L12_PILONIDALCYST	474291	rs11879493	-0.00371187764912878	0.0242804481710133	0.878496716950994
Hyperhidrosis || id:finn-b-R18_HYPERHIDROSIS	Pilonidal cyst || id:finngen_R12_L12_PILONIDALCYST	finn-b-R18_HYPERHIDROSIS	finngen_R12_L12_PILONIDALCYST	474291	rs141471431	-0.0258964240461273	0.0224352760835225	0.248388433730305
Hyperhidrosis || id:finn-b-R18_HYPERHIDROSIS	Pilonidal cyst || id:finngen_R12_L12_PILONIDALCYST	finn-b-R18_HYPERHIDROSIS	finngen_R12_L12_PILONIDALCYST	474291	rs16871656	-0.000433770299402188	0.0230782369292202	0.985004129695793
Hyperhidrosis || id:finn-b-R18_HYPERHIDROSIS	Pilonidal cyst || id:finngen_R12_L12_PILONIDALCYST	finn-b-R18_HYPERHIDROSIS	finngen_R12_L12_PILONIDALCYST	474291	rs271384	-0.00480402159704815	0.0244646590085241	0.844323886463073
Hyperhidrosis || id:finn-b-R18_HYPERHIDROSIS	Pilonidal cyst || id:finngen_R12_L12_PILONIDALCYST	finn-b-R18_HYPERHIDROSIS	finngen_R12_L12_PILONIDALCYST	474291	rs61762856	0.000356470698194971	0.0241304829115607	0.988213575215141
Hyperhidrosis || id:finn-b-R18_HYPERHIDROSIS	Pilonidal cyst || id:finngen_R12_L12_PILONIDALCYST	finn-b-R18_HYPERHIDROSIS	finngen_R12_L12_PILONIDALCYST	474291	rs62108953	-0.00248035603218174	0.0239554097898327	0.917533977215938
Hyperhidrosis || id:finn-b-R18_HYPERHIDROSIS	Pilonidal cyst || id:finngen_R12_L12_PILONIDALCYST	finn-b-R18_HYPERHIDROSIS	finngen_R12_L12_PILONIDALCYST	474291	All	-0.00584764887053708	0.0216377515239297	0.786966274828003
