# Supplementary material for: Risk factors for sacrococcygeal pilonidal sinus: a systematic review and meta-analysis supplemented by genetic causal assessment
Source: Front Surg. 2026 Jan 7;12:1718589. doi: 10.3389/fsurg.2025.1718589 (PMC12819706; doi:10.3389/fsurg.2025.1718589)
Supplement: Supplementary file 2 [file Datasheet2.zip › Supplementary Data 2/MR_pipeline_p5e-6/finn-b-R18_HYPERHIDROSIS_finngen_R12_L12_PILONIDALCYST_20251109223616/12.finngen_R12_L12_PILONIDALCYST_singlesnp.csv]

exposure	outcome	id.exposure	id.outcome	samplesize	SNP	b	se	p
Hyperhidrosis || id:finn-b-R18_HYPERHIDROSIS	Pilonidal cyst || id:finngen_R12_L12_PILONIDALCYST	finn-b-R18_HYPERHIDROSIS	finngen_R12_L12_PILONIDALCYST	474291	rs10249294	0.0577841830822711	0.0710457705677868	0.416024633489584
Hyperhidrosis || id:finn-b-R18_HYPERHIDROSIS	Pilonidal cyst || id:finngen_R12_L12_PILONIDALCYST	finn-b-R18_HYPERHIDROSIS	finngen_R12_L12_PILONIDALCYST	474291	rs117576908	0.0564693703568384	0.0648561685543783	0.383925520448609
Hyperhidrosis || id:finn-b-R18_HYPERHIDROSIS	Pilonidal cyst || id:finngen_R12_L12_PILONIDALCYST	finn-b-R18_HYPERHIDROSIS	finngen_R12_L12_PILONIDALCYST	474291	rs11764499	-0.124879230769231	0.0671846153846154	0.0630629479708879
Hyperhidrosis || id:finn-b-R18_HYPERHIDROSIS	Pilonidal cyst || id:finngen_R12_L12_PILONIDALCYST	finn-b-R18_HYPERHIDROSIS	finngen_R12_L12_PILONIDALCYST	474291	rs11879493	-0.0246296784396415	0.0623035055350554	0.692608439139196
Hyperhidrosis || id:finn-b-R18_HYPERHIDROSIS	Pilonidal cyst || id:finngen_R12_L12_PILONIDALCYST	finn-b-R18_HYPERHIDROSIS	finngen_R12_L12_PILONIDALCYST	474291	rs141471431	0.0684107400950636	0.0431777747977292	0.113103387134259
Hyperhidrosis || id:finn-b-R18_HYPERHIDROSIS	Pilonidal cyst || id:finngen_R12_L12_PILONIDALCYST	finn-b-R18_HYPERHIDROSIS	finngen_R12_L12_PILONIDALCYST	474291	rs16871656	-0.0659495982468955	0.069254930606282	0.340958563953881
Hyperhidrosis || id:finn-b-R18_HYPERHIDROSIS	Pilonidal cyst || id:finngen_R12_L12_PILONIDALCYST	finn-b-R18_HYPERHIDROSIS	finngen_R12_L12_PILONIDALCYST	474291	rs271384	-0.0144544411511617	0.060538579214074	0.811288486548737
Hyperhidrosis || id:finn-b-R18_HYPERHIDROSIS	Pilonidal cyst || id:finngen_R12_L12_PILONIDALCYST	finn-b-R18_HYPERHIDROSIS	finngen_R12_L12_PILONIDALCYST	474291	rs61762856	-0.0441566424457064	0.0533255989090391	0.407638145778349
Hyperhidrosis || id:finn-b-R18_HYPERHIDROSIS	Pilonidal cyst || id:finngen_R12_L12_PILONIDALCYST	finn-b-R18_HYPERHIDROSIS	finngen_R12_L12_PILONIDALCYST	474291	rs62108953	-0.0380752450980392	0.0647269607843137	0.556368540383271
Hyperhidrosis || id:finn-b-R18_HYPERHIDROSIS	Pilonidal cyst || id:finngen_R12_L12_PILONIDALCYST	finn-b-R18_HYPERHIDROSIS	finngen_R12_L12_PILONIDALCYST	474291	All - Inverse variance weighted	-0.00584764887053708	0.0216377515239297	0.786966274828003
Hyperhidrosis || id:finn-b-R18_HYPERHIDROSIS	Pilonidal cyst || id:finngen_R12_L12_PILONIDALCYST	finn-b-R18_HYPERHIDROSIS	finngen_R12_L12_PILONIDALCYST	474291	All - MR Egger	0.0187019596489588	0.0361993367345905	0.621325219590823
