# Supplementary material for: Risk factors for sacrococcygeal pilonidal sinus: a systematic review and meta-analysis supplemented by genetic causal assessment
Source: Front Surg. 2026 Jan 7;12:1718589. doi: 10.3389/fsurg.2025.1718589 (PMC12819706; doi:10.3389/fsurg.2025.1718589)
Supplement: Supplementary file 4 [file Table1.xlsx]

## Sheet: Supplementary Table 1
Title	Inclusion/Exclusion and Reasons for Exclusion
Does Sacrococcygeal Angle Play a Role on Pilonidal Sinus Etiology?	Included
Predisposition and risk factor rates for pilonidal sinus disease	Evaluations/Reviews
Comment on: Is Polycystic Ovary Syndrome a Predisposing Factor for Pilonidal Sinus Disease?	Evaluations/Reviews
Pilonidal disease: changes in understanding of etiology, pathogenesis and approach to treatment	Evaluations/Reviews
Pilonidal sinus: a review of the literature and a report of 100 cases.	Without non-PS control groups
Pilonidal sinus disease in young age is associated with diabetes later in life	Non-target disease/outcome studies
Pilonidal Sinus Disease: An Analysis of the Factors Affecting Recurrence.	Included
Pilonidal sinus disease recurrence at a tertiary care center in Riyadh.	Without non-PS control groups
The factor of infection in pilonidal (Sacrococcygeal) disease.	Non-target disease/outcome studies
Risk factors for recurrence after pilonidal sinus surgery in children and adolescents.	Without non-PS control groups
Is Polycystic Ovary Syndrome a Predisposing Factor for Pilonidal Sinus Disease?	Included
Reducing the recurrence of pilonidal sinus disease.	Evaluations/Reviews
Risk Factors for Pilonidal Sinus Disease in Teenagers.	Included
A reappraisal of the acquired theory of sacrococcygeal pilonidal sinus and an assessment of its influence on surgical practice.	Evaluations/Reviews
Five-year recurrence after endoscopic approach to pilonidal sinus disease: A multicentre experience.	Without non-PS control groups
Hidradenitis suppurativa and follicular occlusion syndrome: Where is the pathogenetic link?	Non-target disease/outcome studies
Factors affecting the success of crystallized phenol treatment in sacrococcygeal pilonidal sinus disease.	Without non-PS control groups
Paediatric Pilonidal Sinus Disease: Early Recurrences Irrespective of the Treatment Approaches in a Retrospective Multi-centric Analysis.	Without non-PS control groups
The risk of recurrence of Pilonidal disease after surgical management.	Non-target disease/outcome studies
Rethinking the causes of pilonidal sinus disease: a matched cohort study.	Included
Adolescent-Onset Hidradenitis Suppurativa: Prevalence, Risk Factors and Disease Features.	Non-target disease/outcome studies
Prognostic factors of flap techniques for pilonidal disease based on magnetic resonance imaging and clinical parameters.	Without non-PS control groups
Pilonidal Sinus Disease: A 10-Year Review Reveals Occupational Risk Factors and the Superiority of the Minimal Surgery Trephine Technique.	Non-target disease/outcome studies
Pilonidal disease in a military population: how far have we really come?	Without non-PS control groups
Outcomes of Laser-Assisted Closure (SiLaC) Surgery for Chronic Pilonidal Sinus Disease.	Without non-PS control groups
Sacro-coxxygial hygiene, a key factor in the outcome of pilonidal sinus surgical treatment?	Without non-PS control groups
Pilonidal sinus disease on the rise: a one-third incidence increase in inpatients in 13 years with substantial regional variation in Germany.	Non-target disease/outcome studies
Pilonidal sinus disease: risk factors for postoperative complications and recurrence.	Without non-PS control groups
Surgical Outcomes of Minimally Invasive Trephine Surgery for Pilonidal Sinus Disease and Risk Factors for Recurrence.	Without non-PS control groups
Evaluation of the risk factors of pilonidal sinus: a single center experience.	Included
Predictive Factors Affecting Recurrence of Anal Fistula after LIFT Procedure.	Non-target disease/outcome studies
Phenol procedure for pilonidal sinus disease and risk factors for treatment failure.	Without non-PS control groups
Pilonidal sinus disease: an intergluteal localization of hidradenitis suppurativa/acne inversa: a cross-sectional study among 2465 patients.	Without non-PS control groups
Obesity, Hypertrichosis and Sex Steroids: Are these Factors Related to the Pilonidal Sinus Disease?	Without non-PS control groups
Results of Laser-assisted Closure (SiLaC) Surgery in Pilonidal Sinus Disease: Factors Associated With Success.	Without non-PS control groups
Which treatment modality for pediatric pilonidal sinus: Primary repair or secondary healing?	Without non-PS control groups
Sacrococcygeal pilonidal disease: analysis of previously proposed risk factors.	Included
Impact of geography and surgical approach on recurrence in global pilonidal sinus disease.	Evaluations/Reviews
Increasing Amount of Hair Reduction using Laser Correlates with Lower Probability of Recurrence in Patients with Pilonidal Disease.	Without non-PS control groups
Could Early Postoperative Complications be Considered as Risk Factor for Recurrence after Pilonidal Sinus Surgery?	Without non-PS control groups
Strength of Occipital Hair as an Explanation for Pilonidal Sinus Disease Caused by Intruding Hair.	Included
Risk factors for wound complication in pilonidal sinus procedures.	Without non-PS control groups
Analysis of blood parameters and clinical features in women with pilonidal sinus disease: Is there a link between the disease and polycystic ovary syndrome?	Included
Patient characteristics and symptoms in chronic pilonidal sinus disease.	Without non-PS control groups
Surgical intervention of pilonidal sinus: impact on patients' postoperative satisfaction and return to work time.	Without non-PS control groups
Gluteal Hidradenitis Suppurativa: Analysis of 83 Patients.	Non-target disease/outcome studies
Pilonidal sinus in Japan maritime self-defense force at Yokosuka.	Without non-PS control groups
Investigation of the relationship between serum hormones and pilonidal sinus disease: a cross-sectional study.	Included
Long-term analysis of surgical treatment outcomes in chronic pilonidal sinus disease.	Without non-PS control groups
Smoking increases the risk of pre- and postoperative complications in patients with pilonidal disease.	Without non-PS control groups
Lack of evidence that obesity is a cause of pilonidal sinus disease.	Included
Effects of Bathing Habits on Postoperative Wound Complications Following Sacrococcygeal Pilonidal Sinus Surgery: A Retrospective Analysis of 67 Adolescent Patients.	Without non-PS control groups
Incidence and aetiological factors in pilonidal sinus among Turkish soldiers.	Included
Treatment of pilonidal sinus by phenol application and factors affecting the recurrence.	Without non-PS control groups
High body mass index as a possible risk factor for pilonidal sinus disease in adolescents.	Without non-PS control groups
["Pit picking" surgery for patients with pilonidal disease : mid-term results and risk factors].	Without non-PS control groups
[Puberty is a major factor in pilonidal sinus disease : Gender-specific investigations of case number development in Germany from 2007 until 2015].	Without non-PS control groups
D-shape asymmetric excision of sacrococcygeal pilonidal sinus with primary closure, suction drain, and subcuticular skin closure: an analysis of risks factors for long-term recurrence.	Without non-PS control groups
Pilonidal sinus: healing rates, pain and embarrassment levels.	Without non-PS control groups
The influence of lifestyle (smoking and body mass index) on wound healing and long-term recurrence rate in 534 primary pilonidal sinus patients.	Without non-PS control groups
Family history of pilonidal sinus predisposes to earlier onset of disease and a 50% long-term recurrence rate.	Without non-PS control groups
The aetiology and management of pilonidal sinus.	Evaluations/Reviews
Volume of the excised specimen and prediction of surgical site infection in pilonidal sinus procedures (surgical site infection after pilonidal sinus surgery).	Without non-PS control groups
[Pilonidal sinus - diagnosis at the intersection of general and plastic surgery].	Without non-PS control groups
Wound infection after excision and primary midline closure for pilonidal disease: risk factor analysis to improve patient selection.	Without non-PS control groups
[Trends in incidence and long-term recurrence rate of pilonidal sinus disease and analysis of associated influencing factors].	Without non-PS control groups
The role of obesity on the recurrence of pilonidal sinus disease in patients, who were treated by excision and Limberg flap transposition.	Without non-PS control groups
Specimen index may be a predictive factor for recurrence after primary closure of pilonidal disease.	Without non-PS control groups
Trephine Minimally Invasive Procedure for Pilonidal Sinus.	Without non-PS control groups
The role of collagen type I/III ratio in the etiology of sacrococcygeal pilonidal.	Included
Recurrence of Pilonidal Disease: Our Best is Not Good Enough.	Without non-PS control groups
Pilonidal sinus surgery: could we predict postoperative complications?	Without non-PS control groups
The origin of sacrococcygeal pilonidal sinuses based on an analysis of four hundred sixty-three cases.	Evaluations/Reviews
High Rate of Major Morbidity after Surgical Excision for Pilonidal Disease.	Without non-PS control groups
Patience is a virtue: Multiple preoperative visits are associated with decreased recurrence in pediatric pilonidal disease.	Without non-PS control groups
Postoperative outcomes of Bascom cleft lift for pilonidal disease: A single-center experience.	Without non-PS control groups
The presence of occipital hair in the pilonidal sinus cavity-a triple approach to proof	Non-target disease/outcome studies
Distal scar-to-midline distance in pilonidal Limberg flap surgery is a recurrence-promoting factor: A multicenter, case-control study	Without non-PS control groups
Pit-picking surgery for pilonidal disease	Without non-PS control groups
Which surgical procedure offers the best treatment for pilonidal disease?	Without non-PS control groups
Natal cleft deeper in patients with pilonidal sinus: implications for choice of surgical procedure	Included
Prospective randomized controlled trial comparing V-Y advancement flap with primary suture methods in pilonidal disease	Full text unavailable
Pilonidal cysts, active component, U.S. Armed Forces, 2000-2012	Without non-PS control groups
The effect of obesity on the results of Karydakis technique for the management of chronic pilonidal sinus	Without non-PS control groups
Single-dose metronidazole versus 5-day multi-drug antibiotic regimen in excision of pilonidal sinuses with primary closure: a prospective randomised controlled double-blinded study	Full text unavailable
Radical surgery for pilonidal sinus	Without non-PS control groups
Pilonidal sinus: an retrospective analysis of 205 cases	Without non-PS control groups
A Comparison between the Tie-over and Closed Suction Drainage Therapeutic Strategies in Patients Suffering from Sacral Pilonidal Sinus	Without non-PS control groups
Risk factors of pilonidal sinus disease in preparatory school students; a case control study	Included
Coccygeal pits	Non-target disease/outcome studies
Analysis of the Relapse Rates of the Primary Closure and Limberg Flap Techniques in Pilonidal Sinus Surgery	Without non-PS control groups
Analysis of Outcomes in Adolescents and Young Adults With Pilonidal Disease.	Without non-PS control groups
Outcomes and cost of medical and surgical treatments of pilonidal disease: A single institution's 10-year review.	Without non-PS control groups
Establishing an Association between Polycystic Ovarian Syndrome and Pilonidal Disease in Adolescent Females.	Non-target disease/outcome studies
Heterogeneity of Treatment Effects of Laser Epilation on Pilonidal Disease Recurrence: A Randomized Clinical Trial.	Without non-PS control groups
Minimally Invasive Surgical Treatment of Pilonidal Disease: Mid-Term Retrospective Analysis of a Single Center.	Without non-PS control groups
Eyedrop-shaped, modified Limberg transposition flap in the treatment of pilonidal sinus disease	Without non-PS control groups
Laser hair depilation therapy for pilonidal sinus disease: a 5-year, retrospective experience in a university teaching hospital in the UK, 2017-2023.	Without non-PS control groups
Evaluating Outcomes in Adolescents With Pilonidal Disease Treated With Pilonidal Sinus Trephination.	Without non-PS control groups
Laser Hair Removal May Be a Primary Treatment of Pilonidal Disease: A Pilot Study.	Without non-PS control groups
Intergluteal fold depth has no influence on pilonidal sinus disease development.	Included
Vacuum-assisted closure in secondary wound healing after pilonidal sinus surgery.	Without non-PS control groups
The validation of a simple and instrument-free technique to measure the depth of the natal cleft (a cohort study).	Non-target disease/outcome studies
The power of platelet-rich plasma on operated pilonidal disease: a prospective randomized controlled trial.	Without non-PS control groups
Gender-specific outcomes in pilonidal sinus disease: Female outcomes after cleft lift surgery in a large prospective Danish cohort.
Secondary Intention Wound Healing, in Patients Subjected to Surgical Resection of Pilonidal Cyst, Using Alginate Dressings With Silver and High-G Cellulose, Compared to the Use of Simple Gauze Dressings: Examination of the Quality of Life.	Without non-PS control groups
Age-related alterations to the axial firmness of hair in the pathogenesis of pilonidal sinus	Included
Evaluation of etiological risk factors in the development of adult chronic pilonidal disease	Without non-PS control groups
Pilonidal disease at a Veteran Affairs hospital	Without non-PS control groups
Prevalence of sacrococcygeal pilonidal sinus as a silent disease	Non-target disease/outcome studies
Causes and mechanisms of common coccydynia: Role of body mass index and coccygeal trauma	Non-target disease/outcome studies
Sacrococcygeal pilonidal disease. Risks factors and surgical options	Duplicate data
Pili Multigemini Is a Possible Risk Factor for Pilonidal Sinus Disease	Included
Pilo-nidal sinus. A report of 32 cases with review of the literature	Full text unavailable
Obesity and hirsutism as risk factors for sacrococcygeal pilonidal sinus disease	Included
Prevalence of interdigital pilonidal sinus in hair professionals during the COVID-19 pandemic: A cross-sectional study	Non-target disease/outcome studies
Predisposition and risk factor rates for pilonidal sinus disease	Evaluations/Reviews
Predisposition and risk factor rates for pilonidal sinus disease Reply	Evaluations/Reviews
Is ethnicity is a risk factor for pilonidal disease?	Full text unavailable

## Sheet: Supplementary Table 2
id.exposure	id.outcome	exposure	outcome	method	nsnp	F_mean	R²_total	Variance Explained(%)	b	se	pval	b_lci95	b_uci95	or	or_lci95	or_uci95	Confounding SNPs	离群SNP	异质性	pleiotropy
ebi-a-GCST006095	finngen_R12_L12_PILONIDALCYST	Excessive hairiness	Pilonidal cyst	Inverse variance weighted (multiplicative random effects)	13	25.15	0.134	0.1341	0.243208	0.0650453	0.000184713	0.115719	0.370697	1.27533	1.12268	1.44874	rs984225	/
ebi-a-GCST006095	finngen_R12_L12_PILONIDALCYST	Excessive hairiness	Pilonidal cyst	MR Egger	13				0.145313	0.384588	0.712738	-0.608479	0.899105	1.1564	0.544178	2.4574			0.0049	0.8
ebi-a-GCST006095	finngen_R12_L12_PILONIDALCYST	Excessive hairiness	Pilonidal cyst	Weighted median	13				0.216228	0.0718064	0.00260169	0.075487	0.356968	1.24138	1.07841	1.42899
finngen_R12_L12_HIDRADENITISSUP	finngen_R12_L12_PILONIDALCYST	Hidradenitis suppurativa	Pilonidal cyst	Inverse variance weighted	13	25.17	0.258781	0.2588	0.179513	0.0356913	4.91504e-07	0.109558	0.249468	1.19663	1.11578	1.28334	rs12186979	/
finngen_R12_L12_HIDRADENITISSUP	finngen_R12_L12_PILONIDALCYST	Hidradenitis suppurativa	Pilonidal cyst	MR Egger	13				0.0269385	0.0789224	0.739287	-0.127749	0.181626	1.0273	0.880074	1.19917			0.54	0.057
finngen_R12_L12_HIDRADENITISSUP	finngen_R12_L12_PILONIDALCYST	Hidradenitis suppurativa	Pilonidal cyst	Weighted median	13				0.155191	0.0487824	0.00146617	0.0595778	0.250805	1.16788	1.06139	1.28506
finngen_R12_L12_ACNE	finngen_R12_L12_PILONIDALCYST	Acne	Pilonidal cyst	Inverse variance weighted (multiplicative random effects)	34	26.31	0.218653		0.142492	0.0466214	0.00224039	0.0511141	0.23387	1.15314	1.05244	1.26348	rs6734010	rs6734010
finngen_R12_L12_ACNE	finngen_R12_L12_PILONIDALCYST	Acne	Pilonidal cyst	MR Egger	34				-0.0392484	0.10183	0.702467	-0.238834	0.160338	0.961512	0.787545	1.17391			0.03	0.06
finngen_R12_L12_ACNE	finngen_R12_L12_PILONIDALCYST	Acne	Pilonidal cyst	Weighted median	34				0.0982225	0.0569504	0.0845809	-0.0134002	0.209845	1.10321	0.986689	1.23349
finn-b-E4_POCS	finngen_R12_L12_PILONIDALCYST	Polycystic ovarian syndrome	Pilonidal cyst	Inverse variance weighted	9	25.84	0.504426		0.0601148	0.0243684	0.0136284	0.0123527	0.107877	1.06196	1.01243	1.11391	None	/
finn-b-E4_POCS	finngen_R12_L12_PILONIDALCYST	Polycystic ovarian syndrome	Pilonidal cyst	MR Egger	9				0.0538911	0.0416989	0.237248	-0.0278388	0.135621	1.05537	0.972545	1.14525			0.31	0.85
finn-b-E4_POCS	finngen_R12_L12_PILONIDALCYST	Polycystic ovarian syndrome	Pilonidal cyst	Weighted median	9				0.0618697	0.0344703	0.0726744	-0.00569209	0.129431	1.06382	0.994324	1.13818
ebi-a-GCST005814	finngen_R12_L12_PILONIDALCYST	Osteoarthritis (hospital diagnosed)	Pilonidal cyst	Inverse variance weighted	13	22.78	0.039678	0.0397	0.222696	0.0848064	0.00864113	0.0564756	0.388917	1.24944	1.0581	1.47538	None	/
ebi-a-GCST005814	finngen_R12_L12_PILONIDALCYST	Osteoarthritis (hospital diagnosed)	Pilonidal cyst	MR Egger	13				0.220284	0.186358	0.26211	-0.144978	0.585545	1.24643	0.865041	1.79597			0.88	0.99
ebi-a-GCST005814	finngen_R12_L12_PILONIDALCYST	Osteoarthritis (hospital diagnosed)	Pilonidal cyst	Weighted median	13				0.171166	0.113053	0.130017	-0.0504179	0.392751	1.18669	0.950832	1.48105
finngen_R12_L12_HIDRADENITISSUP	ukb-saige-686.3	Hidradenitis suppurativa	Pilonidal cyst	Inverse variance weighted	5	36.76	0.0223628		0.462551	0.126809	0.000264667	0.214006	0.711096	1.58812	1.23863	2.03622	None	/
finngen_R12_L12_HIDRADENITISSUP	ukb-saige-686.3	Hidradenitis suppurativa	Pilonidal cyst	MR Egger	5				0.770929	0.626602	0.306248	-0.457212	1.99907	2.16177	0.633046	7.38218			0.18	0.65
finngen_R12_L12_HIDRADENITISSUP	ukb-saige-686.3	Hidradenitis suppurativa	Pilonidal cyst	Weighted median	5				0.523975	0.145712	0.000323191	0.23838	0.80957	1.68873	1.26919	2.24694
ieu-b-40	finngen_R12_L12_PILONIDALCYST	body mass index	Pilonidal cyst	Inverse variance weighted	453	68.25	0.044	0.0445	0.729611	0.0822513	7.28077e-19	0.568399	0.890824	2.07427	1.76544	2.43714	rs1260326,rs7903146,rs10938397,rs1296328,rs13107325,rs2246012,rs4482463,rs6545714,rs663129,rs705704,rs7124681,rs7144011,rs7626079,rs7844647,rs8192675,rs1260326,rs13107325,rs1431659,rs3814883,rs577525,rs645040,rs769449,rs7730898,rs13021737,rs2285178,rs3731695,rs3814883,rs3829849,rs391300,rs7903146,rs889398	/
ieu-b-40	finngen_R12_L12_PILONIDALCYST	body mass index	Pilonidal cyst	MR Egger	453				1.05323	0.23154	6.94394e-06	0.599411	1.50705	2.8669	1.82105	4.5134			0.08	0.14
ieu-b-40	finngen_R12_L12_PILONIDALCYST	body mass index	Pilonidal cyst	Weighted median	453				0.656691	0.14692	7.83237e-06	0.368728	0.944654	1.9284	1.44589	2.57192
ieu-a-93	finngen_R12_L12_PILONIDALCYST	Overweight	Pilonidal cyst	Inverse variance weighted	6	84	0.02	0.0202	0.318538	0.114895	0.00556416	0.093343	0.543733	1.37512	1.09784	1.72242	rs10182181,rs13130484,rs2030323,rs2206277,rs2568958,rs633715,rs8028313,rs9816226	/
ieu-a-93	finngen_R12_L12_PILONIDALCYST	Overweight	Pilonidal cyst	MR Egger	6				0.440269	0.342566	0.268087	-0.231161	1.1117	1.55313	0.793612	3.03952			0.98	0.73
ieu-a-93	finngen_R12_L12_PILONIDALCYST	Overweight	Pilonidal cyst	Weighted median	6				0.314633	0.135834	0.0205419	0.0483977	0.580868	1.36976	1.04959	1.78759
ukb-saige-278.1	finngen_R12_L12_PILONIDALCYST	Obesity	Pilonidal cyst	Inverse variance weighted	7	0.4744	0.032821	0.0328	0.22912	0.10588	0.0304677	0.0215949	0.436645	1.25749	1.02183	1.54751	none	/
ukb-saige-278.1	finngen_R12_L12_PILONIDALCYST	Obesity	Pilonidal cyst	MR Egger	7				0.704822	0.408521	0.145068	-0.0958803	1.50552	2.02349	0.908573	4.50651			0.3	0.28
ukb-saige-278.1	finngen_R12_L12_PILONIDALCYST	Obesity	Pilonidal cyst	Weighted median	7				0.292978	0.115475	0.0111756	0.0666474	0.519308	1.34041	1.06892	1.68086
ukb-b-5192	finngen_R12_L12_PILONIDALCYST	Time spent watching television (TV)	Pilonidal cyst	Inverse variance weighted	98	40.45	0.005	0.0051	0.5571	0.242797	0.0217615	0.081217	1.03298	1.7456	1.08461	2.80943	rs11245482,rs13107325,rs17789218,rs2725371,rs34811474,rs61743199,rs75499503,rs9471333	/
ukb-b-5192	finngen_R12_L12_PILONIDALCYST	Time spent watching television (TV)	Pilonidal cyst	MR Egger	98				-1.08928	1.22014	0.374223	-3.48075	1.30219	0.336458	0.0307842	3.67735			0.29	0.17
ukb-b-5192	finngen_R12_L12_PILONIDALCYST	Time spent watching television (TV)	Pilonidal cyst	Weighted median	98				0.482851	0.341553	0.157452	-0.186593	1.1523	1.62069	0.829782	3.16545
ebi-a-GCST005058	finngen_R12_L12_PILONIDALCYST	HDL cholesterol	Pilonidal cyst	Inverse variance weighted	4	74.58	0.040066		-0.180271	0.0876995	0.0398258	-0.352162	-0.00837979	0.835044	0.703166	0.991655	None	/
ebi-a-GCST005058	finngen_R12_L12_PILONIDALCYST	HDL cholesterol	Pilonidal cyst	MR Egger	4				-0.432386	0.243654	0.217959	-0.909947	0.0451754	0.648959	0.402545	1.04621			0.8	0.38
ebi-a-GCST005058	finngen_R12_L12_PILONIDALCYST	HDL cholesterol	Pilonidal cyst	Weighted median	4				-0.195629	0.0980101	0.0459326	-0.387729	-0.00352953	0.822317	0.678596	0.996477
ebi-a-GCST90018758	finngen_R12_L12_PILONIDALCYST	White blood cell count	Pilonidal cyst	Inverse variance weighted	73	73.11	0.032	0.0317	-0.259668	0.104339	0.0128215	-0.464174	-0.055163	0.771307	0.628654	0.946331	None	/
ebi-a-GCST90018758	finngen_R12_L12_PILONIDALCYST	White blood cell count	Pilonidal cyst	MR Egger	73				-0.406467	0.225065	0.0751575	-0.847595	0.0346611	0.665999	0.428444	1.03527			0.11	0.46
ebi-a-GCST90018758	finngen_R12_L12_PILONIDALCYST	White blood cell count	Pilonidal cyst	Weighted median	73				-0.424299	0.153984	0.00586054	-0.726107	-0.122491	0.654228	0.483789	0.884713
ebi-a-GCST90014023	finngen_R12_L12_PILONIDALCYST	Type 1 diabetes	Pilonidal cyst	Inverse variance weighted (multiplicative random effects)	82	264.2	2.84		0.0324802	0.0111403	0.0035506	0.0106452	0.0543153	1.03301	1.0107	1.05582	rs10811661,rs11257655,rs11708067,rs12970134,rs1552224,rs13389219,rs1899951,rs2237892,rs2796441,rs2867125,rs3756784,rs3802177,rs4865796,rs5215,rs7144011,rs72892910,rs780094,rs7903146,rs849135	/
ebi-a-GCST90014023	finngen_R12_L12_PILONIDALCYST	Type 1 diabetes	Pilonidal cyst	MR Egger	82				0.0370743	0.0140609	0.0100541	0.00951499	0.0646336	1.03777	1.00956	1.06677			0.04	0.59
ebi-a-GCST90014023	finngen_R12_L12_PILONIDALCYST	Type 1 diabetes	Pilonidal cyst	Weighted median	82				0.0273459	0.0132344	0.0388031	0.00140641	0.0532853	1.02772	1.00141	1.05473
finngen_R12_M13_ANKYLOSPON_STRICT	finngen_R12_L12_PILONIDALCYST	Ankylosing spondylitis, strict definition	Pilonidal cyst	Inverse variance weighted	15	308.35	1.5937		0.0335336	0.0161635	0.0380191	0.00185312	0.0652141	1.0341	1.00185	1.06739	None	/
finngen_R12_M13_ANKYLOSPON_STRICT	finngen_R12_L12_PILONIDALCYST	Ankylosing spondylitis, strict definition	Pilonidal cyst	MR Egger	15				0.0075274	0.0302729	0.807515	-0.0518074	0.0668622	1.00756	0.949512	1.06915			0.1	0.33
finngen_R12_M13_ANKYLOSPON_STRICT	finngen_R12_L12_PILONIDALCYST	Ankylosing spondylitis, strict definition	Pilonidal cyst	Weighted median	15				0.0253772	0.0168417	0.13186	-0.00763254	0.058387	1.0257	0.992397	1.06013
ebi-a-GCST006867	finngen_R12_L12_PILONIDALCYST	Type 2 diabetes	Pilonidal cyst	Inverse variance weighted (multiplicative random effects)	113	76.34	0.228	0.2276	0.141919	0.0410074	0.000538549	0.0615443	0.222293	1.15248	1.06348	1.24894	None	/
ebi-a-GCST006867	finngen_R12_L12_PILONIDALCYST	Type 2 diabetes	Pilonidal cyst	MR Egger	113				0.0350555	0.0977061	0.720437	-0.156448	0.226559	1.03568	0.855176	1.25428			0.007	0.23
ebi-a-GCST006867	finngen_R12_L12_PILONIDALCYST	Type 2 diabetes	Pilonidal cyst	Weighted median	113				0.0547717	0.0574967	0.34079	-0.0579219	0.167465	1.0563	0.943724	1.1823
ebi-a-GCST006094	finngen_R12_L12_PILONIDALCYST	Straight vs curly hair	Pilonidal cyst	Inverse variance weighted (multiplicative random effects)	9	95.93	0.869989		-0.0507688	0.0264214	0.0546681	-0.102555	0.0010171	0.950498	0.902529	1.00102
ebi-a-GCST006094	finngen_R12_L12_PILONIDALCYST	Straight vs curly hair	Pilonidal cyst	MR Egger	9				-0.0468864	0.0496631	0.37656	-0.144226	0.0504533	0.954196	0.865692	1.05175
ebi-a-GCST006094	finngen_R12_L12_PILONIDALCYST	Straight vs curly hair	Pilonidal cyst	Weighted median	9				-0.0290051	0.0247484	0.241198	-0.077512	0.0195018	0.971412	0.925416	1.01969
ebi-a-GCST90029033	finngen_R12_L12_PILONIDALCYST	Skin pigmentation	Pilonidal cyst	Inverse variance weighted (multiplicative random effects)	143	522.91	0.0232		0.0701407	0.159586	0.660288	-0.242649	0.38293	1.07266	0.784547	1.46658
ebi-a-GCST90029033	finngen_R12_L12_PILONIDALCYST	Skin pigmentation	Pilonidal cyst	MR Egger	143				0.123102	0.193077	0.52478	-0.255329	0.501534	1.131	0.774662	1.65125
ebi-a-GCST90029033	finngen_R12_L12_PILONIDALCYST	Skin pigmentation	Pilonidal cyst	Weighted median	143				0.0729905	0.181259	0.687179	-0.282277	0.428258	1.07572	0.754065	1.53458
ebi-a-GCST006097	finngen_R12_L12_PILONIDALCYST	Moderate to vigorous physical activity levels	Pilonidal cyst	Inverse variance weighted	18	34.08	0.002	0.0015	0.1596	0.482102	0.740607	-0.785321	1.10452	1.17304	0.455974	3.01778
ebi-a-GCST006097	finngen_R12_L12_PILONIDALCYST	Moderate to vigorous physical activity levels	Pilonidal cyst	MR Egger	18				-3.57307	2.64415	0.195396	-8.75561	1.60948	0.0280697	0.000157575	5.00019
ebi-a-GCST006097	finngen_R12_L12_PILONIDALCYST	Moderate to vigorous physical activity levels	Pilonidal cyst	Weighted median	18				-0.000255323	0.592523	0.999656	-1.1616	1.16109	0.999745	0.312985	3.19341
ebi-a-GCST90012105	finngen_R12_L12_PILONIDALCYST	Estradiol levels	Pilonidal cyst	Inverse variance weighted (multiplicative random effects)	13	85.69	0.000395	0.0004	0.987386	1.15959	0.394493	-1.2854	3.26017	2.68421	0.276539	26.0541
ebi-a-GCST90012105	finngen_R12_L12_PILONIDALCYST	Estradiol levels	Pilonidal cyst	MR Egger	13				2.77253	2.90762	0.360802	-2.92641	8.47146	15.999	0.0535892	4776.5
ebi-a-GCST90012105	finngen_R12_L12_PILONIDALCYST	Estradiol levels	Pilonidal cyst	Weighted median	13				1.12615	1.22894	0.359481	-1.28258	3.53488	3.08376	0.277321	34.2908
ebi-a-GCST90012114	finngen_R12_L12_PILONIDALCYST	Total testosterone levels	Pilonidal cyst	Inverse variance weighted (multiplicative random effects)	155	86.08	0.0111	0.0111	-0.132631	0.202383	0.512245	-0.529301	0.264039	0.875788	0.589016	1.30218
ebi-a-GCST90012114	finngen_R12_L12_PILONIDALCYST	Total testosterone levels	Pilonidal cyst	MR Egger	155				0.0415274	0.370417	0.910883	-0.68449	0.767545	1.0424	0.504347	2.15447
ebi-a-GCST90012114	finngen_R12_L12_PILONIDALCYST	Total testosterone levels	Pilonidal cyst	Weighted median	155				-0.160744	0.275059	0.558953	-0.69986	0.378372	0.85151	0.496655	1.45991
ebi-fi38-GCST90096892	finngen_R12_L12_PILONIDALCYST	Alcohol consumption	Pilonidal cyst	Inverse variance weighted	7	43.68	0.002595		0.713924	0.468282	0.127369	-0.203908	1.63176	2.04199	0.815537	5.11284
ebi-fi38-GCST90096892	finngen_R12_L12_PILONIDALCYST	Alcohol consumption	Pilonidal cyst	MR Egger	7				0.993725	2.68297	0.72627	-4.2649	6.25235	2.70128	0.0140533	519.231
ebi-fi38-GCST90096892	finngen_R12_L12_PILONIDALCYST	Alcohol consumption	Pilonidal cyst	Weighted median	7				0.942883	0.513775	0.066475	-0.0641152	1.94988	2.56737	0.937897	7.02785
ieu-b-110	finngen_R12_L12_PILONIDALCYST	LDL cholesterol	Pilonidal cyst	Inverse variance weighted (multiplicative random effects)	161	187.7	0.0665	0.0665	-0.00730586	0.0796148	0.926885	-0.163351	0.148739	0.992721	0.849293	1.16037
ieu-b-110	finngen_R12_L12_PILONIDALCYST	LDL cholesterol	Pilonidal cyst	MR Egger	161				-0.0369378	0.114557	0.747543	-0.26147	0.187594	0.963736	0.769919	1.20634
ieu-b-110	finngen_R12_L12_PILONIDALCYST	LDL cholesterol	Pilonidal cyst	Weighted median	161				-0.115814	0.114173	0.310405	-0.339593	0.107965	0.890641	0.71206	1.11401
ieu-b-111	finngen_R12_L12_PILONIDALCYST	triglycerides	Pilonidal cyst	Inverse variance weighted (multiplicative random effects)	290	144.81	0.08347	0.0835	0.0738106	0.0630114	0.241444	-0.0496917	0.197313	1.0766	0.951523	1.21813
ieu-b-111	finngen_R12_L12_PILONIDALCYST	triglycerides	Pilonidal cyst	MR Egger	290				-0.0869273	0.0923447	0.347322	-0.267923	0.0940683	0.916744	0.764967	1.09863
ieu-b-111	finngen_R12_L12_PILONIDALCYST	triglycerides	Pilonidal cyst	Weighted median	290				0.0126202	0.0998582	0.89943	-0.183102	0.208342	1.0127	0.832683	1.23163
ukb-a-224	finngen_R12_L12_PILONIDALCYST	Smoking status: Previous	Pilonidal cyst	Inverse variance weighted	18	39.06	0.000477	0.0005	0.974745	0.750436	0.193977	-0.49611	2.4456	2.65049	0.608895	11.5375
ukb-a-224	finngen_R12_L12_PILONIDALCYST	Smoking status: Previous	Pilonidal cyst	MR Egger	18				-2.04462	4.19537	0.632619	-10.2675	6.1783	0.12943	3.47429e-05	482.172
ukb-a-224	finngen_R12_L12_PILONIDALCYST	Smoking status: Previous	Pilonidal cyst	Weighted median	18				-0.0844565	1.06557	0.936826	-2.17298	2.00406	0.919012	0.113838	7.41913
ukb-b-19560	finngen_R12_L12_PILONIDALCYST	Skin colour	Pilonidal cyst	Inverse variance weighted (multiplicative random effects)	142	550.9	0.0553	0.0553	-0.00654182	0.112003	0.953424	-0.226068	0.212985	0.99348	0.797664	1.23737
ukb-b-19560	finngen_R12_L12_PILONIDALCYST	Skin colour	Pilonidal cyst	MR Egger	142				-0.0117124	0.13542	0.931201	-0.277136	0.253712	0.988356	0.757951	1.2888
ukb-b-19560	finngen_R12_L12_PILONIDALCYST	Skin colour	Pilonidal cyst	Weighted median	142				-0.0255061	0.131869	0.846631	-0.28397	0.232958	0.974816	0.752789	1.26233
ukb-b-223	finngen_R12_L12_PILONIDALCYST	Current tobacco smoking	Pilonidal cyst	Inverse variance weighted	33	42.68	0.000917	0.0009	0.275069	0.617047	0.655754	-0.934343	1.48448	1.31662	0.392844	4.41268
ukb-b-223	finngen_R12_L12_PILONIDALCYST	Current tobacco smoking	Pilonidal cyst	MR Egger	33				-0.866929	2.40846	0.721324	-5.58751	3.85365	0.42024	0.00374434	47.1651
ukb-b-223	finngen_R12_L12_PILONIDALCYST	Current tobacco smoking	Pilonidal cyst	Weighted median	33				-0.279126	0.815107	0.732019	-1.87674	1.31848	0.756445	0.153089	3.73775
ukb-d-1747_1	finngen_R12_L12_PILONIDALCYST	Hair colour (natural, before greying): Blonde	Pilonidal cyst	Inverse variance weighted (multiplicative random effects)	137	273.26	0.0105	0.0105	-0.227007	0.188435	0.228321	-0.596339	0.142326	0.796915	0.550824	1.15295
ukb-d-1747_1	finngen_R12_L12_PILONIDALCYST	Hair colour (natural, before greying): Blonde	Pilonidal cyst	MR Egger	137				-0.349306	0.258198	0.178362	-0.855375	0.156763	0.705177	0.425124	1.16972
ukb-d-1747_1	finngen_R12_L12_PILONIDALCYST	Hair colour (natural, before greying): Blonde	Pilonidal cyst	Weighted median	137				-0.207387	0.285338	0.46734	-0.766649	0.351874	0.812705	0.464567	1.42173
ukb-d-1747_2	finngen_R12_L12_PILONIDALCYST	Hair colour (natural, before greying): Red	Pilonidal cyst	Inverse variance weighted	29	2296	0.00746	0.0075	0.179575	0.252203	0.476448	-0.314743	0.673893	1.19671	0.729977	1.96186
ukb-d-1747_2	finngen_R12_L12_PILONIDALCYST	Hair colour (natural, before greying): Red	Pilonidal cyst	MR Egger	29				0.227001	0.28184	0.427613	-0.325407	0.779408	1.25483	0.722234	2.18018
ukb-d-1747_2	finngen_R12_L12_PILONIDALCYST	Hair colour (natural, before greying): Red	Pilonidal cyst	Weighted median	29				0.207486	0.266442	0.43614	-0.314741	0.729713	1.23058	0.729978	2.07449
ukb-d-1747_3	finngen_R12_L12_PILONIDALCYST	Hair colour (natural, before greying): Light brown	Pilonidal cyst	Inverse variance weighted	41	417.78	0.0113	0.0113	-0.195246	0.220774	0.376495	-0.627962	0.23747	0.822632	0.533678	1.26804
ukb-d-1747_3	finngen_R12_L12_PILONIDALCYST	Hair colour (natural, before greying): Light brown	Pilonidal cyst	MR Egger	41				-0.101642	0.292261	0.729878	-0.674474	0.471191	0.903353	0.509424	1.6019
ukb-d-1747_3	finngen_R12_L12_PILONIDALCYST	Hair colour (natural, before greying): Light brown	Pilonidal cyst	Weighted median	41				0.112611	0.249896	0.652256	-0.377186	0.602407	1.1192	0.685789	1.82651
ukb-d-1747_4	finngen_R12_L12_PILONIDALCYST	Hair colour (natural, before greying): Dark brown	Pilonidal cyst	Inverse variance weighted (multiplicative random effects)	123	460.67	0.0358	0.0358	0.117164	0.129953	0.367275	-0.137543	0.371871	1.1243	0.871497	1.45045
ukb-d-1747_4	finngen_R12_L12_PILONIDALCYST	Hair colour (natural, before greying): Dark brown	Pilonidal cyst	MR Egger	123				0.0165044	0.16448	0.920238	-0.305877	0.338886	1.01664	0.736477	1.40338
ukb-d-1747_4	finngen_R12_L12_PILONIDALCYST	Hair colour (natural, before greying): Dark brown	Pilonidal cyst	Weighted median	123				-0.0491925	0.1533	0.748294	-0.349661	0.251276	0.951998	0.704927	1.28567
ukb-d-1747_5	finngen_R12_L12_PILONIDALCYST	Hair colour (natural, before greying): Black	Pilonidal cyst	Inverse variance weighted	51	337.55	0.00196	0.002	0.706062	0.48531	0.145706	-0.245145	1.65727	2.026	0.782591	5.24497
ukb-d-1747_5	finngen_R12_L12_PILONIDALCYST	Hair colour (natural, before greying): Black	Pilonidal cyst	MR Egger	51				0.124844	0.668286	0.852579	-1.185	1.43469	1.13297	0.305747	4.19832
ukb-d-1747_5	finngen_R12_L12_PILONIDALCYST	Hair colour (natural, before greying): Black	Pilonidal cyst	Weighted median	51				-0.0337637	0.634711	0.957576	-1.2778	1.21027	0.9668	0.27865	3.35439
ukb-d-1747_6	finngen_R12_L12_PILONIDALCYST	Hair colour (natural, before greying): Other	Pilonidal cyst	Inverse variance weighted	3	153.02	1.6e-05	2e-05	5.3738	4.99356	0.281862	-4.41358	15.1612	215.681	0.0121117	3.84078e+06
ukb-d-1747_6	finngen_R12_L12_PILONIDALCYST	Hair colour (natural, before greying): Other	Pilonidal cyst	MR Egger	3				21.9242	12.6222	0.332553	-2.81522	46.6637	3.32327e+09	0.0598914	1.84402e+20
ukb-d-1747_6	finngen_R12_L12_PILONIDALCYST	Hair colour (natural, before greying): Other	Pilonidal cyst	Weighted median	3				7.56383	5.1945	0.145359	-2.61739	17.7451	1927.22	0.0729933	5.08838e+07
ukb-saige-272.1	finngen_R12_L12_PILONIDALCYST	Hyperlipidemia	Pilonidal cyst	Inverse variance weighted	32	82.02	0.093142	0.0931	-0.0688601	0.0650799	0.290017	-0.196417	0.0586965	0.933457	0.82167	1.06045
ukb-saige-272.1	finngen_R12_L12_PILONIDALCYST	Hyperlipidemia	Pilonidal cyst	MR Egger	32				-0.0290226	0.127276	0.821171	-0.278484	0.220438	0.971394	0.756931	1.24662
ukb-saige-272.1	finngen_R12_L12_PILONIDALCYST	Hyperlipidemia	Pilonidal cyst	Weighted median	32				-0.0528908	0.0885367	0.550248	-0.226423	0.120641	0.948484	0.797381	1.12822
ukb-saige-272.11	finngen_R12_L12_PILONIDALCYST	Hypercholesterolemia	Pilonidal cyst	Inverse variance weighted	31	84.18	0.097599	0.0976	-0.034123	0.0632502	0.589547	-0.158093	0.0898474	0.966453	0.85377	1.09401
ukb-saige-272.11	finngen_R12_L12_PILONIDALCYST	Hypercholesterolemia	Pilonidal cyst	MR Egger	31				-0.0267617	0.128304	0.836234	-0.278237	0.224714	0.973593	0.757117	1.25196
ukb-saige-272.11	finngen_R12_L12_PILONIDALCYST	Hypercholesterolemia	Pilonidal cyst	Weighted median	31				-0.0681879	0.0819715	0.405494	-0.228852	0.0924762	0.934085	0.795446	1.09689
cngb-met112-90	finngen_R12_L12_PILONIDALCYST	progesterone	Pilonidal cyst	Inverse variance weighted	7	22.54	0.296433		0.00351106	0.0219555	0.872946	-0.0395217	0.0465438	1.00352	0.961249	1.04764
cngb-met112-90	finngen_R12_L12_PILONIDALCYST	progesterone	Pilonidal cyst	MR Egger	7				0.000238655	0.0459835	0.99606	-0.089889	0.0903663	1.00024	0.914033	1.09458
cngb-met112-90	finngen_R12_L12_PILONIDALCYST	progesterone	Pilonidal cyst	Weighted median	7				0.00442806	0.0226734	0.84516	-0.0400117	0.0488679	1.00444	0.960778	1.05008
ebi-a-GCST006090	finngen_R12_L12_PILONIDALCYST	Excessive sweating	Pilonidal cyst	Inverse variance weighted (multiplicative random effects)	8	24.86	0.235494	0.235	-0.050999	0.052778	0.333898	-0.154444	0.0524459	0.95028	0.856892	1.05385
ebi-a-GCST006090	finngen_R12_L12_PILONIDALCYST	Excessive sweating	Pilonidal cyst	MR Egger	8				-0.366935	0.154156	0.0547467	-0.66908	-0.0647896	0.692855	0.51218	0.937265
ebi-a-GCST006090	finngen_R12_L12_PILONIDALCYST	Excessive sweating	Pilonidal cyst	Weighted median	8				-0.0112854	0.0554155	0.838626	-0.1199	0.0973289	0.988778	0.887009	1.10222
ebi-a-GCST90012030	finngen_R12_L12_PILONIDALCYST	Prolactin levels	Pilonidal cyst	Inverse variance weighted (multiplicative random effects)	15	23.73	0.0597998	0.0598	0.0280935	0.101382	0.7817	-0.170615	0.226802	1.02849	0.843146	1.25458
ebi-a-GCST90012030	finngen_R12_L12_PILONIDALCYST	Prolactin levels	Pilonidal cyst	MR Egger	15				-0.367645	0.191388	0.0769417	-0.742765	0.0074753	0.692363	0.475796	1.0075
ebi-a-GCST90012030	finngen_R12_L12_PILONIDALCYST	Prolactin levels	Pilonidal cyst	Weighted median	15				-0.121826	0.108397	0.261064	-0.334285	0.0906333	0.885303	0.71585	1.09487
prot-a-529	finngen_R12_L12_PILONIDALCYST	Luteinizing hormone	Pilonidal cyst	Inverse variance weighted	8	47.1	0.11423		0.0491503	0.0506028	0.3314	-0.0500311	0.148332	1.05038	0.9512	1.1599
prot-a-529	finngen_R12_L12_PILONIDALCYST	Luteinizing hormone	Pilonidal cyst	MR Egger	8				0.0403905	0.0936669	0.681375	-0.143197	0.223978	1.04122	0.866584	1.25104
prot-a-529	finngen_R12_L12_PILONIDALCYST	Luteinizing hormone	Pilonidal cyst	Weighted median	8				0.0248107	0.0474665	0.601183	-0.0682236	0.117845	1.02512	0.934052	1.12507
prot-a-618	finngen_R12_L12_PILONIDALCYST	Collagen alpha-1(I) chain	Pilonidal cyst	Inverse variance weighted	16	26.54	0.13396	0.134	-0.0524776	0.0478576	0.272845	-0.146279	0.0413234	0.948876	0.863917	1.04219
prot-a-618	finngen_R12_L12_PILONIDALCYST	Collagen alpha-2(I) chain	Pilonidal cyst	MR Egger	16				0.0133773	0.120183	0.912952	-0.222181	0.248935	1.01347	0.800771	1.28266
prot-a-618	finngen_R12_L12_PILONIDALCYST	Collagen alpha-3(I) chain	Pilonidal cyst	Weighted median	16				-0.0206008	0.064277	0.748589	-0.146584	0.105382	0.97961	0.863653	1.11114
prot-c-3032_11_2	finngen_R12_L12_PILONIDALCYST	FSH	Pilonidal cyst	Inverse variance weighted	2	27.62	0.021614		0.0500766	0.113975	0.660396	-0.173314	0.273467	1.05135	0.840874	1.31451
ukb-ppp-COL3A1-OID30379	finngen_R12_L12_PILONIDALCYST	Collagen alpha-1(III) chain	Pilonidal cyst	Inverse variance weighted	19	0.5825	0.032302	0.0323	0.038831	0.098686	0.693965	-0.154593	0.232255	1.03959	0.856763	1.26144
ukb-ppp-COL3A1-OID30379	finngen_R12_L12_PILONIDALCYST	Collagen alpha-2(III) chain	Pilonidal cyst	MR Egger	19				0.0590907	0.148887	0.696392	-0.232728	0.35091	1.06087	0.792369	1.42036
ukb-ppp-COL3A1-OID30379	finngen_R12_L12_PILONIDALCYST	Collagen alpha-3(III) chain	Pilonidal cyst	Weighted median	19				0.0232457	0.124499	0.851884	-0.220772	0.267263	1.02352	0.8019	1.30638
